# Supplementary material for: Computationally scalable regression modeling for ultrahigh-dimensional omics data with ParProx
Source: Brief Bioinform. 2021 Jul 13;22(6):bbab256. doi: 10.1093/bib/bbab256 (PMC8575036; doi:10.1093/bib/bbab256)
Supplement: SuppTable1_TCGApancancer_Cox_regression_bbab256 [file supptable1_tcgapancancer_cox_regression_bbab256.xlsx]

## Sheet: TOC
Supplementary Table 1
Cox regression analysis of overall survival in TCGA pan cancer somatic mutation data -- first case study
Tab name	Description
GLASSO	ParProx non-overlapping glasso regression output with each sequence segment appearing once, with the coefficients summed across variable groups.
LASSO	ParProx lasso regression output
comparedWithRgrpregOverlap	Comparison of non-overlapping group lasso Cox regression coefficients betweeen ParProx and grpreg (with orthonormalization of covariate data by default)

## Sheet: GLASSO
Variable	TypeCode	Type	start_position	end_position	center_position	unit_name	gene_name	gene_id	unit_label	coef	cancersWithMutation	sum	ACC-92	BLCA-412	BRCA-1097	CESC-307	CHOL-45	COAD-459	DLBC-48	ESCA-185	GBM-596	HNSC-528	KICH-113	KIRC-537	KIRP-291	LAML-200	LGG-515	LIHC-377	LUAD-522	LUSC-504	MESO-87	OV-587	PAAD-185	PCPG-179	PRAD-500	READ-170	SARC-261	SKCM-103	STAD-443	TGCT-134	THCA-507	THYM-124	UCEC-548	UCS-57	UVM-80
age_at_diagnosis	1	Risk factor								0.398944		10000
gender	1	Risk factor								0.103661		10000
LAML	2	Cancer type								1.28767		10000
MESO	2	Cancer type								0.750367		10000
PAAD	2	Cancer type								0.397185		10000
ESCA	2	Cancer type								0.211487		10000
CHOL	2	Cancer type								0.211017		10000
STAD	2	Cancer type								0.15043		10000
SKCM	2	Cancer type								0.0497785		10000
UCS	2	Cancer type								0.014327		10000
BLCA	2	Cancer type								-0.0421188		10000
LGG	2	Cancer type								-0.0644915		10000
OV	2	Cancer type								-0.0881854		10000
HNSC	2	Cancer type								-0.27214		10000
LIHC	2	Cancer type								-0.317106		10000
LUSC	2	Cancer type								-0.381341		10000
UVM	2	Cancer type								-0.39209		10000
ACC	2	Cancer type								-0.410559		10000
CESC	2	Cancer type								-0.443872		10000
LUAD	2	Cancer type								-0.515241		10000
DLBC	2	Cancer type								-0.525427		10000
SARC	2	Cancer type								-0.61878		10000
READ	2	Cancer type								-0.976174		10000
COAD	2	Cancer type								-1.01162		10000
KIRC	2	Cancer type								-1.08515		10000
UCEC	2	Cancer type								-1.36702		10000
KIRP	2	Cancer type								-1.44243		10000
KICH	2	Cancer type								-1.46065		10000
BRCA	2	Cancer type								-1.65274		10000
PCPG	2	Cancer type								-1.68413		10000
TGCT	2	Cancer type								-1.7344		10000
THYM	2	Cancer type								-1.79457		10000
THCA	2	Cancer type								-2.4134		10000
PRAD	2	Cancer type								-2.92819		10000
P00533	3	Protein	177	338	257	Furin-like	EGFR	ENSG00000146648	PIU	0.54654	14	113	0	0	5	2	0	4	0	1	49	3	0	0	0	0	19	0	2	2	0	1	0	0	1	0	0	4	9	0	0	0	6	0	0
P00533	3	Protein	505	637	571	GF_recep_IV	EGFR	ENSG00000146648	PIU	0.440985	11	57	0	0	1	1	0	1	0	2	26	2	0	0	0	0	7	0	2	2	0	0	0	0	0	0	0	0	1	0	0	0	10	0	0
Q8NH67	3	Protein	61	341	201	7tm_4	OR52I2	ENSG00000226288	PIU	0.417325	19	71	1	4	3	1	0	4	0	0	2	4	0	1	0	0	2	0	8	5	0	0	1	1	0	3	1	3	6	0	0	0	17	1	0
Q6ZVT6	3	Protein				LU	C3orf67	ENSG00000163689	LU	0.364859	16	67	0	8	5	2	0	7	0	0	6	2	0	0	1	1	0	2	5	1	0	0	1	0	0	1	0	1	7	0	0	0	14	0	0
Q8N162	3	Protein	32	308	170	7tm_4	OR8H2	ENSG00000181767	PIU	0.342915	22	143	1	6	7	2	0	9	0	3	4	7	0	0	0	0	1	7	20	20	1	1	2	0	2	2	2	3	5	0	1	0	22	0	0
Q8WV15	3	Protein	4	326	165	FAM70	TMEM255B	ENSG00000184497	PIU	0.315231	16	73	0	4	1	1	0	6	0	1	2	0	0	1	0	0	0	0	5	7	0	2	0	0	2	2	1	0	15	0	2	0	17	0	0
P00533	3	Protein	57	168	112	Recep_L_domain	EGFR	ENSG00000146648	PIU	0.305041	12	39	1	1	4	1	0	0	0	0	12	0	0	0	0	0	6	0	3	1	0	1	0	0	0	1	0	0	1	0	0	0	5	0	0
Q13488	3	Protein	27	825	426	V_ATPase_I	TCIRG1	ENSG00000110719	PIU	0.293934	19	74	1	5	3	2	0	8	0	1	3	6	0	1	2	0	2	0	2	3	0	1	1	0	1	0	0	0	7	0	0	0	19	0	1
P59535	3	Protein	13	314	163	TAS2R	TAS2R40	ENSG00000221937	PIU	0.289187	16	55	1	3	2	0	0	4	0	0	1	4	0	0	0	0	2	0	5	7	1	1	0	0	0	0	1	2	3	1	0	0	15	0	0
O43869	3	Protein	81	357	219	7tm_4	OR2T1	ENSG00000175143	PIU	0.268247	21	109	1	4	2	0	0	2	0	1	3	7	0	0	2	0	1	3	22	19	0	1	1	0	0	1	2	8	5	0	0	1	16	1	0
Q9UJC3	3	Protein	14	720	367	HOOK	HOOK1	ENSG00000134709	PIU	0.258329	24	123	1	5	10	3	1	8	2	2	7	4	0	1	0	0	3	1	2	10	0	1	2	0	1	1	4	1	9	0	1	0	28	0	0
Q6ECI4	3	Protein				LU	ZNF470	ENSG00000197016	LU	0.252042	20	115	1	6	1	2	0	8	0	1	4	3	0	0	1	0	2	3	4	5	0	2	3	0	0	6	0	5	9	0	0	0	28	2	0
P36888	3	Protein	610	943	776	Pkinase_Tyr	FLT3	ENSG00000122025	PIU	0.247428	20	69	0	4	2	2	1	3	0	1	3	3	0	1	0	7	1	2	5	7	0	1	1	0	0	2	0	1	3	0	0	0	16	0	0
Q96PE2	3	Protein				LU	ARHGEF17	ENSG00000110237	LU	0.244366	24	154	0	9	6	3	0	11	0	3	4	8	0	1	4	0	0	6	11	8	0	2	2	1	1	1	0	3	13	1	1	1	35	0	1
Q15831	3	Protein	49	309	179	Pkinase	STK11	ENSG00000118046	PIU	0.241968	16	124	2	1	3	11	1	4	0	3	0	6	0	0	1	0	0	1	60	5	0	0	2	0	0	0	0	0	3	0	1	0	11	0	0
O76024	3	Protein				LU	WFS1	ENSG00000109501	LU	0.239647	21	94	1	2	2	3	0	10	0	3	0	3	0	0	1	0	1	5	5	6	0	1	1	0	2	1	1	0	11	0	1	0	21	2	0
P31391	3	Protein	64	311	187	7tm_1	SSTR4	ENSG00000132671	PIU	0.234754	20	99	0	2	2	3	0	9	1	0	4	4	0	0	0	1	3	3	13	2	0	1	1	0	2	3	0	1	10	0	0	0	22	1	0
Q93008	3	Protein				LU	USP9X	ENSG00000124486	LU	0.234021	28	313	1	12	24	8	0	23	1	3	7	13	1	2	2	1	5	2	16	16	2	4	0	1	3	3	0	4	12	0	3	2	64	1	0
Q9HBL7	3	Protein	1	134	67	DUF2368	PLGRKT	ENSG00000107020	PIU	0.222991	11	27	0	4	0	1	0	2	0	0	2	0	0	0	0	0	0	0	2	3	0	1	0	0	1	0	2	0	2	0	0	0	6	0	0
Q5TGP6	3	Protein				LU	MROH9	ENSG00000117501	LU	0.214716	23	177	1	4	9	3	0	17	0	8	1	8	1	3	1	0	1	2	21	9	0	1	1	0	1	5	0	5	10	0	0	1	38	0	0
Q9NYA4	3	Protein	127	519	323	Myotub-related	MTMR4	ENSG00000108389	PIU	0.214655	16	61	0	5	1	3	0	7	0	3	2	4	0	1	0	1	0	5	1	3	0	0	1	0	0	0	0	2	4	0	0	0	15	0	0
O75901	3	Protein				LU	RASSF9	ENSG00000198774	LU	0.207569	18	91	0	5	0	2	0	6	0	0	1	2	0	2	0	0	2	3	2	11	1	2	0	0	2	3	1	6	2	0	0	0	27	0	0
H3BUK9	3	Protein				LU	POTEB2	ENSG00000230031	LU	0.204501	14	42	3	2	0	2	0	4	0	1	3	2	0	4	0	0	1	0	1	4	0	0	0	0	0	1	1	0	0	0	0	0	9	0	0
Q92538	3	Protein				LU	GBF1	ENSG00000107862	LU	0.203945	23	150	0	9	10	4	1	14	0	1	1	5	0	3	8	1	0	1	12	6	0	2	1	0	3	4	1	2	13	0	0	0	31	1	0
Q9NX61	3	Protein	2	477	239	Tmemb_161AB	TMEM161A	ENSG00000064545	PIU	0.203202	15	64	1	0	4	1	0	6	0	1	3	2	0	0	1	0	0	3	1	4	0	3	0	0	2	0	0	0	8	0	0	0	20	0	0
Q9H344	3	Protein	31	310	170	7tm_4	OR51I2	ENSG00000187918	PIU	0.202253	22	83	1	2	3	1	0	5	2	1	1	5	0	1	1	0	1	2	9	8	0	1	2	0	0	2	2	4	6	0	0	0	19	0	0
Q86YV9	3	Protein	1	773	387	HPS6	HPS6	ENSG00000166189	PIU	0.197654	20	90	0	2	4	3	0	7	0	2	4	6	0	3	1	0	2	1	2	4	0	1	0	0	1	1	1	5	7	0	0	0	26	0	0
P16662	3	Protein	24	526	275	UDPGT	UGT2B7	ENSG00000171234	PIU	0.195197	20	112	0	2	3	1	0	6	2	0	3	6	1	2	1	0	3	2	14	6	0	0	0	0	3	4	0	7	6	0	1	0	26	0	0
P08684	3	Protein	38	493	265	p450	CYP3A4	ENSG00000160868	PIU	0.191624	13	73	0	7	4	0	0	5	0	0	2	3	0	0	0	0	3	0	5	3	0	0	0	0	0	1	2	7	3	0	0	0	20	0	0
A4D2G3	3	Protein	30	307	168	7tm_4	OR2A25	ENSG00000221933	PIU	0.191094	14	78	0	3	0	0	0	4	0	0	3	5	0	0	0	0	3	1	16	8	0	0	1	0	0	2	2	3	3	0	0	0	15	0	0
O15391	3	Protein				LU	YY2	ENSG00000230797	LU	0.190167	16	54	0	1	1	1	0	4	0	0	3	4	0	0	1	0	1	1	6	2	0	1	0	0	0	0	0	0	5	0	1	0	20	1	0
P48509	3	Protein	16	247	131	Tetraspannin	CD151	ENSG00000177697	PIU	0.189862	15	31	0	1	2	1	0	3	0	1	2	0	0	0	2	0	1	0	1	1	0	1	1	0	0	0	0	1	2	0	0	0	8	0	0
Q14242	3	Protein				LU	SELPLG	ENSG00000110876	LU	0.188928	16	51	0	1	1	1	0	4	0	0	3	1	0	2	1	0	1	1	1	5	0	0	0	0	2	1	0	0	6	0	0	0	14	0	0
Q5FVE4	3	Protein	57	519	288	AMP-binding	ACSBG2	ENSG00000130377	PIU	0.188116	20	91	0	6	5	3	0	5	0	2	3	2	0	1	1	0	1	1	2	2	0	2	1	0	0	5	1	6	4	0	0	0	27	0	0
O00566	3	Protein	20	654	337	Mpp10	MPHOSPH10	ENSG00000124383	PIU	0.180404	19	129	0	4	6	5	0	9	0	0	2	3	1	3	3	0	0	2	9	9	0	2	0	0	1	0	1	4	7	0	0	0	35	1	0
Q8N349	3	Protein	27	306	166	7tm_4	OR2L13	ENSG00000196071	PIU	0.179092	20	131	1	1	5	0	1	10	0	2	3	7	0	1	0	0	0	2	27	29	0	2	1	0	1	6	2	5	7	0	0	0	12	0	0
Q86Z02	3	Protein				LU	HIPK1	ENSG00000163349	LU	0.178144	21	89	0	7	4	5	0	4	0	1	5	3	0	1	1	0	2	1	8	5	0	3	1	0	1	0	3	2	2	0	1	0	20	0	0
Q92817	3	Protein				LU	EVPL	ENSG00000167880	LU	0.176771	25	200	2	9	8	4	0	15	0	0	6	8	1	2	4	0	2	9	11	14	0	5	2	1	2	3	2	4	18	1	1	0	35	0	0
Q14703	3	Protein				LU	MBTPS1	ENSG00000140943	LU	0.17528	22	110	2	8	4	5	0	11	0	2	3	6	1	1	2	1	0	0	5	5	0	1	1	0	1	2	2	0	6	0	1	0	26	0	0
P12882	3	Protein	88	770	429	Myosin_head	MYH1	ENSG00000109061	PIU	0.174968	20	166	0	4	10	3	0	9	2	1	5	2	0	2	0	0	5	1	26	25	0	6	1	0	0	3	0	7	3	0	0	1	34	0	0
P00533	3	Protein	712	968	840	Pkinase_Tyr	EGFR	ENSG00000146648	PIU	0.172726	18	123	0	1	3	2	0	2	0	0	7	4	0	1	0	0	5	3	58	4	0	1	1	0	0	1	1	2	3	0	0	0	9	0	0
Q9ULL0	3	Protein				LU	KIAA1210	ENSG00000250423	LU	0.17235	25	281	2	11	16	12	0	11	0	4	4	9	1	3	5	2	4	4	25	12	0	4	2	0	1	4	1	11	11	0	0	1	50	0	0
Q8NH69	3	Protein	31	307	169	7tm_4	OR5W2	ENSG00000187612	PIU	0.171077	22	141	1	5	2	2	0	8	0	3	8	7	0	3	0	0	2	3	24	21	1	5	1	0	3	3	0	3	7	0	0	0	19	1	0
Q8WUU4	3	Protein				LU	ZNF296	ENSG00000170684	LU	0.17078	14	47	1	5	3	2	0	2	0	1	0	1	0	0	0	0	0	1	0	4	0	0	1	0	0	0	0	3	9	1	0	0	9	0	0
P16234	3	Protein	216	307	261	I-set	PDGFRA	ENSG00000134853	PIU	0.170149	12	36	0	0	0	0	0	4	0	1	5	2	0	1	0	0	3	0	5	1	0	1	0	0	0	1	0	0	1	0	0	0	8	0	0
P00533	3	Protein	855	865	860	ubi	EGFR	ENSG00000146648	PIU	0.166072	5	30	0	0	0	0	0	0	0	0	1	0	0	0	0	0	0	0	25	2	0	0	0	0	0	0	0	0	1	0	0	0	1	0	0
P68104	3	Protein	333	442	387	GTP_EFTU_D3	EEF1A1	ENSG00000156508	PIU	0.163243	12	31	0	2	2	0	0	0	0	0	2	4	0	0	2	0	0	5	0	0	0	0	0	0	0	1	1	1	2	0	0	1	2	0	0
P58181	3	Protein	31	308	169	7tm_4	OR10A3	ENSG00000170683	PIU	0.162258	15	75	0	0	3	4	0	7	0	0	4	5	0	0	0	0	1	4	3	6	0	0	0	0	1	4	1	2	2	0	0	0	24	0	0
P68104	3	Protein	425	435	430	methy_r	EEF1A1	ENSG00000156508	PIU	0.160683	7	17	0	2	0	0	0	0	0	0	1	1	0	0	1	0	0	4	0	0	0	0	0	0	0	0	1	0	0	0	0	1	0	0	0
P68104	3	Protein	427	437	432	pt	EEF1A1	ENSG00000156508	PIU	0.160683	7	17	0	2	0	0	0	0	0	0	1	1	0	0	1	0	0	4	0	0	0	0	0	0	0	0	1	0	0	0	0	1	0	0	0
Q9Y2W3	3	Protein				LU	SLC45A1	ENSG00000162426	LU	0.155554	19	74	0	4	2	2	0	7	4	4	2	1	0	1	0	0	0	2	3	5	0	3	0	0	2	0	1	3	8	0	0	1	13	0	0
Q8TBB6	3	Protein				LU	SLC7A14	ENSG00000013293	LU	0.152444	17	37	1	2	1	0	0	2	0	1	1	4	0	0	0	0	0	1	4	4	0	1	0	0	1	0	1	1	4	0	0	1	7	0	0
Q8TDD5	3	Protein				LU	MCOLN3	ENSG00000055732	LU	0.152026	18	77	0	5	6	3	0	6	0	1	6	3	0	2	1	0	0	1	2	5	0	1	1	0	1	0	0	1	2	0	0	0	20	0	0
Q9Y4E5	3	Protein				LU	ZNF451	ENSG00000112200	LU	0.14923	21	97	0	5	4	1	0	6	0	2	2	7	0	1	2	0	0	5	7	4	0	2	1	0	1	3	2	1	6	0	2	0	21	0	0
Q15696	3	Protein				LU	ZRSR2	ENSG00000169249	LU	0.147918	14	36	1	4	0	1	0	3	0	0	2	1	0	0	0	0	0	1	3	2	0	1	1	0	0	0	0	1	1	0	0	0	10	0	0
Q8NGP6	3	Protein	30	307	168	7tm_4	OR5M8	ENSG00000181371	PIU	0.147465	20	99	0	2	3	0	0	7	1	1	3	6	0	2	0	0	3	1	12	14	0	1	0	0	1	3	1	1	11	0	0	0	20	1	0
Q5T749	3	Protein				LU	KPRP	ENSG00000203786	LU	0.146954	24	185	0	10	11	1	0	15	1	2	9	9	0	3	1	1	4	8	22	9	0	8	0	0	5	2	1	4	9	0	0	1	32	3	0
Q96MP5	3	Protein				LU	ZSWIM3	ENSG00000132801	LU	0.145463	20	101	1	2	6	1	1	8	0	1	3	2	0	1	1	0	1	0	10	10	0	5	1	0	2	0	0	3	10	0	0	0	23	0	0
O43704	3	Protein	38	289	163	Sulfotransfer_1	SULT1B1	ENSG00000173597	PIU	0.143705	16	87	0	7	5	3	0	5	0	0	8	3	0	0	0	1	2	0	10	7	0	3	0	0	0	2	2	0	3	0	0	0	22	1	0
P56181	3	Protein				LU	NDUFV3	ENSG00000160194	LU	0.142651	20	55	0	3	5	0	0	6	0	1	2	5	0	1	1	0	2	0	3	2	0	2	1	0	1	2	1	1	3	0	0	1	10	0	0
Q32MK0	3	Protein				LU	MYLK3	ENSG00000140795	LU	0.139683	22	88	0	6	3	3	0	7	0	2	1	4	0	4	2	0	2	1	9	7	0	3	1	0	2	5	2	5	1	0	1	0	12	0	0
Q494X3	3	Protein				LU	ZNF404	ENSG00000176222	LU	0.139119	16	60	0	5	0	3	0	9	0	1	1	6	0	1	2	0	0	0	2	4	0	1	0	0	0	1	1	4	4	0	0	0	12	0	0
O15069	3	Protein				LU	NACAD	ENSG00000136274	LU	0.138997	12	78	1	0	7	4	1	10	0	0	0	0	0	0	2	0	0	5	0	0	0	1	0	0	0	3	1	0	0	2	0	0	30	0	0
P19224	3	Protein	27	523	275	UDPGT	UGT1A6	ENSG00000167165	PIU	0.138952	17	45	0	2	4	1	0	3	0	2	3	1	0	1	1	0	1	0	4	1	0	0	0	0	0	1	0	1	4	0	0	0	12	1	0
Q14C87	3	Protein				LU	TMEM132D	ENSG00000151952	LU	0.138267	24	205	2	5	11	5	1	21	0	5	4	12	0	3	0	2	0	6	16	29	0	1	2	0	3	3	2	4	23	1	0	0	29	1	0
Q9Y693	3	Protein	8	193	100	L_HMGIC_fpl	LHFPL6	ENSG00000183722	PIU	0.137985	14	35	1	2	0	1	0	5	0	0	0	2	0	0	0	0	1	1	4	4	1	0	0	0	1	1	0	0	3	0	0	0	7	0	0
Q15643	3	Protein				LU	TRIP11	ENSG00000100815	LU	0.135044	25	212	0	4	9	6	1	12	0	4	1	12	1	3	3	1	3	4	10	11	0	5	2	0	2	8	1	1	15	0	1	0	39	0	0
Q17RM4	3	Protein	301	726	513	CCDC142	CCDC142	ENSG00000135637	PIU	0.134217	15	41	1	1	1	1	0	3	0	0	0	1	0	2	2	0	0	0	2	0	0	4	1	0	1	0	0	0	6	0	0	1	12	0	0
Q9HBG6	3	Protein				LU	IFT122	ENSG00000163913	LU	0.133633	23	118	1	5	8	4	0	8	0	2	2	3	1	0	3	1	1	1	5	6	1	3	1	0	2	5	0	6	14	0	0	0	25	0	0
Q8HWS3	3	Protein				LU	RFX6	ENSG00000185002	LU	0.130917	23	210	0	8	11	3	0	14	1	6	7	11	0	1	2	0	2	4	12	23	0	2	1	0	2	3	2	8	9	0	0	1	33	0	0
Q9Y4X1	3	Protein	21	525	273	UDPGT	UGT2A2	ENSG00000271271	PIU	0.130476	11	53	0	0	4	0	0	2	0	0	4	1	0	0	0	0	0	1	6	2	0	0	0	0	0	1	0	5	3	0	0	0	21	0	0
Q9Y4X1	3	Protein	21	525	273	UDPGT	UGT2A1	ENSG00000271271	PIU	0.130476	11	53	0	0	4	0	0	2	0	0	4	1	0	0	0	0	0	1	6	2	0	0	0	0	0	1	0	5	3	0	0	0	21	0	0
P21453	3	Protein	62	311	186	7tm_1	S1PR1	ENSG00000170989	PIU	0.129586	18	80	0	6	0	0	0	7	0	1	3	2	0	0	0	0	1	0	10	9	0	3	2	0	1	1	1	1	2	0	1	0	14	1	0
Q9UBF1	3	Protein				LU	MAGEC2	ENSG00000046774	LU	0.129021	19	126	0	3	6	3	0	6	0	1	6	5	0	0	1	0	3	3	20	17	0	5	0	0	1	3	0	5	4	0	0	0	23	3	0
Q8N148	3	Protein	29	305	167	7tm_4	OR6V1	ENSG00000225781	PIU	0.128631	16	58	2	3	2	0	1	2	0	0	3	2	0	1	1	0	0	0	7	7	0	2	0	0	0	0	0	3	1	0	0	0	17	1	0
Q9NXZ1	3	Protein				LU	SAGE1	ENSG00000181433	LU	0.128205	24	212	2	5	9	4	1	19	0	3	5	1	0	1	0	1	6	9	25	24	0	6	0	0	1	5	1	5	11	1	0	0	42	1	0
P05060	3	Protein	26	677	351	Granin	CHGB	ENSG00000089199	PIU	0.127716	24	166	1	10	9	4	0	10	0	1	8	5	0	1	1	0	4	3	16	11	0	4	1	0	1	4	1	13	15	0	1	0	19	1	0
Q2NKJ3	3	Protein	61	1201	631	CTC1	CTC1	ENSG00000178971	PIU	0.127607	23	156	0	5	4	7	1	14	0	1	3	7	0	2	1	1	3	4	10	5	0	3	1	0	5	0	3	4	10	0	2	0	33	0	0
Q7Z3H0	3	Protein				LU	ANKRD33	ENSG00000167612	LU	0.127027	18	77	0	0	2	1	1	9	1	0	4	3	0	0	1	1	1	0	13	5	0	1	0	0	1	1	0	6	7	0	0	0	13	0	0
Q9UPV7	3	Protein				LU	PHF24	ENSG00000122733	LU	0.126642	20	88	1	9	5	4	0	7	0	0	1	1	0	2	0	0	1	1	7	4	0	1	2	0	2	2	2	1	7	0	0	0	22	0	0
P24158	3	Protein	28	243	135	Trypsin	PRTN3	ENSG00000196415	PIU	0.126033	8	15	0	3	1	0	0	2	0	2	1	0	0	0	0	0	0	0	0	0	0	1	0	0	0	0	0	0	1	0	0	0	4	0	0
Q9C0D4	3	Protein				LU	ZNF518B	ENSG00000178163	LU	0.125835	22	130	0	9	5	3	0	6	0	4	4	6	0	1	0	0	3	1	12	8	0	2	1	0	2	4	1	3	8	0	0	0	28	1	1
Q99665	3	Protein				LU	IL12RB2	ENSG00000081985	LU	0.125803	19	115	0	5	6	2	0	13	0	4	4	6	0	1	1	0	3	2	8	6	0	7	0	0	0	3	1	0	8	0	0	0	27	0	1
Q10571	3	Protein				LU	MN1	ENSG00000169184	LU	0.123988	22	150	1	6	4	5	0	18	0	2	3	4	0	1	0	1	2	1	16	12	0	3	1	0	2	0	2	5	16	0	1	0	29	0	0
Q9NZP6	3	Protein	154	383	268	POM121	NPAP1	ENSG00000185823	PIU	0.122185	17	108	2	0	3	2	0	8	0	4	4	6	0	0	0	0	5	2	18	12	0	2	1	0	0	3	0	4	12	0	0	0	15	0	0
Q96Q89	3	Protein				LU	KIF20B	ENSG00000138182	LU	0.122028	19	179	0	7	5	5	0	14	0	3	5	4	0	3	0	0	3	1	8	6	0	1	1	0	0	5	0	1	11	0	0	0	51	1	0
P58180	3	Protein	31	304	167	7tm_4	OR4D2	ENSG00000255713	PIU	0.119165	21	75	0	2	5	2	0	2	0	1	2	2	1	1	0	0	1	2	9	10	0	1	1	0	1	0	1	2	4	0	0	0	15	1	0
Q2V2M9	3	Protein				LU	FHOD3	ENSG00000134775	LU	0.118564	27	204	1	4	9	2	1	27	0	2	4	5	0	2	1	0	1	8	15	6	2	5	2	0	3	4	2	1	25	0	2	0	40	1	1
P67936	3	Protein	12	248	130	Tropomyosin	TPM4	ENSG00000167460	PIU	0.118533	15	47	0	3	4	2	0	6	0	2	1	1	0	0	1	0	1	2	3	2	0	0	0	0	0	1	0	0	4	0	0	0	9	0	0
Q8N9Z9	3	Protein				LU	LMNTD1	ENSG00000152936	LU	0.117452	14	59	0	3	2	0	0	5	0	0	3	3	0	0	0	0	0	2	3	6	0	3	1	0	0	2	2	0	6	0	0	0	17	0	0
Q8NFU7	3	Protein				LU	TET1	ENSG00000138336	LU	0.117344	28	249	2	18	9	10	0	19	0	2	7	6	1	2	4	1	2	4	13	16	0	5	1	0	3	7	2	3	10	2	2	1	48	1	0
P00533	3	Protein	361	481	421	Recep_L_domain	EGFR	ENSG00000146648	PIU	0.116391	12	26	1	2	0	0	0	1	0	1	3	3	0	0	0	0	0	1	4	0	0	1	0	0	0	0	0	2	1	0	0	0	5	0	0
P00533	3	Protein	279	289	284	acety	EGFR	ENSG00000146648	PIU	0.116125	4	36	0	0	2	0	0	0	0	0	25	1	0	0	0	0	6	0	0	0	0	0	0	0	0	0	0	0	0	0	0	0	0	0	0
P63252	3	Protein	48	373	210	IRK	KCNJ2	ENSG00000123700	PIU	0.115259	20	92	2	6	4	2	0	8	0	0	2	3	0	1	1	0	3	1	13	8	0	0	2	0	1	1	1	2	4	0	0	0	19	0	0
Q9Y4A5	3	Protein				LU	TRRAP	ENSG00000196367	LU	0.114891	23	388	0	25	11	11	0	30	0	8	5	11	0	3	1	0	7	3	26	20	0	9	2	0	3	6	2	8	41	0	1	1	63	0	0
Q9BV94	3	Protein	42	482	262	Glyco_hydro_47	EDEM2	ENSG00000088298	PIU	0.113845	18	60	0	4	4	4	1	9	0	0	2	3	0	0	0	0	2	3	6	1	0	1	1	0	1	0	2	1	2	0	0	0	11	0	0
P04637	3	Protein	95	289	192	P53	TP53	ENSG00000141510	PIU	0.112314	31	3358	8	172	289	17	4	194	4	133	110	292	14	9	6	7	233	91	198	319	12	300	92	1	46	91	64	7	173	0	1	4	179	45	0
Q8ND04	3	Protein	41	985	513	Smg8_Smg9	SMG8	ENSG00000167447	PIU	0.111176	21	171	0	10	13	6	1	9	0	4	6	11	0	4	1	0	1	3	11	11	0	4	1	1	0	3	0	4	13	0	0	0	32	0	0
Q9NTJ3	3	Protein	83	1274	678	SMC_N	SMC4	ENSG00000113810	PIU	0.110008	25	239	3	15	7	9	0	18	1	2	1	9	0	1	1	1	4	2	15	11	0	6	1	1	0	6	1	4	18	0	0	0	49	2	0
A6NCV1	3	Protein	29	306	167	7tm_4	OR6C74	ENSG00000197706	PIU	0.109906	17	75	0	3	2	2	0	5	1	1	1	3	0	0	0	0	2	2	8	9	0	0	1	0	0	3	0	2	4	0	0	0	17	0	0
Q5I7T1	3	Protein	31	427	229	DIE2_ALG10	ALG10B	ENSG00000175548	PIU	0.10962	21	92	0	5	5	2	0	6	0	0	4	1	0	1	1	0	1	1	6	4	0	3	1	0	1	2	0	1	11	0	1	0	20	1	0
Q14C87	3	Protein	436	779	607	TMEM132	TMEM132D	ENSG00000151952	PIU	0.108979	21	122	0	4	6	2	1	9	0	3	3	10	0	1	0	0	2	2	12	19	0	2	0	0	2	6	2	1	7	0	1	0	22	0	0
Q8NGZ6	3	Protein	31	308	169	7tm_4	OR6F1	ENSG00000169214	PIU	0.108743	18	144	0	7	2	1	0	8	0	0	3	8	1	2	0	0	3	2	30	31	0	0	1	0	0	2	0	5	11	0	0	0	17	1	0
P01742	3	Protein	24	117	70	V-set	IGHV1-69	ENSG00000211973	PIU	0.107992	12	40	1	2	1	0	0	0	9	1	0	1	0	0	0	0	0	0	6	4	0	0	0	0	0	1	0	1	3	0	0	0	5	0	0
Q9BWN1	3	Protein				LU	PRR14	ENSG00000156858	LU	0.107202	19	58	1	3	8	4	0	4	0	0	1	3	0	1	0	0	1	1	4	3	1	1	1	0	0	0	0	3	6	0	0	0	10	0	1
P00533	3	Protein	285	295	290	pt	EGFR	ENSG00000146648	PIU	0.10633	5	36	0	0	1	1	0	0	0	0	25	1	0	0	0	0	6	0	0	0	0	0	0	0	0	0	0	0	0	0	0	0	0	0	0
P68104	3	Protein	5	238	121	GTP_EFTU	EEF1A1	ENSG00000156508	PIU	0.106277	17	60	0	5	7	2	1	3	0	0	2	4	0	0	2	0	4	4	6	1	0	2	0	0	0	0	0	1	4	0	2	0	7	0	0
Q9NQR4	3	Protein	5	256	130	CN_hydrolase	NIT2	ENSG00000114021	PIU	0.106164	19	49	0	0	2	1	0	2	0	1	1	2	0	4	1	1	2	1	2	2	0	3	0	0	0	2	1	2	3	0	0	0	14	0	0
P04637	3	Protein	127	137	132	ubi	TP53	ENSG00000141510	PIU	0.105177	21	148	2	5	18	1	0	11	0	10	5	14	0	0	0	0	11	2	9	13	1	14	4	0	3	1	5	0	12	0	0	0	6	1	0
Q9ULM3	3	Protein				LU	YEATS2	ENSG00000163872	LU	0.10515	18	90	0	7	6	3	1	7	0	2	2	8	0	0	1	0	0	0	9	9	0	1	0	1	1	1	0	0	5	0	0	0	21	1	0
P47870	3	Protein	249	507	378	Neur_chan_memb	GABRB2	ENSG00000145864	PIU	0.104742	20	96	1	6	5	1	0	5	1	0	8	5	0	0	0	0	3	2	5	6	0	1	0	0	0	3	1	4	4	0	1	0	22	2	0
P14222	3	Protein				LU	PRF1	ENSG00000180644	LU	0.104229	18	47	0	1	1	1	0	1	0	2	1	3	0	1	2	0	1	0	6	6	0	1	1	0	0	1	0	1	4	0	0	0	11	0	0
Q6L8G9	3	Protein				LU	KRTAP5-6	ENSG00000205864	LU	0.104111	11	20	0	1	0	0	0	2	0	0	0	1	0	0	0	0	0	2	2	4	0	1	0	0	0	0	0	2	1	0	1	0	3	0	0
Q8TE82	3	Protein				LU	SH3TC1	ENSG00000125089	LU	0.103148	25	169	0	6	5	6	0	18	1	2	4	4	0	3	6	0	2	2	6	9	0	3	4	1	1	1	1	7	18	0	2	0	33	1	0
Q96P15	3	Protein	6	392	199	Serpin	SERPINB11	ENSG00000206072	PIU	0.103026	21	91	1	4	4	5	0	3	0	2	2	1	0	2	1	0	2	1	11	11	0	2	1	0	0	1	0	7	3	0	1	0	16	0	0
P14679	3	Protein	170	403	286	Tyrosinase	TYR	ENSG00000077498	PIU	0.102544	18	77	0	4	3	0	0	5	0	2	5	4	0	0	0	0	1	1	11	9	0	2	2	0	1	1	0	2	7	0	0	0	8	1	0
Q8NE31	3	Protein				LU	FAM13C	ENSG00000148541	LU	0.101172	23	140	2	5	12	3	0	11	1	3	2	8	0	1	1	0	1	6	14	7	0	2	1	0	1	7	1	4	15	0	0	0	21	0	0
O43869	3	Protein				LU	OR2T1	ENSG00000175143	LU	0.0999688	12	30	0	0	5	0	0	2	0	0	0	1	0	1	0	0	0	1	3	2	0	0	0	0	0	1	0	1	4	0	0	0	6	1	0
Q12913	3	Protein				LU	PTPRJ	ENSG00000149177	LU	0.0990245	18	123	0	5	5	1	0	8	0	0	2	6	0	4	1	0	3	0	5	10	0	5	1	0	0	2	0	3	18	0	1	0	24	0	0
P00533	3	Protein	219	229	224	methy_r	EGFR	ENSG00000146648	PIU	0.0989866	7	14	0	0	0	0	0	1	0	0	8	1	0	0	0	0	0	0	1	1	0	0	0	0	0	0	0	1	1	0	0	0	0	0	0
Q68BL7	3	Protein				LU	OLFML2A	ENSG00000185585	LU	0.0959341	19	58	1	1	2	1	0	7	0	1	1	1	0	0	1	0	0	4	4	4	0	0	1	0	2	1	0	1	3	0	0	1	14	0	0
P17661	3	Protein	107	415	261	Filament	DES	ENSG00000175084	PIU	0.0953323	15	54	0	1	1	0	0	6	0	0	4	2	0	0	1	0	0	1	3	5	0	1	1	0	0	2	0	2	2	0	0	0	17	0	0
Q92621	3	Protein	14	1684	849	Nup192	NUP205	ENSG00000155561	PIU	0.095304	24	263	1	21	8	4	0	25	0	0	5	10	1	4	5	2	2	2	16	16	0	8	3	1	3	4	3	3	20	0	0	0	42	0	0
Q9UKB5	3	Protein	181	388	284	AJAP1_PANP_C	AJAP1	ENSG00000196581	PIU	0.093606	21	68	0	2	4	2	0	5	0	1	1	2	1	0	1	0	1	2	5	2	0	2	2	0	3	1	0	3	8	0	2	0	16	0	0
Q8N475	3	Protein				LU	FSTL5	ENSG00000168843	LU	0.0935408	22	273	3	9	8	6	0	18	0	6	5	16	1	1	1	0	6	7	33	26	0	2	2	0	2	7	0	6	20	0	0	0	47	0	0
P59044	3	Protein				LU	NLRP6	ENSG00000174885	LU	0.0932713	18	84	0	5	0	4	0	5	0	0	1	7	1	2	3	0	2	3	10	7	0	0	0	1	0	1	2	0	7	0	1	0	13	0	0
A6NHA9	3	Protein	29	303	166	7tm_4	OR4C46	ENSG00000185926	PIU	0.0931968	21	127	1	7	5	0	0	9	1	3	2	5	0	0	0	1	2	1	23	18	0	2	1	0	3	3	3	3	10	0	0	0	17	0	0
O75419	3	Protein	19	563	291	CDC45	CDC45	ENSG00000093009	PIU	0.0930826	18	75	0	7	1	2	0	8	0	2	2	2	0	0	0	0	1	2	2	6	0	0	1	0	1	2	1	1	5	0	0	0	24	0	0
P48664	3	Protein	58	522	290	SDF	SLC1A6	ENSG00000105143	PIU	0.0923193	25	128	1	4	8	1	0	16	1	2	8	1	0	1	2	1	4	5	10	8	0	3	1	0	1	4	0	5	11	0	1	0	21	1	0
Q8TDD5	3	Protein	363	508	435	PKD_channel	MCOLN3	ENSG00000055732	PIU	0.0921405	15	35	0	2	1	0	0	4	0	0	1	2	0	1	1	0	0	0	4	6	0	1	1	0	0	3	0	1	1	0	0	0	6	0	0
Q7L0Y3	3	Protein				LU	TRMT10C	ENSG00000174173	LU	0.090546	14	29	0	2	1	1	0	3	0	1	2	2	0	0	2	0	0	2	1	2	0	0	0	0	0	1	0	0	0	0	0	0	8	1	0
O43916	3	Protein				LU	CHST1	ENSG00000175264	LU	0.0902643	8	19	1	0	0	1	0	1	0	0	0	0	0	0	0	0	0	0	2	3	0	0	0	0	0	0	0	1	3	0	0	0	6	0	0
Q14C87	3	Protein	886	972	929	TMEM132D_C	TMEM132D	ENSG00000151952	PIU	0.0887419	14	27	1	1	1	0	0	3	0	0	2	1	0	0	0	0	1	0	2	6	0	1	0	0	0	0	0	3	1	0	0	0	3	1	0
O43280	3	Protein	46	551	298	Trehalase	TREH	ENSG00000118094	PIU	0.0879378	14	50	0	5	2	0	0	10	0	0	3	0	0	2	1	0	2	0	1	1	0	0	0	0	1	1	0	1	3	0	0	0	14	0	0
P21359	3	Protein				LU	NF1	ENSG00000196712	LU	0.0863612	28	488	4	23	25	10	0	11	2	4	37	12	0	6	6	3	24	11	38	37	0	20	3	11	2	6	6	11	25	2	0	2	59	2	0
Q9NUI1	3	Protein	33	271	152	adh_short_C2	DECR2	ENSG00000242612	PIU	0.0857898	15	42	1	0	2	0	0	5	0	0	3	2	0	0	1	0	1	1	3	4	0	0	1	0	1	0	0	0	4	0	1	0	11	0	0
Q17RS7	3	Protein				LU	GEN1	ENSG00000178295	LU	0.0847929	17	80	0	5	0	2	0	7	0	1	3	3	0	0	2	0	1	2	3	4	0	2	1	0	0	1	0	1	8	0	0	0	25	0	0
Q16821	3	Protein				LU	PPP1R3A	ENSG00000154415	LU	0.0837079	26	352	1	15	11	7	0	21	1	7	8	8	0	2	1	0	3	6	37	32	0	9	3	0	2	4	2	19	24	2	0	0	56	3	1
Q9H347	3	Protein				LU	UBQLN3	ENSG00000175520	LU	0.0826171	23	129	1	4	4	1	0	11	0	5	5	6	1	0	1	1	0	2	11	18	0	3	2	0	1	3	1	9	13	0	1	0	14	0	0
Q9UKV5	3	Protein				LU	AMFR	ENSG00000159461	LU	0.082601	18	61	0	4	0	1	1	5	0	0	3	2	0	0	1	0	2	1	6	1	0	1	1	0	0	1	2	1	4	0	0	0	15	0	0
Q9H2T7	3	Protein				LU	RANBP17	ENSG00000204764	LU	0.0823884	24	151	3	7	7	0	0	15	0	5	3	6	1	1	1	0	3	2	6	14	0	4	1	0	2	5	3	6	7	1	0	0	28	1	0
P18507	3	Protein	66	272	169	Neur_chan_LBD	GABRG2	ENSG00000113327	PIU	0.0814162	17	62	0	1	1	0	0	4	0	2	5	2	0	2	1	0	0	1	6	2	0	1	0	0	0	2	0	1	6	1	0	0	19	0	0
Q7Z745	3	Protein				LU	MROH2B	ENSG00000171495	LU	0.0812379	28	446	2	11	21	11	0	17	1	8	14	25	0	1	5	2	7	7	43	54	3	7	2	1	3	6	7	17	26	0	1	0	55	1	0
Q8IW92	3	Protein				LU	GLB1L2	ENSG00000149328	LU	0.0804615	17	48	3	1	1	0	0	7	0	2	0	1	0	0	0	1	0	0	2	2	0	1	2	0	0	2	2	1	4	0	0	1	14	0	0
Q9NZ56	3	Protein	1283	1673	1478	FH2	FMN2	ENSG00000155816	PIU	0.0804021	21	155	0	7	14	4	1	7	0	6	2	11	0	2	0	0	0	3	13	16	0	1	0	0	2	5	1	2	14	0	0	1	28	3	0
Q8N1G1	3	Protein				LU	REXO1	ENSG00000079313	LU	0.0803176	23	90	0	5	1	5	0	6	0	2	3	1	0	1	2	0	3	1	4	7	0	0	0	0	0	2	2	2	7	1	1	1	21	1	1
Q3LI61	3	Protein	1	59	30	KRTAP	KRTAP20-2	ENSG00000184032	PIU	0.0797795	12	20	0	0	1	0	0	1	0	0	3	2	0	1	0	0	1	0	3	1	0	0	0	0	0	2	0	0	0	0	1	0	3	1	0
Q2M3C7	3	Protein	1588	1699	1643	AKAP_110	SPHKAP	ENSG00000153820	PIU	0.0796469	16	45	0	2	5	3	0	1	0	0	0	0	0	0	1	0	0	2	3	5	0	2	2	0	1	0	1	0	2	0	0	1	9	1	0
Q7L5Y6	3	Protein	142	547	344	Det1	DET1	ENSG00000140543	PIU	0.0789426	17	83	0	2	4	3	0	7	0	2	2	3	0	2	1	0	0	0	5	8	0	0	2	0	2	1	0	2	5	0	0	0	26	0	0
P16234	3	Protein	319	411	365	I-set	PDGFRA	ENSG00000134853	PIU	0.0784621	11	35	0	1	1	1	0	1	0	0	5	2	0	0	0	0	3	1	4	3	0	0	0	0	0	0	0	0	0	0	0	0	8	0	0
Q99502	3	Protein				LU	EYA1	ENSG00000104313	LU	0.0776497	20	134	1	3	2	4	0	6	0	3	4	12	1	0	0	0	2	3	17	6	0	3	1	0	0	2	2	3	14	0	0	0	33	0	0
Q8NFN8	3	Protein				LU	GPR156	ENSG00000175697	LU	0.0775643	23	93	0	6	3	4	0	7	1	1	2	2	0	1	1	1	1	2	11	8	0	2	2	0	0	4	2	1	8	0	1	0	17	0	0
Q8N201	3	Protein				LU	INTS1	ENSG00000164880	LU	0.0772023	24	203	0	15	7	7	0	17	1	3	1	5	0	2	5	0	2	5	12	13	0	1	2	0	3	4	3	8	12	1	3	0	41	0	0
Q9Y2K3	3	Protein	105	778	441	Myosin_head	MYH15	ENSG00000144821	PIU	0.0767212	21	131	2	8	4	5	0	8	0	0	4	8	0	0	1	0	3	4	9	15	0	2	1	0	2	2	2	5	4	1	0	0	29	0	0
O00222	3	Protein	595	840	717	7tm_3	GRM8	ENSG00000179603	PIU	0.0766124	18	106	0	3	3	1	0	14	0	3	3	5	1	0	0	0	1	0	14	14	0	2	0	0	1	1	1	5	13	0	0	0	17	0	0
Q8NH50	3	Protein	31	307	169	7tm_4	OR8K5	ENSG00000181752	PIU	0.0766123	20	113	0	3	3	4	0	7	1	3	0	6	0	1	0	0	0	2	20	21	0	3	1	0	2	2	0	3	6	0	1	0	16	1	0
Q8WXR4	3	Protein	27	293	160	Pkinase	MYO3B	ENSG00000071909	PIU	0.0762538	18	44	0	2	0	3	0	3	0	0	2	1	0	1	0	0	1	1	1	1	0	2	1	0	1	2	2	3	1	0	0	0	11	0	0
A6NKB5	3	Protein				LU	PCNX2	ENSG00000135749	LU	0.0760664	25	275	1	20	16	7	0	19	0	4	3	5	0	3	2	1	4	8	23	12	0	2	2	0	2	4	3	10	22	0	4	1	51	0	0
Q8IV36	3	Protein	1	785	393	Hid1	HID1	ENSG00000167861	PIU	0.0760163	20	111	0	4	5	0	0	12	0	2	2	7	0	0	2	0	2	2	4	2	0	3	1	0	2	2	1	6	5	0	2	0	30	0	0
O94929	3	Protein	273	647	460	AbLIM_anchor	ABLIM3	ENSG00000173210	PIU	0.0758612	22	85	1	2	4	1	0	10	1	0	2	3	0	1	1	0	6	1	12	4	2	4	1	0	0	2	0	1	3	0	0	1	17	0	0
P04637	3	Protein	204	214	209	methy_r	TP53	ENSG00000141510	PIU	0.0756187	22	196	1	9	18	0	0	19	0	8	6	22	3	2	0	0	11	7	10	18	0	10	7	0	2	4	7	1	10	0	0	0	15	2	0
P36888	3	Protein				LU	FLT3	ENSG00000122025	LU	0.0750784	20	92	0	5	2	0	0	3	0	3	6	1	0	2	1	1	1	1	8	4	0	3	2	0	1	1	0	3	7	0	0	0	26	0	0
O43292	3	Protein	125	615	370	Gaa1	GPAA1	ENSG00000197858	PIU	0.0750295	19	59	1	2	3	3	0	4	0	1	2	1	1	0	0	0	1	2	5	6	0	2	0	0	0	2	1	1	6	0	0	0	10	0	0
Q3LI61	3	Protein	10	20	15	py	KRTAP20-2	ENSG00000184032	PIU	0.0748114	7	10	0	0	1	0	0	0	0	0	2	1	0	1	0	0	0	0	0	0	0	0	0	0	0	1	0	0	0	0	0	0	3	1	0
Q96JB1	3	Protein	1808	2039	1923	AAA_6	DNAH8	ENSG00000124721	PIU	0.0746898	14	61	0	3	6	4	0	7	0	0	3	2	0	0	0	0	0	0	0	7	0	0	1	0	0	1	3	1	6	0	0	0	11	0	1
P08236	3	Protein	329	631	480	Glyco_hydro_2_C	GUSB	ENSG00000169919	PIU	0.0746167	17	53	0	2	4	3	1	3	0	1	0	3	0	3	0	0	2	2	4	4	0	2	0	0	0	0	1	1	4	0	0	0	10	0	0
O15265	3	Protein				LU	ATXN7	ENSG00000163635	LU	0.0744858	21	88	0	2	4	1	0	8	0	0	2	3	1	1	2	1	2	3	2	5	0	2	1	0	0	0	1	5	11	0	0	1	19	0	0
Q8N895	3	Protein				LU	ZNF366	ENSG00000178175	LU	0.0742629	21	146	0	7	6	3	0	15	1	0	3	6	0	0	2	0	3	4	13	6	1	1	0	0	2	4	1	1	19	0	0	0	31	1	0
Q8TDB8	3	Protein	37	489	263	Sugar_tr	SLC2A14	ENSG00000173262	PIU	0.0741727	23	114	0	3	1	1	0	11	1	2	6	6	0	4	2	0	2	1	9	10	0	2	1	0	0	4	0	3	6	0	2	1	30	1	0
Q15831	3	Protein	43	53	48	acety	STK11	ENSG00000118046	PIU	0.074078	4	11	0	0	0	2	0	0	0	0	0	1	0	0	0	0	0	0	7	1	0	0	0	0	0	0	0	0	0	0	0	0	0	0	0
G3V0H7	3	Protein	1	574	287	OATP	SLCO1B7	ENSG00000205754	PIU	0.0740686	20	156	0	8	7	1	0	11	0	3	6	3	0	2	0	3	2	1	11	23	0	2	1	0	0	6	2	12	11	0	0	0	26	0	0
Q9NP98	3	Protein	1	299	150	Calsarcin	MYOZ1	ENSG00000177791	PIU	0.073997	18	51	0	3	1	1	0	5	0	0	2	2	0	2	0	1	0	1	4	1	0	1	1	0	1	4	0	0	4	0	0	0	12	2	0
Q8NGX8	3	Protein				LU	OR6Y1	ENSG00000197532	LU	0.0734937	8	13	0	0	0	0	0	0	0	0	1	1	0	0	0	0	0	0	6	1	0	0	0	0	1	1	0	0	1	0	0	0	1	0	0
Q14DG7	3	Protein	429	771	600	TMEM132	TMEM132B	ENSG00000139364	PIU	0.0734526	20	108	1	6	3	2	0	14	0	3	1	7	1	0	0	0	1	3	12	14	0	1	1	0	0	1	2	2	5	0	0	0	18	0	0
P04637	3	Protein	206	216	211	pt	TP53	ENSG00000141510	PIU	0.0730982	23	182	1	6	20	0	0	18	0	7	8	20	2	2	0	0	13	4	6	18	1	11	6	0	2	3	7	1	9	0	0	0	12	2	0
Q6ZMY3	3	Protein	607	720	663	TFIIS_M	SPOCD1	ENSG00000134668	PIU	0.0728285	8	19	0	0	0	0	0	1	0	0	0	1	0	0	0	0	0	1	3	2	0	3	0	0	0	0	0	1	0	0	0	0	6	0	0
P30531	3	Protein	44	559	301	SNF	SLC6A1	ENSG00000157103	PIU	0.0724944	20	93	0	6	1	1	0	11	0	1	7	4	0	1	1	0	0	1	8	6	0	2	1	0	3	1	0	3	6	0	0	0	22	1	0
P00533	3	Protein	217	227	222	methy_r	EGFR	ENSG00000146648	PIU	0.0724069	5	11	0	0	0	0	0	1	0	0	7	0	0	0	0	0	0	0	1	0	0	0	0	0	0	0	0	1	1	0	0	0	0	0	0
Q8IYM1	3	Protein	46	323	184	Septin	2012-09-01	ENSG00000140623	PIU	0.0723116	14	63	0	2	4	5	0	2	0	0	8	4	0	0	1	0	0	0	3	6	0	2	1	0	0	0	0	2	3	0	0	0	16	0	0
Q16401	3	Protein	1	504	252	Proteasom_PSMB	PSMD5	ENSG00000095261	PIU	0.0722779	15	58	2	2	5	1	0	6	0	0	2	1	0	0	0	1	1	0	0	4	0	0	0	0	2	1	0	1	3	0	0	0	22	0	0
Q07283	3	Protein				LU	TCHH	ENSG00000159450	LU	0.0722469	26	390	0	32	25	16	0	26	1	9	16	12	0	1	1	1	4	9	34	21	2	2	1	0	2	5	3	3	44	0	0	0	46	2	1
Q9P2P1	3	Protein				LU	NYNRIN	ENSG00000205978	LU	0.0718667	26	226	0	14	9	8	0	17	1	1	6	12	1	5	3	1	1	7	13	13	0	3	3	0	7	5	1	9	13	0	1	0	43	2	0
Q400G9	3	Protein				LU	AMZ1	ENSG00000174945	LU	0.071508	19	86	1	4	4	3	0	8	0	0	2	3	0	0	0	1	1	3	5	5	0	0	0	0	5	2	1	4	8	0	0	0	14	0	1
Q14832	3	Protein	67	475	271	ANF_receptor	GRM3	ENSG00000198822	PIU	0.0708139	23	157	3	4	10	1	1	10	0	5	9	16	0	0	1	1	4	3	8	14	0	3	0	0	2	1	1	3	14	0	0	0	26	1	0
Q8IZU8	3	Protein				LU	DSEL	ENSG00000171451	LU	0.0701713	21	229	0	6	6	6	0	23	1	9	3	10	0	0	0	0	1	4	12	16	0	6	1	0	2	6	1	3	21	0	0	1	40	0	0
P36888	3	Protein	255	345	300	ig	FLT3	ENSG00000122025	PIU	0.0701651	8	21	1	1	0	1	0	2	0	3	0	0	0	0	0	0	0	0	3	1	0	0	0	0	0	0	0	0	0	0	0	0	9	0	0
A6NK53	3	Protein				LU	ZNF233	ENSG00000159915	LU	0.069743	16	60	0	5	2	4	1	6	0	0	1	3	0	1	0	0	0	0	7	6	0	2	0	0	1	1	0	1	5	0	0	0	13	0	0
Q9UPU3	3	Protein	228	658	443	Sortilin-Vps10	SORCS3	ENSG00000156395	PIU	0.0694911	22	149	2	7	4	2	0	4	1	5	1	7	0	0	1	0	1	4	19	18	0	3	3	0	2	3	1	5	12	0	0	0	28	0	0
Q68BL7	3	Protein	399	650	524	OLF	OLFML2A	ENSG00000185585	PIU	0.0693501	14	63	0	2	3	3	0	11	0	0	1	0	0	0	0	0	2	0	2	3	0	0	1	0	2	0	0	1	5	0	1	0	19	0	0
P48165	3	Protein	3	229	116	Connexin	GJA8	ENSG00000121634	PIU	0.0688781	19	92	1	4	0	1	0	11	0	1	1	4	0	1	0	0	0	2	11	10	0	4	1	0	4	3	1	1	8	0	0	0	17	0	0
Q9Y4A5	3	Protein	2849	3204	3026	FAT	TRRAP	ENSG00000196367	PIU	0.0688685	18	61	0	4	2	2	0	5	0	4	5	4	1	0	0	0	0	1	6	3	0	1	0	1	0	1	0	1	3	0	0	0	16	1	0
Q8N103	3	Protein				LU	TAGAP	ENSG00000164691	LU	0.0683213	19	71	0	3	2	1	0	4	1	2	1	0	0	0	0	1	0	3	5	10	0	2	1	0	1	3	2	2	3	0	0	0	18	0	0
Q8NH53	3	Protein	33	313	173	7tm_4	OR52N1	ENSG00000181001	PIU	0.0677208	19	80	0	1	1	3	0	6	0	4	4	6	1	1	0	0	1	2	8	7	0	0	0	0	0	2	1	2	7	0	0	0	19	1	0
Q7Z6I6	3	Protein				LU	ARHGAP30	ENSG00000186517	LU	0.0673812	22	125	0	6	3	3	0	11	0	0	3	7	0	3	3	0	1	2	6	7	1	3	1	1	1	0	3	4	16	0	0	0	27	1	0
Q15878	3	Protein	1152	1433	1292	Ion_trans	CACNA1E	ENSG00000198216	PIU	0.0670503	17	107	0	5	4	3	0	9	0	2	1	1	0	0	0	0	2	5	16	7	0	0	0	0	5	2	0	1	10	0	0	0	26	1	0
Q12830	3	Protein				LU	BPTF	ENSG00000171634	LU	0.0667116	24	167	0	17	6	5	0	14	1	2	5	3	0	1	3	0	1	4	9	6	0	3	2	1	2	3	1	5	17	0	3	0	28	0	0
P60880	3	Protein				LU	SNAP25	ENSG00000132639	LU	0.0663118	11	38	0	2	5	0	0	0	0	0	4	2	0	0	0	0	0	1	3	2	0	0	0	0	0	1	0	3	1	0	0	0	14	0	0
Q8NG08	3	Protein				LU	HELB	ENSG00000127311	LU	0.065554	18	106	0	5	4	2	0	12	0	5	3	7	0	0	0	0	1	1	4	8	0	1	0	0	5	1	0	0	8	0	1	0	24	1	0
P16234	3	Protein	593	950	771	Pkinase_Tyr	PDGFRA	ENSG00000134853	PIU	0.0654655	18	81	1	2	2	2	0	10	0	0	4	3	0	2	0	0	0	1	10	7	0	2	0	0	1	3	0	1	4	0	0	0	18	0	1
Q9H4Q4	3	Protein				LU	PRDM12	ENSG00000130711	LU	0.0649445	10	29	0	0	2	0	0	0	0	0	2	1	0	1	0	0	0	0	2	2	0	2	0	0	0	1	0	1	0	0	0	0	13	0	0
Q9BZE2	3	Protein				LU	PUS3	ENSG00000110060	LU	0.0649169	17	52	0	3	0	2	0	6	0	0	2	0	0	0	2	1	1	0	0	2	0	1	1	0	0	1	1	1	8	0	0	0	14	2	1
P61962	3	Protein				LU	DCAF7	ENSG00000136485	LU	0.0644877	9	14	0	3	1	0	0	1	0	0	0	0	0	1	1	0	1	0	0	0	0	0	0	0	0	0	1	0	1	0	0	0	4	0	0
O14904	3	Protein	60	364	212	wnt	WNT9A	ENSG00000143816	PIU	0.0638445	20	77	0	4	1	1	0	14	0	2	4	5	0	2	0	0	1	3	5	4	0	3	0	0	2	0	1	3	7	0	1	1	11	0	0
Q8NA42	3	Protein				LU	ZNF383	ENSG00000188283	LU	0.0634025	15	39	0	1	2	1	0	3	0	0	1	5	0	1	0	0	1	2	2	2	0	2	1	0	0	0	0	0	1	0	0	0	12	0	0
Q70CQ2	3	Protein				LU	USP34	ENSG00000115464	LU	0.0633507	28	420	2	30	17	11	1	24	0	3	3	19	0	3	5	2	3	9	20	32	0	9	2	1	1	4	1	10	24	1	0	0	75	1	1
Q8N808	3	Protein	37	174	105	EamA	SLC35G3	ENSG00000164729	PIU	0.0629367	13	39	0	4	2	1	0	6	0	0	2	2	0	1	0	0	0	0	4	3	0	1	1	0	0	0	0	0	5	0	0	0	6	0	0
Q8NGK5	3	Protein	33	311	172	7tm_4	OR52M1	ENSG00000197790	PIU	0.0625076	21	82	1	1	4	2	0	5	1	0	6	2	0	1	2	0	3	0	6	5	0	1	0	1	1	1	2	10	3	0	0	0	20	0	0
P20061	3	Protein	8	329	168	Cobalamin_bind	TCN1	ENSG00000134827	PIU	0.0621745	18	69	0	2	4	2	0	3	0	1	4	4	0	0	0	0	1	3	6	4	0	3	1	0	1	3	0	2	4	0	0	0	17	0	0
Q3V6T2	3	Protein	14	594	304	HOOK	CCDC88A	ENSG00000115355	PIU	0.062097	18	103	1	9	9	4	0	7	0	2	2	5	0	2	0	0	2	3	4	4	0	3	0	0	1	1	0	0	5	0	0	0	27	0	0
Q8WZ75	3	Protein				LU	ROBO4	ENSG00000154133	LU	0.0620803	24	141	0	3	5	1	1	11	0	1	2	4	0	0	2	2	1	4	15	22	0	4	2	1	4	2	2	5	9	0	0	0	27	1	0
Q9UPU5	3	Protein				LU	USP24	ENSG00000162402	LU	0.0619115	25	182	1	10	6	4	0	12	2	5	2	3	0	2	0	0	2	6	8	6	1	4	1	0	3	4	2	3	13	0	1	0	42	1	0
Q9BVV2	3	Protein				LU	FNDC11	ENSG00000125531	LU	0.0614878	16	55	0	3	3	3	0	4	0	1	1	2	0	0	1	0	1	0	3	1	0	0	2	0	0	0	0	1	12	0	0	0	13	1	0
Q96A29	3	Protein	39	338	188	TPT	SLC35C1	ENSG00000181830	PIU	0.0607945	17	30	0	1	2	1	0	1	0	0	1	1	0	1	1	0	0	2	2	3	0	1	1	0	2	0	0	2	1	0	0	0	6	0	0
Q96LP6	3	Protein	96	359	227	DUF4607	C12orf42	ENSG00000179088	PIU	0.0604262	18	74	0	2	2	3	0	7	0	0	0	3	0	0	0	0	2	1	7	8	0	1	1	0	1	3	1	1	8	0	0	0	16	2	0
Q9C0J1	3	Protein				LU	B3GNT4	ENSG00000176383	LU	0.0601908	8	33	0	3	3	0	0	3	0	0	3	0	0	0	0	0	0	0	1	0	0	0	0	0	0	0	0	2	6	0	0	0	11	0	0
O75712	3	Protein	2	211	106	Connexin	GJB3	ENSG00000188910	PIU	0.0598656	14	39	0	2	5	1	0	9	0	0	3	1	0	1	1	1	0	0	2	0	0	2	0	0	0	0	0	0	4	0	0	0	6	1	0
Q8TCW7	3	Protein	44	314	179	Zona_pellucida	ZPLD1	ENSG00000170044	PIU	0.0593135	20	65	1	1	6	2	0	5	1	0	1	3	0	1	1	0	2	3	8	7	0	1	0	0	0	1	0	3	2	0	0	0	12	1	0
P61599	3	Protein	9	128	68	Acetyltransf_1	NAA20	ENSG00000173418	PIU	0.0591065	10	20	0	0	1	0	0	1	0	0	0	0	0	1	0	0	1	0	0	1	0	1	0	0	1	1	0	0	2	0	0	0	10	0	0
Q5VU92	3	Protein				LU	DCAF12L1	ENSG00000198889	LU	0.0581813	21	194	1	7	7	8	0	14	0	5	7	8	0	1	1	0	3	3	30	24	0	2	0	0	2	1	2	1	21	0	0	0	29	0	0
Q9H344	3	Protein				LU	OR51I2	ENSG00000187918	LU	0.0580376	10	13	0	1	1	0	0	2	0	0	0	2	0	0	0	0	1	0	1	1	0	1	0	0	0	1	0	1	0	0	0	0	0	0	0
Q9NZP6	3	Protein				LU	NPAP1	ENSG00000185823	LU	0.0580063	24	359	0	13	3	4	0	18	0	3	7	26	0	1	2	0	8	12	66	34	1	6	3	0	4	4	5	17	26	0	1	0	43	1	0
P68104	3	Protein	260	327	293	GTP_EFTU_D2	EEF1A1	ENSG00000156508	PIU	0.0578267	11	16	0	2	1	0	0	2	0	0	2	1	0	0	0	0	1	1	2	1	0	0	0	0	0	0	0	0	2	0	1	0	0	0	0
Q8TF17	3	Protein				LU	SH3TC2	ENSG00000169247	LU	0.0577201	23	168	1	3	3	4	0	14	0	2	4	7	0	2	3	2	2	5	13	10	0	7	2	0	1	1	0	2	17	0	0	0	36	1	0
P04637	3	Protein	208	218	213	methy_r	TP53	ENSG00000141510	PIU	0.0565652	23	184	1	7	20	0	0	18	0	7	8	20	2	2	0	0	13	4	6	17	1	12	7	0	2	3	7	1	9	0	0	0	12	2	0
Q9NXZ1	3	Protein	822	884	853	INT_SG_DDX_CT_C	SAGE1	ENSG00000181433	PIU	0.056515	11	26	0	1	3	2	0	2	0	1	0	1	0	0	0	0	0	1	3	4	0	0	0	0	0	0	0	0	2	0	0	0	6	0	0
Q9BYG8	3	Protein	4	484	244	Gasdermin	GSDMC	ENSG00000147697	PIU	0.0559357	20	109	0	4	10	2	0	9	0	5	1	4	0	0	0	0	2	4	7	2	0	0	1	0	1	3	1	4	14	0	0	1	26	1	0
Q9P2K9	3	Protein	412	780	596	Patched	DISP3	ENSG00000204624	PIU	0.0557876	19	78	1	4	2	4	0	7	0	4	0	1	0	1	1	0	1	1	14	3	0	2	0	0	1	3	3	0	11	0	0	0	13	0	0
Q8N475	3	Protein	248	324	286	Ig_3	FSTL5	ENSG00000168843	PIU	0.0555882	14	25	0	0	1	0	0	2	0	1	1	3	0	0	0	0	2	1	4	3	0	1	0	0	0	1	0	1	2	0	0	0	1	0	0
Q9UPU3	3	Protein				LU	SORCS3	ENSG00000156395	LU	0.0555791	19	124	0	8	3	2	0	7	0	3	2	10	0	2	2	0	2	3	15	13	1	3	0	0	0	3	0	4	9	0	0	0	22	0	0
Q9BX69	3	Protein				LU	CARD6	ENSG00000132357	LU	0.0550999	24	195	1	8	8	3	0	15	0	2	10	13	0	2	2	0	3	2	15	14	2	4	0	0	1	2	1	2	6	0	1	1	47	0	0
Q9H165	3	Protein				LU	BCL11A	ENSG00000119866	LU	0.0550834	21	118	1	4	3	0	0	6	2	3	5	2	0	0	0	1	1	5	15	9	0	2	0	0	3	1	1	3	11	0	1	0	34	0	0
P12821	3	Protein	40	623	331	Peptidase_M2	ACE	ENSG00000159640	PIU	0.054813	23	95	0	3	5	1	0	10	0	2	5	1	0	2	1	1	2	1	11	3	0	0	2	0	2	1	1	3	4	1	0	0	25	1	0
Q9BX84	3	Protein				LU	TRPM6	ENSG00000119121	LU	0.0543443	26	288	1	9	14	7	1	19	2	4	7	8	0	6	3	2	5	5	18	23	0	4	4	0	6	7	4	5	12	0	0	0	45	0	1
P54289	3	Protein				LU	CACNA2D1	ENSG00000153956	LU	0.0541457	20	95	1	2	0	2	0	11	0	1	3	9	1	1	1	0	0	1	17	4	0	0	0	0	0	1	0	5	4	0	1	0	17	1	1
Q8WXX0	3	Protein				LU	DNAH7	ENSG00000118997	LU	0.0536005	25	301	1	11	11	4	0	22	0	3	5	10	0	3	1	0	2	4	14	39	0	2	2	0	2	6	1	12	24	0	1	0	64	1	1
Q15334	3	Protein				LU	LLGL1	ENSG00000131899	LU	0.0533997	18	67	0	3	1	2	0	3	0	2	3	2	0	3	1	0	1	0	2	1	0	2	1	0	1	0	0	0	7	0	1	0	22	0	0
Q9HCM3	3	Protein				LU	KIAA1549	ENSG00000122778	LU	0.0532666	28	202	1	8	6	5	0	18	1	4	4	9	0	2	2	1	4	5	10	17	1	5	1	0	1	3	6	6	17	0	1	1	31	2	0
Q5JTC6	3	Protein				LU	AMER1	ENSG00000184675	LU	0.0529595	20	125	0	3	9	4	0	15	0	0	0	6	0	1	1	1	3	2	15	6	0	0	2	0	1	4	1	2	8	0	0	0	27	2	0
Q16445	3	Protein	247	399	323	Neur_chan_memb	GABRA6	ENSG00000145863	PIU	0.0528123	17	58	0	1	3	0	0	4	0	2	5	0	0	0	0	0	3	2	10	6	1	3	0	0	0	1	1	3	1	0	1	0	10	0	0
Q8NH03	3	Protein	36	313	174	7tm_4	OR2T3	ENSG00000196539	PIU	0.0525707	19	132	0	4	5	2	0	7	0	2	3	7	0	0	1	0	2	2	23	25	0	1	2	0	3	1	0	2	9	0	0	0	21	0	0
P21728	3	Protein	40	331	185	7tm_1	DRD1	ENSG00000184845	PIU	0.052451	15	56	0	0	1	0	1	4	0	2	3	2	0	1	0	0	0	1	8	2	0	1	3	0	0	0	0	3	1	0	0	0	16	0	0
P16671	3	Protein	14	463	238	CD36	CD36	ENSG00000135218	PIU	0.0521408	18	74	0	1	5	1	0	2	0	2	4	1	0	0	1	0	3	2	5	5	0	3	0	0	1	2	1	0	5	0	0	0	26	0	0
Q86XW9	3	Protein	159	300	229	NDK	NME9	ENSG00000181322	PIU	0.05203	15	28	0	1	1	1	0	2	0	1	0	2	0	1	0	0	0	0	1	1	0	1	0	0	0	2	2	1	0	0	0	1	10	0	0
P35240	3	Protein	347	595	471	ERM	NF2	ENSG00000186575	PIU	0.051425	14	45	0	3	2	3	0	4	0	0	1	0	0	1	1	0	0	3	2	2	4	0	0	0	0	0	0	1	2	0	0	0	13	0	0
Q93008	3	Protein	1557	1953	1755	UCH	USP9X	ENSG00000124486	PIU	0.0513393	19	75	1	1	1	2	0	5	1	0	5	4	0	0	0	0	3	1	2	5	0	3	1	0	0	3	0	1	4	0	1	0	26	0	0
H3BUK9	3	Protein	106	199	152	Ank_2	POTEB2	ENSG00000230031	PIU	0.0510865	5	14	0	1	0	0	0	0	0	0	3	0	0	0	0	0	0	0	1	3	0	0	0	0	0	0	0	0	0	0	0	0	6	0	0
P55073	3	Protein	38	293	165	T4_deiodinase	DIO3	ENSG00000197406	PIU	0.0508517	17	81	1	4	2	2	0	7	0	2	2	0	0	2	0	0	0	2	6	7	0	5	4	0	0	2	0	4	3	0	0	0	22	0	0
Q9P2K9	3	Protein				LU	DISP3	ENSG00000204624	LU	0.0507606	22	167	2	9	5	1	0	19	0	2	3	6	0	3	1	0	0	9	18	11	0	3	2	0	1	4	4	5	14	0	2	0	29	0	0
Q14005	3	Protein				LU	IL16	ENSG00000172349	LU	0.0507053	21	128	0	9	3	4	0	8	0	3	2	6	0	1	2	0	2	4	15	8	0	3	0	0	2	2	1	1	10	0	2	0	24	0	0
A4D1E1	3	Protein				LU	ZNF804B	ENSG00000182348	LU	0.0503656	24	410	4	13	11	5	0	21	2	16	3	23	0	5	1	0	3	8	47	63	0	8	0	0	3	12	4	13	31	0	1	0	38	2	0
Q8N2Q7	3	Protein	51	623	337	COesterase	NLGN1	ENSG00000169760	PIU	0.050243	20	186	1	8	4	6	0	12	1	8	2	11	0	1	1	0	2	10	21	25	0	4	1	0	0	4	0	0	12	0	0	0	26	0	0
Q96BU1	3	Protein	21	402	211	S100PBPR	S100PBP	ENSG00000116497	PIU	0.0502402	16	44	0	5	1	3	0	5	0	0	1	1	0	1	3	0	0	0	2	3	0	1	0	0	1	0	0	1	6	0	1	0	5	0	0
Q8NEE6	3	Protein				LU	FBXL13	ENSG00000161040	LU	0.0499478	20	105	1	2	7	0	0	10	0	2	2	7	1	4	0	1	4	0	3	7	0	3	2	0	1	3	0	0	7	0	0	0	28	0	1
O00222	3	Protein	74	480	277	ANF_receptor	GRM8	ENSG00000179603	PIU	0.0499045	24	160	2	4	3	4	0	8	0	3	5	8	0	1	0	0	1	4	17	21	0	3	2	0	1	6	1	6	8	1	0	1	34	1	0
P35240	3	Protein	226	315	270	FERM_C	NF2	ENSG00000186575	PIU	0.0498956	11	17	0	2	1	1	0	1	0	0	0	2	0	0	2	0	0	0	2	1	0	1	0	0	0	0	0	0	1	0	0	0	3	0	0
Q8NGJ9	3	Protein				LU	OR51T1	ENSG00000176900	LU	0.0494121	12	27	0	0	0	0	0	2	0	1	2	1	0	1	0	0	1	0	6	2	0	0	0	0	0	2	0	1	2	0	0	0	6	0	0
P18505	3	Protein	37	243	140	Neur_chan_LBD	GABRB1	ENSG00000163288	PIU	0.0493158	16	64	0	3	2	0	0	5	0	3	3	2	0	0	0	0	0	2	8	6	1	1	3	0	0	2	0	1	3	0	0	0	14	0	0
	3	Protein				LU	FAM129A	ENSG00000135842	LU	0.0492678	24	93	0	5	4	2	0	10	0	2	2	1	0	1	2	0	1	4	7	6	0	3	2	1	0	1	1	3	7	1	1	0	20	1	0
P07477	3	Protein	24	239	131	Trypsin	PRSS1	ENSG00000204983	PIU	0.049259	20	79	0	2	4	1	0	5	0	1	1	7	0	0	0	0	1	3	25	2	0	1	2	0	2	1	1	3	3	0	0	1	11	0	0
Q16445	3	Protein	32	240	136	Neur_chan_LBD	GABRA6	ENSG00000145863	PIU	0.0492184	17	79	1	2	3	0	0	7	0	2	7	3	0	0	0	0	1	5	9	8	0	1	1	0	0	1	0	3	5	0	0	0	14	0	0
Q9NZJ4	3	Protein				LU	SACS	ENSG00000151835	LU	0.0490383	27	782	0	38	22	13	0	49	1	17	15	14	0	4	6	0	3	9	34	40	0	10	4	2	9	13	5	11	57	3	4	3	82	3	0
A7E2S9	3	Protein	134	201	167	Ank_2	ANKRD30BL	ENSG00000163046	PIU	0.0489493	10	16	1	1	0	0	0	0	0	2	0	1	0	0	0	0	0	0	1	0	1	0	0	0	1	1	1	0	0	0	0	0	6	0	0
Q2M243	3	Protein				LU	CCDC27	ENSG00000162592	LU	0.048677	20	113	1	5	3	3	0	10	0	1	2	6	0	1	0	0	0	3	7	7	0	3	1	0	0	2	3	3	6	0	1	0	32	0	0
P00533	3	Protein	759	769	764	py	EGFR	ENSG00000146648	PIU	0.0485811	3	11	0	0	1	0	0	0	0	0	0	0	0	0	0	0	0	2	6	0	0	0	0	0	0	0	0	0	0	0	0	0	0	0	0
Q99502	3	Protein	294	304	299	ps	EYA1	ENSG00000104313	PIU	0.0484408	7	12	0	1	1	0	0	1	0	0	0	2	0	0	0	0	0	0	1	0	0	0	0	0	0	0	0	0	1	0	0	0	4	0	0
P08123	3	Protein				LU	COL1A2	ENSG00000164692	LU	0.048303	22	181	1	1	5	4	0	16	0	3	9	15	0	4	0	0	3	1	20	21	0	6	4	0	2	2	0	4	16	0	1	0	24	1	0
A6H8Y1	3	Protein	293	399	346	Myb_DNA-bind_7	BDP1	ENSG00000145734	PIU	0.0474159	10	28	0	0	2	0	0	3	0	2	1	0	0	0	0	0	0	1	1	0	0	0	0	0	0	2	0	0	7	0	0	1	7	0	0
P60484	3	Protein	67	173	120	DSPc	PTEN	ENSG00000171862	PIU	0.0473733	22	453	0	4	27	8	0	11	0	1	52	6	1	6	2	0	9	0	2	20	0	2	0	0	7	5	4	5	9	0	1	0	206	7	0
Q8WXX0	3	Protein	1938	2211	2074	AAA_7	DNAH7	ENSG00000118997	PIU	0.0473178	22	70	2	4	1	2	0	1	0	2	3	2	0	1	0	0	1	1	5	8	0	1	1	1	1	1	2	4	1	0	0	0	20	0	0
P21453	3	Protein				LU	S1PR1	ENSG00000170989	LU	0.0470387	9	21	0	2	1	0	0	2	0	0	0	0	0	0	0	0	0	0	0	1	0	2	0	0	0	2	0	3	2	0	0	0	4	0	0
Q8N475	3	Protein	340	417	378	Ig_3	FSTL5	ENSG00000168843	PIU	0.0469912	11	28	0	2	1	0	0	4	0	1	0	1	0	0	0	0	0	0	6	1	0	0	0	0	0	0	1	1	3	0	0	0	7	0	0
Q9UKB5	3	Protein				LU	AJAP1	ENSG00000196581	LU	0.0467694	18	39	0	1	2	0	0	5	0	1	1	2	0	1	1	0	0	1	5	4	0	1	3	0	0	1	0	1	1	0	0	0	7	1	0
P0DN77	3	Protein	70	322	196	7tm_1	OPN1MW2	ENSG00000166160	PIU	0.0464177	11	25	0	1	1	0	0	4	0	0	1	2	0	0	1	0	2	0	4	1	0	0	0	1	0	0	0	0	0	0	0	0	7	0	0
Q9P2T1	3	Protein	9	341	175	IMPDH	GMPR2	ENSG00000100938	PIU	0.0462629	16	37	0	2	2	0	0	5	0	1	3	3	0	0	0	1	1	0	2	0	0	1	0	0	1	2	1	1	1	0	0	0	7	0	0
P14784	3	Protein				LU	IL2RB	ENSG00000100385	LU	0.0461247	18	67	0	3	4	0	0	5	0	0	1	3	0	1	2	0	0	2	6	8	0	1	1	0	1	0	3	3	2	1	0	0	14	0	0
Q58A45	3	Protein				LU	PAN3	ENSG00000152520	LU	0.04589	15	97	0	5	3	3	0	9	0	3	6	0	0	4	1	0	0	2	0	9	0	1	0	0	1	2	0	0	10	0	0	0	25	0	0
Q6NXP0	3	Protein				LU	EFCAB12	ENSG00000172771	LU	0.0458329	15	70	0	3	6	3	0	6	0	0	2	2	0	0	0	0	2	2	7	4	0	2	0	0	0	3	0	2	3	0	0	0	18	0	0
Q96JB1	3	Protein	3439	3660	3549	AAA_9	DNAH8	ENSG00000124721	PIU	0.0455915	13	54	0	0	3	3	0	7	0	0	1	4	0	0	0	0	2	0	1	5	0	1	0	0	0	0	1	1	4	0	0	0	17	0	0
Q96A11	3	Protein	1	399	200	Gal-3-0_sulfotr	GAL3ST3	ENSG00000175229	PIU	0.0454789	20	81	0	3	1	3	0	3	0	1	0	1	1	0	1	0	1	2	10	10	2	3	2	0	2	1	0	0	12	0	0	0	15	1	0
Q8NFU7	3	Protein	1580	2052	1816	Tet_JBP	TET1	ENSG00000138336	PIU	0.0450799	21	74	0	5	2	2	0	5	1	2	1	1	0	1	2	0	0	2	8	2	1	1	1	0	1	1	0	3	10	0	0	0	15	0	0
Q9NSB2	3	Protein				LU	KRT84	ENSG00000161849	LU	0.045078	9	11	0	0	1	1	0	3	0	1	1	0	0	1	0	0	0	0	0	0	0	0	0	0	0	1	1	0	1	0	0	0	0	0	0
Q9UPU5	3	Protein	1689	2039	1864	UCH	USP24	ENSG00000162402	PIU	0.0447782	12	52	0	3	1	0	0	8	0	0	1	1	0	1	0	0	1	0	5	4	0	0	0	0	0	0	0	0	7	0	0	0	17	1	0
Q7Z353	3	Protein				LU	HDX	ENSG00000165259	LU	0.0445926	24	183	0	5	14	4	1	15	1	2	2	7	0	1	0	1	4	2	18	14	0	2	1	0	1	4	1	0	9	0	0	1	40	1	0
Q09470	3	Protein				LU	KCNA1	ENSG00000111262	LU	0.0444584	16	47	0	4	2	3	0	3	0	1	0	1	0	1	0	0	0	1	6	3	0	1	0	0	1	1	0	2	5	0	0	0	10	0	0
Q5T011	3	Protein				LU	SZT2	ENSG00000198198	LU	0.0444326	28	407	1	21	17	12	0	21	0	3	5	11	1	3	8	2	3	2	18	24	0	13	2	1	5	8	0	13	26	1	2	1	70	1	0
Q15915	3	Protein				LU	ZIC1	ENSG00000152977	LU	0.0444066	21	164	0	11	1	4	0	6	2	2	3	14	0	0	3	0	1	3	24	32	0	2	2	0	4	1	0	2	14	0	1	0	18	0	0
P46059	3	Protein	81	477	279	PTR2	SLC15A1	ENSG00000088386	PIU	0.0438321	14	64	0	2	5	1	0	5	0	0	1	0	0	0	0	0	0	0	6	5	0	3	0	0	0	2	1	2	3	0	0	0	18	1	0
Q4ZIN3	3	Protein	35	402	218	Membralin	TMEM259	ENSG00000182087	PIU	0.0437021	16	34	0	1	1	1	0	5	1	0	0	1	0	0	0	0	1	0	2	2	0	0	1	0	0	0	1	3	1	1	0	0	6	1	0
Q5VU43	3	Protein				LU	PDE4DIP	ENSG00000178104	LU	0.0430516	28	557	2	39	22	11	1	31	1	4	9	15	1	5	6	3	2	8	29	43	0	13	2	0	2	10	4	10	27	0	2	0	77	2	0
Q9HCK1	3	Protein				LU	ZDBF2	ENSG00000204186	LU	0.0430007	28	460	2	18	16	9	0	28	1	5	11	10	1	3	1	0	4	5	35	39	0	7	4	1	4	5	4	14	26	0	3	1	59	2	0
O94876	3	Protein	231	640	435	Tmemb_cc2	TMCC1	ENSG00000172765	PIU	0.042888	17	85	3	7	7	3	0	7	0	0	1	6	0	0	0	1	0	2	1	11	0	3	1	0	1	0	0	0	8	0	2	0	16	0	0
P08571	3	Protein				LU	CD14	ENSG00000170458	LU	0.0427856	16	39	0	3	1	3	0	5	0	0	2	1	0	0	1	0	0	0	5	1	0	0	1	0	2	1	0	1	3	0	0	0	8	1	0
Q7Z3U7	3	Protein	934	1708	1321	Mon2_C	MON2	ENSG00000061987	PIU	0.0426801	18	114	0	7	5	1	0	12	0	0	2	3	0	0	4	0	2	2	2	7	0	6	0	0	2	3	1	2	11	0	0	0	25	0	0
P14222	3	Protein	415	508	461	C2	PRF1	ENSG00000180644	PIU	0.0426626	14	31	0	3	1	1	0	6	0	1	1	1	0	0	0	0	0	0	1	2	1	0	0	0	1	0	0	1	4	0	0	0	7	0	0
Q9Y2D9	3	Protein				LU	ZNF652	ENSG00000198740	LU	0.0425873	16	56	1	1	6	2	0	6	0	0	0	1	0	0	0	0	1	0	4	3	0	0	1	0	1	2	1	1	2	0	0	0	17	0	0
Q9BZG2	3	Protein	31	321	176	His_Phos_2	ACP4	ENSG00000142513	PIU	0.0424481	12	35	0	1	0	3	0	4	0	0	3	1	0	0	0	0	0	1	2	3	0	0	0	0	0	1	0	1	2	0	0	0	10	0	0
Q8NG81	3	Protein				LU	OR2M7	ENSG00000177186	LU	0.0424043	7	12	0	1	1	0	0	0	0	0	0	0	0	0	0	0	1	0	3	2	0	1	0	0	0	0	0	0	0	0	0	0	3	0	0
Q9NTJ3	3	Protein	612	728	670	SMC_hinge	SMC4	ENSG00000113810	PIU	0.0421514	12	32	0	3	2	0	0	7	0	0	1	2	0	0	0	0	0	1	1	1	0	0	0	0	0	3	0	1	1	0	0	0	7	0	0
Q8NGU2	3	Protein	30	308	169	7tm_4	OR9A4	ENSG00000258083	PIU	0.0421275	17	73	0	0	1	1	0	9	1	1	3	5	0	0	0	0	0	1	6	3	0	1	0	0	1	2	1	5	7	0	0	0	17	0	0
O75916	3	Protein				LU	RGS9	ENSG00000108370	LU	0.0419408	16	72	0	3	5	0	0	10	1	0	2	5	0	0	1	0	0	0	3	3	0	1	1	0	1	3	0	3	8	0	0	0	19	0	0
Q68DN1	3	Protein				LU	C2orf16	ENSG00000221843	LU	0.041822	21	277	0	22	16	8	0	12	0	0	4	11	0	0	1	0	4	1	16	24	0	5	2	0	5	3	3	8	14	2	0	0	42	3	0
Q5TC82	3	Protein				LU	RC3H1	ENSG00000135870	LU	0.0414694	21	135	0	14	11	4	0	12	1	1	2	11	1	1	0	0	1	0	8	11	0	1	0	1	0	1	1	3	6	0	0	0	31	1	0
Q07889	3	Protein	211	388	299	RhoGEF	SOS1	ENSG00000115904	PIU	0.0414259	12	45	0	2	1	0	0	2	0	0	1	2	0	0	0	0	0	1	6	2	0	0	0	0	1	1	0	0	4	0	0	0	20	0	0
Q5S007	3	Protein	1245	1292	1268	LRR_4	LRRK2	ENSG00000188906	PIU	0.0414144	6	14	0	0	0	0	0	0	0	1	0	1	0	0	0	0	0	0	0	2	0	1	0	0	0	0	0	0	4	0	0	0	5	0	0
O15234	3	Protein				LU	CASC3	ENSG00000108349	LU	0.0412407	16	49	0	5	2	4	0	2	1	0	0	2	0	0	0	0	1	0	1	1	1	0	0	0	1	2	1	0	6	1	0	0	9	0	0
Q09470	3	Protein	39	130	84	BTB_2	KCNA1	ENSG00000111262	PIU	0.0411928	17	46	0	2	3	0	0	7	0	1	1	2	1	0	0	1	0	1	3	2	0	1	0	0	0	1	1	1	4	0	0	0	11	0	0
Q5HYC2	3	Protein				LU	KIAA2026	ENSG00000183354	LU	0.0408955	21	246	0	12	13	9	0	19	0	3	5	9	0	0	2	1	0	5	15	9	0	6	1	0	2	6	1	2	12	0	0	0	55	1	0
P04637	3	Protein	41	51	46	ps	TP53	ENSG00000141510	PIU	0.040535	10	18	0	1	1	0	0	0	0	2	0	1	0	0	0	0	0	1	1	5	0	4	0	0	0	1	0	0	0	0	0	0	1	0	0
Q86VW2	3	Protein				LU	ARHGEF25	ENSG00000240771	LU	0.0397723	16	70	0	3	3	0	0	7	0	2	3	0	0	3	3	0	0	0	4	5	0	0	1	0	2	0	1	1	11	0	0	0	17	3	0
Q8TEL6	3	Protein	407	714	560	DUF3689	TRPC4AP	ENSG00000100991	PIU	0.0397146	14	48	0	3	5	2	0	4	0	0	1	1	0	3	1	0	0	2	1	4	0	0	0	0	0	1	0	0	1	0	0	0	14	0	0
Q86WD7	3	Protein	46	414	230	Serpin	SERPINA9	ENSG00000170054	PIU	0.039534	21	71	0	1	2	1	0	6	0	1	1	5	0	0	0	0	1	1	17	7	1	3	1	0	1	1	1	1	4	0	0	0	12	0	1
Q8NH48	3	Protein	29	306	167	7tm_4	OR5B3	ENSG00000172769	PIU	0.0394938	18	77	0	2	3	0	0	6	0	1	3	3	0	1	0	0	0	1	14	17	0	0	1	0	1	3	0	1	3	0	1	0	14	1	0
Q5SZI1	3	Protein				LU	LDLRAD2	ENSG00000187942	LU	0.0393619	14	24	1	2	0	0	0	3	0	0	1	2	0	1	0	0	2	2	1	1	0	0	0	0	1	1	0	0	3	0	0	0	3	0	0
Q2V2M9	3	Protein	883	1254	1068	FH2	FHOD3	ENSG00000134775	PIU	0.0391412	19	80	1	2	5	2	0	4	0	0	2	0	0	0	1	0	2	1	10	6	0	1	1	0	1	1	0	2	6	0	1	0	22	0	0
Q8N2Q7	3	Protein				LU	NLGN1	ENSG00000169760	LU	0.0390715	19	56	1	2	3	1	0	2	0	0	1	2	0	0	0	0	0	2	7	8	0	0	1	0	1	1	1	1	7	0	1	0	10	1	0
Q03001	3	Protein	35	139	87	CH	DST	ENSG00000151914	PIU	0.0385386	15	53	2	2	1	0	0	7	0	0	4	2	0	2	1	0	1	2	4	2	0	1	0	0	0	0	0	0	1	0	0	0	16	0	0
Q99797	3	Protein				LU	MIPEP	ENSG00000027001	LU	0.0384346	12	28	0	3	0	0	0	2	1	1	0	1	0	0	0	0	1	0	2	1	0	1	0	0	0	0	1	0	1	0	0	0	13	0	0
Q8NH59	3	Protein	33	312	172	7tm_4	OR51Q1	ENSG00000167360	PIU	0.0376873	19	89	1	4	6	0	0	9	0	2	1	1	0	3	0	0	1	0	12	9	0	0	1	0	2	1	2	5	6	0	0	0	20	1	0
Q5VSG8	3	Protein	100	450	275	Glyco_hydro_99	MANEAL	ENSG00000185090	PIU	0.037612	14	35	1	2	0	2	0	7	0	1	1	4	0	1	0	0	1	0	0	1	0	0	0	0	1	0	0	1	4	0	0	0	7	0	0
P60893	3	Protein	37	338	187	7tm_1	GPR85	ENSG00000164604	PIU	0.0375029	17	73	1	2	2	3	1	6	0	2	2	0	0	0	1	0	0	2	11	6	0	3	0	0	0	0	0	1	3	0	0	0	20	1	0
O95405	3	Protein				LU	ZFYVE9	ENSG00000157077	LU	0.0372455	23	110	1	17	4	2	1	6	0	0	3	5	0	1	1	0	2	2	6	5	0	2	1	0	1	2	2	1	3	0	0	0	30	1	0
P04637	3	Protein	50	60	55	pt	TP53	ENSG00000141510	PIU	0.0371938	15	28	1	1	3	0	0	1	0	1	1	5	0	0	0	0	0	1	4	2	0	3	1	0	0	2	0	0	1	0	0	0	1	0	0
Q9Y2K3	3	Protein	856	1936	1396	Myosin_tail_1	MYH15	ENSG00000144821	PIU	0.0371745	25	205	0	14	14	10	1	12	0	3	3	3	0	2	1	1	2	7	7	21	0	9	4	1	2	3	1	7	9	0	1	0	40	0	0
Q7Z6R9	3	Protein	211	405	308	TF_AP-2	TFAP2D	ENSG00000008197	PIU	0.0369591	17	74	0	1	0	0	0	6	1	3	6	3	0	0	0	0	1	3	11	10	0	4	0	1	1	1	3	0	2	0	0	0	14	0	0
P35498	3	Protein				LU	SCN1A	ENSG00000144285	LU	0.036651	21	132	0	8	4	1	0	12	2	2	4	8	0	1	0	2	1	6	8	15	0	2	0	0	1	2	0	3	10	0	0	0	27	1	0
Q01954	3	Protein				LU	BNC1	ENSG00000169594	LU	0.0365543	25	162	0	7	8	3	0	16	1	5	6	3	0	2	1	0	1	2	16	7	1	5	1	0	2	3	2	7	10	0	0	0	28	1	1
Q7L7X3	3	Protein	28	281	154	Pkinase	TAOK1	ENSG00000160551	PIU	0.0362538	15	47	1	5	3	0	0	4	0	0	2	2	0	0	0	0	0	0	2	4	0	0	1	0	1	1	2	1	5	0	0	0	11	0	0
P04637	3	Protein	105	115	110	methy_r	TP53	ENSG00000141510	PIU	0.0361699	17	79	0	3	17	0	0	3	0	5	2	10	0	0	1	0	6	2	7	11	0	3	1	0	0	2	1	0	4	0	0	0	1	0	0
P08236	3	Protein	226	327	276	Glyco_hydro_2	GUSB	ENSG00000169919	PIU	0.0360695	11	18	0	0	1	1	0	1	0	0	1	1	0	0	0	0	0	2	0	1	0	1	0	0	0	1	0	1	0	0	0	0	5	0	0
P04637	3	Protein	159	169	164	ubi	TP53	ENSG00000141510	PIU	0.0359898	21	125	1	10	11	2	0	6	0	4	2	14	1	0	0	0	6	2	14	16	0	13	1	0	4	2	2	0	4	0	0	0	7	1	0
P04637	3	Protein	159	169	164	acety	TP53	ENSG00000141510	PIU	0.0359898	21	125	1	10	11	2	0	6	0	4	2	14	1	0	0	0	6	2	14	16	0	13	1	0	4	2	2	0	4	0	0	0	7	1	0
P08910	3	Protein	126	383	254	Abhydrolase_1	ABHD2	ENSG00000140526	PIU	0.0358624	14	40	0	0	4	1	0	6	0	0	0	2	0	1	0	1	2	1	5	1	0	3	0	0	2	0	0	0	4	0	0	0	6	0	0
Q9Y535	3	Protein	79	201	140	RNA_pol_Rbc25	POLR3H	ENSG00000100413	PIU	0.0355482	9	20	0	1	0	0	0	2	0	0	0	2	0	2	1	0	0	1	1	3	0	0	0	0	0	0	0	0	0	0	0	0	6	0	0
O43151	3	Protein				LU	TET3	ENSG00000187605	LU	0.0354356	21	121	1	5	4	4	0	15	0	1	2	5	0	0	0	0	1	3	3	6	0	6	1	0	3	3	2	5	13	0	0	1	23	0	0
Q96P56	3	Protein				LU	CATSPER2	ENSG00000166762	LU	0.0353818	11	34	0	2	2	0	0	4	0	0	0	3	0	0	0	0	0	1	4	5	0	2	0	0	0	0	1	0	2	0	0	0	7	0	0
Q8N0V5	3	Protein				LU	GCNT2	ENSG00000111846	LU	0.0349362	8	19	0	0	0	0	0	5	0	0	1	2	0	1	0	0	0	0	2	1	0	0	0	0	0	1	0	0	0	0	0	0	5	0	0
Q9Y623	3	Protein	847	1928	1387	Myosin_tail_1	MYH4	ENSG00000264424	PIU	0.0348772	24	263	1	13	9	5	0	13	0	4	9	11	0	6	1	1	7	7	27	32	0	6	2	0	6	5	5	11	11	0	0	0	38	0	1
	3	Protein				LU	2004-03-01	ENSG00000144583	LU	0.0342246
Q86W28	3	Protein				LU	NLRP8	ENSG00000179709	LU	0.0339429	22	186	3	9	6	5	0	13	0	4	4	11	0	1	0	0	5	5	17	26	0	3	3	0	2	7	4	8	12	0	1	0	24	0	0
O94916	3	Protein				LU	NFAT5	ENSG00000102908	LU	0.0337692	23	114	0	10	4	5	0	2	0	0	2	6	0	2	1	1	2	2	11	7	0	5	1	0	1	1	1	2	6	0	2	0	20	2	0
P12821	3	Protein	643	1221	932	Peptidase_M2	ACE	ENSG00000159640	PIU	0.0337188	21	107	0	8	5	2	0	12	0	1	4	6	0	1	4	0	2	3	8	7	0	2	0	0	2	2	1	4	3	0	0	0	23	1	0
Q92608	3	Protein				LU	DOCK2	ENSG00000134516	LU	0.033698	25	128	0	1	6	1	2	7	0	4	1	2	0	2	1	0	1	6	22	12	1	1	2	0	2	6	4	3	12	0	0	1	20	1	0
Q16633	3	Protein	7	255	131	PD-C2-AF1	POU2AF1	ENSG00000110777	PIU	0.0335824	18	48	1	3	1	0	0	2	0	1	3	0	0	1	5	0	2	2	4	1	0	3	1	0	0	1	0	1	3	0	0	0	11	0	0
Q2TBF2	3	Protein				LU	WSCD2	ENSG00000075035	LU	0.0335771	20	112	1	2	9	1	0	12	0	1	3	5	0	0	2	0	1	1	15	14	1	1	1	0	0	5	0	2	11	0	0	0	17	0	0
Q6ZMV9	3	Protein	25	345	185	Kinesin	KIF6	ENSG00000164627	PIU	0.0328437	18	71	0	1	2	4	1	5	1	2	1	4	0	0	1	0	0	3	5	3	0	1	0	0	1	0	0	2	9	0	0	0	19	0	0
Q13485	3	Protein	321	530	425	MH2	SMAD4	ENSG00000141646	PIU	0.0326677	16	173	0	6	4	9	0	30	0	10	0	6	0	0	0	0	0	3	11	3	0	1	22	0	5	12	0	1	30	0	0	0	12	0	0
Q9NZ56	3	Protein	1094	1184	1139	Drf_FH1	FMN2	ENSG00000155816	PIU	0.0323211	16	44	0	2	0	2	0	4	1	0	1	3	1	0	0	0	0	2	8	7	0	0	0	0	2	1	2	0	3	0	0	0	2	1	0
P23109	3	Protein	329	736	532	A_deaminase	AMPD1	ENSG00000116748	PIU	0.0321307	21	108	0	4	6	3	1	7	0	2	5	2	1	2	0	0	0	2	10	4	0	3	3	0	1	4	1	2	7	0	0	0	27	0	0
Q2M2E3	3	Protein				LU	ODF4	ENSG00000184650	LU	0.0319699	13	32	0	1	0	2	0	2	0	0	4	1	0	0	0	1	0	2	0	2	0	1	1	0	0	2	0	0	2	0	0	0	9	0	0
P13611	3	Protein				LU	VCAN	ENSG00000038427	LU	0.0318755	25	454	2	26	14	9	0	23	2	4	6	19	0	2	2	0	4	7	48	24	1	9	3	0	2	9	0	12	25	0	2	0	53	2	0
Q9Y4B4	3	Protein	721	854	787	Helicase_C	RAD54L2	ENSG00000164080	PIU	0.0317117	7	18	0	0	0	0	0	1	0	0	0	1	0	0	0	0	0	0	2	0	0	0	0	0	0	0	0	1	3	0	1	0	8	0	0
P78509	3	Protein	40	170	105	Reeler	RELN	ENSG00000189056	PIU	0.0316106	11	29	0	0	1	2	0	2	0	0	0	0	0	0	2	0	0	0	4	7	0	1	1	0	0	0	0	1	1	0	0	0	4	0	0
Q2LD37	3	Protein				LU	KIAA1109	ENSG00000138688	LU	0.0315302	25	543	3	26	24	10	1	34	0	7	7	20	2	3	15	0	6	6	43	40	0	10	2	0	3	7	3	9	31	0	3	0	68	0	0
Q8IWB6	3	Protein				LU	TEX14	ENSG00000121101	LU	0.0313987	28	172	1	12	6	4	1	10	0	4	3	6	1	1	4	1	2	3	12	12	0	6	2	1	1	3	4	3	9	0	1	1	30	0	0
Q9BXP8	3	Protein				LU	PAPPA2	ENSG00000116183	LU	0.0312148	26	464	4	17	16	11	1	31	0	8	6	32	0	1	1	1	5	3	72	64	2	5	2	1	2	8	6	13	25	0	0	0	46	0	0
Q5JSJ4	3	Protein	4	132	68	VWA_2	INTS6L	ENSG00000165359	PIU	0.0310981	10	37	1	3	2	0	0	0	0	0	2	1	0	0	0	0	1	0	2	0	0	0	0	0	0	0	1	0	4	0	0	0	19	0	0
Q99698	3	Protein	3133	3422	3277	Beach	LYST	ENSG00000143669	PIU	0.030992	13	55	0	0	7	2	0	2	0	0	1	1	0	0	1	0	0	0	5	1	0	1	0	0	0	0	0	1	5	1	0	0	22	0	0
O95239	3	Protein	15	336	175	Kinesin	KIF4A	ENSG00000090889	PIU	0.0309708	14	45	0	3	4	3	0	5	0	0	2	1	0	0	0	0	0	0	1	1	0	1	0	0	0	3	0	2	2	0	0	1	13	0	0
Q7Z6R9	3	Protein				LU	TFAP2D	ENSG00000008197	LU	0.0308179	19	92	0	2	3	1	0	13	0	0	0	0	0	2	0	0	3	2	10	13	0	2	1	1	1	1	4	2	11	0	1	0	16	0	0
O43593	3	Protein				LU	HR	ENSG00000168453	LU	0.0307495	23	118	0	3	1	3	0	9	0	1	4	2	1	1	0	0	2	3	10	6	0	0	2	0	1	3	3	2	15	0	1	0	31	1	1
Q8HWS3	3	Protein	121	199	160	RFX_DNA_binding	RFX6	ENSG00000185002	PIU	0.030712	9	25	0	0	0	0	0	0	0	0	2	0	0	0	1	0	0	0	1	4	0	0	1	0	0	0	1	1	1	0	0	0	10	0	0
Q09MP3	3	Protein				LU	RAD51AP2	ENSG00000214842	LU	0.0305908	23	236	0	12	7	5	0	23	0	1	4	1	0	3	1	0	4	1	19	9	1	2	1	0	2	5	0	4	19	0	1	0	52	1	0
P06280	3	Protein	39	411	225	Melibiase_2	GLA	ENSG00000102393	PIU	0.0304682	16	70	0	2	7	1	0	6	0	0	0	1	0	0	0	0	1	0	6	6	0	1	0	0	0	0	1	2	5	1	0	0	22	1	1
Q13315	3	Protein	209	219	214	ps	ATM	ENSG00000149311	PIU	0.030462	7	12	0	0	1	0	0	1	0	0	1	0	0	0	0	0	0	1	1	0	0	0	0	0	0	0	0	0	4	0	0	0	3	0	0
Q96Q42	3	Protein	1552	1656	1604	VPS9	ALS2	ENSG00000003393	PIU	0.0304037	7	12	0	2	0	0	0	3	0	0	0	1	0	0	0	0	1	0	0	2	0	0	0	0	0	0	0	0	1	0	0	0	2	0	0
Q12816	3	Protein	451	618	534	MAGE	TRO	ENSG00000067445	PIU	0.030182	17	50	0	2	1	1	0	4	0	2	1	1	0	1	1	0	1	0	4	3	0	0	0	0	0	2	0	2	2	0	0	0	17	1	0
Q13003	3	Protein				LU	GRIK3	ENSG00000163873	LU	0.0300707	14	43	0	2	1	1	0	5	0	2	1	0	0	0	0	0	0	0	2	4	0	0	0	0	2	1	1	1	6	0	0	0	14	0	0
Q9BZQ2	3	Protein				LU	SHCBP1L	ENSG00000157060	LU	0.0300595	18	88	0	3	3	1	0	8	0	1	4	3	0	1	1	0	0	2	5	5	0	0	0	0	1	3	1	2	6	0	0	0	26	0	0
O15066	3	Protein				LU	KIF3B	ENSG00000101350	LU	0.0299488	17	47	1	3	2	2	0	2	1	0	1	3	0	2	0	0	1	0	1	1	0	3	0	0	1	0	4	0	4	0	0	0	14	0	0
Q9NRU3	3	Protein				LU	CNNM1	ENSG00000119946	LU	0.029842	18	82	0	3	2	0	0	11	0	1	1	4	0	0	0	1	2	3	6	7	1	2	1	0	0	1	1	0	6	0	0	0	24	0	0
Q9NWW7	3	Protein				LU	C2orf42	ENSG00000115998	LU	0.0295983	19	61	0	3	4	2	0	4	0	2	1	0	0	0	1	0	1	1	2	1	0	1	0	0	1	2	1	1	12	0	0	0	17	1	0
O15409	3	Protein	504	584	544	Forkhead	FOXP2	ENSG00000128573	PIU	0.0294176	12	27	0	4	0	0	0	2	0	0	1	0	0	0	0	0	0	1	1	4	0	2	0	0	1	2	0	2	5	0	0	0	2	0	0
Q9UPQ7	3	Protein	419	501	460	PDZ	PDZRN3	ENSG00000121440	PIU	0.0292961	11	19	1	2	0	0	0	0	0	0	0	1	0	0	0	0	0	1	3	2	0	2	1	0	1	0	0	0	1	0	0	0	4	0	0
Q86W25	3	Protein	229	402	315	NACHT	NLRP13	ENSG00000173572	PIU	0.0292848	14	45	0	2	1	0	0	1	0	2	1	0	0	0	0	0	0	1	6	8	0	0	2	0	2	2	0	2	1	0	0	0	9	0	0
P01116	3	Protein	5	165	85	Ras	KRAS	ENSG00000133703	PIU	0.0291861	29	778	0	16	6	16	2	174	2	2	2	1	0	2	5	6	2	5	157	7	1	6	118	0	2	59	2	4	40	13	4	1	100	7	0
P48634	3	Protein	1685	1695	1690	ps	PRRC2A	ENSG00000204469	PIU	0.0290558	4	10	0	1	0	0	0	2	0	0	0	0	0	0	0	0	0	0	0	0	0	0	0	0	0	0	0	0	3	0	0	0	4	0	0
P29508	3	Protein	6	390	198	Serpin	SERPINB3	ENSG00000057149	PIU	0.0288547	19	106	0	2	6	1	0	8	1	0	5	1	1	0	1	0	3	6	21	6	0	1	0	0	1	0	0	8	7	0	1	0	22	0	0
O75096	3	Protein				LU	LRP4	ENSG00000134569	LU	0.0286628	21	103	1	6	3	5	0	7	0	1	3	6	0	2	2	0	2	3	11	8	1	2	0	0	1	2	0	3	4	0	0	0	20	0	0
O95985	3	Protein	169	583	376	Topoisom_bac	TOP3B	ENSG00000100038	PIU	0.0286548	19	63	0	2	3	3	1	7	0	3	1	5	0	1	1	0	0	2	4	4	0	1	0	0	2	1	0	1	6	0	0	0	9	0	0
Q8N628	3	Protein				LU	OR2C3	ENSG00000196242	LU	0.0286299	11	21	1	1	0	0	0	1	0	1	0	2	0	1	0	0	0	1	2	5	0	0	0	0	0	1	0	0	0	0	0	0	5	0	0
P07948	3	Protein	129	211	170	SH2	LYN	ENSG00000254087	PIU	0.0284669	9	21	0	0	2	1	0	4	0	1	0	2	0	0	0	0	0	0	0	0	1	0	0	0	0	0	0	1	1	0	0	0	7	0	0
O43151	3	Protein	850	1562	1206	Tet_JBP	TET3	ENSG00000187605	PIU	0.0284368	22	102	0	5	4	5	1	14	0	1	1	3	0	2	2	0	0	1	4	7	0	1	1	0	2	1	2	1	7	0	1	0	28	0	0
Q9UHC9	3	Protein	661	815	738	Sterol-sensing	NPC1L1	ENSG00000015520	PIU	0.0282855	11	24	0	3	1	0	0	2	0	0	0	0	0	0	0	0	0	1	3	3	0	1	0	0	0	1	0	1	2	0	0	0	6	0	0
Q9P2R6	3	Protein	568	1565	1066	Atrophin-1	RERE	ENSG00000142599	PIU	0.0279981	22	130	0	8	6	4	0	11	0	2	5	4	0	1	4	0	1	2	2	4	0	5	3	0	2	3	1	3	22	0	0	0	27	1	0
Q86UV5	3	Protein	89	418	253	UCH	USP48	ENSG00000090686	PIU	0.0279101	13	47	0	5	3	0	0	6	0	0	1	0	0	1	0	0	0	1	5	2	0	0	0	0	2	1	2	0	2	0	0	0	15	0	0
Q9HCE6	3	Protein				LU	ARHGEF10L	ENSG00000074964	LU	0.0278847	20	119	1	7	4	3	0	11	0	0	0	6	0	0	4	0	1	4	5	7	0	0	1	0	2	1	1	5	11	0	1	0	29	2	0
Q8IWU6	3	Protein	534	679	606	DUF3740	SULF1	ENSG00000137573	PIU	0.0277708	14	55	0	3	1	0	0	6	0	0	1	5	0	0	0	0	0	1	6	3	0	3	0	0	0	2	1	1	4	0	0	0	18	0	0
P48664	3	Protein				LU	SLC1A6	ENSG00000105143	LU	0.0275392	10	19	0	1	1	0	0	0	0	0	2	0	0	0	0	0	0	0	4	2	0	0	0	0	0	1	1	0	3	0	1	0	3	0	0
Q8NGN0	3	Protein	31	305	168	7tm_4	OR4D5	ENSG00000171014	PIU	0.0274758	20	106	0	4	1	1	0	7	1	2	4	5	0	1	0	0	0	3	10	25	0	1	1	0	3	3	0	4	10	0	0	0	17	1	0
P08842	3	Protein	27	413	220	Sulfatase	STS	ENSG00000101846	PIU	0.0274757	15	64	0	2	1	4	0	10	0	0	2	1	0	1	1	0	0	0	2	5	0	0	1	0	0	0	0	1	6	0	1	0	24	0	0
Q96QF7	3	Protein	522	678	600	SprT-like	GCNA	ENSG00000147174	PIU	0.0273364	10	29	0	0	4	0	0	7	0	0	4	1	0	0	0	0	1	0	1	2	0	1	0	0	0	0	0	0	0	0	0	0	7	1	0
Q8NH19	3	Protein				LU	OR10AG1	ENSG00000174970	LU	0.0272862	7	14	0	0	0	0	0	1	0	1	0	1	0	0	0	0	0	0	2	3	0	0	0	0	0	0	0	0	1	0	0	0	5	0	0
P78329	3	Protein	52	515	283	p450	CYP4F2	ENSG00000186115	PIU	0.0271519	21	136	0	6	6	0	0	10	0	4	6	5	0	1	2	0	0	0	13	7	1	5	1	1	1	1	2	3	14	0	0	0	31	1	0
Q495T6	3	Protein	111	511	311	Peptidase_M13_N	MMEL1	ENSG00000142606	PIU	0.0270764	18	75	0	2	5	8	0	7	0	0	3	4	0	3	0	0	1	2	8	4	0	1	1	0	0	1	0	3	5	0	0	0	12	3	0
Q96E17	3	Protein	32	193	112	Ras	RAB3C	ENSG00000152932	PIU	0.0269879	15	52	0	1	2	1	0	9	0	0	1	2	0	0	0	0	0	1	4	3	0	1	0	0	1	3	0	0	6	0	1	0	11	0	0
P30531	3	Protein				LU	SLC6A1	ENSG00000157103	LU	0.0267306	7	17	0	2	0	0	0	2	0	1	0	1	0	0	0	0	0	0	0	0	0	0	0	0	0	0	0	2	4	0	0	0	5	0	0
P04637	3	Protein	76	86	81	pt	TP53	ENSG00000141510	PIU	0.0267195	9	15	0	0	3	0	0	1	0	0	0	3	0	0	0	0	0	0	1	1	0	2	0	0	2	0	0	0	1	0	0	0	1	0	0
Q5BKX8	3	Protein	27	264	145	PTRF_SDPR	CAVIN4	ENSG00000170681	PIU	0.0264835	15	58	1	0	2	1	0	9	1	0	0	0	1	1	0	0	0	1	6	7	0	0	0	0	0	1	0	1	3	1	0	0	15	0	0
B2RTY4	3	Protein	2076	2226	2151	RhoGAP	MYO9A	ENSG00000066933	PIU	0.0264714	9	26	0	1	1	2	0	7	0	0	0	0	0	0	0	0	0	0	3	2	0	0	1	0	0	1	0	0	0	0	0	0	7	0	0
Q659C4	3	Protein				LU	LARP1B	ENSG00000138709	LU	0.0262577	19	82	0	1	2	2	0	3	0	0	1	4	0	3	0	2	2	1	3	6	0	0	1	0	1	2	0	2	7	0	0	0	27	1	0
Q9ULM3	3	Protein	231	312	271	YEATS	YEATS2	ENSG00000163872	PIU	0.0261186	8	11	0	0	0	1	0	1	0	1	1	0	0	1	0	0	0	0	0	1	0	0	0	0	0	0	0	0	1	0	0	0	3	0	0
O95405	3	Protein	1048	1400	1224	DUF3480	ZFYVE9	ENSG00000157077	PIU	0.0256404	15	42	0	4	2	1	0	6	0	2	0	1	0	0	1	0	0	0	2	1	0	1	0	0	0	1	0	1	4	0	0	1	10	0	0
Q7L7X3	3	Protein				LU	TAOK1	ENSG00000160551	LU	0.0255734	17	79	0	6	3	1	0	5	0	1	0	3	0	0	0	0	0	2	5	9	0	3	2	0	1	1	1	1	8	0	0	0	20	0	0
Q9Y2H9	3	Protein	968	1052	1010	PDZ	MAST1	ENSG00000105613	PIU	0.0255336	10	19	1	2	2	2	0	2	1	0	0	1	0	0	0	0	0	0	1	0	0	0	0	0	0	2	0	0	0	0	0	0	4	0	0
Q99665	3	Protein	28	110	69	Lep_receptor_Ig	IL12RB2	ENSG00000081985	PIU	0.025448	10	12	0	0	0	1	0	0	0	1	2	2	0	0	0	0	0	1	1	0	0	1	0	0	0	1	1	0	0	0	0	0	1	0	0
P34982	3	Protein	31	307	169	7tm_4	OR1D2	ENSG00000184166	PIU	0.0254154	17	48	0	1	1	0	0	4	1	0	2	4	0	2	0	0	1	1	4	7	0	1	0	0	1	0	1	4	2	0	0	0	9	0	0
Q8NGK9	3	Protein	33	310	171	7tm_4	OR5D16	ENSG00000205029	PIU	0.025367	23	139	0	5	5	2	1	6	1	2	4	11	0	0	1	2	1	1	20	22	0	5	1	0	3	2	1	3	5	0	0	0	22	0	0
Q13485	3	Protein	36	137	86	MH1	SMAD4	ENSG00000141646	PIU	0.0251941	15	47	0	1	2	1	0	9	0	0	1	3	0	0	1	1	0	2	4	0	0	0	4	0	0	4	1	0	5	0	0	0	6	0	0
P06744	3	Protein	54	546	300	PGI	GPI	ENSG00000105220	PIU	0.0251821	18	83	0	4	4	3	0	4	0	0	5	4	0	0	1	2	1	1	7	8	0	1	2	0	0	1	0	0	5	0	0	1	19	0	0
P47898	3	Protein	57	338	197	7tm_1	HTR5A	ENSG00000157219	PIU	0.0251147	22	111	1	2	5	1	1	9	0	0	7	8	0	1	0	0	2	1	10	13	0	1	2	0	0	3	0	2	8	1	0	1	21	1	0
Q16445	3	Protein				LU	GABRA6	ENSG00000145863	LU	0.025098	12	36	0	3	0	0	0	3	0	2	1	1	0	0	0	0	0	0	4	4	0	0	0	0	0	1	0	1	8	0	0	0	7	1	0
Q8WXI7	3	Protein				LU	MUC16	ENSG00000181143	LU	0.0249411	33	2135	10	77	69	34	2	78	4	30	33	68	1	23	17	3	27	41	176	138	1	22	7	4	24	25	23	55	103	2	11	6	112	5	2
Q5VT97	3	Protein				LU	SYDE2	ENSG00000097096	LU	0.0249262	19	106	0	4	4	4	1	7	0	2	7	3	0	1	0	0	0	2	7	8	0	2	1	0	1	1	0	1	6	0	0	0	29	0	0
P47870	3	Protein	384	394	389	pt	GABRB2	ENSG00000145864	PIU	0.0248146	7	12	0	1	2	0	0	1	0	0	2	0	0	0	0	0	0	0	1	0	0	0	0	0	0	0	0	0	0	0	0	0	4	1	0
Q5I7T1	3	Protein				LU	ALG10B	ENSG00000175548	LU	0.0247734	10	14	0	1	1	0	0	1	0	0	0	0	0	1	0	0	1	2	1	0	0	2	1	0	0	0	0	0	0	0	0	0	3	0	0
P53708	3	Protein				LU	ITGA8	ENSG00000077943	LU	0.0241958	22	119	0	6	7	2	0	10	0	3	2	4	1	0	0	0	3	2	23	12	1	2	1	0	2	1	1	3	5	0	0	0	21	1	0
Q8NBS3	3	Protein	339	835	587	HCO3_cotransp	SLC4A11	ENSG00000088836	PIU	0.0240051	17	85	4	2	2	1	0	6	0	0	2	5	0	2	0	0	0	2	6	2	0	3	0	0	0	2	1	3	14	0	0	0	25	0	0
Q8N808	3	Protein				LU	SLC35G3	ENSG00000164729	LU	0.0239228	14	54	0	2	2	0	0	3	0	0	3	3	0	0	0	0	0	0	7	1	0	1	0	0	0	1	1	2	7	0	1	0	15	0	0
Q4FZB7	3	Protein	138	308	223	SET	KMT5B	ENSG00000110066	PIU	0.0237918	14	38	1	2	3	0	0	5	0	2	0	2	0	0	0	0	1	0	4	0	0	2	1	0	0	1	0	2	3	0	0	0	8	0	0
Q8TDF5	3	Protein	41	152	96	CUB	NETO1	ENSG00000166342	PIU	0.0236044	19	60	1	2	2	1	0	2	0	1	5	2	0	1	0	0	2	0	7	5	0	1	0	0	2	2	0	1	4	0	0	0	16	1	0
Q14DG7	3	Protein	40	170	105	TMEM132D_N	TMEM132B	ENSG00000139364	PIU	0.0235955	15	33	0	2	3	0	0	3	0	1	0	1	0	0	0	0	0	1	2	1	0	2	0	0	1	1	1	2	1	0	0	0	11	0	0
O60732	3	Protein				LU	MAGEC1	ENSG00000155495	LU	0.0233428	27	349	2	13	9	8	2	24	0	5	5	19	0	2	0	0	1	3	41	36	2	6	2	1	2	8	5	10	21	1	1	0	54	1	0
Q02318	3	Protein	61	526	293	p450	CYP27A1	ENSG00000135929	PIU	0.023339	17	74	0	7	2	3	0	4	0	1	1	2	0	0	0	0	1	2	5	6	0	3	1	0	0	0	2	1	6	0	0	0	18	0	0
P48169	3	Protein	263	538	400	Neur_chan_memb	GABRA4	ENSG00000109158	PIU	0.0233363	21	128	0	9	8	4	1	5	0	2	4	3	0	1	0	0	1	4	21	7	0	0	1	1	1	2	0	3	6	0	0	0	25	1	0
Q8TDX9	3	Protein	702	1325	1013	REJ	PKD1L1	ENSG00000158683	PIU	0.0233219	18	98	0	3	5	2	0	7	0	2	2	3	0	0	1	0	1	3	12	7	0	2	0	0	3	3	0	3	9	0	0	0	22	0	0
P07948	3	Protein	69	115	92	SH3_1	LYN	ENSG00000254087	PIU	0.0230738	8	13	0	0	1	0	0	2	0	0	1	2	0	1	0	0	0	0	0	1	0	0	0	0	0	0	0	0	2	0	0	0	3	0	0
Q03001	3	Protein	4060	4153	4106	Spectrin	DST	ENSG00000151914	PIU	0.0229163	10	22	0	1	1	1	0	4	0	0	0	1	0	0	0	0	2	0	0	0	0	0	0	0	1	1	0	0	6	0	0	0	4	0	0
Q8IWT3	3	Protein	1280	1835	1557	Cullin	CUL9	ENSG00000112659	PIU	0.0228963	20	79	0	2	1	3	0	10	1	1	2	3	0	1	0	1	1	4	3	3	0	3	0	0	0	2	0	2	6	0	1	0	22	0	0
Q16821	3	Protein	41	51	46	ps	PPP1R3A	ENSG00000154415	PIU	0.0228036	7	10	0	0	1	0	0	1	0	0	2	0	0	1	0	0	0	0	2	0	0	0	0	0	1	0	0	0	2	0	0	0	0	0	0
Q92608	3	Protein	1115	1615	1365	DHR-2	DOCK2	ENSG00000134516	PIU	0.0226959	25	163	2	7	2	3	0	18	0	1	2	8	0	3	3	0	1	6	14	19	1	3	1	1	3	5	4	2	14	0	0	1	27	0	0
O96005	3	Protein	57	497	277	CLPTM1	CLPTM1	ENSG00000104853	PIU	0.0225213	16	63	0	6	3	2	0	4	0	0	2	0	0	1	0	0	1	2	5	3	0	2	0	0	3	1	2	0	5	0	0	0	14	0	0
Q7Z2Z1	3	Protein				LU	TICRR	ENSG00000140534	LU	0.0225133	15	50	0	5	2	2	0	6	0	0	1	3	0	0	0	1	0	1	1	2	0	0	0	0	0	1	0	1	6	0	1	0	13	0	0
O00222	3	Protein				LU	GRM8	ENSG00000179603	LU	0.0222414	17	62	0	1	3	2	0	2	0	2	1	8	0	0	0	0	0	0	8	9	1	2	0	0	0	1	2	1	3	0	1	0	13	0	0
Q5VWG9	3	Protein				LU	TAF3	ENSG00000165632	LU	0.0222385	21	85	2	4	4	1	0	8	0	2	2	1	0	0	2	1	2	2	7	5	0	2	0	0	1	3	0	1	8	0	0	0	23	1	0
A0A0C4DH32	3	Protein	26	117	71	V-set	IGHV3-20	ENSG00000211946	PIU	0.0222273	12	37	0	1	0	0	0	6	0	0	0	0	0	1	0	0	2	1	5	6	0	0	0	0	0	3	1	1	4	0	0	0	5	0	0
P09067	3	Protein				LU	HOXB5	ENSG00000120075	LU	0.0221086	17	28	0	1	1	0	0	2	0	1	1	2	0	0	0	0	1	1	2	6	0	0	2	0	1	0	0	2	1	0	0	1	2	0	1
P04637	3	Protein	94	104	99	ps	TP53	ENSG00000141510	PIU	0.0219233	15	33	0	1	0	0	0	2	0	2	1	5	0	0	1	0	1	2	0	4	0	5	1	0	0	1	0	0	5	0	0	0	1	1	0
P04637	3	Protein	299	309	304	pt	TP53	ENSG00000141510	PIU	0.0218786	15	55	0	2	6	0	0	5	0	4	3	8	0	0	0	0	3	3	1	5	0	5	2	0	0	2	0	0	5	0	0	0	1	0	0
P31512	3	Protein	2	532	267	FMO-like	FMO4	ENSG00000076258	PIU	0.0218746	20	120	0	7	5	2	0	9	0	3	1	7	0	0	2	0	2	1	8	6	0	3	0	0	1	3	1	4	6	0	1	0	31	0	0
Q8NGT7	3	Protein	30	307	168	7tm_4	OR2A12	ENSG00000221858	PIU	0.0217098	19	80	0	3	2	4	1	6	0	0	4	3	0	1	0	0	2	1	12	11	0	1	0	0	2	0	1	5	3	1	0	0	13	0	0
P55197	3	Protein	80	197	138	zf-HC5HC2H_2	MLLT10	ENSG00000078403	PIU	0.0216564	9	22	0	0	1	0	0	3	0	0	0	1	0	0	0	0	0	2	4	2	0	0	0	0	0	1	0	0	2	0	0	0	6	0	0
Q96QU1	3	Protein				LU	PCDH15	ENSG00000150275	LU	0.0215821	28	612	7	22	16	10	0	36	1	12	4	29	1	7	4	1	5	10	73	61	0	11	7	0	8	6	3	15	46	2	1	0	72	1	0
Q6ZMV9	3	Protein				LU	KIF6	ENSG00000164627	LU	0.0214837	20	108	0	9	4	3	0	11	0	3	2	9	0	0	1	0	4	0	9	4	1	2	1	0	0	3	4	2	7	1	0	0	19	0	0
Q16586	3	Protein	7	382	194	Sarcoglycan_2	SGCA	ENSG00000108823	PIU	0.021481	19	61	1	3	3	3	1	4	0	0	2	4	0	1	1	0	1	3	5	4	0	1	1	0	0	1	0	0	7	0	0	0	13	0	0
Q9HCL2	3	Protein				LU	GPAM	ENSG00000119927	LU	0.0213684	21	89	2	5	6	2	0	2	0	1	3	5	0	0	2	0	1	2	3	6	0	4	1	0	2	2	1	3	5	0	0	0	22	0	0
Q9NYB5	3	Protein				LU	SLCO1C1	ENSG00000139155	LU	0.0212623	14	34	0	2	2	0	0	2	1	0	0	1	0	0	0	0	0	1	1	6	0	0	0	0	0	1	2	1	4	0	0	0	8	1	0
A6NHR9	3	Protein	139	296	217	HATPase_c_3	SMCHD1	ENSG00000101596	PIU	0.0211745	11	28	0	4	0	2	0	5	0	2	1	2	0	0	0	0	0	0	1	2	0	1	0	0	0	0	0	0	2	0	0	0	5	0	0
P23109	3	Protein				LU	AMPD1	ENSG00000116748	LU	0.0211563	18	74	0	6	1	1	0	8	0	0	5	3	0	0	0	0	3	2	8	4	0	3	1	0	2	3	1	3	1	0	0	0	18	0	0
Q92608	3	Protein	71	414	242	DOCK_N	DOCK2	ENSG00000134516	PIU	0.0204463	19	102	2	2	3	3	0	12	0	1	3	2	0	0	0	0	1	3	13	5	0	2	0	0	1	4	0	3	6	0	1	0	25	0	0
Q96PR1	3	Protein	10	151	80	BTB_2	KCNC2	ENSG00000166006	PIU	0.0202699	13	43	0	1	1	1	0	4	0	0	1	1	0	0	0	0	0	3	10	1	0	1	0	0	0	1	0	0	4	0	0	0	13	0	0
Q8NGD0	3	Protein				LU	OR4M1	ENSG00000176299	LU	0.0201337	9	16	0	0	1	0	0	1	0	0	1	0	0	0	0	0	1	0	2	4	0	0	0	0	0	0	0	1	1	0	0	0	4	0	0
Q15915	3	Protein	302	326	314	zf-C2H2	ZIC1	ENSG00000152977	PIU	0.0201295	9	16	0	1	1	0	0	2	0	2	0	1	0	0	0	0	0	0	3	3	0	0	0	0	0	0	0	0	1	0	0	0	2	0	0
O43149	3	Protein	226	393	309	ANAPC10	ZZEF1	ENSG00000074755	PIU	0.0201176	9	23	0	2	2	0	0	1	0	0	1	1	0	1	0	0	0	0	0	0	0	0	0	0	0	0	0	4	0	1	0	0	10	0	0
P04637	3	Protein	101	111	106	ps	TP53	ENSG00000141510	PIU	0.0200943	16	81	0	3	13	0	0	2	0	5	3	14	0	0	1	0	4	2	7	13	0	5	2	0	0	2	0	0	4	0	0	0	1	0	0
Q9Y4D2	3	Protein				LU	DAGLA	ENSG00000134780	LU	0.0200195	23	116	0	4	2	5	0	9	1	2	3	4	0	2	1	1	1	3	8	8	0	0	2	0	3	1	1	4	12	0	0	1	23	0	0
O95522	3	Protein				LU	PRAMEF12	ENSG00000116726	LU	0.0199794	21	105	0	9	4	2	1	6	0	1	4	5	0	0	3	0	2	2	10	5	0	4	1	0	1	1	2	6	8	0	0	0	22	0	0
P04637	3	Protein	19	29	24	ubi	TP53	ENSG00000141510	PIU	0.0199086	12	14	1	2	1	2	0	1	0	0	0	1	1	0	0	0	1	0	0	0	0	1	1	0	0	0	0	0	1	0	0	0	0	1	0
Q5VZP5	3	Protein	141	277	209	DSPc	DUSP27	ENSG00000198842	PIU	0.0198513	16	37	0	2	1	1	0	3	0	0	3	3	0	0	0	0	2	0	2	2	0	1	1	0	1	1	0	1	2	0	0	0	9	0	0
Q86UQ4	3	Protein	4340	4674	4507	ABC2_membrane_3	ABCA13	ENSG00000179869	PIU	0.0198209	14	70	0	5	1	0	0	2	0	1	0	3	0	0	0	0	0	4	8	9	0	0	1	0	1	2	1	0	8	0	0	0	21	0	0
Q8IYT2	3	Protein	110	320	215	FtsJ	CMTR2	ENSG00000180917	PIU	0.0194942	11	38	0	2	3	0	0	1	0	0	1	3	0	0	0	0	0	0	8	3	0	0	1	0	0	1	0	0	1	0	0	0	11	0	0
Q6N022	3	Protein				LU	TENM4	ENSG00000149256	LU	0.0191271	25	354	0	13	12	6	0	33	3	11	7	5	0	3	0	0	1	6	25	27	1	4	3	0	3	9	3	15	34	0	4	2	61	1	0
Q86UE8	3	Protein				LU	TLK2	ENSG00000146872	LU	0.0191031	13	41	0	6	1	1	0	7	0	0	1	1	0	0	0	0	1	1	1	4	0	2	1	0	0	0	0	0	0	0	0	0	9	0	0
Q8N4N8	3	Protein	219	543	381	Kinesin	KIF2B	ENSG00000141200	PIU	0.0189926	21	139	0	3	4	0	0	9	0	2	9	4	0	0	0	1	2	3	24	15	0	1	1	1	1	3	2	4	14	0	0	0	22	1	0
B2RTY4	3	Protein	14	112	63	RA	MYO9A	ENSG00000066933	PIU	0.0188229	6	10	0	3	0	1	0	0	0	0	0	1	0	0	0	0	1	2	0	0	0	0	0	0	0	0	0	0	0	0	0	0	2	0	0
P35749	3	Protein				LU	MYH11	ENSG00000133392	LU	0.0188169	15	19	0	1	1	1	0	0	0	0	1	1	0	1	0	1	0	1	1	1	0	1	0	0	0	2	1	0	2	0	0	0	3	0	0
P04637	3	Protein	5	29	17	P53_TAD	TP53	ENSG00000141510	PIU	0.0187199	13	16	1	2	2	2	0	1	0	0	0	1	1	1	0	0	1	0	0	0	0	1	1	0	0	0	0	0	1	0	0	0	0	1	0
O15234	3	Protein	139	249	194	Btz	CASC3	ENSG00000108349	PIU	0.0186888	8	21	0	1	0	1	0	1	0	0	0	1	0	0	2	0	1	0	0	0	0	0	0	0	0	0	0	0	3	0	0	0	8	0	0
O60282	3	Protein				LU	KIF5C	ENSG00000168280	LU	0.0186532	16	92	1	3	6	5	0	7	0	3	3	5	0	3	2	0	0	0	6	4	0	0	1	0	0	4	0	0	4	0	0	0	24	0	0
Q9NYQ3	3	Protein	13	348	180	FMN_dh	HAO2	ENSG00000116882	PIU	0.0186322	17	96	0	9	2	2	0	3	0	1	3	1	0	0	2	0	4	0	7	3	0	3	1	0	0	3	0	6	8	0	0	0	26	0	0
Q9BQL6	3	Protein	279	570	424	FERM_M	FERMT1	ENSG00000101311	PIU	0.0185516	17	32	0	0	2	1	0	2	0	1	0	2	0	1	0	0	2	1	1	1	0	0	1	0	0	1	0	1	1	0	1	0	11	1	0
Q9BX84	3	Protein	841	1081	961	Ion_trans	TRPM6	ENSG00000119121	PIU	0.0183991	15	57	0	3	5	2	0	5	1	0	2	1	0	0	0	0	1	3	3	0	0	0	0	0	0	2	1	1	2	0	0	0	19	0	0
Q06455	3	Protein	515	551	533	zf-MYND	RUNX1T1	ENSG00000079102	PIU	0.0183919	9	16	0	0	0	1	0	0	0	2	0	3	0	0	0	0	1	0	2	2	0	1	0	0	0	0	0	1	0	0	0	0	3	0	0
Q9Y623	3	Protein	88	770	429	Myosin_head	MYH4	ENSG00000264424	PIU	0.0183578	21	149	1	4	8	0	0	4	0	0	3	4	0	1	4	0	2	2	15	15	0	8	1	1	2	1	1	4	12	0	0	0	31	0	0
Q9UPA5	3	Protein				LU	BSN	ENSG00000164061	LU	0.0183222	27	424	1	20	17	16	0	42	0	3	7	16	2	2	4	4	3	10	24	21	1	11	2	0	7	8	3	11	39	0	3	0	65	1	0
P04637	3	Protein				LU	TP53	ENSG00000141510	LU	0.018125	20	85	1	4	3	1	0	2	0	3	1	14	0	0	1	0	2	1	9	19	0	2	3	0	3	2	4	0	3	0	0	0	6	0	0
Q8WXR4	3	Protein	345	1046	695	Myosin_head	MYO3B	ENSG00000071909	PIU	0.0180582	21	138	0	7	5	2	0	8	0	1	0	7	0	1	1	0	2	4	9	9	0	3	2	0	0	4	2	7	11	0	1	0	31	1	0
Q9UHF7	3	Protein				LU	TRPS1	ENSG00000104447	LU	0.0177702	24	255	2	8	9	4	0	27	0	6	5	6	0	2	1	1	2	5	37	24	0	6	3	0	3	9	0	2	25	1	1	0	39	0	0
O95405	3	Protein	694	759	726	FYVE	ZFYVE9	ENSG00000157077	PIU	0.0177583	8	16	0	0	1	0	0	1	0	0	0	1	0	0	0	0	0	1	0	4	0	0	0	0	0	1	0	0	1	0	0	0	5	0	0
Q9NPG8	3	Protein				LU	ZDHHC4	ENSG00000136247	LU	0.0174598	12	33	0	0	1	1	0	4	0	0	4	1	0	0	0	0	1	2	0	0	0	1	0	0	1	1	0	0	2	0	0	0	13	0	0
Q8WXX0	3	Protein	756	1162	959	DHC_N2	DNAH7	ENSG00000118997	PIU	0.0174342	17	103	0	1	4	0	1	8	0	1	2	5	0	0	0	0	0	5	10	7	0	1	0	0	0	3	2	8	6	0	0	0	25	1	0
Q96JB1	3	Protein	1268	1673	1470	DHC_N2	DNAH8	ENSG00000124721	PIU	0.0173112	18	104	0	7	2	1	1	13	0	0	0	4	0	0	2	0	2	2	5	6	0	4	0	0	2	1	0	1	5	0	0	0	29	1	0
Q6YHU6	3	Protein				LU	THADA	ENSG00000115970	LU	0.0172869	26	204	0	9	15	9	0	9	0	2	2	8	1	5	2	0	2	8	14	13	1	1	1	1	2	7	3	3	11	0	1	0	38	1	0
P47870	3	Protein	36	242	139	Neur_chan_LBD	GABRB2	ENSG00000145864	PIU	0.0172205	15	57	0	1	1	1	0	7	0	0	0	1	0	0	2	0	1	0	4	7	0	1	0	0	2	2	0	2	2	0	0	0	19	0	0
Q9P1Z9	3	Protein				LU	CCDC180	ENSG00000197816	LU	0.0171689	20	116	1	6	9	3	0	7	0	0	3	3	0	0	2	0	1	3	6	8	0	1	1	0	3	5	1	3	8	0	0	0	30	0	0
P24394	3	Protein				LU	IL4R	ENSG00000077238	LU	0.0170657	22	91	0	2	4	4	0	6	1	3	7	8	0	1	1	1	1	2	6	7	1	1	1	1	3	0	0	0	8	0	0	0	16	0	0
Q8NGZ5	3	Protein				LU	OR2G2	ENSG00000177489	LU	0.0169291	8	18	0	2	0	0	0	1	0	0	0	0	0	0	0	0	1	3	5	0	0	0	0	0	0	0	0	1	1	0	0	0	2	0	0
Q0P6H9	3	Protein	56	261	158	Metallophos	TMEM62	ENSG00000137842	PIU	0.0167631	11	28	0	3	0	0	0	2	0	0	1	0	0	0	1	0	0	0	1	2	0	1	0	0	0	1	0	0	2	0	0	0	12	1	0
P04637	3	Protein	300	310	305	ubi	TP53	ENSG00000141510	PIU	0.0167299	15	55	0	2	5	0	0	5	0	4	3	8	0	0	0	0	3	3	1	5	0	5	2	0	0	2	0	0	6	0	0	0	1	0	0
P04637	3	Protein	300	310	305	acety	TP53	ENSG00000141510	PIU	0.0167299	15	55	0	2	5	0	0	5	0	4	3	8	0	0	0	0	3	3	1	5	0	5	2	0	0	2	0	0	6	0	0	0	1	0	0
Q9NR82	3	Protein	125	358	241	Ion_trans	KCNQ5	ENSG00000185760	PIU	0.0166044	20	72	0	3	3	1	0	9	0	1	3	1	1	0	0	0	1	1	4	7	0	5	2	0	1	3	1	1	4	0	0	0	17	0	0
P60484	3	Protein	169	179	174	py	PTEN	ENSG00000171862	PIU	0.0164939	11	50	0	1	0	1	0	1	0	0	9	1	0	3	0	0	2	0	0	3	0	1	0	0	2	0	0	0	0	0	0	0	24	0	0
Q6IF99	3	Protein				LU	OR10K2	ENSG00000180708	LU	0.0163262	8	11	0	0	0	0	0	1	0	0	1	0	0	0	0	0	0	1	3	1	0	0	0	0	1	0	0	1	0	0	0	0	2	0	0
P04114	3	Protein				LU	APOB	ENSG00000084674	LU	0.0162288	28	672	5	21	27	10	2	27	0	12	10	29	0	4	3	3	10	24	66	53	0	20	2	0	6	9	8	21	34	2	3	1	68	1	0
Q14667	3	Protein				LU	KIAA0100	ENSG00000007202	LU	0.0161256	23	130	0	9	2	4	1	13	0	1	3	4	1	0	0	0	1	2	9	5	1	7	1	0	1	1	2	3	13	0	0	1	32	0	0
Q8IVL0	3	Protein	2052	2184	2118	AAA	NAV3	ENSG00000067798	PIU	0.0161078	14	47	0	1	2	1	0	8	0	0	1	0	0	1	0	0	2	0	4	4	0	0	0	0	0	2	0	1	1	1	0	0	13	0	0
Q8NG06	3	Protein				LU	TRIM58	ENSG00000162722	LU	0.0159571	18	82	0	2	1	2	0	3	0	2	1	5	1	0	1	0	3	1	16	16	0	0	2	0	0	1	0	2	3	0	0	0	16	0	0
Q702N8	3	Protein				LU	XIRP1	ENSG00000168334	LU	0.0158907	23	217	2	11	9	5	0	23	0	1	6	11	0	2	0	2	4	2	17	12	1	4	2	0	5	3	1	8	18	0	0	0	37	0	0
P60484	3	Protein	123	133	128	acety	PTEN	ENSG00000171862	PIU	0.0158368	18	198	0	0	12	6	0	5	0	1	18	2	0	1	0	0	2	0	1	7	0	2	0	0	1	3	1	2	4	0	0	0	120	5	0
Q15878	3	Protein	88	362	225	Ion_trans	CACNA1E	ENSG00000198216	PIU	0.0158058	15	71	0	0	5	0	0	8	0	0	2	0	0	1	1	0	1	3	15	6	0	0	1	0	1	0	2	2	5	0	0	0	17	0	0
A6ND48	3	Protein				LU	OR14I1	ENSG00000189181	LU	0.0155455	6	11	0	1	1	0	0	0	0	0	0	0	0	0	0	0	0	0	1	1	0	0	0	0	0	0	0	0	2	0	0	0	2	0	0
P21359	3	Protein	1324	1451	1387	RasGAP	NF1	ENSG00000196712	PIU	0.015517	14	37	0	2	3	1	0	4	0	0	3	1	0	0	0	0	1	0	1	1	0	2	0	1	0	0	1	0	2	0	0	0	12	0	0
Q14005	3	Protein	1113	1195	1154	PDZ	IL16	ENSG00000172349	PIU	0.0152902	11	18	0	0	1	1	0	2	0	1	2	1	0	0	0	0	1	1	0	0	0	0	0	0	0	1	0	0	1	0	0	0	6	0	0
Q9BX84	3	Protein	1775	1972	1873	Alpha_kinase	TRPM6	ENSG00000119121	PIU	0.0151541	14	47	0	1	2	1	0	6	0	1	1	1	0	0	0	0	0	1	10	0	0	0	1	0	0	0	2	2	4	0	0	0	13	0	0
P04259	3	Protein	162	475	318	Filament	KRT6B	ENSG00000185479	PIU	0.0149431	16	69	0	1	4	4	0	8	0	0	2	0	0	1	0	0	5	2	10	4	0	2	0	0	2	0	1	1	4	0	0	0	15	0	0
Q8NGZ6	3	Protein	290	300	295	acety	OR6F1	ENSG00000169214	PIU	0.0148896	8	14	0	1	0	0	0	1	0	0	0	0	0	0	0	0	0	0	3	3	0	0	0	0	0	1	0	2	1	0	0	0	2	0	0
Q6PCB5	3	Protein				LU	RSBN1L	ENSG00000187257	LU	0.014794	17	91	0	6	4	2	0	4	0	0	3	2	0	1	0	0	0	1	4	6	0	3	1	1	0	4	0	1	7	0	0	0	27	0	0
O43283	3	Protein				LU	MAP3K13	ENSG00000073803	LU	0.014749	19	116	0	9	8	6	0	10	0	0	1	6	0	0	0	1	0	1	7	4	1	1	0	0	2	1	1	1	6	0	0	1	34	0	0
Q86UQ4	3	Protein	3305	3772	3538	ABC2_membrane_3	ABCA13	ENSG00000179869	PIU	0.01462	21	111	0	4	4	2	0	9	0	2	2	7	0	1	1	0	1	4	9	9	0	2	2	0	3	2	2	2	8	0	0	0	28	0	0
P48634	3	Protein	1	189	95	BAT2_N	PRRC2A	ENSG00000204469	PIU	0.0145786	12	20	0	1	0	0	0	2	0	1	1	0	0	0	0	0	0	0	1	1	0	1	1	0	1	1	0	0	2	0	0	0	7	0	0
Q8IZU8	3	Protein	852	1206	1029	Sulfotransfer_1	DSEL	ENSG00000171451	PIU	0.0145725	20	110	1	7	3	3	0	7	2	1	0	6	0	0	0	1	0	2	7	8	0	3	1	0	2	5	0	2	9	0	0	0	24	1	0
Q15915	3	Protein	362	384	373	zf-C2H2	ZIC1	ENSG00000152977	PIU	0.014343	6	12	0	0	0	0	0	2	0	0	0	0	0	0	0	0	0	0	2	3	0	0	0	0	0	1	0	0	2	0	0	0	2	0	0
Q96AM1	3	Protein				LU	MRGPRF	ENSG00000172935	LU	0.0141989	10	15	0	1	1	0	0	0	0	1	0	1	0	0	0	0	0	2	4	2	0	0	1	0	0	1	0	0	0	0	0	0	1	0	0
Q8IUZ0	3	Protein				LU	LRRC49	ENSG00000137821	LU	0.0141976	20	89	0	4	3	4	0	11	0	1	1	6	0	1	3	0	2	1	4	4	0	0	1	0	1	2	1	5	4	0	0	0	21	0	0
Q969D9	3	Protein	29	153	91	TSLP	TSLP	ENSG00000145777	PIU	0.0141221	11	26	0	3	1	0	0	5	0	1	0	2	0	0	0	0	0	1	5	1	0	0	1	0	0	0	0	0	1	0	0	0	5	0	0
P46059	3	Protein				LU	SLC15A1	ENSG00000088386	LU	0.0140962	13	30	0	2	3	3	0	2	0	0	2	2	0	0	0	0	0	0	3	2	0	0	0	0	0	1	1	1	2	0	0	0	5	0	0
Q7LBC6	3	Protein	1594	1704	1649	JmjC	KDM3B	ENSG00000120733	PIU	0.0136869	11	18	0	2	1	1	0	1	0	0	0	1	0	0	1	0	0	1	0	0	0	1	0	0	0	1	0	0	2	0	0	0	6	0	0
P60484	3	Protein	188	349	268	PTEN_C2	PTEN	ENSG00000171862	PIU	0.0136238	26	432	0	6	21	9	1	13	1	5	49	3	4	4	4	0	9	5	2	20	2	2	0	0	8	4	1	4	21	0	1	0	172	4	0
Q9Y623	3	Protein				LU	MYH4	ENSG00000264424	LU	0.0135792	16	29	0	1	1	1	0	1	0	1	0	0	0	1	0	0	1	1	2	3	0	1	1	0	0	1	0	3	2	0	0	0	8	0	0
Q9UKX3	3	Protein	88	770	429	Myosin_head	MYH13	ENSG00000006788	PIU	0.0135647	20	158	0	5	5	3	0	15	0	1	3	9	0	1	0	2	3	0	18	18	0	3	0	0	2	3	1	3	10	0	1	0	29	0	0
Q70EL1	3	Protein	31	349	190	UCH	USP54	ENSG00000166348	PIU	0.0135072	13	32	0	2	0	1	0	2	0	0	0	2	1	0	0	0	0	0	1	2	0	1	0	0	0	2	1	1	2	0	0	0	13	0	0
A8MVW5	3	Protein				LU	HEPACAM2	ENSG00000188175	LU	0.0134521	21	96	0	4	4	1	0	7	0	1	1	4	0	0	1	0	2	2	12	9	0	2	1	0	1	0	1	5	8	0	2	0	22	1	0
Q8WXX0	3	Protein	2961	3182	3071	AAA_9	DNAH7	ENSG00000118997	PIU	0.0134289	14	59	0	4	3	0	0	3	0	0	1	0	0	0	1	0	0	1	7	4	0	1	0	0	1	0	1	5	5	0	0	0	16	0	0
P54289	3	Protein	104	223	163	VWA_N	CACNA2D1	ENSG00000153956	PIU	0.0133956	15	43	0	6	2	1	0	2	0	0	0	2	0	1	0	0	1	1	9	3	0	1	0	0	1	1	0	0	3	0	0	0	8	0	0
Q96HA1	3	Protein	318	552	435	POM121	POM121	ENSG00000196313	PIU	0.0133591	9	21	0	3	0	1	0	1	0	0	0	0	0	0	1	0	1	0	0	0	0	0	1	0	0	2	0	0	3	0	0	0	7	0	0
O00507	3	Protein				LU	USP9Y	ENSG00000114374	LU	0.0133558	15	56	0	9	0	0	0	6	0	2	1	2	0	1	0	0	0	2	4	5	0	0	0	0	2	2	1	4	5	0	1	0	0	0	0
P55197	3	Protein				LU	MLLT10	ENSG00000078403	LU	0.0131928	19	92	0	3	3	6	0	5	0	3	0	3	0	2	2	0	2	0	8	8	1	4	1	0	2	1	0	1	7	0	0	0	23	0	0
Q9HCK4	3	Protein	225	310	267	I-set	ROBO2	ENSG00000185008	PIU	0.0131847	13	22	0	0	0	0	0	2	0	2	0	0	0	1	1	0	1	0	2	2	0	0	0	0	0	0	1	1	1	0	0	0	5	1	1
P51826	3	Protein	20	181	100	AF-4	AFF3	ENSG00000144218	PIU	0.013178	12	33	0	0	2	1	0	4	0	0	1	4	0	1	0	0	0	0	2	4	0	2	1	0	0	0	0	0	4	0	0	0	6	0	0
P35558	3	Protein	29	619	324	PEPCK	PCK1	ENSG00000124253	PIU	0.0130563	20	141	0	7	7	0	0	5	0	1	6	0	0	5	5	0	3	6	20	9	0	4	1	1	0	4	1	3	13	0	0	0	22	1	0
Q8NHB8	3	Protein	31	308	169	7tm_4	OR5K2	ENSG00000231861	PIU	0.0129841	17	72	0	5	2	2	0	9	0	0	2	2	0	1	0	0	1	2	6	3	0	1	0	0	1	1	0	1	7	0	0	0	19	0	0
P35579	3	Protein	83	764	423	Myosin_head	MYH9	ENSG00000100345	PIU	0.0129664	17	145	0	9	15	6	0	13	0	0	3	12	0	0	3	0	0	0	8	16	1	2	1	0	3	0	0	1	13	1	0	0	23	0	0
Q13224	3	Protein	60	371	215	ANF_receptor	GRIN2B	ENSG00000273079	PIU	0.0129463	19	70	0	1	2	3	0	5	0	0	3	5	0	2	0	0	1	2	9	7	0	1	1	0	1	1	0	4	3	0	2	0	15	0	0
Q68BL8	3	Protein				LU	OLFML2B	ENSG00000162745	LU	0.0129437	21	113	1	1	5	4	0	7	0	1	4	1	0	0	2	0	4	3	9	7	0	2	1	0	1	2	2	2	9	0	0	0	33	0	0
Q8WXX0	3	Protein	1290	1520	1405	AAA_6	DNAH7	ENSG00000118997	PIU	0.0128709	13	45	0	0	1	0	0	5	0	0	1	2	0	0	0	1	1	3	3	3	0	2	0	0	0	0	0	3	4	0	0	0	13	0	0
Q9NYA4	3	Protein				LU	MTMR4	ENSG00000108389	LU	0.0127334	20	99	0	6	6	2	0	8	0	1	1	3	0	2	1	0	1	1	7	7	0	3	1	0	1	1	0	3	4	0	0	0	30	0	0
P35498	3	Protein	127	434	280	Ion_trans	SCN1A	ENSG00000144285	PIU	0.0126654	19	66	0	5	3	0	0	5	0	0	0	3	0	1	2	0	0	1	4	12	0	1	2	0	1	0	2	2	3	0	1	1	10	1	0
P48165	3	Protein	260	326	293	Connexin50	GJA8	ENSG00000121634	PIU	0.0125696	9	20	0	0	1	0	0	1	0	0	0	1	0	0	0	0	0	1	4	3	0	0	0	0	0	0	0	3	1	0	0	0	5	0	0
P60484	3	Protein	171	181	176	py	PTEN	ENSG00000171862	PIU	0.0125647	12	41	0	1	0	1	0	1	0	0	7	1	1	2	0	0	1	0	0	2	0	1	0	0	1	0	0	0	0	0	0	0	21	0	0
Q86W28	3	Protein	204	373	288	NACHT	NLRP8	ENSG00000179709	PIU	0.0125608	13	50	1	6	2	2	0	6	0	0	2	5	1	0	0	0	0	0	3	5	0	0	3	0	0	0	0	0	2	0	0	0	12	0	0
P25021	3	Protein	35	288	161	7tm_1	HRH2	ENSG00000113749	PIU	0.0124503	15	70	0	0	3	3	0	13	0	1	2	2	0	0	0	0	1	0	12	6	0	1	0	0	1	0	1	0	5	0	1	0	14	0	0
Q92621	3	Protein				LU	NUP205	ENSG00000155561	LU	0.0124099	12	36	1	5	1	1	0	6	0	0	0	1	0	1	0	0	0	0	4	2	0	0	0	0	0	0	0	0	3	0	0	0	9	1	0
P04637	3	Protein	121	131	126	py	TP53	ENSG00000141510	PIU	0.0123037	18	93	0	2	9	0	0	7	0	6	4	6	0	0	0	0	10	2	4	8	0	12	5	0	1	3	1	0	7	0	0	0	5	1	0
P04114	3	Protein	46	598	322	Vitellogenin_N	APOB	ENSG00000084674	PIU	0.0122807	20	107	0	2	1	2	0	5	0	1	3	1	0	2	1	0	2	7	10	10	0	1	0	0	2	4	1	2	9	0	0	0	27	0	0
Q9NTG1	3	Protein	1232	1344	1288	PLAT	PKDREJ	ENSG00000130943	PIU	0.0122409	10	18	0	1	2	1	0	0	0	1	1	0	0	0	0	0	0	0	1	2	0	0	1	0	0	0	0	0	2	0	0	0	5	0	0
P60484	3	Protein	173	183	178	py	PTEN	ENSG00000171862	PIU	0.0122	12	37	0	1	1	1	0	1	0	0	8	0	1	2	0	0	1	0	0	0	0	1	0	0	1	0	0	0	0	0	1	0	17	0	0
	3	Protein				LU	C14orf37	ENSG00000139971	LU	0.0121804	13	40	0	2	0	1	0	0	0	0	1	0	0	1	2	0	1	1	3	7	0	0	0	0	0	3	0	0	1	0	1	0	11	0	0
Q9HC10	3	Protein	960	1059	1009	C2	OTOF	ENSG00000115155	PIU	0.0121104	8	13	0	0	1	0	0	2	0	1	1	0	0	2	0	0	0	0	0	0	0	0	1	0	0	0	0	0	2	0	0	0	3	0	0
P63252	3	Protein	1	47	24	IRK_N	KCNJ2	ENSG00000123700	PIU	0.0120853	8	14	0	2	0	0	0	0	0	0	0	1	0	0	0	0	0	0	1	0	0	0	0	0	1	1	0	1	3	0	0	0	3	0	0
Q13315	3	Protein	8	165	86	TAN	ATM	ENSG00000149311	PIU	0.0120166	12	28	1	2	1	0	0	4	0	0	0	0	0	1	0	0	1	0	0	1	0	1	0	0	0	0	0	1	2	0	1	0	9	0	0
Q96LZ7	3	Protein				LU	RMDN2	ENSG00000115841	LU	0.0119875	21	78	1	3	2	2	0	10	0	1	2	4	1	1	0	0	1	0	1	2	0	1	1	0	0	1	0	4	7	0	1	0	18	1	0
Q8WZ75	3	Protein	348	432	390	fn3	ROBO4	ENSG00000154133	PIU	0.0119379	8	12	0	0	1	0	0	2	0	0	0	1	0	0	0	0	0	0	1	2	0	0	0	0	0	0	0	1	1	0	0	0	3	0	0
Q9UPV0	3	Protein				LU	CEP164	ENSG00000110274	LU	0.0117156	22	141	0	7	3	7	0	14	0	0	2	4	1	4	0	1	2	1	12	7	0	2	0	1	2	3	1	1	12	0	2	0	31	0	0
Q14204	3	Protein	1319	1720	1519	DHC_N2	DYNC1H1	ENSG00000197102	PIU	0.0115736	14	46	0	1	7	2	0	5	0	0	3	2	0	0	1	0	0	1	2	2	0	1	1	0	0	0	0	0	4	0	0	0	11	0	0
Q14703	3	Protein	209	464	336	Peptidase_S8	MBTPS1	ENSG00000140943	PIU	0.0115227	15	46	0	5	1	1	0	3	0	1	0	2	0	0	0	0	1	2	2	4	0	5	1	0	1	0	0	0	5	0	0	0	9	0	0
Q8IXT5	3	Protein				LU	RBM12B	ENSG00000183808	LU	0.011501	18	87	0	2	3	1	0	5	0	0	1	4	0	1	1	0	6	1	8	2	0	1	0	0	1	3	0	0	7	0	1	0	22	0	0
Q8NH00	3	Protein	62	340	201	7tm_4	OR2T4	ENSG00000196944	PIU	0.0115004	23	137	0	6	5	1	0	6	0	1	3	7	0	1	0	0	2	5	25	25	1	2	1	0	0	3	1	4	11	0	1	1	17	1	0
Q86UQ4	3	Protein	4737	4885	4811	ABC_tran	ABCA13	ENSG00000179869	PIU	0.0114854	15	42	0	1	1	0	0	3	0	1	0	4	0	2	1	0	0	4	5	1	0	0	0	0	1	1	0	1	1	0	0	0	14	0	0
O75626	3	Protein	66	201	133	SET	PRDM1	ENSG00000057657	PIU	0.0114663	14	26	0	1	1	0	0	3	1	1	0	1	0	0	0	2	1	1	3	1	0	0	0	0	0	0	0	0	2	0	1	0	6	0	0
P08183	3	Protein	51	343	197	ABC_membrane	ABCB1	ENSG00000085563	PIU	0.0112339	19	96	0	2	1	0	0	4	1	2	2	3	0	5	0	0	2	3	11	13	0	0	2	0	1	3	0	3	8	0	0	0	23	1	0
Q9UHC9	3	Protein	30	283	156	NPC1_N	NPC1L1	ENSG00000015520	PIU	0.0111365	11	48	0	1	1	0	0	3	0	0	0	2	0	0	0	0	0	1	7	3	0	0	1	0	1	0	0	0	6	0	0	0	17	0	0
Q9Y5K5	3	Protein	8	209	108	Peptidase_C12	UCHL5	ENSG00000116750	PIU	0.0110743	11	25	0	2	1	0	0	2	0	1	0	2	0	0	1	0	0	0	3	0	0	1	0	0	0	0	0	1	1	0	0	0	9	0	0
Q9BQL6	3	Protein	370	473	421	PH	FERMT1	ENSG00000101311	PIU	0.0110725	5	10	0	0	0	0	0	1	0	1	0	0	0	1	0	0	0	0	0	0	0	0	0	0	0	0	0	0	0	0	0	0	6	1	0
A2RRH5	3	Protein				LU	WDR27	ENSG00000184465	LU	0.0110601	19	71	0	0	2	3	0	5	0	0	4	2	0	1	2	1	3	3	7	6	0	2	1	0	0	1	0	1	2	0	1	0	21	0	0
P04637	3	Protein	332	342	337	methy_r	TP53	ENSG00000141510	PIU	0.0110501	23	112	4	6	12	2	0	7	0	3	3	11	2	0	0	2	5	2	15	6	0	7	2	0	2	3	4	1	5	1	0	0	5	0	0
G3V0H7	3	Protein	418	459	438	Kazal_2	SLCO1B7	ENSG00000205754	PIU	0.0109964	6	12	0	0	0	0	0	1	0	0	0	1	0	0	0	0	0	0	0	3	0	0	0	0	0	0	0	3	1	0	0	0	3	0	0
Q8NH49	3	Protein	29	303	166	7tm_4	OR4X1	ENSG00000176567	PIU	0.0108608	19	72	0	6	2	2	0	8	0	0	0	1	1	1	1	0	2	1	9	6	0	0	1	0	0	1	0	4	6	0	2	0	14	1	0
Q7L0Y3	3	Protein	212	380	296	tRNA_m1G_MT	TRMT10C	ENSG00000174173	PIU	0.010823	12	26	0	2	3	1	0	1	0	0	0	1	0	0	0	0	0	0	1	1	0	1	0	0	1	1	0	0	3	0	0	0	10	0	0
O14581	3	Protein	31	308	169	7tm_4	OR7A17	ENSG00000185385	PIU	0.0108189	17	60	1	2	5	0	0	3	0	0	4	2	0	1	0	1	2	1	6	5	0	2	0	0	1	1	0	0	4	0	0	0	15	0	0
Q06124	3	Protein	273	524	398	Y_phosphatase	PTPN11	ENSG00000179295	PIU	0.010806	16	60	0	4	0	0	0	5	0	0	7	0	0	0	0	1	5	2	4	1	0	1	0	0	1	2	2	4	5	0	0	1	15	0	0
P14410	3	Protein	324	797	560	Glyco_hydro_31	SI	ENSG00000090402	PIU	0.0107926	20	169	0	5	4	3	0	5	0	1	1	10	0	1	1	0	3	2	35	29	0	2	0	0	1	2	1	1	8	0	0	0	31	0	0
Q96S37	3	Protein	102	475	288	Sugar_tr	SLC22A12	ENSG00000197891	PIU	0.0107777	17	73	0	9	3	4	0	4	0	0	2	4	0	0	1	0	0	1	11	4	1	1	0	0	0	1	1	2	6	0	0	0	13	0	0
A6NHG9	3	Protein				LU	OR5H14	ENSG00000236032	LU	0.0106151	8	15	0	0	0	0	0	2	0	0	0	1	0	0	0	0	1	1	2	3	0	0	0	0	0	0	0	1	0	0	0	0	4	0	0
Q14865	3	Protein	320	406	363	ARID	ARID5B	ENSG00000150347	PIU	0.0105664	10	16	0	2	0	0	0	1	0	0	0	2	0	0	1	0	0	1	0	1	0	0	0	0	0	1	0	1	1	0	0	0	5	0	0
Q03001	3	Protein	3923	4040	3981	Spectrin	DST	ENSG00000151914	PIU	0.0105563	8	16	0	0	2	0	0	0	0	0	1	1	0	0	0	0	0	0	2	1	0	0	0	0	0	1	0	0	1	0	0	0	7	0	0
Q9C0A6	3	Protein	284	390	337	SET	SETD5	ENSG00000168137	PIU	0.0104824	9	20	1	1	3	1	0	3	0	0	0	0	0	0	0	0	0	1	0	0	0	0	0	0	0	0	0	1	1	0	0	0	8	0	0
Q7Z353	3	Protein	437	496	466	Homeobox	HDX	ENSG00000165259	PIU	0.0104346	7	17	0	0	1	0	0	0	0	1	0	1	0	0	0	0	1	0	1	0	0	0	0	0	0	0	0	0	1	0	0	0	11	0	0
Q53TQ3	3	Protein				LU	INO80D	ENSG00000114933	LU	0.0104146	20	101	1	5	8	1	0	4	1	4	1	3	0	1	1	0	2	0	7	6	0	3	0	0	0	1	1	2	10	0	0	0	29	0	0
Q99650	3	Protein				LU	OSMR	ENSG00000145623	LU	0.0103326	19	125	4	7	5	3	0	20	1	0	2	2	0	1	1	0	2	0	4	5	0	0	1	0	0	2	1	9	10	0	0	0	29	0	0
Q92608	3	Protein	419	616	517	DOCK-C2	DOCK2	ENSG00000134516	PIU	0.0103197	14	54	1	2	2	0	0	7	0	0	1	0	0	0	0	0	0	1	7	2	0	1	1	0	0	3	0	2	6	0	0	0	14	0	0
Q9NPA5	3	Protein	424	450	437	zf-C2H2_6	ZFP64	ENSG00000020256	PIU	0.0102551	7	15	0	0	1	0	0	2	0	0	0	2	0	0	0	0	0	0	1	3	0	0	0	0	0	0	0	0	1	0	0	0	4	0	0
P04114	3	Protein	632	938	785	DUF1943	APOB	ENSG00000084674	PIU	0.010203	20	74	0	3	2	3	1	4	0	0	5	2	0	1	0	0	1	2	9	9	0	0	2	0	0	2	2	1	4	0	1	0	17	1	0
Q03001	3	Protein	4847	4952	4899	Spectrin	DST	ENSG00000151914	PIU	0.0100727	8	16	0	2	2	0	0	2	0	0	0	1	0	2	0	0	0	0	0	0	0	1	0	0	0	0	0	0	1	0	0	0	5	0	0
Q8NH69	3	Protein				LU	OR5W2	ENSG00000187612	LU	0.0100627	7	16	0	0	1	0	0	2	0	1	0	0	0	0	1	0	0	0	3	0	0	0	0	0	0	0	0	2	0	0	0	0	5	0	0
Q9P2P1	3	Protein	791	942	866	RNase_Zc3h12a	NYNRIN	ENSG00000205978	PIU	0.0100256	10	22	0	0	1	1	0	2	0	0	0	2	0	1	0	0	0	1	0	0	0	0	1	0	0	0	0	0	1	0	1	0	11	0	0
Q7Z4N2	3	Protein				LU	TRPM1	ENSG00000134160	LU	0.00999006	24	219	1	9	6	8	0	14	0	3	2	3	0	1	2	2	3	2	24	16	0	7	2	1	3	4	2	2	17	0	0	0	43	0	0
Q96L42	3	Protein	570	654	612	cNMP_binding	KCNH8	ENSG00000183960	PIU	0.0099179	14	26	0	1	1	0	0	1	0	0	0	2	0	0	1	1	1	0	1	1	0	1	0	0	1	0	2	0	4	0	0	0	8	0	0
P21359	3	Protein	460	470	465	ps	NF1	ENSG00000196712	PIU	0.00990975	6	13	0	1	0	0	0	0	0	0	3	0	0	0	0	0	1	0	0	0	0	2	0	0	0	0	0	0	2	0	0	0	4	0	0
P21359	3	Protein	1602	1736	1669	CRAL_TRIO_2	NF1	ENSG00000196712	PIU	0.00990777	13	32	0	1	2	0	0	1	0	0	5	0	1	0	0	1	1	0	4	2	0	1	0	0	0	2	0	0	2	0	0	0	8	0	0
P35498	3	Protein	1217	1493	1355	Ion_trans	SCN1A	ENSG00000144285	PIU	0.00981729	18	72	0	2	2	0	0	5	0	1	0	7	0	1	0	0	0	1	7	7	0	0	1	0	1	1	3	3	4	0	0	1	18	1	0
P49459	3	Protein	8	145	76	UQ_con	UBE2A	ENSG00000077721	PIU	0.00981426	13	35	0	2	2	0	0	6	2	0	1	1	0	1	0	0	0	0	6	1	0	1	0	0	0	1	0	0	1	0	0	0	10	0	0
Q8WZ75	3	Protein	31	118	74	Ig_3	ROBO4	ENSG00000154133	PIU	0.00975264	7	12	0	1	0	0	0	2	0	0	0	0	0	0	0	0	0	0	0	3	0	0	0	0	0	0	1	1	1	0	0	0	3	0	0
Q5T1B0	3	Protein	199	395	297	Ax_dynein_light	AXDND1	ENSG00000162779	PIU	0.00975171	17	56	0	3	3	2	0	8	0	2	2	2	0	0	0	0	1	0	3	2	0	1	0	0	1	1	1	0	4	0	0	0	12	1	0
Q8IYT2	3	Protein				LU	CMTR2	ENSG00000180917	LU	0.00960903	18	74	0	2	2	1	0	6	0	0	1	3	0	2	1	0	0	1	14	5	0	2	0	0	1	2	1	3	6	0	0	0	16	0	0
P16234	3	Protein				LU	PDGFRA	ENSG00000134853	LU	0.00949884	21	140	0	7	3	2	0	11	0	1	3	5	0	2	1	0	2	4	14	10	0	4	1	0	2	2	1	9	7	0	0	0	27	0	0
Q495T6	3	Protein	572	778	675	Peptidase_M13	MMEL1	ENSG00000142606	PIU	0.00946964	16	27	1	2	2	2	0	1	0	0	1	2	0	1	1	0	1	0	1	4	0	0	1	0	0	0	0	1	4	0	0	0	2	0	0
P23508	3	Protein	402	466	434	MCC-bdg_PDZ	MCC	ENSG00000171444	PIU	0.00946611	8	10	0	0	1	0	0	3	0	0	1	0	0	1	0	0	0	0	1	0	0	1	0	0	1	0	0	0	1	0	0	0	0	0	0
Q9Y6X4	3	Protein				LU	FAM169A	ENSG00000198780	LU	0.00928583	16	64	0	3	3	1	0	7	0	0	1	3	0	0	0	0	0	1	6	6	0	0	1	0	0	2	2	2	3	0	0	0	16	1	0
B2RTY4	3	Protein	148	700	424	Myosin_head	MYO9A	ENSG00000066933	PIU	0.00926829	19	75	0	6	3	3	0	6	1	0	2	2	1	1	0	0	1	0	5	4	0	0	2	0	4	2	1	0	3	0	1	0	22	0	0
Q0ZLH3	3	Protein	1	283	142	Gasdermin	PJVK	ENSG00000204311	PIU	0.00926402	17	62	0	1	4	3	1	2	0	2	2	1	0	1	0	0	4	1	4	6	0	0	0	0	0	0	0	3	2	0	0	0	15	1	0
P60484	3	Protein	172	182	177	py	PTEN	ENSG00000171862	PIU	0.00922989	10	35	0	1	0	1	0	1	0	0	7	0	1	2	0	0	1	0	0	0	0	1	0	0	1	0	0	0	0	0	0	0	18	0	0
Q7Z3U7	3	Protein	212	385	298	Sec7_N	MON2	ENSG00000061987	PIU	0.00918693	12	27	0	1	0	2	0	1	0	1	0	0	0	1	0	0	1	0	2	2	0	1	0	0	0	0	0	1	1	0	0	0	11	0	0
B2RTY4	3	Protein	827	1004	915	Myosin_head	MYO9A	ENSG00000066933	PIU	0.00915403	10	18	0	0	1	0	1	0	0	0	0	1	0	0	0	0	0	0	2	0	0	0	2	0	1	1	0	1	1	0	0	0	6	0	0
P04637	3	Protein	96	106	101	ubi	TP53	ENSG00000141510	PIU	0.0091092	14	46	0	1	0	0	0	1	0	2	2	10	0	0	1	0	0	3	3	9	0	7	1	0	0	0	0	0	4	0	0	0	1	1	0
Q8WXR4	3	Protein				LU	MYO3B	ENSG00000071909	LU	0.00908562	17	53	1	2	3	0	0	7	0	0	3	2	0	1	1	0	1	0	5	4	0	2	0	0	0	0	0	4	2	0	1	0	7	0	1
Q9HCK4	3	Protein	134	207	170	Ig_3	ROBO2	ENSG00000185008	PIU	0.00901686	12	27	1	1	0	0	0	5	0	0	0	1	1	0	0	0	0	0	2	2	1	0	0	0	2	1	0	0	4	0	0	0	6	0	0
P04637	3	Protein	210	220	215	ps	TP53	ENSG00000141510	PIU	0.00870736	24	247	1	6	25	1	0	20	0	10	13	27	3	2	1	0	23	6	8	21	1	19	10	0	0	4	9	1	12	0	0	0	18	3	0
Q9HCK4	3	Protein	1151	1161	1156	ps	ROBO2	ENSG00000185008	PIU	0.00862216	10	13	1	1	0	0	0	1	0	0	0	1	0	0	0	0	0	0	1	2	0	0	0	0	1	1	0	0	2	0	0	0	2	0	0
P37837	3	Protein	24	326	175	TAL_FSA	TALDO1	ENSG00000177156	PIU	0.00862078	15	50	0	5	1	1	0	5	0	0	0	2	0	2	0	0	2	0	1	4	0	2	0	0	0	1	1	1	4	0	0	0	14	0	0
Q13485	3	Protein	133	143	138	ps	SMAD4	ENSG00000141646	PIU	0.00860925	6	10	0	1	0	0	0	2	0	0	1	0	0	0	0	0	0	0	0	0	0	0	2	0	0	0	0	0	2	0	0	0	2	0	0
Q9BV94	3	Protein				LU	EDEM2	ENSG00000088298	LU	0.00858804	8	10	0	1	2	1	0	0	0	0	0	0	0	0	0	1	0	0	1	1	0	0	0	0	0	0	0	0	1	0	0	0	2	0	0
Q9NS82	3	Protein	40	468	254	AA_permease_2	SLC7A10	ENSG00000130876	PIU	0.00852009	18	64	1	6	1	2	0	11	0	0	5	3	0	1	0	1	0	1	2	5	0	1	1	0	2	1	0	0	7	0	0	0	9	0	0
A6NHR9	3	Protein	1362	1372	1367	acety	SMCHD1	ENSG00000101596	PIU	0.00850486	6	10	0	0	2	0	0	2	0	0	1	0	0	0	0	0	0	0	2	1	0	0	0	0	0	0	0	0	0	0	0	0	2	0	0
Q8TDX9	3	Protein				LU	PKD1L1	ENSG00000158683	LU	0.00849425	27	299	1	10	15	6	0	23	1	2	11	10	0	3	6	1	3	6	29	20	0	2	2	1	3	5	3	7	17	1	0	0	51	1	0
P35414	3	Protein				LU	APLNR	ENSG00000134817	LU	0.00847409	12	36	1	1	1	0	0	2	0	1	1	0	0	0	0	0	0	0	3	7	0	0	0	0	2	0	0	0	3	0	0	0	13	1	0
O75150	3	Protein				LU	RNF40	ENSG00000103549	LU	0.00833659	20	104	0	3	4	5	0	13	1	1	2	6	1	1	2	0	2	1	4	6	0	0	2	0	0	2	0	0	7	0	1	0	26	0	0
P60484	3	Protein	297	307	302	ps	PTEN	ENSG00000171862	PIU	0.00832455	8	27	0	1	1	0	0	2	0	1	4	0	0	1	0	0	0	0	0	0	0	0	0	0	0	2	0	0	0	0	0	0	15	0	0
Q86UQ4	3	Protein	3858	4004	3931	ABC_tran	ABCA13	ENSG00000179869	PIU	0.00831832	14	42	0	1	2	3	0	4	0	1	0	4	0	0	0	0	0	6	5	2	0	0	0	1	0	1	1	0	3	0	0	0	7	0	0
Q9NPG8	3	Protein	145	294	219	zf-DHHC	ZDHHC4	ENSG00000136247	PIU	0.00826759	8	15	0	1	0	1	0	2	0	0	0	0	0	0	0	0	0	0	2	0	0	0	1	0	0	0	0	1	3	0	0	0	4	0	0
Q14667	3	Protein	446	674	560	Fmp27	KIAA0100	ENSG00000007202	PIU	0.00822718	15	38	0	2	2	0	0	1	0	0	0	5	0	0	0	0	0	1	2	1	0	2	1	0	1	1	0	2	3	1	0	0	10	0	0
P30837	3	Protein	45	508	276	Aldedh	ALDH1B1	ENSG00000137124	PIU	0.0081778	21	82	0	3	2	1	0	5	0	1	1	3	0	1	2	0	4	2	7	5	0	5	0	0	2	2	0	3	7	1	0	0	16	1	0
Q9BXT5	3	Protein	1535	1770	1652	TEX15	TEX15	ENSG00000133863	PIU	0.00806885	18	62	0	1	6	2	0	7	0	1	1	1	0	1	0	0	1	1	5	0	0	0	1	0	2	3	1	0	7	0	0	0	13	1	0
P04114	3	Protein	960	1071	1015	DUF1081	APOB	ENSG00000084674	PIU	0.00802941	12	22	0	1	2	1	0	0	1	0	0	3	0	0	0	0	1	0	4	2	0	1	0	0	0	0	0	1	2	0	0	0	3	0	0
P57052	3	Protein				LU	RBM11	ENSG00000185272	LU	0.00788484	17	43	0	1	2	1	0	2	0	0	1	1	0	3	1	2	1	0	0	5	0	0	0	0	1	1	1	3	2	0	0	0	13	0	0
Q12830	3	Protein	456	524	490	WSD	BPTF	ENSG00000171634	PIU	0.00780292	9	11	0	0	0	0	0	1	0	0	0	0	0	0	0	0	0	1	1	1	0	0	1	0	0	1	1	0	1	0	0	0	2	0	0
P04637	3	Protein	32	42	37	ps	TP53	ENSG00000141510	PIU	0.0077351	13	21	0	1	0	0	0	2	0	1	0	2	0	0	0	0	1	0	1	5	0	1	2	0	0	1	0	0	2	0	0	0	1	1	0
Q96QU1	3	Protein	1149	1243	1196	Cadherin	PCDH15	ENSG00000150275	PIU	0.00765767	14	32	0	1	2	1	0	3	0	1	0	1	0	0	0	0	0	0	4	9	0	0	1	0	0	1	1	0	2	0	0	0	3	1	0
Q96JB1	3	Protein	3065	3415	3240	MT	DNAH8	ENSG00000124721	PIU	0.00761533	18	80	1	2	5	1	0	7	0	0	1	2	0	3	0	1	0	1	8	10	0	1	1	0	0	2	0	3	4	0	0	0	21	0	0
	3	Protein				LU	2012-09-01	ENSG00000140623	LU	0.00756698	7	12	0	0	0	1	0	0	0	1	0	0	0	0	0	0	0	1	0	0	0	0	0	0	0	0	1	1	1	0	0	0	6	0	0
O75907	3	Protein	153	474	313	MBOAT	DGAT1	ENSG00000185000	PIU	0.00755757	18	54	0	3	3	1	1	7	0	0	3	1	0	1	0	0	0	4	1	2	0	1	1	1	1	0	0	0	5	0	0	0	16	1	0
A4D1E1	3	Protein	54	82	68	zf-C2H2_jaz	ZNF804B	ENSG00000182348	PIU	0.00746823	10	21	0	1	0	1	0	2	0	2	0	2	0	0	0	0	0	1	2	2	0	0	0	0	0	0	0	0	1	0	0	0	6	0	0
Q8TDX9	3	Protein	2441	2674	2557	PKD_channel	PKD1L1	ENSG00000158683	PIU	0.00739148	15	43	0	3	2	1	0	3	0	3	1	0	0	0	0	0	2	1	5	4	0	1	0	0	0	1	1	0	3	0	0	0	10	0	0
P13611	3	Protein	27	148	87	V-set	VCAN	ENSG00000038427	PIU	0.00735075	12	26	1	0	0	1	0	2	0	0	0	2	0	0	2	0	1	0	5	1	0	1	1	0	0	2	0	0	0	0	0	0	6	0	0
Q86VW2	3	Protein	164	334	249	RhoGEF	ARHGEF25	ENSG00000240771	PIU	0.00732529	9	24	0	3	1	0	0	4	0	0	2	1	0	0	0	0	0	0	3	0	0	0	0	0	0	0	1	0	1	0	0	0	6	0	0
Q14005	3	Protein	216	300	258	PDZ	IL16	ENSG00000172349	PIU	0.00723478	8	12	0	0	0	0	0	3	0	0	0	1	0	0	0	0	1	0	2	0	0	1	0	0	0	0	0	0	1	0	0	0	2	1	0
A4D1E1	3	Protein	51	61	56	py	ZNF804B	ENSG00000182348	PIU	0.00723135	8	11	0	0	0	1	0	1	0	1	0	2	0	0	0	0	0	1	2	1	0	0	0	0	0	0	0	0	0	0	0	0	2	0	0
Q9UPW5	3	Protein				LU	AGTPBP1	ENSG00000135049	LU	0.00716292	22	144	0	7	9	4	0	11	0	0	3	9	0	2	2	0	1	1	3	6	0	5	1	1	1	4	1	2	14	0	0	1	32	0	0
P60484	3	Protein	22	32	27	py	PTEN	ENSG00000171862	PIU	0.00703778	8	23	0	0	0	0	0	0	0	0	5	0	0	0	1	0	2	0	0	1	0	0	0	0	0	0	1	0	3	0	0	0	9	1	0
P19086	3	Protein	13	344	178	G-alpha	GNAZ	ENSG00000128266	PIU	0.0070246	20	99	0	2	3	2	0	6	0	1	2	4	1	0	3	0	0	3	4	7	0	2	1	0	3	2	2	1	14	0	0	0	27	0	0
O75916	3	Protein	302	416	359	RGS	RGS9	ENSG00000108370	PIU	0.0068034	11	30	0	0	2	1	0	2	0	0	1	0	0	0	0	0	0	1	4	3	0	0	0	0	1	1	0	0	2	0	0	0	12	0	0
P60484	3	Protein	108	118	113	ps	PTEN	ENSG00000171862	PIU	0.00669259	9	15	0	1	2	1	0	1	0	0	2	0	0	0	1	0	0	0	0	0	0	0	0	0	1	0	0	1	0	0	0	0	4	0	0
Q16799	3	Protein	589	753	671	Reticulon	RTN1	ENSG00000139970	PIU	0.00664874	16	44	0	0	0	2	0	5	0	1	1	2	0	1	1	0	1	1	2	12	0	1	0	0	1	0	0	1	5	0	0	0	7	0	0
Q8IWN7	3	Protein				LU	RP1L1	ENSG00000183638	LU	0.00651	26	529	3	24	14	8	0	38	0	8	3	16	0	2	3	0	7	6	86	39	0	9	3	2	4	4	6	20	31	1	0	2	64	1	0
P60484	3	Protein	159	169	164	acety	PTEN	ENSG00000171862	PIU	0.00650794	10	29	0	0	1	1	0	2	0	0	4	0	1	0	0	0	0	0	0	3	0	0	0	0	0	1	0	1	5	0	0	0	10	0	0
Q8IYN0	3	Protein				LU	ZNF100	ENSG00000197020	LU	0.00643988	15	38	0	1	1	4	1	3	0	1	0	1	0	2	0	0	0	0	2	4	0	0	1	0	0	2	0	1	1	0	0	0	8	0	0
Q9HC10	3	Protein	417	530	473	C2	OTOF	ENSG00000115155	PIU	0.00643857	11	24	0	2	0	0	0	3	0	0	2	0	0	0	0	0	0	0	4	3	0	1	1	0	0	0	1	1	1	0	0	0	5	0	0
O75899	3	Protein	493	746	619	7tm_3	GABBR2	ENSG00000136928	PIU	0.00643187	14	39	0	2	2	0	0	4	1	0	1	0	0	0	0	0	0	1	5	3	0	1	0	0	1	2	0	1	7	0	0	0	8	0	0
Q96QU1	3	Protein	621	708	664	Cadherin	PCDH15	ENSG00000150275	PIU	0.00635667	18	68	0	5	2	1	0	5	0	4	2	2	0	0	0	0	0	4	10	3	0	2	1	0	1	1	0	1	2	0	0	0	17	1	0
Q92794	3	Protein	264	313	288	PHD	KAT6A	ENSG00000083168	PIU	0.00635354	6	10	0	0	0	0	0	0	0	0	0	1	0	0	0	0	1	0	0	1	0	0	0	0	0	2	0	0	1	0	0	0	4	0	0
Q8WXI7	3	Protein	12230	12338	12284	SEA	MUC16	ENSG00000181143	PIU	0.00632712	15	32	0	2	2	0	0	2	0	0	1	2	0	0	0	0	1	0	4	2	0	0	1	0	1	2	2	1	3	0	0	0	4	0	0
P60484	3	Protein	158	168	163	acety	PTEN	ENSG00000171862	PIU	0.00628851	10	30	0	0	1	1	0	2	0	0	4	0	1	0	0	0	0	0	0	3	0	0	0	0	0	1	0	1	5	0	0	0	11	0	0
O75344	3	Protein				LU	FKBP6	ENSG00000077800	LU	0.00626913	19	45	0	3	2	1	0	8	0	1	4	1	0	1	0	0	1	1	3	1	0	0	2	0	0	1	1	1	1	0	0	1	9	0	0
Q9P2E8	3	Protein	163	208	185	RINGv	2004-03-01	ENSG00000144583	PIU	0.00626886
Q8NGI4	3	Protein				LU	OR4D11	ENSG00000176200	LU	0.00620601	6	10	0	0	1	0	0	0	0	0	0	1	0	0	1	0	0	0	2	0	0	0	0	0	0	0	0	1	0	0	0	0	4	0	0
Q96L91	3	Protein				LU	EP400	ENSG00000183495	LU	0.00615702	24	228	0	11	5	6	0	23	1	2	12	8	0	4	3	1	1	4	18	11	0	2	2	0	2	5	4	4	18	0	1	0	46	0	0
P60484	3	Protein	120	130	125	acety	PTEN	ENSG00000171862	PIU	0.00614351	17	189	0	0	12	6	0	5	0	1	13	2	0	2	0	0	3	0	1	7	0	1	0	0	0	2	1	2	4	0	0	0	119	4	0
O60706	3	Protein	1329	1477	1403	ABC_tran	ABCC9	ENSG00000069431	PIU	0.00608566	16	36	1	1	0	1	0	4	0	2	2	2	0	1	1	0	0	1	0	4	0	2	0	0	0	2	0	2	2	0	0	0	7	0	0
Q9HCK4	3	Protein	313	394	353	Ig_3	ROBO2	ENSG00000185008	PIU	0.0060704	14	21	0	0	1	0	0	1	0	1	1	0	0	1	0	0	0	1	5	1	0	1	0	0	0	1	0	1	1	0	0	0	4	1	0
Q5UIP0	3	Protein				LU	RIF1	ENSG00000080345	LU	0.00581095	21	154	0	7	6	2	0	17	0	1	3	4	0	2	0	0	1	3	13	5	0	9	1	0	0	3	1	1	14	1	0	0	31	3	0
Q99698	3	Protein	3020	3115	3067	PH_BEACH	LYST	ENSG00000143669	PIU	0.00577728	10	19	0	2	2	0	0	0	0	0	0	0	0	1	0	0	0	1	0	0	0	1	0	0	1	1	0	0	2	0	1	0	4	0	0
Q7Z4N2	3	Protein	828	1087	957	Ion_trans	TRPM1	ENSG00000134160	PIU	0.00574565	17	53	0	1	3	1	0	8	0	1	1	2	0	0	2	1	1	3	2	4	0	0	1	0	0	2	0	0	4	0	0	0	12	0	0
P04637	3	Protein	28	38	33	ps	TP53	ENSG00000141510	PIU	0.00568439	12	21	0	1	0	0	0	3	0	0	0	2	0	0	0	0	1	0	1	5	0	1	2	0	0	1	0	0	2	0	0	0	1	1	0
P18505	3	Protein	404	414	409	ps	GABRB1	ENSG00000163288	PIU	0.00564639	6	13	0	0	0	0	0	2	0	0	0	0	0	1	0	0	1	0	2	3	0	0	0	0	0	0	0	0	0	0	0	0	4	0	0
Q8N146	3	Protein				LU	OR8H3	ENSG00000181761	LU	0.00563558	9	12	0	1	0	0	0	0	0	1	0	0	0	0	0	0	1	0	1	2	1	1	0	0	0	0	0	1	0	0	0	0	3	0	0
Q9HCK8	3	Protein	1133	1247	1190	Helicase_C	CHD8	ENSG00000100888	PIU	0.00562635	11	18	0	0	0	0	0	2	0	0	1	1	0	0	1	0	1	0	1	0	0	0	0	0	0	0	1	1	1	0	0	0	5	1	0
Q7Z4N2	3	Protein	1179	1234	1206	TRPM_tetra	TRPM1	ENSG00000134160	PIU	0.00556206	9	19	0	1	0	0	0	0	0	0	0	0	0	0	0	0	1	1	3	1	0	0	2	0	0	0	1	0	2	0	0	0	5	0	0
Q92673	3	Protein	1556	1633	1594	fn3	SORL1	ENSG00000137642	PIU	0.00551275	11	18	0	0	1	0	0	1	0	0	0	1	0	0	1	0	0	1	2	1	0	0	0	0	1	1	0	0	6	0	0	0	2	0	0
Q9NZJ4	3	Protein	4447	4574	4510	HEPN	SACS	ENSG00000151835	PIU	0.00542421	11	16	0	0	0	0	0	1	0	1	0	1	0	1	0	0	0	0	1	0	0	0	1	0	0	3	0	1	2	0	0	0	2	1	0
P48169	3	Protein	48	256	152	Neur_chan_LBD	GABRA4	ENSG00000109158	PIU	0.00540739	17	60	0	3	0	0	0	6	0	0	1	2	0	1	0	0	2	1	11	2	0	3	1	0	1	2	0	1	3	1	0	0	17	0	0
Q14667	3	Protein	1703	2176	1939	Apt1	KIAA0100	ENSG00000007202	PIU	0.00538771	17	59	0	6	2	1	0	4	0	0	2	1	0	0	2	0	0	1	1	2	0	0	1	0	1	3	0	1	6	0	0	1	17	0	0
P04637	3	Protein	145	155	150	pt	TP53	ENSG00000141510	PIU	0.00538361	18	127	0	11	4	0	0	5	0	5	6	9	0	0	0	0	13	1	11	16	0	14	7	0	1	3	1	0	12	0	0	0	5	2	0
Q8WXI7	3	Protein	13924	14032	13978	SEA	MUC16	ENSG00000181143	PIU	0.00536271	7	16	0	0	1	0	0	3	0	0	0	0	0	0	0	0	0	0	3	2	0	1	1	0	0	0	0	0	0	0	0	0	3	0	0
Q8N693	3	Protein				LU	ESX1	ENSG00000123576	LU	0.00533969	21	78	0	4	2	3	1	8	0	1	4	4	0	0	2	0	3	2	6	10	1	3	0	0	0	1	2	0	4	0	1	2	12	0	0
Q9NYW7	3	Protein	1	296	148	TAS2R	TAS2R1	ENSG00000169777	PIU	0.00530044	18	98	0	2	7	0	0	8	1	0	4	5	0	0	0	1	3	1	20	10	0	8	1	0	0	2	0	6	4	0	0	1	11	0	0
Q8N4N8	3	Protein				LU	KIF2B	ENSG00000141200	LU	0.00526031	19	102	0	4	1	2	0	5	1	1	6	4	0	1	0	1	4	0	14	15	0	0	1	0	1	4	0	1	11	0	0	0	16	0	0
Q96K83	3	Protein				LU	ZNF521	ENSG00000198795	LU	0.00522039	25	330	0	18	3	6	1	20	1	12	5	13	2	2	2	0	3	8	41	26	1	7	3	0	4	10	4	5	30	0	0	0	35	0	0
Q2KJY2	3	Protein	2014	2024	2019	acety	KIF26B	ENSG00000162849	PIU	0.0050866	9	12	0	0	2	0	0	1	0	0	1	1	0	0	0	0	3	0	0	1	0	1	0	0	1	0	0	0	0	0	0	0	1	0	0
Q8N1G1	3	Protein	802	962	882	EloA-BP1	REXO1	ENSG00000079313	PIU	0.00503049	14	22	0	1	1	1	0	1	0	0	0	0	0	1	1	0	0	0	1	2	0	1	1	0	0	0	0	1	2	0	1	0	7	0	0
Q6GV28	3	Protein				LU	TMEM225	ENSG00000204300	LU	0.00501664	17	67	1	2	1	2	0	4	0	0	0	2	0	1	0	0	1	1	6	10	0	0	1	0	1	2	0	4	7	0	0	0	18	0	0
P60484	3	Protein	310	320	315	py	PTEN	ENSG00000171862	PIU	0.00493231	13	49	0	0	2	2	1	1	0	1	7	0	0	1	0	0	2	0	0	2	0	0	0	0	1	0	0	0	3	0	0	0	25	1	0
Q06124	3	Protein	6	81	43	SH2	PTPN11	ENSG00000179295	PIU	0.00492583	8	26	0	0	1	0	0	4	0	0	5	0	0	0	0	3	4	0	0	3	0	0	0	0	0	0	1	0	0	0	0	0	4	0	0
P21918	3	Protein				LU	DRD5	ENSG00000169676	LU	0.00481567	14	44	0	1	2	2	0	5	0	0	3	2	0	1	0	0	1	0	6	2	0	0	0	0	0	2	0	1	5	0	0	0	8	0	0
Q96AM1	3	Protein	61	291	176	7tm_1	MRGPRF	ENSG00000172935	PIU	0.00470951	13	28	0	1	1	1	0	3	0	4	0	1	0	0	0	0	0	0	1	1	0	1	0	0	0	0	2	0	2	0	0	1	9	0	0
Q5S007	3	Protein	1011	1070	1040	LRR_8	LRRK2	ENSG00000188906	PIU	0.00470067	8	15	0	2	0	0	0	2	0	0	0	2	0	1	0	0	0	0	0	1	0	0	0	0	0	1	0	0	1	0	0	0	5	0	0
Q13224	3	Protein	555	829	692	Lig_chan	GRIN2B	ENSG00000273079	PIU	0.00468143	17	57	0	0	5	0	0	4	0	1	2	4	0	1	0	0	0	1	7	7	1	1	1	0	1	0	0	2	2	1	0	0	11	0	0
P08910	3	Protein				LU	ABHD2	ENSG00000140526	LU	0.00463401	7	14	0	1	0	0	0	0	1	0	0	0	0	0	0	0	0	0	0	2	0	0	0	0	0	2	0	0	1	0	0	0	6	0	1
O15409	3	Protein	342	410	376	FOXP-CC	FOXP2	ENSG00000128573	PIU	0.00462999	7	13	0	0	0	0	0	1	0	0	0	1	0	0	0	0	0	0	1	0	0	0	0	0	1	1	0	0	1	0	0	0	6	0	0
P20309	3	Protein	85	544	314	7tm_1	CHRM3	ENSG00000133019	PIU	0.00459092	23	141	0	7	2	2	0	9	3	3	6	6	0	1	1	0	2	6	15	15	0	4	0	1	1	2	0	6	11	1	0	1	28	0	0
Q9BXP8	3	Protein	669	831	750	Peptidase_M43	PAPPA2	ENSG00000116183	PIU	0.00456498	13	43	0	2	2	0	0	3	0	2	1	4	0	2	0	0	0	0	8	9	0	0	1	0	1	0	0	0	3	0	0	0	5	0	0
Q8WXI7	3	Protein	12388	12496	12442	SEA	MUC16	ENSG00000181143	PIU	0.00453283	14	28	0	4	1	0	0	1	0	1	2	1	0	0	0	0	1	2	4	4	0	0	0	1	0	1	0	1	0	0	0	0	4	0	0
Q8IVL0	3	Protein	77	185	131	CH	NAV3	ENSG00000067798	PIU	0.00446755	12	22	1	2	0	1	0	4	0	0	0	1	0	1	0	0	0	0	1	4	0	0	0	0	1	0	1	0	1	0	0	0	4	0	0
Q96PR1	3	Protein				LU	KCNC2	ENSG00000166006	LU	0.00437942	14	67	0	6	4	1	0	6	0	0	3	2	0	0	1	0	0	0	9	8	0	0	1	0	0	0	1	3	3	0	0	0	17	0	0
Q9BXP8	3	Protein	583	613	598	Notch	PAPPA2	ENSG00000116183	PIU	0.00435838	9	19	0	0	1	0	0	1	0	0	0	2	0	0	0	0	0	0	5	6	0	0	1	0	1	0	0	0	1	0	0	0	1	0	0
P08123	3	Protein	130	207	168	Collagen	COL1A2	ENSG00000164692	PIU	0.00434887	13	21	0	1	0	1	0	1	0	0	0	2	0	0	1	0	0	0	1	3	0	1	0	0	0	1	0	1	2	0	1	0	5	0	0
Q8N1I0	3	Protein				LU	DOCK4	ENSG00000128512	LU	0.00434875	22	119	0	7	3	4	0	9	0	1	3	5	1	1	1	0	2	2	10	9	0	2	2	1	0	3	0	2	8	0	0	1	32	0	0
Q9NR82	3	Protein	447	634	540	KCNQ_channel	KCNQ5	ENSG00000185760	PIU	0.00430279	14	46	0	6	3	2	0	3	0	0	2	2	0	0	0	0	0	2	3	3	0	0	1	0	0	0	0	1	6	0	0	1	8	0	0
Q9BXP8	3	Protein	1525	1590	1557	Sushi	PAPPA2	ENSG00000116183	PIU	0.00428375	8	18	0	0	4	1	0	0	0	0	0	1	0	0	1	0	0	0	4	3	0	0	0	0	0	0	0	0	2	0	0	0	2	0	0
P60484	3	Protein	61	71	66	ubi	PTEN	ENSG00000171862	PIU	0.0042154	10	27	0	0	1	1	0	1	0	0	4	0	0	0	1	0	0	1	0	1	0	0	0	0	0	1	1	0	0	0	0	0	14	0	0
Q8NHB8	3	Protein				LU	OR5K2	ENSG00000231861	LU	0.00416578	8	10	0	0	1	0	0	1	0	0	0	0	0	2	0	0	0	0	2	1	0	0	0	0	1	0	0	1	0	0	0	0	1	0	0
O60732	3	Protein	915	1082	998	MAGE	MAGEC1	ENSG00000155495	PIU	0.00415722	18	83	0	5	0	3	0	9	0	2	2	4	0	1	1	0	0	0	8	7	0	0	0	1	1	2	1	4	9	0	1	0	17	0	0
P54289	3	Protein	253	425	339	VWA	CACNA2D1	ENSG00000153956	PIU	0.00414997	14	39	0	2	3	3	0	6	1	0	1	2	0	0	0	0	0	1	1	5	0	1	0	0	0	0	2	0	4	0	0	0	5	0	0
Q9Y623	3	Protein	1509	1519	1514	ps	MYH4	ENSG00000264424	PIU	0.00412042	5	10	0	0	1	0	0	0	0	0	0	1	0	0	0	0	0	0	0	0	0	0	0	0	0	1	1	0	0	0	0	0	6	0	0
Q9NS85	3	Protein	32	300	166	Carb_anhydrase	CA10	ENSG00000154975	PIU	0.00407567	16	77	0	6	3	2	0	3	0	4	1	5	0	0	0	0	1	0	11	9	0	2	0	0	1	2	0	4	7	0	0	0	13	0	0
Q6ZVL6	3	Protein				LU	KIAA1549L	ENSG00000110427	LU	0.00407409	22	173	0	3	12	6	0	11	0	3	2	6	0	5	3	1	2	3	20	9	0	4	1	0	1	3	2	5	11	0	0	0	35	0	0
P31483	3	Protein				LU	TIA1	ENSG00000116001	LU	0.00404767	11	19	0	1	4	0	0	2	0	0	1	0	0	1	0	0	0	0	0	1	0	0	0	0	1	0	1	0	2	0	0	0	3	1	0
Q9P1A6	3	Protein	709	1054	881	GKAP	DLGAP2	ENSG00000198010	PIU	0.00402362	19	50	1	1	4	1	0	8	0	1	0	1	0	0	0	1	0	0	2	4	1	1	2	0	2	1	2	0	1	0	1	0	13	0	0
Q13485	3	Protein	90	100	95	py	SMAD4	ENSG00000141646	PIU	0.00395651	9	12	0	0	0	1	0	0	0	0	0	2	0	0	1	0	0	1	2	0	0	0	1	0	0	1	1	0	0	0	0	0	2	0	0
O43298	3	Protein	23	127	75	BTB	ZBTB43	ENSG00000169155	PIU	0.00395329	7	10	0	1	2	1	0	0	0	0	1	0	0	0	1	0	0	0	0	0	0	0	0	0	0	0	0	0	1	0	0	0	3	0	0
O43747	3	Protein				LU	AP1G1	ENSG00000166747	LU	0.0039408	13	28	0	2	2	0	0	2	0	0	1	1	0	0	1	0	0	0	3	3	0	0	0	0	1	1	0	1	4	0	0	0	5	0	0
Q495T6	3	Protein				LU	MMEL1	ENSG00000142606	LU	0.00389728	8	18	0	2	0	1	0	2	0	0	0	0	0	0	1	0	0	0	1	0	0	0	0	0	0	0	0	1	2	0	0	0	8	0	0
Q8WXI7	3	Protein	12855	12963	12909	SEA	MUC16	ENSG00000181143	PIU	0.00388809	9	18	0	0	0	0	0	0	0	0	0	1	0	0	1	1	0	0	6	2	0	1	0	0	0	0	0	0	1	0	0	0	4	1	0
Q8IXT5	3	Protein	286	354	320	RRM_1	RBM12B	ENSG00000183808	PIU	0.00381556	9	13	0	1	0	1	0	1	0	0	0	0	0	1	0	0	0	1	0	0	0	0	0	0	0	0	0	1	1	0	1	0	4	0	0
Q14669	3	Protein	1636	1992	1814	HECT	TRIP12	ENSG00000153827	PIU	0.00380081	16	58	0	1	2	2	0	2	0	0	0	5	0	1	0	0	1	1	1	10	0	0	1	0	0	2	0	1	2	0	0	0	17	1	0
Q13224	3	Protein	404	542	473	Lig_chan-Glu_bd	GRIN2B	ENSG00000273079	PIU	0.00377647	16	40	0	2	3	2	0	1	0	1	2	1	0	1	1	0	0	0	5	5	0	2	0	0	2	0	0	2	3	0	0	0	6	0	0
Q6ZMN7	3	Protein	802	812	807	acety	PDZRN4	ENSG00000165966	PIU	0.00375083	8	10	0	1	1	3	0	0	0	0	0	1	0	0	0	0	1	0	0	0	0	0	0	0	0	0	0	1	0	0	0	0	1	1	0
Q9HC10	3	Protein	1732	1868	1800	C2	OTOF	ENSG00000115155	PIU	0.00374472	12	33	1	3	1	0	0	3	0	0	1	0	0	1	0	0	1	0	1	5	0	0	0	0	0	0	0	1	8	0	0	0	6	0	0
O15090	3	Protein	657	737	697	zf-C2H2_assoc	ZNF536	ENSG00000198597	PIU	0.00373565	14	43	0	0	2	1	0	3	0	1	0	6	0	0	0	0	0	1	10	7	0	1	0	0	1	1	0	2	1	0	0	0	6	0	0
Q9P2K9	3	Protein	111	121	116	ps	DISP3	ENSG00000204624	PIU	0.00370947	6	10	0	0	0	0	0	1	0	0	1	0	0	0	0	0	0	0	0	1	0	1	0	0	0	0	0	0	1	0	0	0	4	0	0
Q9Y2I6	3	Protein	198	260	229	EF-hand_7	NINL	ENSG00000101004	PIU	0.00368641	8	11	0	1	1	1	0	2	0	0	0	0	0	0	0	0	0	0	2	0	0	0	0	0	0	2	0	0	1	0	0	0	1	0	0
O96005	3	Protein				LU	CLPTM1	ENSG00000104853	LU	0.00367153	7	20	0	0	0	2	0	5	0	0	0	2	0	0	1	0	0	0	0	2	0	0	0	0	0	0	0	0	1	0	0	0	6	0	0
P04637	3	Protein	264	274	269	ps	TP53	ENSG00000141510	PIU	0.00365276	26	435	1	17	33	2	0	31	1	13	14	34	1	1	0	1	82	6	19	34	2	39	11	0	3	13	5	0	30	0	0	1	31	6	0
Q96QU1	3	Protein	152	256	204	Cadherin	PCDH15	ENSG00000150275	PIU	0.00363438	16	40	1	3	3	0	0	3	0	1	0	1	0	1	0	0	0	1	4	4	0	1	0	0	0	2	1	2	1	0	0	0	8	0	0
Q99665	3	Protein	422	511	466	fn3	IL12RB2	ENSG00000081985	PIU	0.00362869	7	10	0	0	0	0	0	1	0	0	0	0	0	0	0	0	0	1	2	0	0	1	0	0	0	0	0	0	1	0	1	0	3	0	0
P80192	3	Protein	144	403	273	Pkinase	MAP3K9	ENSG00000006432	PIU	0.00358031	15	38	0	2	1	1	0	6	0	0	1	3	0	0	0	0	1	1	2	4	0	1	1	0	2	1	0	0	0	0	0	0	10	0	0
Q86X45	3	Protein	1	173	87	LRR_9	LRRC6	ENSG00000129295	PIU	0.00354403	11	29	0	3	1	0	0	1	0	0	1	2	1	0	0	0	0	0	3	5	0	0	0	0	0	1	0	0	2	0	0	0	8	0	0
Q5VW00	3	Protein				LU	DCAF12L2	ENSG00000198354	LU	0.00354209	22	212	2	7	4	4	0	18	0	5	9	9	1	0	0	0	8	3	29	15	0	4	1	0	1	7	1	1	24	0	2	0	38	0	0
Q96QU1	3	Protein	723	810	766	Cadherin	PCDH15	ENSG00000150275	PIU	0.0034688	11	29	0	0	1	0	0	2	0	0	0	2	0	0	0	0	0	0	5	3	0	0	1	0	1	0	0	1	4	0	1	0	8	0	0
Q8WXI7	3	Protein	13635	13743	13689	SEA	MUC16	ENSG00000181143	PIU	0.00346487	14	22	0	1	2	0	0	2	0	0	2	1	0	1	0	0	0	1	2	4	0	0	1	0	1	0	0	1	1	0	0	0	2	0	0
P14410	3	Protein	63	108	85	Trefoil	SI	ENSG00000090402	PIU	0.00346315	9	20	0	3	0	0	0	1	0	0	0	2	0	0	0	0	0	0	3	4	0	1	0	0	0	0	0	1	1	0	0	0	3	0	0
A5YKK6	3	Protein	500	656	578	CNOT1_HEAT	CNOT1	ENSG00000125107	PIU	0.00345728	10	34	0	2	0	0	0	4	0	0	0	5	0	0	1	0	1	0	1	2	0	0	0	0	0	2	0	0	1	0	0	0	14	0	0
Q8WXI7	3	Protein	14321	14427	14374	SEA	MUC16	ENSG00000181143	PIU	0.00344057	10	17	0	2	0	0	0	1	0	0	1	2	0	0	0	0	0	1	2	3	0	0	0	0	0	0	0	1	2	0	0	0	2	0	0
P21359	3	Protein	2441	2451	2446	ps	NF1	ENSG00000196712	PIU	0.00341383	6	18	0	1	0	1	0	1	0	0	1	0	0	0	0	0	2	0	0	0	0	0	0	0	0	0	0	0	0	0	0	0	11	0	0
Q9BZG2	3	Protein				LU	ACP4	ENSG00000142513	LU	0.00335605	15	33	0	2	1	3	0	3	1	0	1	0	0	0	0	0	0	4	3	4	0	0	1	0	1	0	0	1	1	1	0	0	5	0	0
O43155	3	Protein	423	496	459	fn3	FLRT2	ENSG00000185070	PIU	0.00330889	12	25	0	2	2	0	0	3	0	2	0	0	0	0	0	0	0	1	0	4	0	1	1	0	0	0	2	1	1	0	0	0	4	0	0
Q96S37	3	Protein				LU	SLC22A12	ENSG00000197891	LU	0.00330146	13	30	1	2	1	0	0	1	0	0	0	1	0	1	0	0	0	0	6	3	0	1	1	0	1	0	0	0	3	0	0	0	7	0	0
Q96QU1	3	Protein	1044	1135	1089	Cadherin	PCDH15	ENSG00000150275	PIU	0.00327114	13	34	0	0	1	2	0	0	1	0	0	2	0	2	0	0	0	1	6	1	0	1	0	0	0	1	0	2	8	0	0	0	6	0	0
Q9BXT5	3	Protein	1000	1010	1005	acety	TEX15	ENSG00000133863	PIU	0.00326597	6	11	0	0	1	0	0	3	0	0	0	0	0	0	0	0	0	0	1	1	0	0	0	0	0	0	0	0	3	0	0	0	2	0	0
Q9BXT5	3	Protein	1001	1011	1006	acety	TEX15	ENSG00000133863	PIU	0.00326597	6	11	0	0	1	0	0	3	0	0	0	0	0	0	0	0	0	0	1	1	0	0	0	0	0	0	0	0	3	0	0	0	2	0	0
Q13485	3	Protein	514	524	519	ubi	SMAD4	ENSG00000141646	PIU	0.00326393	7	10	0	0	0	0	0	1	0	1	0	0	0	0	0	0	0	1	1	0	0	0	3	0	0	0	0	0	1	0	0	0	2	0	0
Q68CJ9	3	Protein				LU	CREB3L3	ENSG00000060566	LU	0.0032039	20	73	1	4	5	1	0	2	0	0	4	7	0	1	1	0	0	1	4	8	0	3	1	0	0	3	1	4	4	0	2	0	10	0	0
Q9H2D6	3	Protein	1779	1887	1833	PH	TRIOBP	ENSG00000100106	PIU	0.00319389	11	21	0	2	0	2	0	2	0	1	1	0	0	1	0	0	0	0	1	0	0	0	0	0	0	1	0	1	3	0	0	0	5	0	0
P48304	3	Protein				LU	REG1B	ENSG00000172023	LU	0.0031907	13	30	0	1	1	0	0	1	0	0	1	3	0	1	0	0	0	1	7	7	0	1	0	0	0	0	0	2	2	0	0	0	1	0	0
O94876	3	Protein				LU	TMCC1	ENSG00000172765	LU	0.00318601	13	18	0	1	1	0	1	1	0	1	0	0	0	0	0	0	1	0	0	2	0	0	1	0	0	1	1	1	0	0	0	0	5	1	0
Q8N693	3	Protein	140	196	168	Homeobox	ESX1	ENSG00000123576	PIU	0.00310165	13	23	0	1	2	0	0	1	0	0	0	1	0	0	0	0	0	0	1	2	0	0	0	0	1	2	1	1	1	0	0	0	7	2	0
Q14204	3	Protein	2558	2828	2693	AAA_7	DYNC1H1	ENSG00000197102	PIU	0.00308856	12	31	0	5	2	0	0	2	0	0	1	0	0	0	1	0	0	0	1	6	0	2	0	0	1	0	0	0	3	0	1	0	6	0	0
Q8WXI7	3	Protein	14075	14182	14128	SEA	MUC16	ENSG00000181143	PIU	0.00302128	13	19	0	1	1	1	0	2	0	0	1	1	0	0	0	0	1	0	0	2	0	0	0	0	1	1	0	3	1	0	0	0	3	0	0
Q2KJY2	3	Protein	471	801	636	Kinesin	KIF26B	ENSG00000162849	PIU	0.00301685	21	85	1	4	4	4	0	7	0	1	2	1	0	1	1	0	1	6	3	4	0	1	1	0	0	1	0	1	6	0	0	0	26	1	0
P21918	3	Protein	57	359	208	7tm_1	DRD5	ENSG00000169676	PIU	0.00300343	15	102	0	1	3	2	0	9	0	0	7	4	0	0	2	0	2	0	12	5	0	0	0	0	1	5	0	2	10	0	0	0	24	0	0
P15056	3	Protein	465	475	470	pt	BRAF	ENSG00000157764	PIU	0.00299601	9	27	0	1	0	0	0	2	0	0	0	1	0	0	0	0	0	0	13	3	0	0	0	1	3	0	0	0	1	0	0	0	1	0	0
Q8WXI7	3	Protein	7708	7718	7713	ps	MUC16	ENSG00000181143	PIU	0.00299238	7	11	0	0	0	0	0	1	0	0	0	0	0	0	0	0	0	0	1	1	0	0	1	0	0	0	0	1	4	0	0	0	1	0	0
Q13563	3	Protein	267	687	477	PKD_channel	PKD2	ENSG00000118762	PIU	0.00298991	16	59	0	1	2	1	0	10	0	0	2	2	0	0	0	2	1	0	8	4	0	1	1	0	0	1	0	3	2	0	0	0	13	0	0
Q5BKX8	3	Protein				LU	CAVIN4	ENSG00000170681	LU	0.00295836	8	10	0	1	1	0	0	0	0	1	0	0	0	0	0	0	0	1	2	0	0	1	0	0	0	0	0	0	1	0	0	0	2	0	0
O75955	3	Protein	3	185	94	Band_7	FLOT1	ENSG00000137312	PIU	0.00291446	12	21	0	1	0	0	0	4	0	0	3	0	0	0	0	1	1	1	0	1	1	0	1	0	1	0	0	0	3	0	0	0	2	0	0
Q14204	3	Protein	3199	3536	3367	MT	DYNC1H1	ENSG00000197102	PIU	0.00285941	15	39	0	3	2	1	0	6	0	0	0	1	0	0	0	0	1	1	5	1	0	3	0	0	0	1	0	1	2	0	0	0	9	0	1
P07900	3	Protein	40	194	117	HATPase_c	HSP90AA1	ENSG00000080824	PIU	0.00285653	10	17	0	4	2	1	0	1	1	1	0	0	0	1	0	0	0	0	1	3	0	0	0	0	0	0	0	0	0	0	0	0	2	0	0
P60484	3	Protein	63	73	68	py	PTEN	ENSG00000171862	PIU	0.00278126	9	28	0	1	3	1	0	1	0	0	4	0	0	0	1	0	0	0	0	0	0	0	0	0	0	1	1	0	0	0	0	0	14	0	0
O75129	3	Protein	703	750	726	FXa_inhibition	ASTN2	ENSG00000148219	PIU	0.00273	7	11	0	0	0	0	0	2	0	2	0	1	0	0	0	0	0	0	1	0	0	0	0	0	0	0	0	2	1	0	0	0	2	0	0
Q6ZR52	3	Protein	556	582	569	zf-C2H2_6	ZNF493	ENSG00000196268	PIU	0.00271829	6	10	0	1	0	0	0	0	0	0	0	0	0	0	1	0	0	0	1	1	0	0	0	0	0	1	0	0	0	0	0	0	5	0	0
Q8TDI8	3	Protein	515	630	572	TMC	TMC1	ENSG00000165091	PIU	0.00270966	12	22	0	0	0	1	0	1	0	1	1	0	0	0	1	0	0	1	2	1	0	1	0	1	0	0	0	0	2	0	0	0	8	0	0
Q8NGH3	3	Protein				LU	OR2D3	ENSG00000178358	LU	0.00270816	5	11	0	0	0	0	0	0	0	0	1	0	0	0	0	0	0	1	5	0	0	0	0	0	0	0	0	0	1	0	0	0	2	0	0
P14410	3	Protein	125	234	179	NtCtMGAM_N	SI	ENSG00000090402	PIU	0.00269125	12	43	0	1	1	2	0	0	0	1	4	3	0	0	0	0	0	0	7	5	0	2	0	0	0	1	0	0	3	0	0	0	11	0	0
Q5S007	3	Protein				LU	LRRK2	ENSG00000188906	LU	0.00264725	24	342	0	20	9	9	0	23	0	10	5	18	0	2	2	0	1	8	11	32	0	10	2	0	3	6	3	3	37	1	2	0	53	1	0
P25021	3	Protein				LU	HRH2	ENSG00000113749	LU	0.00262696	11	21	0	1	1	0	0	2	0	0	2	0	0	0	0	0	0	2	4	0	0	1	0	0	0	2	0	1	1	0	0	0	4	0	0
Q7Z3U7	3	Protein	850	931	890	DUF1981	MON2	ENSG00000061987	PIU	0.00261276	4	11	1	0	0	0	0	2	0	0	0	0	0	0	0	0	0	1	0	0	0	0	0	0	0	0	0	0	0	0	0	0	7	0	0
Q8NH73	3	Protein				LU	OR4S2	ENSG00000174982	LU	0.00260607	10	23	0	0	2	0	0	1	0	0	1	2	0	1	0	0	1	0	3	8	0	1	0	0	0	0	0	0	0	0	0	0	3	0	0
P04259	3	Protein				LU	KRT6B	ENSG00000185479	LU	0.00257362	9	14	0	0	1	1	0	1	0	1	0	0	0	0	0	0	0	1	0	2	0	0	1	0	0	0	0	0	2	0	0	0	4	0	0
Q8IWZ3	3	Protein	1194	1287	1240	Ank_2	ANKHD1	ENSG00000131503	PIU	0.00250332	6	10	0	3	0	0	0	1	0	0	0	0	0	1	0	0	0	0	0	0	0	1	0	0	0	0	0	0	1	0	0	0	3	0	0
Q6Q759	3	Protein	2075	2180	2127	PapD-like	SPAG17	ENSG00000155761	PIU	0.00249414	12	13	0	1	0	1	0	0	0	0	0	1	0	0	1	0	1	0	0	2	0	1	0	0	0	1	1	1	1	0	0	0	1	0	0
Q8TDX9	3	Protein	1798	1913	1855	PLAT	PKD1L1	ENSG00000158683	PIU	0.00248121	7	12	0	0	1	1	0	1	0	0	0	0	0	0	0	0	0	0	1	0	0	2	0	0	0	0	0	0	1	0	0	0	5	0	0
Q9UPQ7	3	Protein	249	336	292	PDZ	PDZRN3	ENSG00000121440	PIU	0.00238191	15	20	0	0	1	1	0	1	0	0	0	2	0	0	0	0	1	1	1	3	1	1	0	0	1	1	0	2	1	0	0	0	2	0	0
Q13464	3	Protein	948	1014	981	Rho_Binding	ROCK1	ENSG00000067900	PIU	0.00236079	8	20	0	2	0	0	0	1	0	0	2	1	0	1	0	0	0	0	1	0	0	0	0	0	0	1	0	0	0	0	0	0	11	0	0
P08183	3	Protein	410	559	484	ABC_tran	ABCB1	ENSG00000085563	PIU	0.00227079	16	52	1	1	2	1	0	4	0	0	1	3	0	0	0	0	0	1	6	5	0	1	0	0	1	1	0	1	6	0	0	0	17	0	0
A7E2V4	3	Protein				LU	ZSWIM8	ENSG00000214655	LU	0.00225316	24	200	1	12	10	14	0	15	0	0	2	6	0	5	3	0	2	3	7	9	0	5	1	0	5	4	2	3	15	0	1	2	44	1	0
Q96Q42	3	Protein	694	882	788	RhoGEF	ALS2	ENSG00000003393	PIU	0.00223566	11	22	0	0	1	0	0	2	0	0	1	0	0	0	1	0	0	0	2	3	0	1	1	0	0	0	0	0	2	0	1	0	7	0	0
Q6N022	3	Protein	2685	2762	2723	Tox-GHH	TENM4	ENSG00000149256	PIU	0.00223409	11	23	0	3	0	0	0	2	1	0	0	0	0	1	0	0	1	1	2	4	0	1	0	0	0	0	0	0	3	0	0	0	4	0	0
Q9HCK4	3	Protein	418	505	461	I-set	ROBO2	ENSG00000185008	PIU	0.0022322	11	26	1	2	3	0	0	1	0	1	0	0	0	0	0	0	0	1	5	3	0	0	0	0	0	0	0	1	1	0	0	0	7	0	0
Q96L42	3	Protein	29	135	82	PAS_9	KCNH8	ENSG00000183960	PIU	0.00223137	12	33	0	2	3	1	0	2	0	1	0	1	0	0	0	0	0	0	5	2	0	1	0	0	0	2	0	0	3	0	0	0	10	0	0
P24394	3	Protein	28	121	74	IL4Ra_N	IL4R	ENSG00000077238	PIU	0.00222304	8	16	0	2	2	0	0	0	0	0	0	1	0	0	0	0	0	0	2	1	0	0	1	0	0	0	0	1	0	0	0	0	5	0	0
P47872	3	Protein	139	384	261	7tm_2	SCTR	ENSG00000080293	PIU	0.00222155	15	39	0	2	0	1	0	2	0	0	1	2	0	1	0	0	0	0	4	3	0	1	0	0	1	1	2	3	2	0	0	0	11	0	0
Q6ZRS2	3	Protein	626	907	766	SNF2_N	SRCAP	ENSG00000080603	PIU	0.002197	13	47	0	1	2	2	0	6	0	0	0	0	0	1	0	0	0	2	1	2	0	1	0	0	2	0	1	0	3	0	0	0	18	0	0
P04637	3	Protein	307	317	312	pt	TP53	ENSG00000141510	PIU	0.0021872	13	25	0	1	1	0	0	0	0	2	2	1	0	0	0	0	1	0	4	2	0	4	0	0	0	0	1	1	2	0	0	0	3	0	0
P60484	3	Protein	8	18	13	ubi	PTEN	ENSG00000171862	PIU	0.00202256	12	39	0	2	3	1	0	2	0	0	4	2	0	0	1	0	1	0	1	0	0	0	0	0	0	0	0	1	0	0	0	0	19	1	0
Q8TCU4	3	Protein				LU	ALMS1	ENSG00000116127	LU	0.00201924	28	563	2	34	23	16	1	29	1	6	9	19	0	8	2	2	7	11	32	44	0	12	2	2	4	10	3	14	36	0	0	2	69	1	0
Q92673	3	Protein	1933	2014	1973	fn3	SORL1	ENSG00000137642	PIU	0.00198001	5	10	0	0	0	1	0	0	0	0	0	0	0	0	0	0	0	0	0	0	0	0	0	0	1	0	0	1	1	0	0	0	5	0	0
P78312	3	Protein				LU	FAM193A	ENSG00000125386	LU	0.00194649	22	159	0	20	6	6	0	18	0	2	3	6	0	3	1	0	2	2	4	7	1	2	1	0	3	2	1	1	18	0	0	0	35	0	0
Q6IPM2	3	Protein				LU	IQCE	ENSG00000106012	LU	0.00189508	16	70	0	2	3	0	0	12	0	1	3	1	0	0	1	0	0	2	5	7	0	2	0	0	0	2	2	2	5	0	0	0	18	0	0
P04637	3	Protein	309	319	314	ps	TP53	ENSG00000141510	PIU	0.00188587	16	26	0	2	1	1	0	0	0	1	1	1	0	0	0	0	1	0	4	2	0	3	0	0	1	1	1	1	2	0	0	0	3	0	0
P48169	3	Protein				LU	GABRA4	ENSG00000109158	LU	0.0018509	9	18	0	0	0	0	0	2	0	1	0	0	0	0	0	0	1	0	2	2	0	1	0	0	0	0	0	0	1	0	0	0	7	1	0
Q14524	3	Protein				LU	SCN5A	ENSG00000183873	LU	0.00180125	17	76	0	0	6	3	0	6	0	4	2	1	0	0	0	0	1	2	4	8	0	3	2	0	1	2	0	2	7	0	0	0	16	0	0
Q8N1I0	3	Protein	397	583	490	DOCK-C2	DOCK4	ENSG00000128512	PIU	0.00178971	16	40	0	3	3	3	0	0	0	0	1	3	0	1	1	0	0	1	2	2	0	3	0	0	1	1	0	2	4	0	0	0	9	0	0
Q2LD37	3	Protein	4898	4989	4943	FSA_C	KIAA1109	ENSG00000138688	PIU	0.00178558	6	15	0	0	0	0	0	3	0	0	1	0	0	0	0	0	0	0	0	2	0	1	0	0	0	1	0	0	0	0	0	0	7	0	0
P60484	3	Protein	222	232	227	ps	PTEN	ENSG00000171862	PIU	0.00175374	9	12	0	0	0	1	0	0	0	0	1	1	0	0	2	0	1	1	0	1	0	0	0	0	0	0	0	0	1	0	0	0	3	0	0
P43365	3	Protein	174	283	228	MAGE	MAGEA12	ENSG00000213401	PIU	0.0017427	13	30	0	1	5	1	0	4	0	0	1	1	0	0	0	0	1	0	3	3	0	0	0	0	0	1	0	1	4	0	0	0	4	0	0
Q13315	3	Protein	327	337	332	py	ATM	ENSG00000149311	PIU	0.00172654	12	25	0	2	1	0	0	5	0	0	0	1	0	0	0	0	0	1	1	0	0	0	1	0	1	3	1	0	4	0	0	0	4	0	0
P12883	3	Protein	843	1924	1383	Myosin_tail_1	MYH7	ENSG00000092054	PIU	0.00166755	23	288	0	14	16	6	0	19	0	6	5	9	0	3	3	0	3	5	35	23	0	3	2	0	4	4	4	9	22	0	1	0	45	2	0
Q8NAG6	3	Protein				LU	ANKLE1	ENSG00000160117	LU	0.00165629	18	54	1	3	2	2	0	5	0	0	2	2	0	0	0	0	2	2	0	2	1	0	0	0	2	2	1	0	8	1	1	0	11	0	0
Q96GG9	3	Protein				LU	DCUN1D1	ENSG00000043093	LU	0.00165502	7	12	0	1	1	0	0	1	0	0	0	0	0	0	0	0	0	0	1	0	0	1	0	0	0	0	0	0	4	0	0	0	3	0	0
P53708	3	Protein	321	363	342	FG-GAP	ITGA8	ENSG00000077943	PIU	0.0016189	8	11	0	1	0	0	0	1	0	0	1	2	0	0	0	0	0	0	2	1	0	0	0	0	0	1	0	0	0	0	0	0	2	0	0
Q9Y4D2	3	Protein	394	533	463	Lipase_3	DAGLA	ENSG00000134780	PIU	0.00161315	14	30	0	0	1	1	0	3	0	0	0	2	0	0	0	1	2	0	1	3	0	1	0	0	0	1	1	1	4	0	0	0	8	0	0
Q8WZ75	3	Protein	137	224	180	I-set	ROBO4	ENSG00000154133	PIU	0.00160589	11	20	0	1	0	0	0	1	0	0	1	0	0	0	0	0	0	1	2	2	0	1	0	0	1	1	0	1	0	0	0	0	8	0	0
O94916	3	Protein	282	439	360	RHD_DNA_bind	NFAT5	ENSG00000102908	PIU	0.00159399	10	19	0	2	0	0	0	0	0	0	2	1	0	0	1	0	0	1	1	1	0	1	1	0	0	0	0	0	0	0	0	0	7	0	0
Q9HC10	3	Protein	5	100	52	C2	OTOF	ENSG00000115155	PIU	0.00157487	11	17	0	1	2	0	0	0	0	0	1	1	0	0	1	0	0	0	1	2	0	0	0	0	1	1	0	0	3	0	0	0	3	0	0
Q8WXI7	3	Protein	10842	10852	10847	ps	MUC16	ENSG00000181143	PIU	0.00157289	8	12	0	1	1	0	0	3	0	0	0	1	0	0	0	0	0	0	1	0	0	0	0	0	0	0	0	1	3	0	0	0	1	0	0
O60238	3	Protein	15	218	116	BNIP3	BNIP3L	ENSG00000104765	PIU	0.00157097	10	20	0	1	1	0	0	3	0	1	1	0	0	0	0	0	0	1	2	0	0	0	0	0	0	1	0	0	0	0	1	0	7	0	0
Q8TDI7	3	Protein	574	689	631	TMC	TMC2	ENSG00000149488	PIU	0.00154483	16	38	0	0	3	1	0	5	0	1	1	1	0	0	0	0	1	2	2	2	0	3	1	0	0	1	0	0	2	0	0	0	9	1	0
Q9NRU3	3	Protein	498	562	530	CBS	CNNM1	ENSG00000119946	PIU	0.00152213	5	10	0	0	0	1	0	2	0	0	0	1	0	0	0	0	0	0	0	0	0	0	0	0	0	0	0	0	0	0	1	0	5	0	0
Q8N1I0	3	Protein	1092	1588	1340	DHR-2	DOCK4	ENSG00000128512	PIU	0.00151416	21	80	1	5	6	1	0	11	0	2	2	0	0	0	1	0	1	1	4	4	0	3	0	0	2	5	0	1	9	0	1	1	16	1	0
O75916	3	Protein	219	283	251	G-gamma	RGS9	ENSG00000108370	PIU	0.00150917	6	12	0	2	1	0	0	0	0	0	2	0	0	0	0	0	0	0	2	0	0	0	0	0	0	0	0	0	1	0	0	0	4	0	0
O75096	3	Protein	566	607	586	Ldl_recept_b	LRP4	ENSG00000134569	PIU	0.00149074	10	15	0	0	1	1	0	2	0	1	0	0	0	0	0	0	0	1	0	0	1	0	0	0	0	0	0	2	2	0	0	0	3	1	0
Q9P2E3	3	Protein	841	1040	940	AAA_11	ZNFX1	ENSG00000124201	PIU	0.00147071	13	39	0	1	2	3	0	5	0	1	0	2	0	0	0	0	1	0	2	1	0	0	0	0	1	3	0	0	5	0	0	0	10	0	0
Q9H165	3	Protein	352	362	357	pt	BCL11A	ENSG00000119866	PIU	0.00144837	6	10	0	0	0	0	0	2	0	0	1	0	0	0	0	0	0	0	1	0	0	0	0	0	0	0	0	1	2	0	0	0	3	0	0
Q15878	3	Protein	1477	1734	1605	Ion_trans	CACNA1E	ENSG00000198216	PIU	0.00138788	19	98	0	1	4	1	0	7	0	1	1	3	0	1	0	0	0	1	14	7	0	1	1	0	0	5	0	5	11	0	2	0	23	1	0
Q9H4Q3	3	Protein				LU	PRDM13	ENSG00000112238	LU	0.00132566	21	84	1	6	4	0	0	7	0	2	1	4	0	2	3	0	1	3	6	8	0	1	2	0	1	1	0	2	10	0	0	0	15	1	0
O75533	3	Protein	329	452	390	SF3b1	SF3B1	ENSG00000115524	PIU	0.00129901	6	13	0	0	0	0	0	2	0	0	0	0	0	0	0	0	0	1	0	1	0	0	0	0	0	1	0	0	1	0	0	0	7	0	0
O94929	3	Protein	82	138	110	LIM	ABLIM3	ENSG00000173210	PIU	0.00129453	7	11	0	0	0	0	0	0	0	0	0	0	0	0	0	0	0	0	1	1	0	1	0	0	0	0	1	2	1	0	0	0	4	0	0
Q9NX57	3	Protein	7	202	104	Ras	RAB20	ENSG00000139832	PIU	0.00125682	12	32	0	3	0	2	0	4	0	1	0	2	0	0	1	0	0	1	3	2	0	0	0	0	0	1	0	0	2	0	0	0	10	0	0
Q13367	3	Protein	802	947	874	AP3B1_C	AP3B2	ENSG00000103723	PIU	0.00122221	10	29	0	4	0	0	0	3	0	0	0	1	0	0	1	0	0	0	1	3	0	0	0	0	0	1	0	3	2	0	0	0	9	0	0
Q9NRU3	3	Protein	227	414	320	DUF21	CNNM1	ENSG00000119946	PIU	0.00120049	6	14	0	0	0	0	0	6	1	0	1	0	0	0	1	0	0	0	0	0	0	0	0	0	0	0	0	0	1	0	0	0	4	0	0
P60484	3	Protein	174	184	179	ps	PTEN	ENSG00000171862	PIU	0.00117062	9	22	0	1	1	1	0	0	0	0	4	0	1	2	0	0	0	0	0	0	0	1	0	0	0	0	0	0	0	0	1	0	9	0	0
P60484	3	Protein	175	185	180	py	PTEN	ENSG00000171862	PIU	0.00117062	9	22	0	1	1	1	0	0	0	0	4	0	1	2	0	0	0	0	0	0	0	1	0	0	0	0	0	0	0	0	1	0	9	0	0
Q8NG06	3	Protein	345	454	399	SPRY	TRIM58	ENSG00000162722	PIU	0.0011586	13	47	0	0	2	2	0	2	0	0	0	2	0	0	0	0	0	2	9	8	0	2	0	0	0	1	1	1	4	0	0	0	8	0	0
P35222	3	Protein	42	52	47	ps	CTNNB1	ENSG00000168036	PIU	0.00113813	9	48	8	1	0	0	0	9	0	0	0	0	0	0	0	0	0	19	2	0	0	0	1	0	0	0	0	2	1	0	0	0	5	0	0
Q8NH00	3	Protein	150	160	155	py	OR2T4	ENSG00000196944	PIU	0.00110245	8	10	0	0	1	1	0	1	0	0	1	0	0	0	0	0	0	0	3	1	0	1	0	0	0	0	0	0	0	0	0	1	0	0	0
Q8WXI7	3	Protein	12544	12652	12598	SEA	MUC16	ENSG00000181143	PIU	0.00109278	12	30	0	5	4	0	0	4	0	1	0	0	0	0	0	1	0	1	1	1	0	1	0	0	0	0	0	2	2	0	0	0	6	0	0
Q6ZMI0	3	Protein				LU	PPP1R21	ENSG00000162869	LU	0.00107978	11	27	0	0	2	0	0	2	0	1	2	1	0	0	0	0	0	1	1	2	0	0	0	0	0	1	0	0	2	0	0	0	11	0	0
Q14916	3	Protein				LU	SLC17A1	ENSG00000124568	LU	0.00104722	8	22	0	0	1	0	0	4	0	0	0	1	0	0	0	0	0	0	1	1	0	0	0	1	0	0	0	0	3	0	0	0	10	0	0
P15056	3	Protein	460	470	465	ps	BRAF	ENSG00000157764	PIU	0.00103912	10	31	0	1	0	0	0	2	0	0	0	1	0	0	0	0	0	0	14	4	0	0	1	1	3	0	0	0	1	0	0	0	2	0	0
Q96L91	3	Protein	802	871	836	HSA	EP400	ENSG00000183495	PIU	0.00102086	9	16	0	2	2	0	0	1	0	0	0	0	1	0	0	0	0	0	1	0	0	0	0	0	1	0	1	0	3	0	0	0	4	0	0
Q2TBF2	3	Protein	233	314	273	WSC	WSCD2	ENSG00000075035	PIU	0.000987232	12	18	0	0	2	1	0	2	0	1	0	0	0	0	0	0	1	0	3	1	0	1	0	0	0	1	1	0	1	0	0	0	3	0	0
Q16445	3	Protein	415	425	420	py	GABRA6	ENSG00000145863	PIU	0.00098652	7	10	0	0	0	1	0	1	0	0	1	1	0	0	0	0	0	0	1	1	0	0	0	0	0	0	0	0	0	0	0	0	3	0	0
Q6ZRS2	3	Protein	127	196	161	HSA	SRCAP	ENSG00000080603	PIU	0.000975044	6	10	0	1	2	0	0	1	0	1	0	0	0	0	0	0	0	0	1	0	0	0	0	0	0	0	0	0	0	0	0	0	4	0	0
Q8NGK0	3	Protein				LU	OR51G2	ENSG00000176893	LU	0.000957856	7	11	0	2	0	0	0	0	0	0	0	2	0	0	0	0	1	1	2	1	0	0	0	0	0	0	0	0	2	0	0	0	0	0	0
Q68CJ9	3	Protein	241	304	272	bZIP_1	CREB3L3	ENSG00000060566	PIU	0.000956999	11	15	0	2	1	1	0	1	0	0	2	1	0	0	0	0	0	0	1	0	0	1	0	0	1	0	0	0	1	0	0	0	3	0	0
Q9H1I8	3	Protein				LU	ASCC2	ENSG00000100325	LU	0.000950113	17	69	0	3	4	3	0	5	0	2	1	0	0	1	1	0	0	2	4	5	0	0	1	0	4	0	1	1	8	0	0	0	17	0	0
Q14524	3	Protein	130	423	276	Ion_trans	SCN5A	ENSG00000183873	PIU	0.000948205	17	63	0	5	3	3	0	5	0	2	2	2	0	2	0	0	0	1	3	3	0	0	1	0	2	2	0	3	6	0	0	0	16	0	0
P15056	3	Protein	462	472	467	ps	BRAF	ENSG00000157764	PIU	0.000947847	10	32	0	1	0	0	0	2	0	0	0	1	0	0	0	0	0	0	14	4	0	0	1	1	3	0	0	0	1	0	0	0	3	0	0
P57052	3	Protein	12	81	46	RRM_1	RBM11	ENSG00000185272	PIU	0.00094284	11	22	1	1	2	2	0	0	0	0	0	0	0	0	0	0	0	0	1	2	0	0	1	0	0	1	0	2	1	0	0	0	8	0	0
P43365	3	Protein	5	96	50	MAGE_N	MAGEA12	ENSG00000213401	PIU	0.000932541	11	35	0	2	2	2	0	7	0	0	2	1	0	0	0	0	0	0	3	6	0	0	0	0	0	1	0	1	0	0	0	0	8	0	0
Q9NQS7	3	Protein				LU	INCENP	ENSG00000149503	LU	0.000908474	13	44	0	3	3	0	0	7	0	0	2	1	0	0	0	0	0	1	1	2	0	0	0	0	0	1	1	1	5	0	0	0	12	0	0
Q13367	3	Protein				LU	AP3B2	ENSG00000103723	LU	0.000890427	14	43	1	3	2	0	0	5	0	1	0	2	0	0	0	1	0	1	8	2	0	0	0	0	0	0	2	0	4	0	0	1	9	0	0
Q6ZQQ2	3	Protein	484	854	669	FAM75	SPATA31D1	ENSG00000214929	PIU	0.000872049	22	93	1	1	5	4	0	5	0	1	1	6	1	1	1	0	3	0	16	7	1	2	0	0	1	2	0	4	7	0	0	0	19	1	0
O14975	3	Protein	59	488	273	AMP-binding	SLC27A2	ENSG00000140284	PIU	0.00081231	16	64	0	9	1	2	0	5	0	0	5	2	0	1	0	0	1	0	2	7	1	1	0	0	0	1	0	4	8	0	0	0	13	0	0
Q14524	3	Protein	478	667	572	Na_trans_cytopl	SCN5A	ENSG00000183873	PIU	0.000800476	18	40	0	2	3	0	0	3	0	1	2	3	0	0	2	0	2	2	3	3	0	1	0	0	1	2	1	1	3	0	0	0	4	0	0
O95396	3	Protein	63	300	181	ThiF	MOCS3	ENSG00000124217	PIU	0.000781101	15	37	0	7	2	2	0	5	1	0	1	1	0	0	1	1	0	0	2	1	0	1	0	0	0	0	0	1	3	0	0	0	7	0	0
P60484	3	Protein	150	160	155	py	PTEN	ENSG00000171862	PIU	0.00076654	9	26	0	0	0	0	0	1	0	0	2	0	0	1	0	0	1	0	0	1	0	0	0	0	1	0	0	0	1	0	0	0	16	1	0
Q13224	3	Protein				LU	GRIN2B	ENSG00000273079	LU	0.000762053	10	26	0	3	0	0	0	1	0	0	0	2	0	0	0	0	0	0	3	5	0	0	0	0	0	2	0	2	1	0	1	0	5	0	0
Q14654	3	Protein	36	360	198	IRK	KCNJ11	ENSG00000187486	PIU	0.00072116	15	44	0	2	0	1	0	6	0	0	1	2	0	1	0	0	0	0	1	4	0	2	1	0	1	1	0	1	5	0	0	0	12	0	0
Q6ZQW0	3	Protein	28	414	221	IDO	IDO2	ENSG00000188676	PIU	0.000694248	22	82	0	2	3	3	0	7	1	2	3	1	0	1	2	0	1	1	6	10	0	2	1	0	0	1	2	4	4	0	0	1	19	0	0
P0DM35	3	Protein	1	61	31	Metallothio	MT1HL1	ENSG00000244020	PIU	0.000660087	12	19	0	0	2	0	0	1	0	0	2	1	0	1	0	0	0	1	3	2	0	2	0	0	0	0	1	0	1	0	0	0	1	0	0
Q5T197	3	Protein	405	595	500	DC_STAMP	DCST1	ENSG00000163357	PIU	0.000619777	13	35	0	1	3	1	0	2	0	0	1	4	0	0	1	1	0	0	2	3	0	0	0	0	0	0	0	1	3	0	0	0	11	0	0
P35498	3	Protein	1006	1213	1109	Na_trans_assoc	SCN1A	ENSG00000144285	PIU	0.000617645	15	46	0	3	1	0	0	5	0	1	0	1	0	0	1	0	2	1	2	13	0	1	0	0	0	1	1	2	0	0	0	0	8	0	0
Q13464	3	Protein	76	338	207	Pkinase	ROCK1	ENSG00000067900	PIU	0.000605583	16	57	1	3	2	0	0	3	0	0	0	6	0	3	1	0	0	3	6	1	1	0	1	0	1	2	0	0	8	0	0	0	12	0	0
Q8IWN7	3	Protein	52	110	81	DCX	RP1L1	ENSG00000183638	PIU	0.000599503	10	18	0	0	0	0	0	3	0	0	0	0	0	0	0	0	1	0	2	2	0	0	0	0	1	0	1	1	1	0	0	0	5	0	1
Q06124	3	Protein				LU	PTPN11	ENSG00000179295	LU	0.000574267	6	10	1	0	0	0	0	0	0	0	0	0	0	0	1	0	0	0	0	1	0	0	0	0	0	0	0	1	0	0	0	0	5	1	0
P48378	3	Protein	4	154	79	RFX1_trans_act	RFX2	ENSG00000087903	PIU	0.0005679	10	16	1	1	0	1	0	3	0	0	1	1	0	0	0	1	0	0	0	1	0	0	0	0	0	0	0	0	2	0	0	0	4	0	0
Q09013	3	Protein				LU	DMPK	ENSG00000104936	LU	0.000550056	14	38	0	2	1	0	0	3	0	0	1	1	0	0	1	0	0	0	3	1	0	0	1	0	0	0	2	1	5	0	0	0	13	1	0
P24666	3	Protein	9	154	81	LMWPc	ACP1	ENSG00000143727	PIU	0.000532176	12	26	0	1	0	0	0	5	0	0	0	1	0	0	0	0	1	1	2	2	0	2	0	0	1	1	0	0	4	0	0	0	4	0	0
Q8NER5	3	Protein				LU	ACVR1C	ENSG00000123612	LU	0.000519442	9	21	0	1	1	0	0	1	0	1	1	2	0	0	0	0	0	0	2	4	0	0	0	0	0	0	0	0	0	0	0	0	7	0	0
Q8IVL0	3	Protein	1242	1252	1247	pt	NAV3	ENSG00000067798	PIU	0.000511914	7	10	0	0	1	3	0	1	0	0	0	0	0	0	0	0	0	1	1	0	0	0	0	0	0	0	0	0	1	0	0	0	1	0	0
O95396	3	Protein	337	452	394	Rhodanese	MOCS3	ENSG00000124217	PIU	0.000509407	9	16	0	1	0	1	0	2	0	0	1	0	0	1	0	0	0	1	0	0	0	0	0	0	0	0	0	0	3	0	1	0	5	0	0
Q86WA9	3	Protein				LU	SLC26A11	ENSG00000181045	LU	0.000500329	9	18	0	0	2	3	0	1	0	0	1	1	0	0	0	0	0	0	2	1	0	0	0	0	0	0	0	0	2	0	0	0	5	0	0
P60484	3	Protein	289	299	294	ps	PTEN	ENSG00000171862	PIU	0.00049823	12	42	0	1	2	0	0	2	0	1	3	1	1	1	0	0	0	1	0	2	0	0	0	0	0	2	0	0	0	0	0	0	24	0	0
P20309	3	Protein				LU	CHRM3	ENSG00000133019	LU	0.000477192	17	56	0	2	1	1	0	5	0	2	1	3	0	1	1	0	1	0	10	2	0	0	1	0	0	0	0	2	5	0	0	0	15	1	0
Q9BZQ2	3	Protein	462	653	557	Beta_helix	SHCBP1L	ENSG00000157060	PIU	0.000465734	11	32	0	2	3	1	0	3	0	0	2	0	0	0	0	0	0	1	1	0	0	0	1	0	0	1	0	0	4	0	0	0	10	0	0
Q8IWT3	3	Protein	366	440	403	Cul7	CUL9	ENSG00000112659	PIU	0.000465707	9	11	0	1	0	0	0	2	0	0	1	0	0	0	1	0	0	0	1	0	0	1	0	0	0	0	0	1	1	0	0	0	2	0	0
P35222	3	Protein	44	54	49	ubi	CTNNB1	ENSG00000168036	PIU	0.000456416	9	48	8	1	0	0	0	8	0	0	0	0	0	0	0	0	0	20	2	0	0	0	1	0	0	0	0	2	1	0	0	0	5	0	0
P35222	3	Protein	44	54	49	acety	CTNNB1	ENSG00000168036	PIU	0.000456416	9	48	8	1	0	0	0	8	0	0	0	0	0	0	0	0	0	20	2	0	0	0	1	0	0	0	0	2	1	0	0	0	5	0	0
Q86WA9	3	Protein	470	576	523	STAS	SLC26A11	ENSG00000181045	PIU	0.000444633	6	10	0	2	0	0	0	2	0	0	1	1	0	0	0	0	0	1	0	0	0	0	0	0	0	0	0	0	0	0	0	0	3	0	0
Q5H9F3	3	Protein	1425	1519	1472	Ank_2	BCORL1	ENSG00000085185	PIU	0.000440593	9	19	1	0	1	0	0	1	0	0	0	1	0	1	1	0	0	0	2	0	0	0	0	0	0	0	0	0	0	0	1	0	10	0	0
Q7Z3U7	3	Protein	8	184	96	DCB	MON2	ENSG00000061987	PIU	0.000436377	18	36	0	2	1	1	0	5	0	1	0	1	0	2	1	0	1	0	2	1	0	1	1	0	1	1	0	1	1	0	0	0	12	0	0
P35222	3	Protein	350	390	370	Arm	CTNNB1	ENSG00000168036	PIU	0.000429372	10	19	0	1	0	0	0	1	0	0	0	1	0	0	0	0	1	7	1	1	0	0	0	0	0	1	0	1	0	0	0	0	4	0	0
Q8WXI7	3	Protein	13323	13431	13377	SEA	MUC16	ENSG00000181143	PIU	0.000429163	13	24	0	1	0	2	0	2	0	1	2	2	1	0	0	0	0	2	2	1	0	0	0	0	0	0	0	2	1	0	0	0	5	0	0
Q92813	3	Protein				LU	DIO2	ENSG00000211448	LU	0.000424421	8	18	0	1	0	0	0	0	0	0	0	0	0	2	0	0	1	0	1	4	0	0	0	0	0	1	0	0	1	0	0	0	7	0	0
Q8NG08	3	Protein	880	926	903	UvrD_C_2	HELB	ENSG00000127311	PIU	0.000419074	7	13	0	0	0	0	0	1	0	0	0	0	0	0	0	0	0	0	2	2	0	0	1	0	1	0	0	0	1	0	0	0	5	0	0
Q14654	3	Protein				LU	KCNJ11	ENSG00000187486	LU	0.000404921	8	12	0	0	2	1	0	0	0	0	0	1	0	0	0	0	0	0	1	0	0	1	0	0	0	1	0	0	1	0	0	0	4	0	0
Q9UKX3	3	Protein				LU	MYH13	ENSG00000006788	LU	0.00040433	13	33	0	0	3	0	0	2	0	1	2	4	0	0	0	0	1	0	3	5	0	2	0	0	1	0	0	0	2	0	1	0	6	0	0
P42695	3	Protein	956	1133	1044	Cnd1	NCAPD3	ENSG00000151503	PIU	0.00039893	7	19	0	1	1	0	0	2	0	0	0	0	0	0	1	0	0	0	0	3	0	0	0	0	0	0	0	0	2	0	0	0	8	0	0
Q96L91	3	Protein	1898	2014	1956	Helicase_C	EP400	ENSG00000183495	PIU	0.000391448	8	22	0	0	2	2	0	3	0	0	1	1	0	0	0	0	0	0	0	1	0	1	0	0	0	0	0	0	0	0	0	0	8	0	0
Q00973	3	Protein	280	450	365	Glycos_transf_2	B4GALNT1	ENSG00000135454	PIU	0.000364627	11	27	0	1	0	0	0	3	0	0	2	2	0	0	0	1	0	0	3	0	0	1	1	0	0	0	2	0	4	0	0	0	7	0	0
Q8TCU4	3	Protein	4031	4163	4097	ALMS_motif	ALMS1	ENSG00000116127	PIU	0.000360572	14	28	0	1	0	0	0	2	0	1	0	2	0	0	1	0	1	0	1	4	0	0	1	0	1	2	0	2	2	0	0	0	6	0	0
Q8NH05	3	Protein	31	305	168	7tm_4	OR4Q3	ENSG00000182652	PIU	0.000358556	21	131	1	3	2	1	1	6	0	2	5	9	0	2	0	0	2	4	23	18	0	3	1	0	1	0	1	6	10	0	0	0	21	0	0
Q96L73	3	Protein	321	431	376	PWWP	NSD1	ENSG00000165671	PIU	0.000356941	6	13	0	0	0	0	0	1	0	0	1	2	0	0	0	0	0	0	0	1	0	0	0	0	0	0	0	1	0	0	0	0	7	0	0
Q8N1I0	3	Protein	10	64	37	SH3_2	DOCK4	ENSG00000128512	PIU	0.000328746	7	12	0	0	1	0	0	2	0	1	0	0	0	0	0	0	0	0	1	0	0	0	0	0	0	0	1	0	2	0	0	0	4	0	0
P78411	3	Protein				LU	IRX5	ENSG00000176842	LU	0.00028802	16	59	0	7	0	3	0	8	0	2	1	5	0	1	1	0	1	1	3	4	0	0	0	0	0	0	1	1	5	0	0	0	10	0	0
Q8N4C6	3	Protein				LU	NIN	ENSG00000100503	LU	0.000283685	26	240	1	14	13	5	0	18	0	4	5	14	0	1	1	1	2	4	14	11	1	4	1	0	2	3	2	2	23	0	1	0	46	0	1
P35222	3	Protein	326	336	331	py	CTNNB1	ENSG00000168036	PIU	0.000283597	6	18	0	0	0	0	0	1	0	1	0	0	0	0	0	0	0	8	2	0	0	0	0	0	0	0	0	0	2	0	0	0	4	0	0
P35222	3	Protein	327	337	332	pt	CTNNB1	ENSG00000168036	PIU	0.000283597	6	18	0	0	0	0	0	1	0	1	0	0	0	0	0	0	0	8	2	0	0	0	0	0	0	0	0	0	2	0	0	0	4	0	0
P35222	3	Protein	328	338	333	py	CTNNB1	ENSG00000168036	PIU	0.000283597	6	18	0	0	0	0	0	1	0	1	0	0	0	0	0	0	0	8	2	0	0	0	0	0	0	0	0	0	2	0	0	0	4	0	0
Q6ZW31	3	Protein	414	570	492	RhoGAP	SYDE1	ENSG00000105137	PIU	0.000271267	13	36	0	0	4	1	0	5	0	1	0	2	0	1	0	0	0	0	1	1	0	0	1	0	1	1	0	0	2	0	0	0	14	0	0
Q14524	3	Protein	716	948	832	Ion_trans	SCN5A	ENSG00000183873	PIU	0.000268118	13	39	0	1	1	1	0	2	0	0	1	1	0	0	1	0	0	0	6	4	0	1	0	0	0	0	0	0	1	0	0	1	15	0	0
Q8IXT5	3	Protein	402	471	436	RRM_1	RBM12B	ENSG00000183808	PIU	0.000260209	7	14	0	1	0	0	0	3	0	0	1	1	0	0	0	0	1	0	0	0	0	0	0	0	0	0	0	0	1	0	0	0	4	0	0
Q14524	3	Protein	689	699	694	py	SCN5A	ENSG00000183873	PIU	0.000258774	6	10	0	1	0	0	0	1	0	0	1	0	0	0	0	0	0	0	0	0	0	0	1	0	0	0	0	1	0	0	0	0	4	0	0
Q09013	3	Protein	71	339	205	Pkinase	DMPK	ENSG00000104936	PIU	0.000258686	17	35	0	1	2	1	0	6	0	0	0	2	0	2	2	0	1	1	1	1	0	0	1	0	1	0	1	0	4	0	0	1	5	0	0
Q76B58	3	Protein	52	207	129	MACPF	BRINP3	ENSG00000162670	PIU	0.000212212	18	104	0	3	5	2	0	12	0	3	2	7	0	0	0	1	1	2	13	13	0	3	0	0	0	4	2	2	4	0	0	0	20	0	0
Q5H9F3	3	Protein	1218	1464	1341	BCOR	BCORL1	ENSG00000085185	PIU	0.000202985	12	41	0	0	0	2	0	3	0	0	1	3	0	0	0	1	0	2	3	0	0	2	0	0	0	0	1	0	5	0	1	0	13	0	0
Q5H9F3	3	Protein	1593	1710	1651	PUFD	BCORL1	ENSG00000085185	PIU	0.000193455	16	61	0	0	2	1	0	7	0	0	1	2	1	0	1	0	1	0	5	2	0	1	1	0	0	1	0	0	13	0	0	0	20	1	0
Q8NGD4	3	Protein				LU	OR4K1	ENSG00000155249	LU	0.000169902	13	22	0	1	0	1	0	1	0	1	1	3	0	0	0	0	0	0	1	4	0	1	0	0	0	1	0	1	2	0	0	0	3	0	0
O43525	3	Protein	770	866	818	KCNQC3-Ank-G_bd	KCNQ3	ENSG00000184156	PIU	0.000167814	13	35	0	2	2	0	0	3	0	1	1	3	0	0	1	0	0	1	3	3	0	0	0	0	0	0	0	3	4	0	0	0	7	0	0
P35222	3	Protein	330	340	335	ubi	CTNNB1	ENSG00000168036	PIU	0.000148415	6	18	0	0	0	0	0	1	0	1	0	0	0	0	0	0	0	8	1	0	0	0	0	0	0	0	0	0	3	0	0	0	4	0	0
P12883	3	Protein	87	766	426	Myosin_head	MYH7	ENSG00000092054	PIU	0.000146023	21	152	1	6	3	6	0	10	0	2	0	5	0	0	3	0	3	7	14	17	1	3	2	0	1	1	4	4	11	0	0	0	32	0	0
P14410	3	Protein	994	1107	1050	NtCtMGAM_N	SI	ENSG00000090402	PIU	0.00013595	13	41	0	2	3	0	0	2	0	0	0	5	0	0	0	0	1	2	7	0	0	2	0	0	0	1	0	1	1	0	0	0	11	1	0
P56715	3	Protein	171	227	199	DCX	RP1	ENSG00000104237	PIU	0.00013563	10	22	0	0	0	0	0	3	0	2	0	1	0	0	0	0	0	2	2	2	0	1	0	0	0	3	0	1	0	0	0	0	5	0	0
P08123	3	Protein	88	150	119	Collagen	COL1A2	ENSG00000164692	PIU	0.000112914	8	11	0	2	0	0	0	0	0	0	1	0	0	0	0	0	0	0	1	2	0	0	0	0	0	1	0	1	1	0	0	0	2	0	0
Q9UJT1	3	Protein				LU	TUBD1	ENSG00000108423	LU	0.000110779	15	35	0	4	1	2	1	2	0	0	1	2	0	0	0	0	2	0	0	1	0	1	0	0	2	3	0	1	4	0	0	0	5	0	0
Q2M3G0	3	Protein				LU	ABCB5	ENSG00000004846	LU	8.66e-05	19	108	0	6	5	2	0	12	0	1	2	3	0	0	0	0	2	1	15	9	0	0	2	0	2	4	2	1	6	0	1	0	21	0	0
Q2M3G0	3	Protein	692	966	829	ABC_membrane	ABCB5	ENSG00000004846	PIU	5.47e-05	19	75	0	5	0	1	0	6	1	3	2	3	0	0	2	0	1	1	9	6	0	2	2	0	1	3	3	5	0	0	0	0	17	0	0
P12883	3	Protein	1582	1592	1587	acety	MYH7	ENSG00000092054	PIU	4.68e-05	4	10	0	0	0	0	0	2	0	1	0	0	0	0	0	0	0	0	3	0	0	0	0	0	0	0	0	0	0	0	0	0	4	0	0
Q96L91	3	Protein	1097	1374	1235	SNF2_N	EP400	ENSG00000183495	PIU	4.35e-05	12	49	0	3	1	0	0	5	0	1	0	1	0	1	0	0	0	0	1	5	0	0	0	0	0	2	0	2	2	0	0	0	17	0	0
Q6ZW31	3	Protein				LU	SYDE1	ENSG00000105137	LU	2.29e-05	15	42	0	1	4	3	0	5	1	2	1	0	0	0	1	0	1	4	2	1	0	0	0	0	0	2	0	0	4	0	0	0	9	0	0
Q9GZK3	3	Protein				LU	OR2B2	ENSG00000168131	LU	1.86e-05	8	16	0	1	0	0	0	3	0	0	0	0	0	0	1	0	1	0	0	1	0	0	1	0	0	0	0	0	3	0	0	0	5	0	0
Q2M3G0	3	Protein	1033	1184	1108	ABC_tran	ABCB5	ENSG00000004846	PIU	1.68e-05	16	44	1	4	1	2	0	1	0	0	3	2	0	1	0	1	0	0	9	3	0	2	0	0	0	1	1	0	5	0	0	0	7	0	0
Q9UJT1	3	Protein	2	214	108	Tubulin	TUBD1	ENSG00000108423	PIU	8.47e-06	14	35	0	2	6	1	0	1	0	0	1	3	0	1	0	0	0	1	4	0	0	0	1	0	0	0	0	1	1	0	0	0	7	1	0
Q2M3G0	3	Protein	48	337	192	ABC_membrane	ABCB5	ENSG00000004846	PIU	7.89e-06	21	88	0	3	2	1	0	8	1	0	1	2	0	2	0	0	2	4	9	7	0	3	1	0	1	5	1	1	6	0	0	0	19	1	0
O95396	3	Protein				LU	MOCS3	ENSG00000124217	LU	3.4e-06	8	14	0	1	0	2	0	0	0	2	0	1	0	0	0	0	0	0	3	1	0	0	0	0	0	0	0	0	1	0	0	0	3	0	0
P78411	3	Protein	131	170	150	Homeobox_KN	IRX5	ENSG00000176842	PIU	-5.65e-06	4	10	0	0	0	0	0	1	0	0	0	0	0	0	0	0	0	0	0	0	0	0	0	0	0	0	0	1	3	0	0	0	5	0	0
Q8NH05	3	Protein				LU	OR4Q3	ENSG00000182652	LU	-9.86e-06	11	31	0	0	2	1	0	3	0	0	0	2	0	0	0	0	0	1	4	2	0	0	0	0	0	2	0	3	2	0	0	0	8	0	0
Q13114	3	Protein				LU	TRAF3	ENSG00000131323	LU	-1.6e-05	14	61	0	2	4	5	0	5	0	1	3	4	0	0	1	0	0	0	5	7	0	0	0	0	0	2	0	0	8	0	0	0	12	0	1
Q3KNV8	3	Protein	16	55	35	zf-C3HC4_2	PCGF3	ENSG00000185619	PIU	-2.04e-05	6	10	0	1	1	0	0	0	0	0	0	1	0	0	0	0	0	0	0	0	0	1	0	0	0	0	0	0	1	0	0	0	5	0	0
Q96EV2	3	Protein				LU	RBM33	ENSG00000184863	LU	-2.55e-05	17	85	0	2	7	3	0	7	0	2	2	2	0	2	3	0	0	1	4	6	0	0	0	0	1	4	0	3	8	0	0	0	19	0	0
Q9BYF1	3	Protein	617	770	693	Collectrin	ACE2	ENSG00000130234	PIU	-2.86e-05	13	24	0	0	0	1	0	2	0	1	1	1	0	0	1	0	1	0	2	1	0	0	1	0	0	2	0	0	3	0	0	0	7	0	0
Q6W5P4	3	Protein				LU	NPSR1	ENSG00000187258	LU	-5.3e-05	11	22	0	1	1	0	0	4	0	0	1	0	0	0	0	0	0	1	2	0	0	1	0	0	0	0	0	3	2	0	1	0	5	0	0
Q2M3G0	3	Protein	404	553	478	ABC_tran	ABCB5	ENSG00000004846	PIU	-7.13e-05	15	41	0	3	2	0	0	2	0	0	1	0	0	0	0	0	1	5	4	3	0	1	0	1	0	2	0	1	2	0	0	1	11	0	0
Q5VU43	3	Protein	5	76	40	Cnn_1N	PDE4DIP	ENSG00000178104	PIU	-7.26e-05	14	55	0	3	2	2	0	6	2	0	0	3	0	0	0	0	0	1	5	2	0	2	0	0	0	4	0	3	7	0	0	0	12	0	0
Q9UHF7	3	Protein	896	930	913	GATA	TRPS1	ENSG00000104447	PIU	-7.37e-05	10	11	0	1	1	0	0	1	0	1	1	0	1	0	0	0	0	0	0	0	0	1	0	0	0	2	0	0	1	0	0	0	1	0	0
O75335	3	Protein				LU	PPFIA4	ENSG00000143847	LU	-8.67e-05	25	160	2	6	5	3	0	19	1	1	4	12	0	3	1	0	1	1	8	12	0	5	0	0	2	3	3	4	12	0	2	1	31	1	0
P28472	3	Protein	37	243	140	Neur_chan_LBD	GABRB3	ENSG00000166206	PIU	-9.62e-05	20	94	1	2	3	3	0	7	0	1	3	8	0	0	0	0	1	1	12	5	0	2	2	0	1	3	1	0	8	0	1	0	18	0	0
O75150	3	Protein	944	991	967	zf-C3HC4_3	RNF40	ENSG00000103549	PIU	-0.000104583	3	10	0	0	0	0	0	2	0	0	0	0	0	0	0	0	0	0	0	0	0	0	0	0	0	0	0	0	2	0	0	0	6	0	0
Q06124	3	Protein	112	197	154	SH2	PTPN11	ENSG00000179295	PIU	-0.00011023	9	18	0	0	1	0	0	1	0	0	1	0	0	2	0	0	0	0	1	1	0	0	0	0	0	2	0	0	1	0	0	0	8	0	0
Q5VU43	3	Protein	1554	1623	1588	DUF1220	PDE4DIP	ENSG00000178104	PIU	-0.00013918	8	14	0	0	1	1	0	4	0	0	1	0	0	0	1	0	0	0	1	2	0	0	0	0	0	0	0	0	0	0	0	0	3	0	0
Q92673	3	Protein	1469	1506	1487	Ldl_recept_a	SORL1	ENSG00000137642	PIU	-0.000139862	6	12	0	0	0	2	0	1	0	0	0	0	0	0	0	0	0	0	1	0	0	0	0	0	0	0	0	1	0	1	0	0	6	0	0
Q13224	3	Protein	840	1484	1162	NMDAR2_C	GRIN2B	ENSG00000273079	PIU	-0.000146281	25	168	2	4	5	6	0	8	1	0	2	9	0	3	1	2	3	1	26	25	0	1	1	0	3	2	0	8	15	0	1	1	25	0	1
Q5VWT5	3	Protein	653	725	689	hSH3	FYB2	ENSG00000187889	PIU	-0.00014984	7	11	0	0	1	1	0	3	0	0	0	0	1	0	0	0	0	0	1	0	0	0	0	0	0	0	0	1	0	0	0	0	3	0	0
Q13395	3	Protein	1463	1606	1534	SpoU_methylase	TARBP1	ENSG00000059588	PIU	-0.000154337	9	20	0	0	2	0	0	0	0	1	0	1	0	0	0	0	0	0	3	3	0	0	0	0	0	0	1	0	2	0	1	0	5	0	0
Q13485	3	Protein	380	390	385	ubi	SMAD4	ENSG00000141646	PIU	-0.000157261	9	13	0	0	0	1	0	1	0	1	0	0	0	0	0	0	0	1	2	0	0	0	1	0	0	1	0	0	4	0	0	0	1	0	0
Q0ZLH3	3	Protein				LU	PJVK	ENSG00000204311	LU	-0.000163006	5	10	0	0	1	0	0	1	0	0	0	0	0	0	0	0	0	0	1	0	0	0	0	0	0	0	0	0	1	0	0	0	5	0	0
Q9GZK3	3	Protein	31	308	169	7tm_4	OR2B2	ENSG00000168131	PIU	-0.000176508	19	77	0	4	4	3	0	7	0	2	1	3	0	0	1	0	0	0	4	6	0	1	1	0	1	4	0	4	3	0	1	0	19	0	1
O43525	3	Protein	121	363	242	Ion_trans	KCNQ3	ENSG00000184156	PIU	-0.000176976	21	75	1	4	3	1	0	6	1	5	1	3	0	0	0	0	2	1	3	4	0	2	2	0	1	5	0	1	5	0	1	0	14	0	0
Q9P2E3	3	Protein	597	845	721	AAA_11	ZNFX1	ENSG00000124201	PIU	-0.000181823	14	38	0	0	2	2	0	3	0	0	1	2	0	1	0	0	0	1	1	0	0	1	0	0	2	3	0	1	3	0	0	0	13	0	0
P04637	3	Protein	315	325	320	ubi	TP53	ENSG00000141510	PIU	-0.000194839	16	30	0	2	1	1	0	1	0	2	0	2	0	0	0	0	2	0	3	3	0	5	0	0	1	1	1	1	1	0	0	0	2	0	0
P04637	3	Protein	315	325	320	acety	TP53	ENSG00000141510	PIU	-0.000194839	16	30	0	2	1	1	0	1	0	2	0	2	0	0	0	0	2	0	3	3	0	5	0	0	1	1	1	1	1	0	0	0	2	0	0
Q9HCK8	3	Protein	642	704	673	Chromo	CHD8	ENSG00000100888	PIU	-0.000200731	4	14	0	0	1	0	0	3	0	0	0	0	0	0	0	0	0	0	0	1	0	0	0	0	0	0	0	0	0	0	0	0	9	0	0
Q8N490	3	Protein	138	291	214	Lactamase_B	PNKD	ENSG00000127838	PIU	-0.000202017	8	16	0	1	2	0	0	2	0	0	1	1	0	0	1	0	0	0	1	0	0	0	0	0	0	0	0	0	0	0	0	0	7	0	0
P25940	3	Protein	1512	1743	1627	COLFI	COL5A3	ENSG00000080573	PIU	-0.000207223	12	31	0	0	1	1	0	1	0	0	0	1	0	2	0	0	0	0	0	6	0	2	0	0	0	3	0	2	5	0	1	0	5	0	0
Q14524	3	Protein	1527	1783	1655	Ion_trans	SCN5A	ENSG00000183873	PIU	-0.000210233	13	50	0	2	2	0	0	6	0	2	0	1	0	0	0	0	0	0	3	1	0	0	0	0	2	0	0	3	10	0	1	0	14	1	0
Q12837	3	Protein	253	327	290	Pou	POU4F2	ENSG00000151615	PIU	-0.00021696	10	24	0	0	1	0	0	4	0	1	0	1	0	0	0	0	0	0	3	2	0	0	0	0	1	0	0	1	2	0	0	0	8	0	0
P15056	3	Protein				LU	BRAF	ENSG00000157764	LU	-0.000232039	12	21	0	2	2	1	0	0	0	1	0	1	0	1	1	0	0	0	2	3	0	0	0	0	0	1	0	0	1	0	0	0	5	0	0
Q6ZQQ2	3	Protein	66	164	115	DUF4599	SPATA31D1	ENSG00000214929	PIU	-0.000236443	9	22	0	0	3	1	0	0	0	1	1	0	0	0	0	1	0	0	6	1	0	0	0	0	0	0	0	0	1	0	0	0	4	0	0
Q96SF2	3	Protein				LU	CCT8L2	ENSG00000198445	LU	-0.00024744	15	43	0	0	1	0	0	2	0	0	2	2	0	0	1	0	0	1	3	4	0	0	1	0	1	2	1	3	6	0	0	0	10	0	0
P12883	3	Protein	34	73	53	Myosin_N	MYH7	ENSG00000092054	PIU	-0.000252388	8	10	0	0	0	0	0	1	0	0	0	1	0	1	0	0	0	0	2	2	0	0	0	0	0	1	0	0	1	0	0	0	1	0	0
O75129	3	Protein	853	966	909	MACPF	ASTN2	ENSG00000148219	PIU	-0.000259967	8	15	0	2	1	0	0	1	0	0	1	0	0	1	0	0	0	0	1	0	0	0	0	0	0	0	0	0	3	0	0	0	5	0	0
P68104	3	Protein	36	46	41	ubi	EEF1A1	ENSG00000156508	PIU	-0.000270116	8	10	0	0	0	0	1	0	0	0	0	1	0	0	1	0	1	1	1	0	0	0	0	0	0	0	0	0	1	0	0	0	2	0	0
P68104	3	Protein	36	46	41	acety	EEF1A1	ENSG00000156508	PIU	-0.000270116	8	10	0	0	0	0	1	0	0	0	0	1	0	0	1	0	1	1	1	0	0	0	0	0	0	0	0	0	1	0	0	0	2	0	0
P68104	3	Protein	36	46	41	sumoy	EEF1A1	ENSG00000156508	PIU	-0.000270116	8	10	0	0	0	0	1	0	0	0	0	1	0	0	1	0	1	1	1	0	0	0	0	0	0	0	0	0	1	0	0	0	2	0	0
P68104	3	Protein	39	49	44	ubi	EEF1A1	ENSG00000156508	PIU	-0.000270116	8	10	0	0	0	0	1	0	0	0	0	1	0	0	1	0	1	1	1	0	0	0	0	0	0	0	0	0	1	0	0	0	2	0	0
P68104	3	Protein	39	49	44	acety	EEF1A1	ENSG00000156508	PIU	-0.000270116	8	10	0	0	0	0	1	0	0	0	0	1	0	0	1	0	1	1	1	0	0	0	0	0	0	0	0	0	1	0	0	0	2	0	0
Q14667	3	Protein	1028	1160	1094	Fmp27_GFWDK	KIAA0100	ENSG00000007202	PIU	-0.000301423	7	15	0	0	0	0	0	0	0	0	1	0	0	0	1	0	0	0	1	1	0	0	0	0	0	0	0	1	3	0	0	0	7	0	0
Q92619	3	Protein	775	947	861	RhoGAP	ARHGAP45	ENSG00000180448	PIU	-0.00031541	12	17	0	3	1	1	0	2	1	0	0	1	0	0	0	0	1	0	0	1	0	0	1	0	0	0	1	0	2	0	0	0	2	0	0
Q9P2E3	3	Protein	1051	1235	1143	AAA_12	ZNFX1	ENSG00000124201	PIU	-0.000336085	11	29	0	1	1	1	0	0	0	0	1	0	0	0	0	0	2	0	1	0	0	3	0	0	1	1	0	0	3	0	0	0	11	0	0
O14975	3	Protein	496	572	534	AMP-binding_C	SLC27A2	ENSG00000140284	PIU	-0.000352879	9	15	0	1	1	2	0	2	0	0	0	0	0	0	0	0	1	0	0	2	0	0	0	0	0	0	0	1	1	0	0	0	4	0	0
Q76B58	3	Protein				LU	BRINP3	ENSG00000162670	LU	-0.000353505	28	318	1	8	13	9	1	18	0	5	3	12	0	5	4	1	1	8	55	55	0	5	4	0	2	5	4	16	21	1	1	1	32	1	0
O00470	3	Protein	108	192	150	Meis_PKNOX_N	MEIS1	ENSG00000143995	PIU	-0.000354184	9	17	0	0	0	0	0	1	0	0	0	0	0	0	0	0	0	1	2	3	0	0	0	0	1	1	1	0	1	0	0	0	4	0	0
O43747	3	Protein	705	817	761	Alpha_adaptinC2	AP1G1	ENSG00000166747	PIU	-0.000373551	10	16	0	0	0	0	0	2	0	0	0	1	0	1	2	1	0	1	1	1	1	0	0	0	0	0	0	0	0	0	0	0	5	0	0
Q96GG9	3	Protein	136	246	191	Cullin_binding	DCUN1D1	ENSG00000043093	PIU	-0.000397266	7	16	0	0	2	0	0	2	0	0	0	0	0	0	0	0	0	0	1	2	0	0	0	0	0	0	0	0	2	1	0	0	5	0	0
P21359	3	Protein	2446	2456	2451	ps	NF1	ENSG00000196712	PIU	-0.000415965	6	19	0	1	0	1	0	2	0	0	0	0	0	0	0	0	2	0	0	0	0	0	0	0	0	0	0	0	1	0	0	0	11	0	0
P12883	3	Protein				LU	MYH7	ENSG00000092054	LU	-0.000430751	10	21	0	0	3	1	0	0	0	0	0	1	0	0	0	0	1	1	5	0	0	0	0	0	1	1	0	0	2	0	0	0	4	0	0
O43155	3	Protein				LU	FLRT2	ENSG00000185070	LU	-0.000431755	22	126	1	7	4	4	0	9	0	2	0	3	0	1	1	1	2	4	9	11	0	1	3	1	3	6	0	1	16	0	0	0	27	0	0
Q8WU66	3	Protein	514	569	541	EPTP	TSPEAR	ENSG00000175894	PIU	-0.000433612	10	12	0	1	2	1	0	0	0	1	0	1	0	0	0	0	0	1	2	1	0	0	0	0	0	0	0	1	1	0	0	0	0	0	0
Q96PY6	3	Protein	4	258	131	Pkinase	NEK1	ENSG00000137601	PIU	-0.000434774	13	28	0	3	0	1	0	2	1	1	1	2	0	1	0	0	0	0	1	1	0	0	0	0	0	1	0	0	2	0	0	0	10	0	0
Q9BYF1	3	Protein	19	606	312	Peptidase_M2	ACE2	ENSG00000130234	PIU	-0.000481296	20	94	0	3	3	1	0	6	1	1	3	3	0	1	0	0	1	0	6	4	0	1	1	0	1	1	0	1	8	0	0	0	30	2	0
Q5H9F3	3	Protein	1674	1684	1679	ps	BCORL1	ENSG00000085185	PIU	-0.000528829	8	35	0	0	0	1	0	7	0	0	0	1	0	0	0	0	1	0	1	0	0	0	0	0	0	1	0	0	10	0	0	0	13	0	0
Q14524	3	Protein	1204	1481	1342	Ion_trans	SCN5A	ENSG00000183873	PIU	-0.00052908	16	57	0	2	3	0	0	4	0	2	1	0	0	0	0	0	1	0	4	3	0	1	2	0	1	3	3	2	5	0	0	0	14	0	0
P47872	3	Protein				LU	SCTR	ENSG00000080293	LU	-0.000542437	10	18	0	2	0	0	0	3	0	0	1	0	0	0	0	0	0	1	0	2	0	0	0	0	1	0	0	2	2	0	0	1	3	0	0
O43525	3	Protein	446	650	548	KCNQ_channel	KCNQ3	ENSG00000184156	PIU	-0.000575821	19	67	1	3	0	4	1	5	0	2	1	3	0	0	1	0	0	2	1	8	0	1	2	0	2	1	0	2	8	0	0	0	18	0	0
P35498	3	Protein	502	718	610	Na_trans_cytopl	SCN1A	ENSG00000144285	PIU	-0.000616915	16	63	0	5	2	0	0	9	0	2	1	3	1	0	0	0	0	0	4	7	0	0	1	0	2	3	0	1	3	0	1	0	14	0	0
Q8NH83	3	Protein				LU	OR4A5	ENSG00000221840	LU	-0.000640114	11	16	0	0	0	0	0	1	0	1	1	1	0	0	0	0	0	0	2	2	0	0	0	0	0	2	1	1	2	0	0	0	2	0	0
P60484	3	Protein	327	337	332	acety	PTEN	ENSG00000171862	PIU	-0.000652898	10	28	0	1	0	0	0	0	1	0	8	1	0	0	1	0	1	0	0	2	0	0	0	0	1	0	1	0	0	0	0	0	11	0	0
Q8IW70	3	Protein	46	492	269	TMEM151	TMEM151B	ENSG00000178233	PIU	-0.000705628	6	26	0	0	4	2	0	4	0	0	0	0	2	0	0	0	0	2	0	0	0	0	0	0	0	0	0	0	0	0	0	0	10	0	0
Q8WXI7	3	Protein	13167	13275	13221	SEA	MUC16	ENSG00000181143	PIU	-0.000711945	10	20	0	0	1	0	0	3	0	0	1	2	0	0	0	0	0	1	4	2	0	0	1	0	0	0	0	0	0	0	0	1	4	0	0
P28335	3	Protein	70	368	219	7tm_1	HTR2C	ENSG00000147246	PIU	-0.000720269	21	110	0	2	4	2	0	11	0	1	2	2	0	1	0	0	2	2	5	10	1	2	2	0	1	2	1	3	9	0	0	0	30	0	0
Q5SXM2	3	Protein				LU	SNAPC4	ENSG00000165684	LU	-0.000743881	20	113	0	5	2	6	0	9	0	1	0	7	0	0	1	0	4	2	3	10	0	0	0	0	0	2	2	4	16	0	1	1	19	1	1
Q96QU1	3	Protein	824	917	870	Cadherin	PCDH15	ENSG00000150275	PIU	-0.000771535	12	33	1	2	0	1	0	2	1	0	0	0	0	1	0	0	0	1	4	4	0	0	0	0	0	1	0	0	2	0	0	0	10	0	0
P35222	3	Protein	583	623	603	Arm	CTNNB1	ENSG00000168036	PIU	-0.000840878	6	13	0	1	0	0	0	2	0	0	0	0	0	0	0	0	0	0	0	0	0	0	1	0	0	1	0	0	2	0	0	0	6	0	0
Q8NGD4	3	Protein	31	304	167	7tm_4	OR4K1	ENSG00000155249	PIU	-0.000856724	21	121	0	2	1	1	0	12	0	3	3	5	0	3	1	0	0	3	17	15	0	3	1	1	0	1	2	5	6	0	0	0	21	0	1
Q14524	3	Protein	953	1200	1076	Na_trans_assoc	SCN5A	ENSG00000183873	PIU	-0.000876647	18	63	0	3	1	0	0	13	1	0	4	2	0	1	0	0	1	0	10	6	0	1	2	0	0	1	1	1	4	0	0	1	9	0	0
P53708	3	Protein	483	934	708	Integrin_alpha2	ITGA8	ENSG00000077943	PIU	-0.000888207	15	123	0	6	7	3	0	7	0	2	3	11	0	0	0	0	0	1	20	13	0	3	0	0	0	3	0	6	4	0	0	0	18	0	0
Q5VW00	3	Protein	185	221	203	WD40	DCAF12L2	ENSG00000198354	PIU	-0.000891473	17	32	0	2	0	2	0	2	0	1	1	0	0	1	1	0	1	0	4	1	0	1	0	0	1	0	0	1	3	0	1	1	6	0	0
P25686	3	Protein	3	66	34	DnaJ	DNAJB2	ENSG00000135924	PIU	-0.00089474	4	14	0	1	0	0	0	0	0	0	0	0	0	0	0	0	0	0	0	1	0	0	0	0	0	0	0	0	2	0	0	0	10	0	0
Q13395	3	Protein				LU	TARBP1	ENSG00000059588	LU	-0.000902777	20	132	0	10	6	3	0	6	0	1	1	6	0	3	0	0	2	2	9	8	0	6	0	0	2	5	0	3	12	0	0	1	32	1	0
A5YKK6	3	Protein	1387	1534	1460	DUF3819	CNOT1	ENSG00000125107	PIU	-0.00091931	9	19	0	2	1	0	0	4	0	0	2	1	0	0	0	0	0	0	0	1	0	1	0	0	0	1	0	0	0	0	0	0	6	0	0
Q9P1Z9	3	Protein	1333	1537	1435	DUF4456	CCDC180	ENSG00000197816	PIU	-0.000921708	14	35	0	1	5	3	0	5	0	0	1	2	1	1	0	0	0	0	1	0	0	0	1	0	2	0	0	1	2	0	0	0	8	0	0
Q8IWN7	3	Protein	169	225	197	DCX	RP1L1	ENSG00000183638	PIU	-0.000934691	6	12	0	0	0	0	0	0	0	0	1	0	0	0	0	0	0	0	1	1	0	0	0	0	1	0	0	2	0	0	0	0	5	0	0
Q14156	3	Protein				LU	EFR3A	ENSG00000132294	LU	-0.000942863	21	117	0	6	6	2	0	9	0	1	3	4	0	1	2	0	1	1	8	11	0	1	1	0	1	1	2	0	9	0	0	0	32	1	0
Q14204	3	Protein	2901	3187	3044	AAA_8	DYNC1H1	ENSG00000197102	PIU	-0.000950259	16	40	0	2	1	3	0	5	0	1	0	0	0	1	1	0	0	1	2	2	0	2	1	0	1	2	0	0	7	0	0	0	7	0	0
O94929	3	Protein	151	206	178	LIM	ABLIM3	ENSG00000173210	PIU	-0.00095906	9	12	0	0	1	0	0	3	0	0	1	0	0	1	1	0	0	0	2	1	0	0	0	0	0	0	0	1	0	0	0	0	1	0	0
Q6UWW8	3	Protein	32	547	289	COesterase	CES3	ENSG00000172828	PIU	-0.00103077	22	90	0	7	0	3	0	12	0	2	3	1	0	1	1	0	1	1	5	3	0	5	2	0	1	1	1	6	4	1	1	0	22	0	0
P17097	3	Protein				LU	ZNF7	ENSG00000147789	LU	-0.00104626	13	47	0	1	4	1	0	5	0	0	1	0	0	1	0	0	0	2	0	4	0	2	0	0	1	4	0	0	7	0	0	0	12	0	0
P60484	3	Protein	249	259	254	sumoy	PTEN	ENSG00000171862	PIU	-0.0010485	6	16	0	0	4	1	0	0	0	0	0	0	0	0	0	0	2	0	0	0	0	0	0	0	0	0	0	0	1	0	1	0	6	0	0
Q9NR82	3	Protein	442	452	447	ps	KCNQ5	ENSG00000185760	PIU	-0.00105135	6	12	0	0	0	1	0	2	0	0	0	0	0	0	0	0	0	0	0	1	0	0	0	0	0	0	1	0	3	0	0	0	4	0	0
P35222	3	Protein	36	46	41	pt	CTNNB1	ENSG00000168036	PIU	-0.00108927	12	133	10	5	0	2	0	14	0	1	0	0	0	0	0	0	0	38	8	0	0	0	2	0	3	0	0	2	5	0	0	0	43	0	0
P13611	3	Protein	251	346	298	Xlink	VCAN	ENSG00000038427	PIU	-0.00109695	11	23	0	0	0	1	0	2	0	1	1	1	0	0	1	0	0	0	5	5	0	0	0	0	0	0	0	2	1	0	0	0	3	0	0
Q14406	3	Protein	9	220	114	Hormone_1	CSHL1	ENSG00000204414	PIU	-0.00111146	16	56	0	2	3	1	0	4	0	0	0	2	0	0	0	1	2	3	7	5	0	2	0	0	0	1	1	1	4	0	0	0	14	0	0
P60484	3	Protein	224	234	229	ps	PTEN	ENSG00000171862	PIU	-0.00116988	13	54	0	1	0	2	0	1	0	0	6	1	0	0	2	0	1	1	0	0	0	1	0	0	0	0	0	1	4	0	0	0	31	2	0
P28335	3	Protein				LU	HTR2C	ENSG00000147246	LU	-0.00117256	14	31	0	0	1	2	0	6	0	0	0	2	0	0	0	0	1	2	3	2	0	2	0	0	1	1	1	0	2	0	0	0	5	0	0
Q9NS85	3	Protein				LU	CA10	ENSG00000154975	LU	-0.00119092	10	17	0	0	0	0	0	0	0	0	0	1	0	1	1	0	0	2	3	2	0	0	0	0	0	1	0	1	2	0	0	0	3	0	0
Q92673	3	Protein	1652	1735	1693	fn3	SORL1	ENSG00000137642	PIU	-0.00119818	6	10	0	0	0	0	0	1	0	0	0	0	0	0	0	0	0	1	2	0	0	0	0	0	0	0	0	1	2	0	0	0	3	0	0
Q9UPW5	3	Protein	859	1108	983	Peptidase_M14	AGTPBP1	ENSG00000135049	PIU	-0.00120888	13	36	0	5	0	0	0	3	0	0	1	3	0	1	1	0	0	1	1	3	0	1	0	0	0	1	0	0	4	0	0	0	8	0	0
Q9BTE7	3	Protein	120	230	175	Cullin_binding	DCUN1D5	ENSG00000137692	PIU	-0.00124726	9	15	0	1	1	1	0	0	0	1	0	0	0	0	0	0	0	2	1	0	0	0	0	0	0	1	0	0	1	0	0	0	6	0	0
Q96L73	3	Protein	1754	1846	1800	PWWP	NSD1	ENSG00000165671	PIU	-0.00127102	15	26	0	2	0	2	0	1	0	1	1	3	0	0	0	0	0	0	1	2	0	1	0	0	1	1	0	1	2	0	0	0	5	1	0
P60484	3	Protein	261	271	266	sumoy	PTEN	ENSG00000171862	PIU	-0.00128908	10	47	0	0	3	1	0	5	0	1	3	0	1	1	0	0	0	0	0	0	0	0	0	0	0	0	0	1	10	0	0	0	21	0	0
P04637	3	Protein	115	125	120	ubi	TP53	ENSG00000141510	PIU	-0.00129246	16	42	0	2	4	0	0	4	0	2	2	2	0	0	0	0	6	0	1	2	0	7	2	0	1	3	2	0	1	0	0	0	0	1	0
P04637	3	Protein	115	125	120	acety	TP53	ENSG00000141510	PIU	-0.00129246	16	42	0	2	4	0	0	4	0	2	2	2	0	0	0	0	6	0	1	2	0	7	2	0	1	3	2	0	1	0	0	0	0	1	0
Q6DWJ6	3	Protein				LU	GPR139	ENSG00000180269	LU	-0.00137397	14	34	0	0	3	0	0	3	0	1	1	1	0	0	0	0	1	1	6	3	0	1	0	0	0	1	0	0	6	0	2	0	4	0	0
P60484	3	Protein	331	341	336	py	PTEN	ENSG00000171862	PIU	-0.00137509	11	30	0	1	0	1	0	0	1	0	6	1	0	0	0	0	1	0	0	1	0	0	0	0	0	1	1	0	0	0	0	0	15	1	0
Q6W5P4	3	Protein	66	330	198	7tm_1	NPSR1	ENSG00000187258	PIU	-0.0013946	14	63	0	3	3	2	0	4	0	0	0	3	0	0	0	0	2	2	9	5	0	2	0	0	0	4	0	0	4	0	0	0	14	1	0
P25940	3	Protein	1430	1492	1461	Collagen	COL5A3	ENSG00000080573	PIU	-0.00146345	8	15	0	4	0	0	0	2	0	0	0	1	1	0	0	0	0	0	2	0	0	0	0	0	0	0	0	1	0	0	0	0	3	1	0
Q96L73	3	Protein	1982	1992	1987	py	NSD1	ENSG00000165671	PIU	-0.00149189	5	10	0	1	0	0	0	2	0	1	0	3	0	0	0	0	0	0	0	0	0	0	0	0	0	0	0	0	0	0	0	0	3	0	0
P19544	3	Protein				LU	WT1	ENSG00000184937	LU	-0.00149921	21	51	1	3	2	0	0	4	0	1	1	1	0	1	1	3	1	3	9	3	0	1	0	0	1	1	0	4	2	0	1	0	5	0	0
Q96L91	3	Protein	1	505	253	EP400_N	EP400	ENSG00000183495	PIU	-0.00150263	13	53	0	2	0	3	0	7	0	0	0	2	0	0	2	0	0	1	1	0	0	1	0	0	0	3	0	1	7	0	0	1	19	0	0
P60484	3	Protein	227	237	232	pt	PTEN	ENSG00000171862	PIU	-0.00150396	14	55	0	1	0	2	0	1	0	0	6	1	0	0	1	0	1	1	0	1	0	1	0	0	0	0	0	1	4	0	0	0	32	2	0
Q9HC10	3	Protein	360	410	385	FerI	OTOF	ENSG00000115155	PIU	-0.0015158	8	12	0	2	2	1	0	0	0	0	0	0	0	0	0	0	0	0	2	1	0	0	0	0	0	0	1	1	0	0	0	0	2	0	0
Q6ZMI0	3	Protein	11	111	61	KLRAQ	PPP1R21	ENSG00000162869	PIU	-0.00153403	6	14	0	2	0	0	0	2	0	1	0	0	0	0	0	0	0	0	0	2	0	0	0	0	0	0	0	0	1	0	0	0	6	0	0
Q6UW15	3	Protein				LU	REG3G	ENSG00000143954	LU	-0.00153678	13	42	0	0	1	1	1	1	0	2	0	1	0	0	0	0	1	0	11	9	0	0	1	0	1	0	0	2	0	0	0	0	8	0	0
P43365	3	Protein				LU	MAGEA12	ENSG00000213401	LU	-0.00155108	12	25	1	1	2	3	0	1	0	1	0	3	0	0	0	0	0	1	5	0	0	0	0	0	1	0	0	0	1	0	0	0	3	0	0
P78329	3	Protein				LU	CYP4F2	ENSG00000186115	LU	-0.00155336	9	15	0	1	0	0	0	1	0	0	0	0	0	0	0	0	0	1	1	1	0	0	0	0	0	0	1	1	1	0	0	0	6	0	0
P28472	3	Protein	250	468	359	Neur_chan_memb	GABRB3	ENSG00000166206	PIU	-0.00160375	19	101	1	5	0	6	1	5	0	2	3	6	0	1	2	0	0	0	17	17	0	2	2	0	0	5	0	4	4	0	0	0	13	1	0
Q99062	3	Protein	528	612	570	fn3	CSF3R	ENSG00000119535	PIU	-0.00162874	10	19	0	1	1	1	0	2	0	0	0	1	0	0	0	1	0	0	0	2	0	1	0	0	0	1	0	0	0	0	0	0	8	0	0
Q9UMS6	3	Protein	7	85	46	PDZ	SYNPO2	ENSG00000172403	PIU	-0.00163536	8	18	0	2	0	0	0	1	0	0	0	0	0	0	1	0	0	0	5	0	0	0	0	0	0	1	0	0	1	0	2	0	5	0	0
Q12996	3	Protein	375	649	512	Suf	CSTF3	ENSG00000176102	PIU	-0.00169337	15	44	0	2	3	2	0	5	0	0	0	0	0	2	0	0	2	0	3	2	1	1	1	0	2	1	0	0	6	0	0	0	7	0	0
Q8NGK0	3	Protein	36	314	175	7tm_4	OR51G2	ENSG00000176893	PIU	-0.00173991	20	81	0	5	3	0	1	4	0	3	1	5	0	1	1	0	1	2	15	7	0	1	0	0	1	3	1	2	5	0	0	0	14	0	0
Q96QU1	3	Protein	931	1027	979	Cadherin	PCDH15	ENSG00000150275	PIU	-0.00175763	7	34	0	0	0	0	0	0	0	0	0	3	0	0	0	0	0	0	8	6	0	1	0	0	0	0	1	0	4	0	0	0	11	0	0
Q8WXU2	3	Protein				LU	DNAAF4	ENSG00000256061	LU	-0.00181047	18	61	0	1	4	0	0	6	0	0	2	2	1	1	0	0	1	1	1	4	0	0	0	0	1	2	0	1	5	0	1	1	23	0	0
Q8WXI7	3	Protein	13791	13898	13844	SEA	MUC16	ENSG00000181143	PIU	-0.00181104	11	24	0	0	2	1	0	1	0	0	0	2	1	0	0	0	0	2	0	4	0	1	0	0	0	0	0	2	4	0	0	0	4	0	0
P19544	3	Protein	1	321	161	WT1	WT1	ENSG00000184937	PIU	-0.00181767	14	37	0	1	1	3	0	0	0	3	1	1	0	0	0	0	0	2	7	5	1	0	0	1	0	2	0	0	1	0	0	0	6	0	0
P04430	3	Protein				LU	IGKV1-16	ENSG00000240864	LU	-0.00185655	7	11	0	1	0	0	0	1	0	0	0	2	0	1	0	0	0	0	2	1	0	0	0	0	0	0	0	3	0	0	0	0	0	0	0
O15090	3	Protein	158	181	169	zf-H2C2_5	ZNF536	ENSG00000198597	PIU	-0.00189348	8	14	0	2	0	0	0	1	0	0	0	1	0	0	0	0	0	0	3	3	1	0	0	0	0	0	0	0	1	0	0	0	2	0	0
Q9HCK8	3	Protein	785	1101	943	SNF2_N	CHD8	ENSG00000100888	PIU	-0.00189574	17	54	0	5	4	1	0	3	0	0	2	4	0	2	0	1	0	0	3	1	0	2	1	0	1	2	0	1	1	0	0	0	17	0	0
Q8N490	3	Protein				LU	PNKD	ENSG00000127838	LU	-0.00199526	5	13	0	1	0	0	0	0	0	0	0	2	0	0	0	0	0	0	1	1	0	0	0	0	0	0	0	0	0	0	0	0	8	0	0
Q8NGN0	3	Protein				LU	OR4D5	ENSG00000171014	LU	-0.00202327	10	17	0	0	0	0	0	1	0	0	1	1	0	0	0	0	0	0	2	2	0	0	1	0	1	0	0	2	0	0	2	0	4	0	0
Q8IWZ3	3	Protein	1697	1761	1729	KH_1	ANKHD1	ENSG00000131503	PIU	-0.0020406	5	11	0	2	0	0	0	3	0	0	0	0	0	0	0	0	0	1	0	1	0	0	0	0	0	0	0	0	0	0	0	0	3	0	0
P13611	3	Protein	3186	3291	3238	Lectin_C	VCAN	ENSG00000038427	PIU	-0.00206526	12	25	0	2	1	0	0	2	0	0	1	0	0	0	1	0	1	0	2	4	0	0	0	0	1	1	0	3	0	0	0	0	6	0	0
P35579	3	Protein				LU	MYH9	ENSG00000100345	LU	-0.0021073	6	14	0	3	0	1	0	2	0	0	0	0	0	0	0	0	0	0	1	0	0	0	0	0	0	0	0	0	2	0	0	0	4	0	0
P35222	3	Protein				LU	CTNNB1	ENSG00000168036	LU	-0.0021431	17	48	0	2	1	1	0	8	0	0	1	2	1	1	1	0	0	2	3	1	0	0	1	0	0	1	1	0	5	0	0	0	13	0	0
Q8WXI7	3	Protein	13011	13119	13065	SEA	MUC16	ENSG00000181143	PIU	-0.00219291	10	25	0	2	2	0	0	2	0	0	1	2	0	1	0	0	0	0	4	2	0	0	0	0	0	0	0	0	2	0	0	0	6	0	0
Q8WXI7	3	Protein	13479	13587	13533	SEA	MUC16	ENSG00000181143	PIU	-0.00219476	13	31	0	1	0	0	0	2	0	0	0	3	0	1	0	0	0	0	3	4	0	0	1	1	0	0	1	1	5	0	0	0	7	0	1
Q96K83	3	Protein	929	955	942	zf-C2H2_6	ZNF521	ENSG00000198795	PIU	-0.00219653	7	12	0	1	0	0	0	2	0	0	0	1	0	0	0	0	0	0	2	3	0	0	0	0	0	0	0	0	0	0	1	0	2	0	0
A8MVW5	3	Protein	148	223	185	Ig_3	HEPACAM2	ENSG00000188175	PIU	-0.00221034	10	16	0	0	1	0	0	3	0	0	0	1	0	1	0	0	0	0	0	3	0	1	0	0	0	0	0	1	2	0	1	0	1	0	0
Q8NHU2	3	Protein	15	268	141	DUF4821	CFAP61	ENSG00000089101	PIU	-0.00221927	14	59	0	6	5	2	0	6	0	0	0	1	0	0	0	0	2	2	5	4	0	1	0	0	0	0	1	1	5	0	0	0	16	0	0
Q86VF5	3	Protein	45	341	193	DAGAT	MOGAT3	ENSG00000106384	PIU	-0.00224504	18	68	0	4	3	1	0	5	0	0	1	1	0	1	0	0	1	1	11	4	0	3	1	0	0	0	1	4	4	0	1	0	16	0	0
Q0VDF9	3	Protein	3	509	256	HSP70	HSPA14	ENSG00000187522	PIU	-0.00228206	18	61	1	6	5	1	0	3	1	0	0	2	0	1	2	0	1	0	2	3	0	1	0	0	1	2	0	0	4	0	0	1	18	0	0
Q96MP8	3	Protein				LU	KCTD7	ENSG00000243335	LU	-0.00231007	20	70	0	6	4	2	1	8	0	1	2	1	0	1	1	0	1	1	4	3	0	2	1	0	0	2	0	0	4	0	0	0	20	1	0
Q8NH83	3	Protein	29	302	165	7tm_4	OR4A5	ENSG00000221840	PIU	-0.00239443	21	135	0	4	5	3	0	9	0	3	3	9	0	0	1	0	3	3	30	14	0	0	1	0	2	5	1	2	10	1	1	0	19	0	0
P22607	3	Protein	252	343	297	Ig_3	FGFR3	ENSG00000068078	PIU	-0.00239488	9	11	0	1	0	0	0	1	0	0	1	0	0	1	0	0	0	0	1	1	0	0	0	0	0	0	0	1	3	0	0	0	1	0	0
P60484	3	Protein	235	245	240	py	PTEN	ENSG00000171862	PIU	-0.00239935	10	30	0	1	0	1	0	0	0	0	4	0	0	0	1	0	0	0	1	6	0	0	0	0	1	1	0	1	0	0	0	0	12	0	0
P47900	3	Protein				LU	P2RY1	ENSG00000169860	LU	-0.00248262	8	12	0	0	0	0	0	0	0	0	0	0	0	0	0	0	0	1	1	0	0	1	0	1	1	1	0	0	1	0	0	0	5	0	0
Q9HCK4	3	Protein	738	826	782	fn3	ROBO2	ENSG00000185008	PIU	-0.00249283	12	27	0	1	1	0	0	4	0	1	0	1	0	0	1	0	0	4	1	1	0	0	0	0	0	1	0	0	2	0	0	0	8	0	0
O43283	3	Protein	168	407	287	Pkinase_Tyr	MAP3K13	ENSG00000073803	PIU	-0.0024968	13	45	0	3	4	1	0	4	0	0	1	2	0	0	0	0	0	0	3	4	0	3	0	0	1	0	0	1	4	0	0	0	12	0	0
Q8IWZ3	3	Protein	209	302	255	Ank_2	ANKHD1	ENSG00000131503	PIU	-0.00250274	5	11	0	0	0	0	0	2	0	0	0	1	0	0	0	0	0	0	2	0	0	0	0	0	0	0	0	0	0	1	0	0	5	0	0
P48304	3	Protein	53	164	108	Lectin_C	REG1B	ENSG00000172023	PIU	-0.00253084	14	58	0	3	2	2	0	2	0	1	0	5	0	0	0	0	1	0	12	16	0	0	0	0	0	1	1	1	3	0	0	0	7	0	0
Q96QP1	3	Protein	1042	1229	1135	Alpha_kinase	ALPK1	ENSG00000073331	PIU	-0.00254416	13	34	0	1	4	2	0	1	0	0	1	2	0	1	0	0	0	0	6	2	0	0	0	1	0	0	0	0	2	0	2	0	8	0	0
P46059	3	Protein	546	647	596	PTR2	SLC15A1	ENSG00000088386	PIU	-0.0025764	8	14	1	0	2	1	0	2	0	0	0	0	0	0	0	0	0	0	0	1	0	0	1	0	0	2	0	0	0	0	0	0	4	0	0
Q96PY6	3	Protein				LU	NEK1	ENSG00000137601	LU	-0.00259056	20	97	1	3	4	5	0	7	1	0	2	4	0	1	1	0	3	0	5	1	0	5	0	0	2	1	0	3	4	1	0	0	28	0	0
Q3KNV8	3	Protein				LU	PCGF3	ENSG00000185619	LU	-0.00260582	10	33	0	1	1	0	0	3	0	0	1	2	0	0	0	0	0	0	0	0	1	1	1	0	0	0	0	0	4	0	0	0	15	0	0
Q5T197	3	Protein				LU	DCST1	ENSG00000163357	LU	-0.00263437	20	76	0	5	2	2	0	11	1	3	2	2	0	2	0	0	1	4	4	3	0	2	0	0	1	0	0	2	7	0	0	1	15	1	0
Q96L42	3	Protein	221	481	351	Ion_trans	KCNH8	ENSG00000183960	PIU	-0.00266819	17	64	0	2	2	0	1	3	0	1	1	1	0	1	0	0	1	0	10	4	0	1	0	0	0	2	2	3	7	0	0	0	17	0	0
Q5H9F3	3	Protein				LU	BCORL1	ENSG00000085185	LU	-0.00275654	23	189	1	9	8	8	0	15	0	1	1	7	0	4	0	3	4	2	19	12	0	6	0	0	4	1	1	5	10	0	0	1	38	2	0
Q9GZN6	3	Protein	103	685	394	SNF	SLC6A16	ENSG00000063127	PIU	-0.00276988	16	72	0	2	4	2	0	3	0	0	3	3	0	0	0	0	1	0	7	9	0	1	1	0	0	4	2	3	8	0	0	0	14	0	0
Q8NGP6	3	Protein				LU	OR5M8	ENSG00000181371	LU	-0.00279162	12	15	0	2	1	1	0	1	0	1	0	2	0	0	0	0	0	0	0	0	0	0	1	0	0	0	1	1	1	0	0	0	1	1	0
Q96MP8	3	Protein	53	141	97	BTB_2	KCTD7	ENSG00000243335	PIU	-0.0028148	11	33	0	1	1	2	0	2	0	0	1	2	0	1	0	0	1	0	7	1	0	0	0	0	0	0	0	0	0	0	0	0	11	0	0
O75344	3	Protein	48	140	94	FKBP_C	FKBP6	ENSG00000077800	PIU	-0.00284229	10	23	0	0	0	0	0	3	1	0	0	1	0	0	0	0	0	0	7	0	0	1	0	0	1	1	0	1	1	0	0	0	6	0	0
Q7L099	3	Protein	103	226	164	RUN	RUFY3	ENSG00000018189	PIU	-0.00289546	10	26	0	0	0	0	0	1	0	0	0	0	0	2	1	0	0	1	1	4	0	0	0	1	0	1	0	0	1	0	0	0	10	0	0
P13611	3	Protein	3093	3123	3108	EGF	VCAN	ENSG00000038427	PIU	-0.00295691	5	11	0	0	0	0	0	2	0	1	0	0	0	0	0	0	0	0	2	1	0	0	0	0	0	0	0	0	0	0	0	0	4	0	0
Q5VT97	3	Protein	832	996	914	RhoGAP	SYDE2	ENSG00000097096	PIU	-0.00299527	5	14	0	0	0	1	0	1	0	0	0	0	0	0	0	0	0	0	1	0	0	0	0	0	0	0	0	0	1	0	0	0	9	0	0
Q6YHU6	3	Protein	947	1248	1097	DUF2428	THADA	ENSG00000115970	PIU	-0.00300451	10	29	0	2	1	1	0	0	0	0	1	1	0	0	0	0	0	0	1	4	0	0	2	0	0	0	0	0	3	0	0	0	11	0	0
Q14832	3	Protein	505	555	530	NCD3G	GRM3	ENSG00000198822	PIU	-0.00300686	8	12	0	0	0	0	0	1	0	0	0	0	0	1	0	0	0	0	3	2	0	0	0	0	0	0	1	2	1	0	0	0	1	0	0
Q9HC10	3	Protein	842	917	879	FerB	OTOF	ENSG00000115155	PIU	-0.00302566	8	10	0	0	0	0	0	0	0	0	1	0	0	0	0	0	0	1	1	1	0	0	0	0	1	0	0	1	2	0	0	0	2	0	0
Q8NH00	3	Protein				LU	OR2T4	ENSG00000196944	LU	-0.00308039	10	26	0	0	0	0	0	0	0	2	2	2	0	0	0	0	1	1	4	6	0	0	0	0	1	0	0	0	2	0	0	0	4	0	0
P50148	3	Protein	19	348	183	G-alpha	GNAQ	ENSG00000156052	PIU	-0.00310198	17	96	0	3	3	2	0	8	0	1	1	0	0	0	0	0	0	1	5	3	0	0	1	0	0	1	0	4	4	1	0	0	13	1	40
P04637	3	Protein	308	318	313	ps	TP53	ENSG00000141510	PIU	-0.00317319	13	24	0	1	2	0	0	0	0	2	1	1	0	0	0	0	1	0	4	2	0	3	0	0	0	0	1	1	2	0	0	0	3	0	0
P22607	3	Protein	472	748	610	Pkinase_Tyr	FGFR3	ENSG00000068078	PIU	-0.00321184	16	41	0	3	1	0	0	7	0	1	3	1	0	1	3	0	0	0	1	1	0	1	1	0	1	0	0	1	4	0	0	0	10	0	0
Q96N76	3	Protein				LU	UROC1	ENSG00000159650	LU	-0.0032129	13	50	0	3	2	1	0	4	0	0	2	0	0	0	0	0	0	1	4	8	0	1	0	0	1	0	0	1	3	0	0	0	18	0	0
Q17RS7	3	Protein	1	96	48	XPG_N	GEN1	ENSG00000178295	PIU	-0.0032152	11	21	0	1	1	1	0	1	0	0	1	0	0	0	0	0	0	1	0	3	0	1	0	0	0	0	0	1	1	0	0	0	8	0	0
Q5JSJ4	3	Protein	776	838	807	INT_SG_DDX_CT_C	INTS6L	ENSG00000165359	PIU	-0.00330439	7	14	0	0	0	2	0	0	0	0	1	0	0	0	0	0	1	0	1	1	0	0	0	0	0	0	0	0	0	0	0	0	5	1	0
Q6N022	3	Protein	163	340	251	Ten_N	TENM4	ENSG00000149256	PIU	-0.00332749	6	12	0	0	0	0	0	1	0	1	0	0	0	0	0	0	0	2	0	0	0	0	0	0	0	1	1	0	0	0	0	0	6	0	0
O60706	3	Protein	994	1266	1130	ABC_membrane	ABCC9	ENSG00000069431	PIU	-0.00335434	19	68	0	2	3	1	0	4	0	2	7	4	0	0	0	0	1	1	3	5	0	1	1	0	1	2	0	3	8	0	0	1	15	0	0
P35222	3	Protein	40	50	45	ps	CTNNB1	ENSG00000168036	PIU	-0.00335505	11	80	9	2	0	1	0	14	0	0	0	0	0	0	0	0	0	26	3	0	0	0	2	0	2	0	0	2	1	0	0	0	17	0	0
Q8WXX0	3	Protein	1247	1257	1252	ps	DNAH7	ENSG00000118997	PIU	-0.0034445	5	11	0	0	1	1	0	0	0	0	0	0	0	0	0	0	0	0	0	0	0	0	0	0	0	0	0	0	1	0	0	0	7	1	0
P47898	3	Protein				LU	HTR5A	ENSG00000157219	LU	-0.00344518	6	11	0	0	0	0	0	1	0	0	0	0	0	0	0	0	0	0	3	3	0	0	0	0	1	0	0	2	0	0	0	0	1	0	0
Q03001	3	Protein	4625	4733	4679	Spectrin	DST	ENSG00000151914	PIU	-0.00348341	5	12	2	0	0	0	0	1	0	0	0	2	0	0	0	0	0	0	1	0	0	0	0	0	0	0	0	0	0	0	0	0	6	0	0
Q15155	3	Protein	330	404	367	CarboxypepD_reg	NOMO1	ENSG00000103512	PIU	-0.00353079	8	12	0	2	3	0	0	0	0	0	0	0	0	0	0	0	0	0	1	0	0	0	0	0	1	0	1	1	1	0	0	0	2	0	0
Q8N7N1	3	Protein	91	263	177	Methyltransf_16	FAM86B1	ENSG00000186523	PIU	-0.00357688	8	20	0	1	2	0	0	5	0	0	0	0	0	1	0	0	0	0	0	0	0	0	0	0	0	0	1	1	3	0	0	0	6	0	0
Q9Y278	3	Protein				LU	HS3ST2	ENSG00000122254	LU	-0.00358705	7	11	1	2	0	0	0	3	0	0	0	0	0	0	0	0	0	0	1	0	0	0	2	0	0	1	0	0	1	0	0	0	0	0	0
P25940	3	Protein	476	539	507	Collagen	COL5A3	ENSG00000080573	PIU	-0.00361957	8	14	1	0	1	0	0	0	0	0	0	2	0	0	1	0	0	0	0	3	0	1	0	0	0	0	0	2	0	0	0	0	3	0	0
O43155	3	Protein	336	361	348	LRRCT	FLRT2	ENSG00000185070	PIU	-0.00362718	5	10	0	1	0	1	0	3	0	0	0	0	0	0	0	0	0	0	2	3	0	0	0	0	0	0	0	0	0	0	0	0	0	0	0
Q86UE8	3	Protein	462	741	601	Pkinase	TLK2	ENSG00000146872	PIU	-0.00362885	18	53	0	5	4	2	0	2	0	0	2	5	0	1	1	0	1	2	5	2	0	1	1	0	0	1	0	1	2	0	0	0	10	0	0
A6NHR9	3	Protein	1719	1847	1783	SMC_hinge	SMCHD1	ENSG00000101596	PIU	-0.00363983	8	17	0	4	1	0	0	2	0	0	0	1	0	0	0	0	0	0	1	1	0	0	0	0	0	0	0	0	0	0	0	0	5	1	0
M0R2J8	3	Protein				LU	DCDC1	ENSG00000170959	LU	-0.00366283	26	417	1	17	11	7	0	22	0	15	5	18	1	5	0	0	4	11	46	49	1	4	2	1	3	6	4	9	33	1	0	1	51	0	0
Q96PE2	3	Protein	1070	1252	1161	RhoGEF	ARHGEF17	ENSG00000110237	PIU	-0.0036751	10	21	0	1	1	0	0	1	0	0	1	0	0	2	0	0	0	1	2	0	0	0	0	0	0	1	0	2	0	0	0	0	8	0	0
Q96SF2	3	Protein	43	525	284	Cpn60_TCP1	CCT8L2	ENSG00000198445	PIU	-0.00376265	23	184	1	7	4	0	0	13	0	7	5	9	1	3	1	2	3	1	22	30	0	8	1	0	3	3	0	5	12	1	0	0	28	0	0
Q14204	3	Protein	1868	2107	1987	AAA_6	DYNC1H1	ENSG00000197102	PIU	-0.00380173	16	39	1	1	1	1	0	2	0	0	0	0	0	0	0	0	2	1	4	3	0	2	0	0	1	1	1	1	7	0	0	0	9	0	0
Q8TDX9	3	Protein	594	663	628	PKD	PKD1L1	ENSG00000158683	PIU	-0.0038439	10	14	0	0	0	1	0	0	0	0	0	1	0	0	0	0	0	0	3	1	0	1	1	0	0	1	0	0	1	0	1	0	3	0	0
Q9HBJ7	3	Protein	1	105	53	UCH_N	USP29	ENSG00000131864	PIU	-0.00387035	14	35	0	0	1	1	0	6	0	1	1	1	0	0	0	0	0	2	5	3	0	0	0	0	0	1	0	1	3	0	0	0	6	1	0
P04637	3	Protein	316	326	321	ubi	TP53	ENSG00000141510	PIU	-0.00387512	16	28	0	2	1	1	0	1	0	2	0	2	0	0	0	0	2	0	3	2	0	5	0	0	1	1	1	1	1	0	0	0	1	0	0
Q9P2R6	3	Protein	103	283	193	BAH	RERE	ENSG00000142599	PIU	-0.00391517	15	28	0	5	1	0	0	1	0	0	1	1	0	0	1	0	2	0	1	2	0	0	0	0	0	1	1	0	2	0	1	0	6	1	0
Q6N022	3	Protein	11	170	90	Ten_N	TENM4	ENSG00000149256	PIU	-0.00399182	8	24	0	0	3	1	0	5	0	0	0	0	0	0	0	0	0	1	0	0	0	0	0	0	0	1	1	0	0	1	0	0	9	0	0
P35222	3	Protein	28	38	33	ps	CTNNB1	ENSG00000168036	PIU	-0.00399266	13	190	4	6	0	3	0	2	0	2	0	1	0	0	0	0	0	53	9	1	0	0	0	0	6	0	0	2	11	0	0	0	84	0	0
Q9HCE6	3	Protein	320	501	410	RhoGEF	ARHGEF10L	ENSG00000074964	PIU	-0.00399983	14	36	0	0	4	1	0	2	0	0	1	2	0	0	0	0	0	1	2	2	0	1	0	0	2	2	0	1	3	0	0	0	12	0	0
Q8N1I0	3	Protein	69	392	230	DOCK_N	DOCK4	ENSG00000128512	PIU	-0.0040114	21	77	0	1	5	2	0	5	0	1	1	2	0	1	2	0	3	3	5	8	0	1	0	0	1	2	1	1	7	0	0	0	18	1	0
Q9GZN6	3	Protein				LU	SLC6A16	ENSG00000063127	LU	-0.00402	7	17	0	2	0	0	0	3	0	0	0	0	0	0	1	0	0	0	2	1	0	0	0	0	1	0	0	0	0	0	0	0	7	0	0
P48051	3	Protein				LU	KCNJ6	ENSG00000157542	LU	-0.00402782	6	15	0	2	0	0	0	0	0	0	2	0	0	0	0	0	0	0	2	2	0	0	0	0	0	0	0	3	0	0	0	0	4	0	0
Q7L099	3	Protein				LU	RUFY3	ENSG00000018189	LU	-0.00402971	19	81	0	7	5	5	0	8	0	2	4	2	1	0	2	0	1	2	6	4	0	0	1	0	1	0	0	1	8	1	0	0	16	0	0
Q8IYN0	3	Protein	400	426	413	zf-C2H2_6	ZNF100	ENSG00000197020	PIU	-0.00406518	5	11	0	0	0	0	0	2	0	0	0	0	0	0	0	0	0	2	0	0	0	0	0	0	0	0	0	0	1	0	0	0	5	1	0
P80192	3	Protein				LU	MAP3K9	ENSG00000006432	LU	-0.00408943	21	84	0	8	3	4	0	6	0	1	2	5	0	1	1	1	1	2	12	5	0	1	0	0	1	1	3	4	5	0	0	0	17	0	0
Q32MK0	3	Protein	515	770	642	Pkinase	MYLK3	ENSG00000140795	PIU	-0.00427268	15	41	0	2	0	1	0	1	0	1	4	0	0	1	1	0	2	0	2	1	0	0	0	0	0	1	0	2	3	0	0	0	18	1	0
Q9P2E3	3	Protein				LU	ZNFX1	ENSG00000124201	LU	-0.00427676	21	150	0	16	6	1	0	15	0	1	4	6	0	5	3	0	2	2	4	8	0	2	1	0	3	2	1	0	10	0	0	0	35	1	0
Q9NTG1	3	Protein	1748	2178	1963	PKD_channel	PKDREJ	ENSG00000130943	PIU	-0.00428875	21	67	1	1	2	0	0	4	0	1	3	1	0	0	1	0	1	0	2	2	0	2	1	0	1	1	2	2	6	0	1	0	23	1	0
Q09MP3	3	Protein	1109	1147	1128	RAD51_interact	RAD51AP2	ENSG00000214842	PIU	-0.00430344	7	10	0	1	0	0	0	0	0	0	0	0	0	0	1	0	0	0	0	2	0	1	0	0	0	0	0	1	1	0	0	0	3	0	0
Q6NUT2	3	Protein				LU	DPY19L2	ENSG00000177990	LU	-0.00434835	12	22	0	2	1	1	0	2	0	0	0	1	0	0	1	0	0	0	2	2	0	1	0	0	1	0	0	0	3	0	0	0	5	0	0
Q6ZQQ2	3	Protein				LU	SPATA31D1	ENSG00000214929	LU	-0.004421	28	268	1	10	11	9	1	20	1	7	4	16	0	2	9	0	7	3	29	30	1	2	2	1	1	5	7	6	15	0	1	0	38	1	0
Q96L73	3	Protein	1953	2059	2006	SET	NSD1	ENSG00000165671	PIU	-0.0045763	10	41	0	1	2	0	0	5	0	1	0	11	0	0	0	0	0	0	2	3	0	0	0	0	1	0	0	0	1	0	0	0	12	0	0
P04259	3	Protein	17	159	88	Keratin_2_head	KRT6B	ENSG00000185479	PIU	-0.0045796	13	33	0	2	1	0	0	1	0	1	0	1	0	0	1	0	0	1	9	3	0	3	0	0	0	0	0	2	3	0	0	0	4	0	0
Q9UBS9	3	Protein	322	452	387	Sad1_UNC	SUCO	ENSG00000094975	PIU	-0.0045816	7	15	0	1	0	0	0	2	0	0	0	0	0	0	1	0	0	0	2	2	0	0	0	0	0	1	0	0	0	0	0	0	6	0	0
P04637	3	Protein	310	320	315	ps	TP53	ENSG00000141510	PIU	-0.00458354	16	30	0	2	1	1	0	0	0	1	1	2	0	0	0	0	1	0	4	3	0	4	0	0	1	1	1	1	2	0	0	0	3	0	0
P04637	3	Protein	178	188	183	ps	TP53	ENSG00000141510	PIU	-0.00459122	23	117	1	6	10	1	0	4	0	3	5	17	1	1	0	1	10	0	5	18	0	6	6	0	1	1	2	2	5	0	0	0	6	5	0
Q9H347	3	Protein	23	94	58	ubiquitin	UBQLN3	ENSG00000175520	PIU	-0.00459733	6	18	0	0	0	0	0	1	0	0	0	0	0	0	0	0	1	0	3	3	0	0	0	0	0	0	0	0	0	0	1	0	9	0	0
O75113	3	Protein	616	769	692	RNase_Zc3h12a	N4BP1	ENSG00000102921	PIU	-0.00464249	10	27	0	2	1	0	0	4	0	0	0	1	0	0	0	0	1	0	3	0	0	1	1	0	0	0	0	0	2	0	0	0	11	0	0
Q86WA9	3	Protein	48	441	244	Sulfate_transp	SLC26A11	ENSG00000181045	PIU	-0.00466791	18	62	0	2	2	1	0	6	0	0	3	3	0	4	1	0	1	2	4	5	0	0	1	0	1	2	0	1	3	0	0	0	18	0	0
O43155	3	Protein	109	171	140	LRR_8	FLRT2	ENSG00000185070	PIU	-0.00467734	8	12	0	2	0	1	0	1	0	1	0	0	0	0	0	0	0	0	0	0	1	0	0	0	0	1	0	0	4	0	0	0	1	0	0
Q6ZRS2	3	Protein	2043	2156	2099	Helicase_C	SRCAP	ENSG00000080603	PIU	-0.00470242	13	26	0	2	2	0	0	3	0	0	0	1	0	0	0	0	0	2	2	2	0	1	0	0	1	0	0	1	3	0	1	0	4	0	0
P20061	3	Protein	355	432	393	DUF4430	TCN1	ENSG00000134827	PIU	-0.00471302	11	17	0	2	0	1	0	0	0	1	0	1	0	0	0	0	0	1	2	0	0	0	1	0	2	0	0	1	3	0	0	0	2	0	0
O75385	3	Protein	16	278	147	Pkinase	ULK1	ENSG00000177169	PIU	-0.00472415	15	47	0	2	1	1	0	9	0	0	1	2	0	0	1	0	1	1	2	7	0	0	1	0	0	0	1	0	8	0	0	0	8	0	0
A5YKK6	3	Protein	812	1004	908	CNOT1_TTP_bind	CNOT1	ENSG00000125107	PIU	-0.00476482	16	41	0	2	4	1	0	5	0	0	1	3	0	1	0	0	3	1	0	1	0	2	0	1	0	0	0	1	7	0	0	0	6	1	0
Q7Z745	3	Protein	1105	1115	1110	ubi	MROH2B	ENSG00000171495	PIU	-0.00478272	9	16	0	6	1	1	0	0	0	1	1	1	0	0	0	0	0	0	2	2	0	0	0	0	0	0	0	0	0	0	0	0	1	0	0
Q7Z6J8	3	Protein	13	384	198	HECT_2	UBE3D	ENSG00000118420	PIU	-0.00489016	20	65	0	3	2	3	0	7	0	1	2	2	0	0	2	0	1	1	7	4	1	2	1	0	0	1	0	2	3	1	0	0	16	0	0
Q99062	3	Protein	24	110	67	Lep_receptor_Ig	CSF3R	ENSG00000119535	PIU	-0.00489204	7	14	0	0	1	1	0	2	0	0	0	0	0	0	0	0	0	0	0	3	0	0	0	0	0	2	0	0	0	0	0	1	4	0	0
P0C2W7	3	Protein	1	289	145	CT47	CT47B1	ENSG00000236446	PIU	-0.00489557	21	130	1	4	8	9	0	12	0	1	3	7	0	1	0	1	1	1	16	13	0	2	1	0	3	0	0	1	13	0	1	0	22	0	0
O75533	3	Protein	695	705	700	ubi	SF3B1	ENSG00000115524	PIU	-0.00493811	5	15	0	1	10	0	0	0	0	0	0	0	0	0	0	0	0	0	0	0	0	0	0	0	1	0	1	0	0	0	0	2	0	0	0
P60484	3	Protein				LU	PTEN	ENSG00000171862	LU	-0.00494982	10	45	0	0	2	1	0	1	0	0	3	0	0	0	0	0	0	0	2	5	0	0	0	0	1	0	0	0	2	0	0	0	25	1	0
Q8NH03	3	Protein				LU	OR2T3	ENSG00000196539	LU	-0.00505802	7	18	0	2	0	0	0	0	0	0	0	2	0	0	0	0	0	0	5	2	0	1	0	0	0	0	0	1	0	0	0	0	5	0	0
Q8WXI7	3	Protein	12074	12182	12128	SEA	MUC16	ENSG00000181143	PIU	-0.00507898	10	24	0	0	1	0	0	3	0	0	0	0	0	0	0	0	0	1	5	4	0	1	0	0	0	1	0	1	1	0	0	0	6	0	0
Q5HYC2	3	Protein	564	574	569	py	KIAA2026	ENSG00000183354	PIU	-0.00509483	4	12	0	1	0	0	0	1	0	0	0	0	0	0	0	0	0	0	0	0	0	0	0	0	0	1	0	0	0	0	0	0	9	0	0
Q7Z6I6	3	Protein	34	186	110	RhoGAP	ARHGAP30	ENSG00000186517	PIU	-0.00512974	13	27	0	2	1	0	0	4	0	1	2	1	0	0	0	0	0	0	3	0	0	1	0	0	0	1	1	0	3	0	1	0	4	0	0
P01116	3	Protein	59	69	64	py	KRAS	ENSG00000133703	PIU	-0.00516233	17	58	0	2	0	0	1	10	0	0	0	0	0	1	0	1	0	1	3	1	0	1	8	0	0	4	1	3	5	5	3	0	6	0	0
Q86W28	3	Protein	40	115	77	PYRIN	NLRP8	ENSG00000179709	PIU	-0.00518495	12	21	0	0	0	1	0	0	0	0	1	4	0	0	2	0	2	0	3	2	0	1	0	0	1	0	0	1	1	0	0	0	2	0	0
Q4G0P3	3	Protein	2038	2236	2137	Hydin_ADK	HYDIN	ENSG00000157423	PIU	-0.00521863	15	42	0	0	2	0	0	6	1	0	2	1	0	2	1	0	0	0	5	3	0	1	0	0	0	2	1	2	5	0	0	0	8	0	0
Q8NH48	3	Protein				LU	OR5B3	ENSG00000172769	LU	-0.00523004	10	11	0	0	0	0	0	2	0	0	0	1	0	1	1	0	1	0	1	1	0	1	0	0	0	0	1	0	0	0	0	0	0	1	0
Q8IWZ3	3	Protein	1296	1388	1342	Ank_2	ANKHD1	ENSG00000131503	PIU	-0.00523059	9	20	0	4	3	2	0	1	0	0	2	0	0	1	0	0	0	0	2	0	0	1	0	0	0	0	0	0	0	0	0	0	4	0	0
O60336	3	Protein	381	427	404	WD40	MAPKBP1	ENSG00000137802	PIU	-0.00527567	7	11	0	0	0	0	0	2	0	0	0	0	0	0	0	0	0	1	2	1	0	0	0	0	0	1	0	0	1	0	0	0	2	0	0
P14410	3	Protein	933	977	955	Trefoil	SI	ENSG00000090402	PIU	-0.00528111	10	22	1	0	0	0	0	1	0	0	0	2	0	0	0	0	0	0	4	4	0	2	1	0	0	0	1	1	0	0	0	0	5	0	0
Q9NYW2	3	Protein	1	304	152	TAS2R	TAS2R8	ENSG00000121314	PIU	-0.00531528	15	48	0	1	2	0	0	5	0	0	1	5	0	1	0	0	0	0	0	1	0	4	1	1	0	1	0	2	5	1	0	0	13	0	0
Q92619	3	Protein				LU	ARHGAP45	ENSG00000180448	LU	-0.00534828	17	55	0	3	2	1	0	5	1	1	1	5	0	4	0	0	1	3	2	4	0	0	0	0	0	0	0	1	7	1	0	0	10	0	0
Q86W25	3	Protein	16	99	57	PYRIN	NLRP13	ENSG00000173572	PIU	-0.00547698	14	39	0	0	1	0	0	5	0	0	0	1	0	2	0	0	1	1	5	7	0	1	0	0	0	2	1	1	2	0	0	0	6	0	0
Q00973	3	Protein				LU	B4GALNT1	ENSG00000135454	LU	-0.00553691	16	56	0	1	2	0	0	8	0	2	2	1	1	0	0	0	0	0	4	2	0	1	0	0	2	1	4	0	2	0	1	0	18	0	0
P06312	3	Protein	26	121	73	V-set	IGKV4-1	ENSG00000211598	PIU	-0.00554015	16	34	1	3	0	0	0	2	5	1	1	2	0	0	1	0	0	0	3	2	0	1	1	0	0	1	0	1	1	0	0	0	5	0	0
P60484	3	Protein	1	11	6	acety	PTEN	ENSG00000171862	PIU	-0.00557317	9	31	0	0	1	0	0	2	0	0	1	0	0	0	0	0	2	0	1	0	0	0	0	0	0	2	0	1	1	0	0	0	19	0	0
P17020	3	Protein				LU	ZNF16	ENSG00000170631	LU	-0.00557802	17	42	0	4	3	1	0	4	0	0	3	4	0	1	1	1	1	1	2	3	0	2	0	0	0	0	0	1	1	0	0	0	8	0	0
Q9NZW4	3	Protein				LU	DSPP	ENSG00000152591	LU	-0.00557985	19	168	0	10	9	1	0	15	1	1	2	4	0	0	1	0	1	5	9	9	0	0	1	0	0	6	2	4	5	0	0	0	45	0	0
Q16799	3	Protein				LU	RTN1	ENSG00000139970	LU	-0.00559343	17	114	0	8	2	5	0	11	1	4	3	4	0	1	0	0	2	5	13	13	0	0	0	0	0	3	2	0	6	0	0	0	22	0	0
Q14204	3	Protein	3560	3780	3670	AAA_9	DYNC1H1	ENSG00000197102	PIU	-0.00565568	13	37	0	3	3	2	0	1	0	0	0	3	0	0	1	0	0	0	0	4	0	0	0	0	1	0	1	1	3	0	0	1	12	0	0
P31483	3	Protein	9	77	43	RRM_1	TIA1	ENSG00000116001	PIU	-0.00568355	5	12	0	0	1	0	0	3	0	0	1	0	0	0	0	0	0	0	0	3	0	0	0	0	0	0	0	0	0	0	0	0	4	0	0
Q9HC10	3	Protein	1492	1596	1544	C2	OTOF	ENSG00000115155	PIU	-0.00571003	9	15	0	1	1	0	0	1	0	0	1	0	0	0	0	0	2	0	2	1	0	0	0	0	0	0	0	0	1	0	0	0	5	0	0
Q96RK0	3	Protein	226	236	231	ps	CIC	ENSG00000079432	PIU	-0.00573828	3	12	0	0	0	0	0	0	0	0	0	0	0	0	0	0	10	0	1	0	0	0	0	0	0	0	0	0	0	0	0	0	1	0	0
Q8IWB6	3	Protein	27	119	73	Ank_2	TEX14	ENSG00000121101	PIU	-0.00574471	10	17	0	0	2	0	0	1	0	1	0	0	0	0	0	0	0	1	0	2	0	0	0	0	1	2	0	1	3	0	0	0	3	0	0
P35222	3	Protein	24	34	29	ps	CTNNB1	ENSG00000168036	PIU	-0.00577434	13	135	4	3	0	2	0	4	0	1	0	1	0	0	0	0	0	39	4	1	0	0	0	0	5	0	0	2	7	0	0	0	59	0	0
O94868	3	Protein				LU	FCHSD2	ENSG00000137478	LU	-0.00581157	13	40	0	0	4	0	0	3	0	0	1	3	0	0	1	0	0	0	2	3	0	1	1	0	0	1	0	0	3	0	1	0	14	0	0
Q9UHC9	3	Protein	1087	1294	1190	Patched	NPC1L1	ENSG00000015520	PIU	-0.00583783	13	36	0	1	1	2	0	4	0	0	0	1	0	1	0	0	0	1	0	3	0	1	0	0	0	0	0	2	5	1	0	0	12	0	0
Q9HCK4	3	Protein	523	607	565	fn3	ROBO2	ENSG00000185008	PIU	-0.00584099	12	21	0	1	2	0	0	3	0	0	0	1	0	0	0	0	0	2	1	0	0	2	0	0	2	1	0	1	1	0	0	0	4	0	0
Q8NGK9	3	Protein				LU	OR5D16	ENSG00000205029	LU	-0.00588233	8	17	1	0	0	0	0	0	0	2	0	1	0	0	1	0	0	0	1	1	0	0	0	0	0	0	0	0	4	0	0	0	6	0	0
P15056	3	Protein	597	607	602	ps	BRAF	ENSG00000157764	PIU	-0.00589139	15	437	0	1	0	0	1	49	1	0	5	1	0	0	2	0	1	0	11	0	0	0	0	0	2	1	0	55	3	0	289	0	2	0	0
Q14204	3	Protein	2219	2359	2289	AAA_5	DYNC1H1	ENSG00000197102	PIU	-0.00589575	8	16	0	1	0	1	0	1	0	0	0	1	0	0	0	0	0	0	2	0	0	0	0	0	0	1	0	0	3	0	0	0	6	0	0
P08183	3	Protein	1053	1204	1128	ABC_tran	ABCB1	ENSG00000085563	PIU	-0.00592294	13	35	0	1	1	1	0	1	0	0	1	3	0	0	0	0	0	0	3	4	0	2	2	0	2	0	0	0	2	0	0	0	9	0	0
Q9BXT5	3	Protein	1901	2115	2008	TEX15	TEX15	ENSG00000133863	PIU	-0.00596749	13	39	0	0	2	2	0	3	0	0	3	1	0	1	0	0	1	0	3	4	0	0	0	0	0	4	0	2	2	0	0	0	11	0	0
Q9HCK4	3	Protein	640	724	682	fn3	ROBO2	ENSG00000185008	PIU	-0.00605426	14	25	1	1	1	0	0	2	0	1	0	0	0	0	0	0	0	1	1	2	0	0	0	0	1	2	0	1	5	0	1	0	5	0	0
P15056	3	Protein	594	604	599	pt	BRAF	ENSG00000157764	PIU	-0.00605857	17	451	1	2	0	0	1	51	1	0	6	2	0	0	2	0	2	0	16	1	0	0	0	0	2	1	0	55	4	0	289	0	2	0	0
P60484	3	Protein	41	51	46	py	PTEN	ENSG00000171862	PIU	-0.00606061	9	24	0	0	4	1	0	0	0	1	5	0	0	0	0	0	0	0	0	1	0	0	0	0	1	0	0	1	1	0	0	0	9	0	0
O43155	3	Protein	180	242	211	LRR_8	FLRT2	ENSG00000185070	PIU	-0.00611921	12	30	0	1	0	1	0	3	0	0	1	1	0	0	0	0	0	0	0	1	0	1	1	0	0	2	0	1	6	0	0	0	8	0	0
Q9UPZ3	3	Protein				LU	HPS5	ENSG00000110756	LU	-0.00612424	22	111	0	1	6	5	0	6	0	1	4	4	0	1	1	1	3	1	7	5	0	2	1	0	2	2	0	2	6	0	0	0	31	1	0
Q14DG7	3	Protein	870	953	911	TMEM132D_C	TMEM132B	ENSG00000139364	PIU	-0.00627393	14	25	0	0	0	1	0	0	0	0	1	2	0	0	1	0	1	0	2	3	0	1	1	0	2	0	0	1	1	0	0	0	6	1	0
P15056	3	Protein	600	610	605	ps	BRAF	ENSG00000157764	PIU	-0.006321	16	438	0	1	0	0	1	48	1	0	5	2	0	0	2	0	1	0	11	1	0	0	0	0	2	1	0	55	3	0	289	0	2	0	0
O60732	3	Protein	1041	1051	1046	ubi	MAGEC1	ENSG00000155495	PIU	-0.00632738	4	11	0	1	0	0	0	5	0	0	0	0	0	0	0	0	0	0	0	1	0	0	0	0	0	0	0	0	4	0	0	0	0	0	0
Q8N4N8	3	Protein	106	116	111	pt	KIF2B	ENSG00000141200	PIU	-0.00634749	11	14	0	0	2	0	0	1	0	0	2	1	0	1	0	0	1	0	2	0	0	0	1	0	0	1	0	0	1	0	0	0	1	0	0
P48165	3	Protein				LU	GJA8	ENSG00000121634	LU	-0.00639609	17	41	0	0	2	2	0	7	0	0	1	2	0	1	0	0	2	2	2	3	1	3	1	0	0	3	1	2	0	0	0	0	6	0	0
P08183	3	Protein	711	986	848	ABC_membrane	ABCB1	ENSG00000085563	PIU	-0.0063978	20	108	0	5	5	2	0	6	0	4	2	6	0	1	1	0	1	3	10	7	0	4	0	0	2	2	0	5	11	0	0	0	15	2	0
E9PAV3	3	Protein				LU	NACA	ENSG00000196531	LU	-0.00641231	22	122	1	7	3	3	0	13	0	2	2	9	0	1	2	0	0	3	5	5	0	3	2	0	2	1	1	2	9	0	0	0	26	2	0
Q13765	3	Protein				LU	NACA	ENSG00000196531	LU	-0.00641231	22	122	1	7	3	3	0	13	0	2	2	9	0	1	2	0	0	3	5	5	0	3	2	0	2	1	1	2	9	0	0	0	26	2	0
Q92813	3	Protein	4	262	133	T4_deiodinase	DIO2	ENSG00000211448	PIU	-0.00644993	20	71	1	0	2	0	0	3	1	4	1	4	0	1	1	1	1	1	15	2	0	2	1	0	2	3	0	0	5	0	0	0	15	0	0
Q8NG06	3	Protein	293	341	317	PRY	TRIM58	ENSG00000162722	PIU	-0.00648098	13	27	1	0	1	0	0	0	0	1	2	1	0	0	0	0	1	1	1	9	0	0	0	0	0	1	0	1	2	0	0	0	3	0	0
Q13316	3	Protein	1	513	257	DMP1	DMP1	ENSG00000152592	PIU	-0.00650239	20	101	0	3	4	0	0	9	1	0	3	5	0	0	1	0	2	1	9	7	0	2	1	0	2	2	0	4	9	0	1	0	19	1	0
P14679	3	Protein				LU	TYR	ENSG00000077498	LU	-0.00651684	19	91	0	6	4	4	0	6	1	1	4	2	0	2	0	0	2	4	14	7	0	0	1	0	1	2	2	0	6	0	0	0	18	0	0
Q12837	3	Protein	346	402	374	Homeobox	POU4F2	ENSG00000151615	PIU	-0.00662991	10	41	0	1	3	0	0	5	0	0	2	1	0	0	0	0	0	0	3	4	0	1	0	0	0	0	0	0	3	0	0	0	15	0	0
P35222	3	Protein	25	35	30	py	CTNNB1	ENSG00000168036	PIU	-0.00665649	13	139	4	3	0	2	0	4	0	1	0	1	0	0	0	0	0	42	4	1	0	0	0	0	5	0	0	2	7	0	0	0	60	0	0
Q9BXP8	3	Protein	1464	1521	1492	Sushi	PAPPA2	ENSG00000116183	PIU	-0.00665817	9	18	0	1	1	0	0	2	0	0	0	2	0	0	0	0	0	0	6	1	0	0	0	0	0	0	0	0	3	0	0	0	1	1	0
P14410	3	Protein				LU	SI	ENSG00000090402	LU	-0.00665988	23	200	2	5	7	7	0	9	0	2	1	10	0	2	1	0	1	5	18	27	0	6	1	0	1	4	1	6	11	0	0	0	39	2	0
Q8NEX5	3	Protein				LU	WFDC9	ENSG00000180205	LU	-0.00666525	8	11	0	0	0	0	0	1	1	2	0	0	0	0	0	0	0	0	1	1	0	0	0	0	0	1	0	0	1	0	0	0	3	0	0
P13611	3	Protein	150	244	197	Xlink	VCAN	ENSG00000038427	PIU	-0.00679053	11	21	0	3	0	2	0	1	0	0	0	1	0	1	0	0	0	0	2	4	0	0	1	0	1	1	0	0	0	0	0	0	4	0	0
Q9HBJ7	3	Protein				LU	USP29	ENSG00000131864	LU	-0.00683674	14	67	0	7	0	2	0	5	0	1	0	4	0	2	0	0	0	0	11	10	0	1	0	0	2	1	0	1	2	0	0	0	16	0	0
P04637	3	Protein	372	382	377	pt	TP53	ENSG00000141510	PIU	-0.0069042	6	10	0	2	0	1	0	0	0	0	1	0	0	0	0	0	1	0	0	0	0	0	0	0	0	0	0	0	0	0	1	0	4	0	0
P60484	3	Protein	133	143	138	py	PTEN	ENSG00000171862	PIU	-0.00695203	11	50	0	1	3	1	0	1	0	0	3	1	0	1	0	0	0	0	0	4	0	1	0	0	0	0	0	0	0	0	1	0	33	0	0
Q15831	3	Protein	59	69	64	acety	STK11	ENSG00000118046	PIU	-0.00701192	6	12	0	0	1	2	1	0	0	0	0	1	0	0	0	0	0	0	6	0	0	0	1	0	0	0	0	0	0	0	0	0	0	0	0
Q8N4N8	3	Protein	108	118	113	pt	KIF2B	ENSG00000141200	PIU	-0.00708798	11	16	0	0	2	0	0	2	0	0	2	1	0	1	0	0	1	0	2	0	0	0	0	0	0	1	0	1	1	0	0	0	2	0	0
Q13485	3	Protein				LU	SMAD4	ENSG00000141646	LU	-0.00709213	12	54	0	1	3	0	0	14	0	1	0	5	0	0	0	0	0	0	7	3	0	3	6	0	0	6	1	0	0	0	0	0	2	0	0
Q6NUT2	3	Protein	114	757	435	Dpy19	DPY19L2	ENSG00000177990	PIU	-0.0070939	22	142	0	10	5	3	0	13	1	2	0	6	0	0	3	0	3	2	15	10	0	1	2	0	3	3	5	5	10	0	1	0	23	1	0
Q96QP1	3	Protein				LU	ALPK1	ENSG00000073331	LU	-0.00715502	23	166	2	5	6	2	0	14	0	0	4	6	0	0	1	2	1	4	16	11	1	3	1	0	1	6	3	4	16	0	0	0	34	1	0
Q14204	3	Protein	242	832	537	DHC_N1	DYNC1H1	ENSG00000197102	PIU	-0.00716244	20	70	0	2	5	0	0	3	1	1	2	4	0	2	2	1	0	0	6	3	0	3	1	0	1	1	1	1	4	0	0	0	21	0	0
Q8IWT3	3	Protein	1159	1318	1238	ANAPC10	CUL9	ENSG00000112659	PIU	-0.00729839	9	15	0	0	1	0	0	0	0	0	1	1	0	1	0	0	0	0	1	1	0	2	0	0	0	0	0	1	0	0	0	0	6	0	0
P13611	3	Protein	3296	3352	3324	Sushi	VCAN	ENSG00000038427	PIU	-0.00729941	8	15	0	0	0	0	0	4	0	0	0	1	0	0	0	0	0	0	3	1	0	0	0	0	0	0	1	1	1	0	0	0	3	0	0
Q99755	3	Protein				LU	PIP5K1A	ENSG00000143398	LU	-0.00730312	9	18	0	2	2	3	0	1	0	0	0	2	0	0	0	0	0	0	1	2	0	1	0	0	0	0	0	0	0	0	0	0	4	0	0
O43155	3	Protein	252	311	281	LRR_8	FLRT2	ENSG00000185070	PIU	-0.00730881	9	17	0	1	0	0	0	3	0	0	0	3	0	0	1	0	0	0	1	2	0	0	0	0	0	1	0	0	2	0	0	0	3	0	0
Q9C0D3	3	Protein				LU	ZYG11B	ENSG00000162378	LU	-0.00735913	16	81	0	6	2	4	0	11	0	0	1	2	0	4	2	0	0	1	8	5	0	2	2	0	1	0	0	0	4	0	0	0	17	0	0
P04637	3	Protein	314	324	319	ubi	TP53	ENSG00000141510	PIU	-0.00738639	16	29	0	2	1	1	0	1	0	1	0	2	0	0	0	0	2	0	3	3	0	5	0	0	1	1	1	1	1	0	0	0	2	0	0
P04637	3	Protein	314	324	319	acety	TP53	ENSG00000141510	PIU	-0.00738639	16	29	0	2	1	1	0	1	0	1	0	2	0	0	0	0	2	0	3	3	0	5	0	0	1	1	1	1	1	0	0	0	2	0	0
Q6P9B9	3	Protein	29	252	140	INTS5_N	INTS5	ENSG00000185085	PIU	-0.00739565	12	22	0	2	1	0	0	3	0	0	0	1	0	0	0	1	0	0	0	1	0	0	1	0	1	0	1	0	0	0	0	1	7	0	1
Q86XW9	3	Protein	11	112	61	Thioredoxin	NME9	ENSG00000181322	PIU	-0.00741638	14	29	0	2	0	1	0	4	0	1	0	1	0	0	0	0	0	0	1	2	0	1	0	0	1	1	1	1	0	0	0	0	8	2	0
Q8IZA0	3	Protein				LU	KIAA0319L	ENSG00000142687	LU	-0.00746469	20	116	0	10	8	3	1	15	0	2	2	4	0	1	0	0	0	2	10	5	0	1	0	0	2	2	1	1	5	0	0	0	32	1	0
Q9BRQ6	3	Protein	16	189	102	DUF737	CHCHD6	ENSG00000159685	PIU	-0.0074929	13	30	0	0	2	1	0	2	0	0	0	2	0	0	0	0	0	1	1	2	0	1	0	0	0	1	2	3	1	0	0	0	11	0	0
O95985	3	Protein				LU	TOP3B	ENSG00000100038	LU	-0.00759783	6	16	0	1	0	0	0	1	0	0	0	1	0	0	0	0	0	0	0	0	0	0	0	0	0	0	1	0	3	0	0	0	7	0	0
Q8NFN8	3	Protein	61	313	187	7tm_3	GPR156	ENSG00000175697	PIU	-0.00765885	15	38	0	5	2	1	0	3	0	0	2	2	0	0	0	0	0	1	2	2	0	1	0	0	1	0	1	1	2	0	0	0	11	0	0
O95985	3	Protein	4	155	79	Toprim	TOP3B	ENSG00000100038	PIU	-0.0076981	10	19	0	3	1	1	0	2	0	0	1	0	0	0	1	0	1	0	1	1	0	0	0	0	0	0	0	0	0	0	0	0	7	0	0
Q14865	3	Protein	491	501	496	sumoy	ARID5B	ENSG00000150347	PIU	-0.00769899	2	16	0	0	0	0	0	0	0	0	0	0	0	0	0	0	0	0	0	0	0	0	0	0	0	0	0	0	3	0	0	0	13	0	0
Q8N883	3	Protein	417	427	422	pt	ZNF614	ENSG00000142556	PIU	-0.00776269	5	10	0	0	0	0	0	0	0	0	0	1	0	0	0	0	0	0	0	1	0	0	0	0	0	1	0	0	2	0	0	0	5	0	0
P17658	3	Protein				LU	KCNA6	ENSG00000151079	LU	-0.00776931	13	31	0	2	2	4	0	2	0	1	0	1	0	0	0	0	1	1	6	2	0	0	0	0	0	0	0	0	4	0	1	0	3	0	0
P15056	3	Protein	596	606	601	ubi	BRAF	ENSG00000157764	PIU	-0.00779968	15	440	0	1	0	0	1	49	1	0	6	1	0	0	2	0	1	0	13	0	0	0	0	0	2	1	0	55	3	0	289	0	2	0	0
Q13003	3	Protein	434	548	491	Lig_chan-Glu_bd	GRIK3	ENSG00000163873	PIU	-0.00784275	16	29	0	0	2	0	0	4	0	0	1	0	0	0	1	0	0	1	2	3	1	2	0	0	0	2	0	1	2	0	0	1	4	1	1
P48378	3	Protein	197	274	235	RFX_DNA_binding	RFX2	ENSG00000087903	PIU	-0.00785931	8	21	0	0	0	0	0	2	1	0	2	0	0	0	0	0	0	0	0	0	0	1	0	0	0	1	0	1	2	0	0	0	11	0	0
Q8NH73	3	Protein	29	303	166	7tm_4	OR4S2	ENSG00000174982	PIU	-0.00787165	19	104	0	3	5	1	0	4	0	3	3	4	0	1	0	0	2	2	19	12	0	2	2	0	3	2	0	3	10	0	0	0	15	0	0
P08123	3	Protein	1045	1114	1079	Collagen	COL1A2	ENSG00000164692	PIU	-0.0078882	10	19	0	0	0	0	0	2	0	0	1	2	0	0	0	0	1	0	2	2	0	1	0	0	0	0	1	0	3	0	0	0	4	0	0
Q96RK0	3	Protein				LU	CIC	ENSG00000079432	LU	-0.00792315	25	201	1	6	2	8	0	21	0	1	6	7	0	2	2	1	51	1	3	4	1	3	2	0	1	1	1	4	18	1	0	0	31	0	0
O75385	3	Protein				LU	ULK1	ENSG00000177169	LU	-0.00798522	11	26	0	4	0	1	0	0	0	0	1	1	0	0	0	0	0	0	1	0	0	0	0	0	1	1	1	1	5	0	0	0	8	0	0
O95522	3	Protein	94	104	99	ubi	PRAMEF12	ENSG00000116726	PIU	-0.00808063	9	13	0	0	0	0	0	2	0	0	1	1	0	0	0	0	0	0	1	0	0	0	0	0	0	2	1	2	1	0	0	0	2	0	0
Q8IUZ0	3	Protein	176	330	253	LRR_9	LRRC49	ENSG00000137821	PIU	-0.00808924	8	25	0	3	0	1	0	6	0	0	0	1	0	0	0	0	0	0	3	2	0	0	0	0	0	0	0	0	3	0	0	0	6	0	0
Q9NTG1	3	Protein	243	712	477	REJ	PKDREJ	ENSG00000130943	PIU	-0.00809021	18	68	1	1	2	0	0	13	0	1	2	6	0	0	0	0	1	1	1	2	0	1	0	0	0	0	1	3	8	1	0	0	17	1	0
A5YKK6	3	Protein	1998	2357	2177	Not1	CNOT1	ENSG00000125107	PIU	-0.0081406	19	61	0	3	3	0	1	8	0	1	2	1	0	3	0	0	2	1	1	1	0	0	0	0	1	1	0	2	4	0	1	0	20	1	0
Q07889	3	Protein	783	962	872	RasGEF	SOS1	ENSG00000115904	PIU	-0.00814744	12	25	0	4	0	0	0	3	0	1	1	1	0	0	0	0	1	0	2	1	0	0	0	0	1	1	0	0	1	0	0	0	7	0	0
Q96GG9	3	Protein	9	50	29	UBA_4	DCUN1D1	ENSG00000043093	PIU	-0.00815651	7	11	0	0	0	0	0	1	0	0	0	1	0	0	0	0	1	0	2	1	0	0	0	0	0	1	0	0	0	0	0	0	4	0	0
P42858	3	Protein				LU	HTT	ENSG00000197386	LU	-0.00817096	29	305	1	13	18	7	0	20	2	9	4	7	0	5	1	1	1	17	12	16	2	6	1	1	4	3	7	8	22	1	2	0	56	1	0
Q92673	3	Protein	588	752	670	Sortilin_C	SORL1	ENSG00000137642	PIU	-0.00818023	8	15	0	2	0	1	0	0	0	0	0	1	0	0	0	0	2	0	1	2	0	2	0	0	0	0	0	0	0	0	0	0	4	0	0
Q9C0J1	3	Protein	132	323	227	Galactosyl_T	B3GNT4	ENSG00000176383	PIU	-0.00821216	14	26	0	1	2	0	0	2	0	0	0	1	0	0	0	0	2	1	2	2	0	2	1	0	1	1	0	0	1	0	0	0	6	0	0
O60282	3	Protein	14	327	170	Kinesin	KIF5C	ENSG00000168280	PIU	-0.0082426	16	55	0	2	3	0	0	1	0	1	1	3	0	2	0	0	1	4	1	5	0	0	0	0	1	2	1	0	2	0	0	0	20	0	0
O43525	3	Protein				LU	KCNQ3	ENSG00000184156	LU	-0.00832469	18	69	0	2	5	1	0	8	0	1	2	3	0	1	0	0	1	2	1	9	1	1	0	0	0	2	0	5	2	0	0	0	18	0	0
P17658	3	Protein	43	134	88	BTB_2	KCNA6	ENSG00000151079	PIU	-0.00832866	9	34	0	0	0	3	0	0	0	2	0	6	0	0	0	0	0	0	2	2	0	0	2	0	0	2	0	0	5	0	0	0	9	0	0
P08236	3	Protein	38	224	131	Glyco_hydro_2_N	GUSB	ENSG00000169919	PIU	-0.00837122	11	33	0	1	2	1	0	2	0	2	0	1	0	0	0	0	0	0	0	1	0	0	0	0	0	0	2	1	5	0	0	0	13	0	0
P25940	3	Protein				LU	COL5A3	ENSG00000080573	LU	-0.00839277	26	254	1	10	12	7	0	20	1	0	4	10	0	5	4	2	2	5	15	17	0	10	3	1	5	3	7	11	12	1	6	0	42	0	0
P01112	3	Protein	59	69	64	py	HRAS	ENSG00000174775	PIU	-0.00839715	11	53	0	6	0	0	0	1	0	0	0	3	0	0	0	0	0	0	1	1	0	0	0	16	3	0	0	1	0	0	17	1	2	0	0
Q9BX69	3	Protein	8	92	50	CARD	CARD6	ENSG00000132357	PIU	-0.00859223	11	20	1	4	1	0	0	2	0	0	2	0	0	0	0	1	0	0	0	1	0	1	0	0	0	1	1	0	0	0	0	0	4	0	0
Q92608	3	Protein	263	273	268	ubi	DOCK2	ENSG00000134516	PIU	-0.00861325	8	13	0	0	0	0	0	2	0	0	0	1	0	0	0	0	0	0	3	1	0	1	0	0	0	1	0	1	0	0	0	0	3	0	0
Q96JG9	3	Protein				LU	ZNF469	ENSG00000225614	LU	-0.00863009	15	202	1	0	10	10	1	36	0	8	0	0	1	3	4	0	0	17	0	0	3	0	0	0	0	11	6	0	0	2	0	0	46	0	0
Q8N162	3	Protein				LU	OR8H2	ENSG00000181767	LU	-0.00863024	10	22	0	0	1	1	0	2	0	0	0	1	0	0	0	0	0	1	4	6	0	0	0	0	0	1	0	0	0	0	1	0	2	0	0
O94916	3	Protein	446	545	495	RHD_dimer	NFAT5	ENSG00000102908	PIU	-0.00865981	8	12	0	2	1	1	0	1	0	0	0	2	0	0	0	0	0	1	0	2	0	0	0	0	0	0	0	0	0	0	0	0	2	0	0
P60484	3	Protein	284	294	289	ubi	PTEN	ENSG00000171862	PIU	-0.00869955	8	29	0	1	5	0	0	0	0	0	1	1	1	0	0	0	0	1	0	2	0	0	0	0	0	0	0	0	0	0	0	0	17	0	0
P60484	3	Protein	284	294	289	sumoy	PTEN	ENSG00000171862	PIU	-0.00869955	8	29	0	1	5	0	0	0	0	0	1	1	1	0	0	0	0	1	0	2	0	0	0	0	0	0	0	0	0	0	0	0	17	0	0
O00470	3	Protein				LU	MEIS1	ENSG00000143995	LU	-0.00884556	16	58	1	3	3	2	0	14	0	3	0	3	0	1	1	0	0	1	7	2	0	1	0	0	0	0	0	1	7	0	0	0	7	0	0
P27701	3	Protein	9	255	132	Tetraspannin	CD82	ENSG00000085117	PIU	-0.00885148	13	38	0	3	0	1	0	1	0	0	0	1	0	1	0	0	0	1	4	3	0	2	0	0	0	1	1	0	6	0	0	0	12	0	0
P0DMV9	3	Protein	6	612	309	HSP70	HSPA1B	ENSG00000204388	PIU	-0.00899429	11	17	0	3	0	2	0	3	0	2	0	0	0	0	0	0	0	1	0	1	0	0	1	0	0	0	1	0	1	0	0	0	1	1	0
Q6UW15	3	Protein	57	173	115	Lectin_C	REG3G	ENSG00000143954	PIU	-0.00903126	15	56	0	2	2	0	0	2	0	3	0	6	0	2	0	0	0	0	12	11	0	1	0	0	1	0	1	2	3	0	0	0	5	1	0
P35222	3	Protein	32	42	37	ps	CTNNB1	ENSG00000168036	PIU	-0.00904687	13	224	5	7	0	4	0	9	0	2	0	1	0	0	0	0	0	61	10	0	0	0	1	0	8	0	0	2	12	0	0	0	96	0	0
Q9UKI8	3	Protein	456	734	595	Pkinase	TLK1	ENSG00000198586	PIU	-0.00908943	13	37	0	1	2	2	0	3	0	0	2	2	0	0	0	0	1	0	2	0	0	0	0	0	2	1	1	0	3	0	0	0	11	0	0
Q6ZR52	3	Protein				LU	ZNF493	ENSG00000196268	LU	-0.00909372	23	122	1	7	0	5	0	5	1	1	2	5	0	1	2	0	1	2	9	13	0	4	1	1	0	4	0	1	4	0	1	0	31	1	0
Q5K651	3	Protein	11	67	39	SAM_2	SAMD9	ENSG00000205413	PIU	-0.0091126	9	15	0	0	0	2	0	2	0	0	0	1	0	0	0	0	0	0	2	1	0	0	0	0	0	1	0	1	2	0	0	0	3	0	0
G3V0H7	3	Protein				LU	SLCO1B7	ENSG00000205754	LU	-0.00924065	11	22	0	0	1	0	0	0	0	1	0	2	1	0	0	0	0	0	2	3	0	0	0	0	0	0	1	1	3	0	1	0	6	0	0
O43747	3	Protein	23	574	298	Adaptin_N	AP1G1	ENSG00000166747	PIU	-0.00929662	17	81	0	4	4	2	0	6	0	1	1	7	0	1	0	0	0	4	7	3	0	1	0	0	0	1	0	1	3	1	0	0	25	0	0
Q6DWJ6	3	Protein	43	285	164	7tm_1	GPR139	ENSG00000180269	PIU	-0.00932734	18	70	0	0	2	2	0	7	0	2	1	2	0	0	0	0	1	1	15	6	0	2	1	0	1	2	1	5	6	0	0	0	11	0	0
Q0VGE8	3	Protein				LU	ZNF816	ENSG00000180257	LU	-0.00935782	18	57	0	4	4	0	0	4	0	0	2	3	0	1	0	0	1	1	4	1	0	4	1	0	1	1	0	1	3	0	0	0	15	1	0
Q9NYB5	3	Protein	482	523	502	Kazal_2	SLCO1C1	ENSG00000139155	PIU	-0.00940877	9	14	0	1	2	0	0	0	0	0	0	0	0	0	0	0	0	0	3	2	0	1	0	0	1	0	1	1	2	0	0	0	0	0	0
Q5VWT5	3	Protein				LU	FYB2	ENSG00000187889	LU	-0.00941615	15	99	0	6	2	1	0	7	0	1	0	6	0	1	0	0	3	0	10	3	0	2	0	0	0	3	0	8	5	0	0	0	32	0	0
Q13367	3	Protein	34	590	312	Adaptin_N	AP3B2	ENSG00000103723	PIU	-0.00947753	20	76	0	7	2	1	0	9	0	2	0	2	0	1	0	0	0	3	4	8	1	0	1	0	4	1	2	2	8	1	0	0	15	0	1
Q96QU1	3	Protein	514	606	560	Cadherin	PCDH15	ENSG00000150275	PIU	-0.00947788	17	84	1	0	3	1	0	7	2	0	0	5	0	1	1	0	0	2	11	14	0	0	1	0	0	3	2	2	5	0	0	0	18	0	0
Q9Y2K2	3	Protein	8	259	133	Pkinase	SIK3	ENSG00000160584	PIU	-0.00949981	12	37	0	2	1	1	0	5	0	0	0	3	0	0	0	0	0	0	1	0	0	1	0	0	2	0	0	1	5	0	0	1	13	0	0
Q8WXI7	3	Protein	12699	12807	12753	SEA	MUC16	ENSG00000181143	PIU	-0.00958021	13	24	0	4	0	0	0	3	0	1	2	3	0	0	0	0	0	1	1	1	0	0	1	0	1	0	1	0	3	0	0	0	1	0	0
Q6ZMI0	3	Protein	255	771	513	TTKRSYEDQ	PPP1R21	ENSG00000162869	PIU	-0.00965471	19	73	0	5	2	2	0	2	0	3	1	5	0	1	1	0	3	0	6	8	0	1	1	0	1	1	2	0	5	0	0	0	13	0	0
Q16821	3	Protein	122	230	176	CBM_21	PPP1R3A	ENSG00000154415	PIU	-0.00966748	13	32	0	2	2	1	0	1	0	0	1	2	0	0	0	0	1	0	4	4	0	1	0	0	0	0	0	1	4	0	0	0	8	0	0
O14668	3	Protein				LU	PRRG1	ENSG00000130962	LU	-0.00970073	10	35	0	0	2	1	0	3	0	0	0	0	0	0	0	0	0	0	1	1	0	0	0	0	0	1	0	0	3	1	1	0	18	0	0
Q99996	3	Protein	38	48	43	ps	AKAP9	ENSG00000127914	PIU	-0.00982751	5	11	0	0	0	0	0	4	0	1	0	0	0	0	0	0	0	0	0	0	0	0	0	0	0	1	0	0	3	0	0	0	2	0	0
Q96LW4	3	Protein				LU	PRIMPOL	ENSG00000164306	LU	-0.0098761	14	50	0	2	2	0	0	8	0	0	1	1	0	0	0	0	0	1	0	4	0	0	2	0	1	1	3	0	4	0	0	0	17	1	0
Q99996	3	Protein	31	41	36	acety	AKAP9	ENSG00000127914	PIU	-0.00988408	5	12	0	0	0	0	0	4	0	1	0	0	0	0	0	0	0	0	0	0	0	0	0	0	0	1	0	0	3	0	0	0	3	0	0
P35498	3	Protein	1540	1797	1668	Ion_trans	SCN1A	ENSG00000144285	PIU	-0.00991749	16	56	0	4	4	1	0	3	0	1	2	4	0	1	2	0	0	1	2	9	0	2	0	0	3	0	0	0	4	0	0	0	12	0	0
Q8N349	3	Protein				LU	OR2L13	ENSG00000196071	LU	-0.00996727	10	19	0	0	0	0	0	2	0	0	0	1	0	0	0	1	0	1	4	3	0	0	0	0	0	1	0	2	0	0	0	0	3	1	0
Q92973	3	Protein				LU	TNPO1	ENSG00000083312	LU	-0.0100397	22	110	1	7	4	4	0	12	2	2	0	2	0	1	2	0	1	4	4	5	0	2	1	0	0	1	3	1	5	1	0	0	35	0	0
Q5S007	3	Protein	1336	1456	1396	Roc	LRRK2	ENSG00000188906	PIU	-0.0100801	9	16	0	0	0	1	0	0	0	0	0	2	0	1	0	0	0	0	1	1	0	1	0	0	0	0	0	0	1	0	1	0	6	0	0
Q9Y3C4	3	Protein	20	172	96	CGI-121	TPRKB	ENSG00000144034	PIU	-0.0102039	12	27	0	2	2	0	0	3	0	0	1	1	0	0	0	0	1	0	0	1	0	1	0	0	0	1	0	1	2	0	0	0	8	0	0
	3	Protein				LU	C3orf52	ENSG00000114529	LU	-0.0102043	5	19	0	0	4	1	0	1	0	0	0	1	0	0	0	0	0	0	0	0	0	0	0	0	0	0	0	0	0	0	0	0	12	0	0
Q15334	3	Protein	279	380	329	LLGL	LLGL1	ENSG00000131899	PIU	-0.0103546	13	15	0	1	0	1	0	2	0	1	0	0	0	0	1	0	0	0	1	1	0	0	1	1	1	0	0	1	1	0	0	0	2	0	0
P08123	3	Protein	460	529	494	Collagen	COL1A2	ENSG00000164692	PIU	-0.01046	9	17	0	1	4	0	0	1	0	0	2	0	0	0	1	0	0	0	2	0	0	0	0	0	0	0	0	2	1	0	0	0	3	0	0
Q96JB1	3	Protein	3796	4487	4141	Dynein_heavy	DNAH8	ENSG00000124721	PIU	-0.0106954	21	163	0	10	1	3	0	11	0	4	3	8	0	3	3	0	2	1	8	11	0	5	0	0	0	6	2	1	8	0	0	1	39	1	0
Q5T4S7	3	Protein	4367	5163	4765	E3_UbLigase_R4	UBR4	ENSG00000127481	PIU	-0.0107106	20	83	0	3	7	5	0	14	1	0	1	4	0	2	1	1	1	1	2	4	0	2	0	0	0	1	0	1	6	0	1	0	21	0	0
P15056	3	Protein	457	714	585	Pkinase_Tyr	BRAF	ENSG00000157764	PIU	-0.0107826	22	524	1	7	2	1	1	56	1	0	7	6	0	0	3	0	2	0	34	8	0	2	2	1	5	2	0	56	10	0	290	0	11	0	0
Q96JB1	3	Protein	2123	2259	2191	AAA_5	DNAH8	ENSG00000124721	PIU	-0.0108961	15	34	0	0	1	1	1	4	0	0	1	1	0	0	0	0	0	1	3	4	0	0	0	1	0	1	2	1	1	0	0	0	10	0	0
Q96L73	3	Protein				LU	NSD1	ENSG00000165671	LU	-0.0109999	25	324	1	18	10	15	0	12	0	7	3	44	0	4	3	0	2	5	13	16	1	6	1	0	1	5	0	3	18	1	3	0	74	2	0
Q0P6H9	3	Protein				LU	TMEM62	ENSG00000137842	LU	-0.011076	16	50	0	4	1	2	0	3	1	1	0	2	0	0	0	0	1	0	1	2	0	0	0	0	1	0	0	1	3	1	1	0	23	0	0
Q9BXP8	3	Protein	270	437	353	Laminin_G_3	PAPPA2	ENSG00000116183	PIU	-0.0111389	13	59	0	0	0	0	0	6	0	0	2	3	0	0	0	0	0	1	13	9	1	1	0	0	0	0	0	3	3	0	1	0	13	0	1
Q9UPU3	3	Protein	660	816	738	Sortilin_C	SORCS3	ENSG00000156395	PIU	-0.0111416	18	62	1	4	2	2	1	3	0	2	2	3	1	0	0	0	0	4	11	4	0	0	1	0	0	0	0	3	6	0	1	0	7	0	0
P01116	3	Protein	139	149	144	pt	KRAS	ENSG00000133703	PIU	-0.0111591	7	26	0	0	0	2	0	14	0	0	0	0	0	0	0	0	0	0	1	0	0	0	0	0	0	3	0	0	3	1	0	0	2	0	0
Q9C0G0	3	Protein				LU	ZNF407	ENSG00000215421	LU	-0.0113274	27	267	1	9	11	12	1	15	0	4	7	8	0	5	4	1	2	5	15	17	0	6	1	1	3	5	3	3	19	0	1	0	53	2	0
Q9NSB2	3	Protein	16	161	88	Keratin_2_head	KRT84	ENSG00000161849	PIU	-0.0115689	13	30	0	1	3	2	0	3	0	0	2	0	0	0	1	0	0	1	3	1	0	0	0	0	0	3	0	2	2	0	0	0	6	0	0
P00533	3	Protein	749	759	754	ubi	EGFR	ENSG00000146648	PIU	-0.0116116	3	28	0	0	0	0	0	0	0	0	0	0	0	0	0	0	0	0	24	1	0	0	0	0	0	1	0	0	0	0	0	0	0	0	0
P16401	3	Protein	40	111	75	Linker_histone	HIST1H1B	ENSG00000184357	PIU	-0.0116601	12	22	0	1	1	0	0	0	2	0	1	2	0	0	1	0	0	0	3	1	0	0	2	0	0	2	0	0	3	0	0	0	2	0	0
O60706	3	Protein				LU	ABCC9	ENSG00000069431	LU	-0.0118017	20	163	0	5	10	5	0	9	0	3	6	9	0	1	1	0	2	1	13	10	1	4	0	0	0	4	2	4	19	0	0	0	33	0	0
Q17RS7	3	Protein	122	208	165	XPG_I	GEN1	ENSG00000178295	PIU	-0.0118945	8	11	0	1	0	0	0	0	0	0	0	2	0	0	0	0	1	0	1	1	0	0	0	0	0	0	1	0	1	0	0	0	2	0	0
Q63HM9	3	Protein				LU	PLCXD3	ENSG00000182836	LU	-0.0119091	20	104	0	6	6	2	1	6	0	1	6	5	0	0	0	0	3	3	9	18	0	4	0	0	2	1	1	5	5	0	0	0	10	2	0
Q9HCK4	3	Protein	30	114	72	Ig_3	ROBO2	ENSG00000185008	PIU	-0.0119244	14	34	0	2	1	1	0	5	0	1	1	2	0	1	0	0	0	0	8	2	0	0	0	0	1	2	0	0	4	0	0	0	2	0	0
O60447	3	Protein	166	368	267	RabGAP-TBC	EVI5	ENSG00000067208	PIU	-0.0119548	14	40	0	1	2	2	0	5	0	0	0	2	0	2	1	0	0	1	2	4	0	1	0	0	0	2	0	0	2	0	0	0	13	0	0
P04637	3	Protein	373	383	378	ps	TP53	ENSG00000141510	PIU	-0.0120028	7	11	0	2	0	1	0	0	0	0	1	1	0	0	0	0	1	0	0	0	0	0	0	0	0	0	0	0	0	0	1	0	4	0	0
P22570	3	Protein	39	231	135	Pyr_redox_2	FDXR	ENSG00000161513	PIU	-0.0120444	15	28	2	1	1	1	0	2	0	0	0	1	0	0	0	0	1	0	2	2	0	1	1	0	0	0	0	1	2	0	0	1	9	0	0
Q6NZY4	3	Protein	287	335	311	PSP	ZCCHC8	ENSG00000033030	PIU	-0.0120576	9	12	0	0	1	0	0	2	0	0	0	1	0	0	0	0	0	0	1	2	0	0	0	0	0	1	1	1	0	0	0	0	1	0	0
O95239	3	Protein				LU	KIF4A	ENSG00000090889	LU	-0.0121181	20	93	0	2	10	5	0	7	0	3	1	3	1	2	2	0	0	1	6	3	0	2	1	0	0	0	2	3	2	0	0	0	30	1	0
Q14832	3	Protein	588	825	706	7tm_3	GRM3	ENSG00000198822	PIU	-0.01223	19	68	0	3	1	0	0	3	0	1	2	3	1	1	1	0	1	1	1	8	0	1	1	0	0	2	0	3	7	0	0	0	22	0	0
Q70SY1	3	Protein				LU	CREB3L2	ENSG00000182158	LU	-0.0122921	18	44	0	2	1	1	0	2	0	0	1	3	0	2	0	1	1	1	5	6	0	1	1	0	1	0	0	1	2	0	0	0	10	0	0
Q14667	3	Protein	26	476	251	Fmp27	KIAA0100	ENSG00000007202	PIU	-0.0123616	16	62	0	6	3	2	0	3	0	0	0	1	0	2	1	0	0	2	3	3	0	2	2	0	1	0	0	1	9	0	0	0	13	0	0
Q96Q89	3	Protein	64	479	271	Kinesin	KIF20B	ENSG00000138182	PIU	-0.0124727	19	63	0	1	2	2	0	4	0	2	1	2	0	2	0	0	1	3	3	2	0	0	1	0	2	0	0	1	6	0	0	1	19	1	0
Q9P1Z9	3	Protein	29	143	86	RBP_receptor	CCDC180	ENSG00000197816	PIU	-0.0125039	15	29	0	2	2	1	0	2	1	1	1	2	0	0	1	0	0	0	0	1	0	0	0	0	0	2	0	1	2	0	1	0	8	0	0
Q7Z3H0	3	Protein	1	95	48	Ank_2	ANKRD33	ENSG00000167612	PIU	-0.0126496	10	18	0	1	0	0	0	1	0	0	1	1	0	1	1	0	0	0	2	3	0	0	0	0	0	0	1	0	0	0	0	0	5	0	0
Q8IWT3	3	Protein	1867	1945	1906	Cullin_Nedd8	CUL9	ENSG00000112659	PIU	-0.0127545	10	20	0	1	0	1	0	2	0	0	0	0	0	0	0	0	0	1	1	1	0	0	1	0	1	0	0	0	2	0	0	0	7	0	0
Q3SY77	3	Protein	23	520	271	UDPGT	UGT3A2	ENSG00000168671	PIU	-0.0127586	21	152	0	7	5	3	0	12	0	2	7	1	0	1	1	1	1	0	16	19	0	1	2	0	1	5	4	7	6	0	0	0	25	0	0
Q70CQ2	3	Protein	1894	2236	2065	UCH	USP34	ENSG00000115464	PIU	-0.0128675	17	47	0	1	4	1	0	4	0	1	1	1	0	0	1	0	0	0	3	2	0	0	0	1	1	2	0	1	3	0	0	1	16	0	0
Q68BL8	3	Protein	498	748	623	OLF	OLFML2B	ENSG00000162745	PIU	-0.0129195	17	79	1	1	5	0	0	7	0	4	1	6	0	1	1	0	0	1	12	4	0	0	1	0	1	2	0	0	6	0	0	0	18	0	0
Q13585	3	Protein	45	294	169	7tm_1	GPR50	ENSG00000102195	PIU	-0.0130508	19	53	2	0	3	3	0	5	1	1	1	2	0	0	1	1	0	1	4	1	0	2	0	0	2	1	0	6	4	0	0	0	9	0	0
Q96JB1	3	Protein				LU	DNAH8	ENSG00000124721	LU	-0.0130542	23	275	0	14	7	8	0	15	0	4	7	13	1	0	6	1	3	2	23	23	0	4	1	0	2	4	2	12	14	0	1	0	47	0	0
Q9UPV7	3	Protein	126	198	162	Zf_RING	PHF24	ENSG00000122733	PIU	-0.0130654	7	10	0	2	0	1	0	1	0	0	0	1	0	0	0	0	0	0	1	0	0	0	0	0	0	0	0	0	2	0	0	0	2	0	0
Q5K651	3	Protein	1456	1466	1461	methy_k	SAMD9	ENSG00000205413	PIU	-0.0132003	4	12	0	0	0	0	0	2	0	0	0	0	0	0	0	0	0	0	1	1	0	0	0	0	0	0	0	0	0	0	0	0	7	0	0
Q15878	3	Protein	475	714	594	Ion_trans	CACNA1E	ENSG00000198216	PIU	-0.0132759	17	68	0	1	8	1	0	5	1	1	4	3	0	0	0	0	0	4	3	3	0	0	2	0	0	1	1	3	1	0	0	0	22	0	0
Q5UIP0	3	Protein	19	361	190	Rif1_N	RIF1	ENSG00000080345	PIU	-0.0132931	12	55	0	4	2	2	0	6	0	0	0	2	0	0	0	0	0	0	2	4	0	1	0	0	0	1	0	3	2	0	0	0	22	0	0
Q92538	3	Protein	699	884	791	Sec7	GBF1	ENSG00000107862	PIU	-0.0133721	13	27	0	0	0	0	0	3	0	2	1	1	0	1	1	0	0	0	0	0	0	1	0	0	0	1	1	2	2	0	1	0	9	0	0
Q3V6T2	3	Protein				LU	CCDC88A	ENSG00000115355	LU	-0.0136145	18	143	0	10	3	7	0	11	0	3	1	5	0	2	1	0	3	0	10	9	0	1	0	0	0	3	1	0	13	0	0	0	38	1	0
Q96LP6	3	Protein				LU	C12orf42	ENSG00000179088	LU	-0.0136886	8	25	0	0	0	1	0	3	0	0	0	2	0	1	0	0	0	1	1	0	0	1	0	0	0	0	0	0	0	0	0	0	12	0	0
Q9H1P3	3	Protein	75	470	272	Oxysterol_BP	OSBPL2	ENSG00000130703	PIU	-0.0138214	18	54	0	1	2	2	0	7	0	1	0	2	0	0	0	1	1	0	3	3	0	1	1	0	1	2	0	4	5	0	0	0	15	0	1
Q6ZMN7	3	Protein	224	311	267	PDZ	PDZRN4	ENSG00000165966	PIU	-0.0138458	11	22	0	1	1	0	0	0	0	0	0	0	0	0	1	0	1	0	3	3	0	0	0	0	1	1	1	1	0	0	0	0	7	0	0
Q03001	3	Protein	4513	4622	4567	Spectrin	DST	ENSG00000151914	PIU	-0.013948	12	25	0	3	1	0	0	5	0	1	0	0	0	0	1	0	0	2	2	2	0	1	1	0	0	0	0	1	0	0	0	0	5	0	0
Q9P2R6	3	Protein				LU	RERE	ENSG00000142599	LU	-0.0140139	16	39	0	1	4	2	0	3	0	0	2	0	0	0	2	0	1	0	1	0	0	0	1	0	1	0	1	0	2	1	1	0	12	0	1
Q8NG08	3	Protein	453	684	568	AAA_30	HELB	ENSG00000127311	PIU	-0.0140316	15	32	0	0	2	1	0	2	0	0	1	0	0	1	0	0	1	1	3	2	0	0	1	0	1	0	0	1	3	0	0	0	10	1	0
Q6ZRI8	3	Protein	439	449	444	ps	ARHGAP36	ENSG00000147256	PIU	-0.0141353	7	11	0	0	0	0	0	2	0	0	0	1	0	0	0	0	1	0	2	0	0	0	1	0	0	0	0	1	0	0	0	0	3	0	0
P04637	3	Protein	279	289	284	pt	TP53	ENSG00000141510	PIU	-0.0141984	25	280	0	39	26	6	0	17	0	8	9	31	1	1	0	1	16	3	23	20	0	16	6	1	4	13	3	1	16	0	0	1	10	2	0
Q9BZW2	3	Protein	6	579	292	Na_sulph_symp	SLC13A1	ENSG00000081800	PIU	-0.0143319	24	150	2	5	8	4	0	12	0	2	1	7	0	1	2	0	1	2	6	18	0	4	1	0	0	2	1	6	12	0	1	1	35	0	1
Q8NG75	3	Protein				LU	OR5T1	ENSG00000181698	LU	-0.014353	5	13	0	0	1	1	0	0	0	0	0	0	0	0	0	0	0	0	2	0	0	0	0	0	0	0	0	0	3	0	0	0	6	0	0
Q15572	3	Protein				LU	TAF1C	ENSG00000103168	LU	-0.0143591	22	110	0	4	3	4	0	13	0	2	0	6	0	1	1	0	0	0	7	11	0	1	1	0	1	1	1	4	8	1	1	1	26	0	1
Q8NDV1	3	Protein				LU	ST6GALNAC3	ENSG00000184005	LU	-0.0143981	10	25	0	0	1	0	1	0	0	0	1	2	0	1	0	0	0	0	3	3	0	1	0	0	0	0	0	0	3	0	0	0	8	0	0
P55073	3	Protein				LU	DIO3	ENSG00000197406	LU	-0.0144993	7	12	0	0	0	0	0	2	0	1	0	1	0	0	0	0	0	0	0	0	0	0	0	0	1	0	0	2	1	0	0	0	3	0	0
Q6ZRI8	3	Protein	236	396	316	RhoGAP	ARHGAP36	ENSG00000147256	PIU	-0.0145252	16	48	0	1	1	1	0	3	0	0	1	1	0	0	0	1	1	1	7	5	0	2	1	0	0	0	0	2	3	0	0	0	15	0	0
Q49A92	3	Protein				LU	C8orf34	ENSG00000165084	LU	-0.0145737	21	144	1	12	2	3	0	10	0	2	1	10	0	2	0	0	2	2	7	19	0	2	2	0	0	2	1	10	14	0	2	0	27	0	0
Q13464	3	Protein				LU	ROCK1	ENSG00000067900	LU	-0.0147809	22	165	0	3	5	6	2	15	0	2	1	7	0	4	1	0	0	1	5	7	1	2	3	0	1	7	1	1	12	0	0	0	46	0	0
Q13563	3	Protein				LU	PKD2	ENSG00000118762	LU	-0.014812	20	58	1	5	4	1	0	5	0	1	2	1	1	1	1	0	0	1	5	2	0	1	1	0	0	2	0	1	4	0	0	0	13	0	0
O60336	3	Protein				LU	MAPKBP1	ENSG00000137802	LU	-0.014833	26	112	1	6	7	6	0	10	0	1	3	9	1	1	3	1	2	1	4	6	0	2	1	0	1	2	2	3	7	0	0	0	15	1	1
Q8N883	3	Protein				LU	ZNF614	ENSG00000142556	LU	-0.0148352	16	64	0	6	1	2	0	9	0	0	2	1	0	1	0	0	0	0	1	4	0	3	1	0	1	1	0	2	4	0	0	0	12	0	0
Q9BZV3	3	Protein	241	335	288	SEA	IMPG2	ENSG00000081148	PIU	-0.0149298	13	22	0	1	1	1	0	2	0	1	0	1	0	0	0	1	0	0	1	1	0	0	0	0	0	1	0	1	4	0	0	0	4	0	0
Q9NUM4	3	Protein	27	258	142	DUF1356	TMEM106B	ENSG00000106460	PIU	-0.0151924	17	39	0	1	2	1	0	0	0	1	0	1	0	0	1	1	1	1	2	4	0	1	0	0	1	2	1	0	5	0	0	0	11	0	0
P04637	3	Protein	346	356	351	ubi	TP53	ENSG00000141510	PIU	-0.0152446	8	17	0	0	0	0	0	0	0	0	0	1	0	0	0	0	1	0	5	3	0	3	0	0	0	0	1	0	0	0	0	0	1	1	0
Q14204	3	Protein				LU	DYNC1H1	ENSG00000197102	LU	-0.0152601	23	107	1	8	3	3	0	7	0	0	3	5	0	1	2	0	2	3	5	5	1	3	1	0	3	0	2	2	8	0	1	0	27	1	0
O60447	3	Protein				LU	EVI5	ENSG00000067208	LU	-0.0153348	19	92	0	2	4	1	0	9	0	2	2	1	0	1	1	0	2	1	7	7	0	1	0	0	1	3	0	1	7	0	0	0	27	0	0
O43663	3	Protein	35	615	325	MAP65_ASE1	PRC1	ENSG00000198901	PIU	-0.0154651	18	81	0	9	4	1	0	3	0	1	0	4	0	1	2	0	0	1	5	4	0	6	3	0	0	3	0	1	4	0	2	0	18	0	0
P01116	3	Protein	142	152	147	ubi	KRAS	ENSG00000133703	PIU	-0.015469	7	27	0	0	0	2	0	14	0	0	0	0	0	0	0	0	0	0	1	0	0	0	0	0	0	3	0	0	4	1	0	0	2	0	0
P01116	3	Protein	142	152	147	acety	KRAS	ENSG00000133703	PIU	-0.015469	7	27	0	0	0	2	0	14	0	0	0	0	0	0	0	0	0	0	1	0	0	0	0	0	0	3	0	0	4	1	0	0	2	0	0
P01116	3	Protein	143	153	148	pt	KRAS	ENSG00000133703	PIU	-0.015469	7	27	0	0	0	2	0	14	0	0	0	0	0	0	0	0	0	0	1	0	0	0	0	0	0	3	0	0	4	1	0	0	2	0	0
	3	Protein				LU	C3orf30	ENSG00000163424	LU	-0.0156468	19	112	0	4	9	3	0	3	0	4	4	7	0	1	1	0	1	5	11	12	0	4	0	0	0	2	1	0	7	0	0	0	17	2	0
Q5S007	3	Protein	1881	2132	2006	Pkinase	LRRK2	ENSG00000188906	PIU	-0.0157246	16	49	0	3	2	2	0	4	0	0	1	4	0	1	1	0	0	1	4	3	0	2	0	0	0	1	0	2	3	0	0	0	11	0	0
P04637	3	Protein	150	160	155	pt	TP53	ENSG00000141510	PIU	-0.0157534	20	235	0	16	10	1	0	9	0	6	12	21	1	0	0	0	17	7	28	52	0	11	6	0	2	3	3	0	13	0	0	0	12	2	0
Q86T96	3	Protein				LU	RNF180	ENSG00000164197	LU	-0.0157979	16	85	0	5	3	3	0	13	0	2	0	2	0	0	0	0	1	2	8	2	0	2	1	0	0	3	0	3	4	0	0	0	24	0	0
Q9BZV3	3	Protein	900	999	949	SEA	IMPG2	ENSG00000081148	PIU	-0.0158134	8	21	0	1	0	0	0	2	0	0	0	3	0	0	0	0	1	0	0	2	0	0	0	0	0	1	0	0	1	0	0	0	8	0	0
Q8NBS3	3	Protein				LU	SLC4A11	ENSG00000088836	LU	-0.0158161	14	68	0	3	1	2	1	13	0	1	0	4	0	0	0	0	1	1	4	3	0	0	0	0	0	1	0	0	8	0	0	0	22	0	0
P21728	3	Protein				LU	DRD1	ENSG00000184845	LU	-0.0158298	9	25	0	3	0	0	0	3	0	0	2	0	0	0	0	0	0	0	4	1	0	0	0	0	0	0	1	1	3	0	0	0	7	0	0
P08183	3	Protein				LU	ABCB1	ENSG00000085563	LU	-0.0158846	18	75	0	3	1	4	0	10	0	0	3	2	0	1	0	0	1	1	4	5	0	1	2	0	1	1	0	2	7	0	0	0	21	0	0
Q9Y2K3	3	Protein				LU	MYH15	ENSG00000144821	LU	-0.0159936	13	35	0	0	0	3	0	4	0	0	1	1	0	0	1	0	1	0	4	4	0	0	1	0	0	1	0	1	2	0	0	0	10	0	0
P17658	3	Protein	173	469	321	Ion_trans	KCNA6	ENSG00000151079	PIU	-0.0161628	21	97	1	3	3	2	0	8	1	0	2	2	0	1	0	0	1	4	4	8	0	2	5	1	1	0	1	7	9	0	0	0	28	0	0
Q9Y2K2	3	Protein				LU	SIK3	ENSG00000160584	LU	-0.016248	25	148	1	6	4	2	0	7	0	2	3	7	0	1	2	0	2	2	2	13	1	8	1	0	2	2	3	2	11	0	2	0	42	0	1
Q15878	3	Protein	1735	1805	1770	GPHH	CACNA1E	ENSG00000198216	PIU	-0.0163024	7	11	0	0	0	1	0	1	0	1	0	0	0	0	0	0	1	0	2	0	0	0	0	0	1	0	0	0	0	0	0	0	4	0	0
Q9HCL2	3	Protein	203	355	279	Acyltransferase	GPAM	ENSG00000119927	PIU	-0.0164019	13	26	0	1	0	2	0	1	0	0	2	1	0	1	0	0	0	1	1	3	0	0	1	0	0	0	0	0	1	0	0	0	8	1	0
Q8NHC8	3	Protein				LU	OR2T6	ENSG00000198104	LU	-0.0165926	9	14	0	1	0	1	0	1	0	0	0	0	0	0	0	0	0	1	3	3	0	1	0	0	0	0	0	0	1	0	0	0	2	0	0
Q96L42	3	Protein				LU	KCNH8	ENSG00000183960	LU	-0.0166009	20	163	1	10	5	1	0	13	0	2	4	6	0	2	1	0	0	4	21	15	0	3	0	0	2	3	4	5	10	0	0	0	32	0	0
Q6P1N0	3	Protein	655	773	714	C2	CC2D1A	ENSG00000132024	PIU	-0.0167405	7	13	0	3	0	0	0	1	0	0	0	0	0	0	1	0	0	0	0	3	0	0	0	0	0	1	0	0	1	0	0	0	2	0	0
P25686	3	Protein				LU	DNAJB2	ENSG00000135924	LU	-0.016886	13	23	1	2	0	0	0	2	0	0	0	1	0	1	1	1	1	1	4	0	0	0	0	0	0	0	1	0	1	0	0	0	6	0	0
Q9P2U8	3	Protein	76	461	268	MFS_1	SLC17A6	ENSG00000091664	PIU	-0.0169849	21	128	0	5	6	3	1	7	0	5	3	5	0	4	0	0	1	2	20	19	0	2	1	0	2	1	4	2	9	0	0	0	17	0	0
Q13003	3	Protein	562	832	697	Lig_chan	GRIK3	ENSG00000163873	PIU	-0.0171039	20	70	0	4	3	3	0	10	0	1	5	3	0	1	1	0	2	2	2	6	0	0	1	0	1	1	3	3	3	0	0	0	15	0	0
O75607	3	Protein	37	139	88	Nucleoplasmin	NPM3	ENSG00000107833	PIU	-0.0174085	13	18	0	3	1	0	1	1	0	0	0	3	0	1	0	0	0	0	1	0	0	1	1	0	0	0	0	1	0	0	1	1	2	0	0
Q12996	3	Protein				LU	CSTF3	ENSG00000176102	LU	-0.0174525	12	33	0	0	1	1	0	2	0	1	1	1	0	0	0	0	0	0	3	0	0	0	2	0	0	1	0	2	3	0	0	0	12	0	0
P42695	3	Protein				LU	NCAPD3	ENSG00000151503	LU	-0.0176483	24	160	0	5	3	3	0	16	1	4	2	4	0	2	1	1	1	1	16	14	1	5	2	0	2	0	1	2	11	0	1	0	41	0	0
Q7L5Y6	3	Protein				LU	DET1	ENSG00000140543	LU	-0.0177071	12	26	0	1	1	0	0	2	0	0	1	1	0	0	0	0	0	3	2	2	0	0	0	0	1	0	0	1	4	0	0	0	6	0	0
P78509	3	Protein				LU	RELN	ENSG00000189056	LU	-0.0180824	28	738	5	32	31	10	0	42	0	8	18	41	0	6	2	1	7	11	70	71	1	11	6	0	6	10	8	14	46	0	2	1	67	1	1
Q86TY3	3	Protein	28	610	319	DUF4696	ARMH4	ENSG00000139971	PIU	-0.0181781	18	102	0	7	7	4	0	8	1	1	3	3	0	0	0	0	2	0	3	9	0	0	1	0	1	3	3	0	6	0	0	1	30	0	0
P22607	3	Protein				LU	FGFR3	ENSG00000068078	LU	-0.0182401	10	92	0	53	0	0	0	7	0	0	0	9	0	0	3	0	1	0	0	7	1	0	0	0	0	0	1	0	3	0	0	0	5	0	0
P32249	3	Protein	48	308	178	7tm_1	GPR183	ENSG00000169508	PIU	-0.0183858	18	39	1	0	1	2	0	5	0	0	1	1	0	1	1	0	0	1	4	2	0	1	1	0	0	1	0	1	3	0	1	0	8	0	0
P54803	3	Protein	17	685	351	Glyco_hydro_59	GALC	ENSG00000054983	PIU	-0.0184831	19	106	0	3	1	2	0	6	0	0	1	3	0	0	1	0	1	5	8	13	0	0	2	0	1	1	0	2	5	0	0	1	33	2	0
O75129	3	Protein				LU	ASTN2	ENSG00000148219	LU	-0.0185744	24	278	0	7	9	3	0	18	1	5	2	11	0	3	1	0	1	2	39	28	0	6	5	1	3	10	5	7	26	0	3	0	42	0	0
Q01726	3	Protein	55	298	176	7tm_1	MC1R	ENSG00000258839	PIU	-0.0187213	13	38	1	2	0	2	0	4	0	0	0	3	0	1	0	0	2	1	0	1	0	3	0	0	0	2	0	0	7	0	0	0	8	0	0
P04430	3	Protein	28	117	72	V-set	IGKV1-16	ENSG00000240864	PIU	-0.0188565	14	48	0	2	1	0	0	2	1	0	2	2	0	1	0	0	1	0	10	7	0	0	0	0	0	0	1	3	5	0	0	0	2	0	0
Q6P047	3	Protein	31	137	84	CLAMP	C8orf74	ENSG00000171060	PIU	-0.018858	9	18	0	1	2	0	0	3	0	0	1	0	0	0	0	0	1	0	4	1	0	0	0	0	0	1	0	0	0	0	0	0	4	0	0
O00222	3	Protein	512	562	537	NCD3G	GRM8	ENSG00000179603	PIU	-0.0189559	11	22	0	0	0	0	0	0	0	1	1	1	0	0	0	1	0	1	3	5	0	0	3	0	0	0	0	1	1	0	0	0	4	0	0
P61106	3	Protein	13	174	93	Ras	RAB14	ENSG00000119396	PIU	-0.0189758	9	28	0	0	2	1	0	2	0	0	0	0	0	0	1	0	0	0	0	1	0	2	0	0	0	1	0	0	4	0	0	0	13	0	0
Q2TBF2	3	Protein	130	209	169	WSC	WSCD2	ENSG00000075035	PIU	-0.0190412	12	33	0	1	2	2	0	5	0	0	5	2	0	0	0	0	0	0	5	2	0	0	0	0	1	0	0	1	2	0	0	0	5	0	0
Q6ZMY3	3	Protein	857	1017	937	SPOC	SPOCD1	ENSG00000134668	PIU	-0.0191054	12	22	0	1	0	0	0	1	1	0	1	0	0	0	0	1	0	1	1	1	0	1	1	0	0	0	1	0	0	0	0	0	10	0	0
Q14204	3	Protein	3922	4644	4283	Dynein_heavy	DYNC1H1	ENSG00000197102	PIU	-0.0191501	22	101	1	6	4	5	0	7	0	0	1	3	0	3	1	1	4	1	3	3	0	2	0	0	1	1	0	2	6	0	1	0	22	1	0
Q8IWZ3	3	Protein				LU	ANKHD1	ENSG00000131503	LU	-0.0191583	21	198	0	16	9	8	0	16	1	3	3	10	0	1	1	0	3	7	11	11	0	4	1	0	2	5	0	6	13	0	0	0	40	0	0
P07900	3	Protein				LU	HSP90AA1	ENSG00000080824	LU	-0.0194982	14	25	0	3	1	1	0	3	0	0	1	0	0	1	0	0	0	1	3	1	0	0	1	0	1	0	1	0	1	0	0	0	4	0	0
Q8N103	3	Protein	101	250	175	RhoGAP	TAGAP	ENSG00000164691	PIU	-0.0196597	9	16	0	1	0	1	0	1	0	0	1	0	0	0	0	0	0	0	1	1	0	2	0	0	0	0	0	0	1	0	0	0	7	0	0
Q8IWB6	3	Protein	264	509	386	Pkinase_Tyr	TEX14	ENSG00000121101	PIU	-0.0197749	17	53	0	3	5	2	0	8	0	0	2	0	0	0	0	0	2	1	5	1	0	1	0	0	1	2	0	1	2	0	1	0	14	1	0
Q8TEL6	3	Protein				LU	TRPC4AP	ENSG00000100991	LU	-0.0200211	15	43	0	0	2	1	1	2	0	0	0	1	0	0	2	0	1	1	6	7	0	0	0	0	0	1	1	1	2	0	0	0	11	0	0
Q8NGS6	3	Protein				LU	OR13C3	ENSG00000204246	LU	-0.0200349	10	15	2	1	0	0	0	2	0	0	0	1	0	0	1	0	0	0	1	0	0	0	0	0	0	0	1	2	1	0	0	0	3	0	0
Q2LD37	3	Protein	4384	4902	4643	FSA_C	KIAA1109	ENSG00000138688	PIU	-0.0201447	16	73	0	4	2	0	0	12	0	0	0	2	0	1	1	0	0	2	6	6	0	0	1	0	0	1	1	4	4	0	0	0	20	0	1
A6NKB5	3	Protein	1619	1844	1731	Pecanex_C	PCNX2	ENSG00000135749	PIU	-0.0203689	13	34	1	1	4	1	0	3	0	0	1	0	0	1	0	0	0	0	2	2	0	0	0	0	0	1	0	1	3	0	0	0	10	0	0
Q9UPU3	3	Protein	826	904	865	PKD	SORCS3	ENSG00000156395	PIU	-0.0204454	14	31	0	0	0	1	0	4	0	1	0	2	0	0	0	0	0	2	5	2	0	0	0	0	1	2	0	1	1	0	1	0	7	1	0
P14902	3	Protein	11	398	204	IDO	IDO1	ENSG00000131203	PIU	-0.0204869	19	74	0	5	1	2	0	6	0	3	2	4	0	0	0	1	0	1	4	6	0	2	1	0	0	2	1	7	3	0	1	0	16	0	0
Q8NGD3	3	Protein				LU	OR4K5	ENSG00000176281	LU	-0.0209678	10	22	0	0	0	1	0	2	0	0	0	1	0	0	0	0	1	0	1	5	1	0	0	0	0	0	0	2	2	0	0	0	5	0	0
Q9HAT8	3	Protein	10	420	215	Pellino	PELI2	ENSG00000139946	PIU	-0.0209748	20	82	1	5	6	4	0	4	0	2	3	2	0	1	1	0	1	1	7	4	0	1	0	0	2	0	0	4	9	0	0	0	21	1	0
P00533	3	Protein	709	719	714	ubi	EGFR	ENSG00000146648	PIU	-0.020993	6	12	0	1	0	0	0	0	0	0	1	1	0	0	0	0	1	0	6	0	0	1	0	0	0	0	0	0	0	0	0	0	0	0	0
Q96MK2	3	Protein				LU	RIPOR3	ENSG00000042062	LU	-0.0210184	19	65	0	4	2	1	0	5	0	0	1	3	1	0	1	1	2	3	8	6	1	1	0	0	0	1	0	4	4	0	0	0	13	0	0
Q93100	3	Protein				LU	PHKB	ENSG00000102893	LU	-0.0210204	10	26	0	2	2	1	0	2	0	0	0	0	0	0	0	0	1	0	1	3	0	0	0	0	0	2	0	0	1	0	0	0	11	0	0
	3	Protein				LU	KIAA1468	ENSG00000134444	LU	-0.0210369	20	99	0	7	4	2	0	12	0	2	0	3	0	1	1	1	1	1	7	9	0	2	2	0	0	1	0	2	9	0	1	0	20	0	0
Q7Z7F0	3	Protein				LU	KHDC4	ENSG00000132680	LU	-0.0210412	20	97	1	5	7	4	0	4	0	1	0	9	0	0	1	0	4	4	6	9	0	1	1	0	1	5	2	1	7	0	0	0	17	0	0
Q03001	3	Protein	699	803	751	Spectrin	DST	ENSG00000151914	PIU	-0.0210696	9	28	0	1	2	0	0	1	0	0	0	2	0	0	0	0	0	0	0	1	0	1	0	0	0	0	0	1	1	0	0	0	13	0	0
Q9HBD1	3	Protein				LU	RC3H2	ENSG00000056586	LU	-0.0211114	23	132	1	4	6	4	0	7	0	1	3	5	1	0	1	0	1	2	13	10	0	2	1	0	3	2	0	1	9	1	0	1	30	0	0
P59282	3	Protein	6	161	83	p25-alpha	TPPP2	ENSG00000179636	PIU	-0.0212404	13	40	0	1	2	0	0	5	0	0	0	2	0	0	0	0	1	1	3	4	0	1	0	0	1	0	0	0	3	0	0	0	13	0	1
Q13315	3	Protein	2713	2962	2837	PI3_PI4_kinase	ATM	ENSG00000149311	PIU	-0.0215434	20	94	0	6	5	0	0	6	0	2	1	4	0	2	2	1	0	2	7	5	0	1	1	0	5	3	0	0	8	0	1	0	25	1	0
Q6ZP82	3	Protein				LU	CCDC141	ENSG00000163492	LU	-0.0215492	23	283	0	11	6	9	0	22	0	3	5	9	0	0	3	1	3	6	17	30	0	7	1	0	1	9	2	11	16	0	0	1	47	2	0
A5YKK6	3	Protein	1087	1313	1200	CNOT1_CAF1_bind	CNOT1	ENSG00000125107	PIU	-0.0216312	12	42	0	2	1	3	0	4	0	0	0	2	0	0	2	0	1	0	0	2	0	0	0	0	0	1	0	0	3	0	0	1	17	0	0
Q96JB1	3	Protein	2419	2691	2555	AAA_7	DNAH8	ENSG00000124721	PIU	-0.0216961	19	67	0	1	3	0	0	9	0	1	1	4	0	0	1	0	2	1	4	11	0	1	0	0	0	2	2	1	3	0	0	1	13	1	0
Q12913	3	Protein	1065	1297	1181	Y_phosphatase	PTPRJ	ENSG00000149177	PIU	-0.0217218	12	52	0	1	4	2	0	1	0	0	2	2	0	0	1	0	0	0	7	1	0	3	0	0	0	0	0	0	5	0	0	0	18	0	0
Q969Y0	3	Protein	73	284	178	Neurexophilin	NXPE3	ENSG00000144815	PIU	-0.0218263	12	30	2	3	0	0	0	0	0	1	0	0	0	0	1	0	0	0	3	2	0	1	0	0	1	2	0	1	3	0	0	0	9	0	0
Q9UMS6	3	Protein				LU	SYNPO2	ENSG00000172403	LU	-0.0220002	23	143	1	13	6	1	0	12	1	1	4	2	0	1	1	0	1	4	11	8	0	4	3	0	2	4	0	6	8	0	1	0	28	0	0
Q9P055	3	Protein	24	315	169	DUF766	JKAMP	ENSG00000050130	PIU	-0.022125	13	47	1	3	0	1	0	5	0	2	0	1	0	1	0	0	1	3	0	4	0	0	0	0	0	1	0	0	8	0	0	0	12	0	0
O15519	3	Protein	253	477	365	Peptidase_C14	CFLAR	ENSG00000003402	PIU	-0.0221663	11	28	0	2	0	0	0	2	0	0	0	2	0	2	1	0	1	0	1	5	0	0	0	0	2	0	0	0	0	0	0	0	7	1	0
Q9Y4B6	3	Protein				LU	DCAF1	ENSG00000145041	LU	-0.0223595	21	109	1	5	6	5	0	10	1	1	2	4	0	0	0	0	1	1	4	3	0	5	1	1	0	4	0	3	5	0	0	0	29	1	0
O75385	3	Protein	853	1048	950	DUF3543	ULK1	ENSG00000177169	PIU	-0.022405	15	27	0	2	0	1	0	4	0	1	2	2	0	0	0	0	0	1	1	2	0	0	0	0	0	0	1	1	1	1	0	0	4	1	0
P00533	3	Protein	763	773	768	ps	EGFR	ENSG00000146648	PIU	-0.0225145	4	10	0	0	1	0	0	0	0	0	1	0	0	0	0	0	0	2	5	0	0	0	0	0	0	0	0	0	0	0	0	0	0	0	0
O75157	3	Protein	694	750	722	TSC22	TSC22D2	ENSG00000196428	PIU	-0.0225403	9	21	0	3	2	0	0	2	0	0	1	0	0	0	0	0	0	0	1	1	0	0	0	0	0	1	0	0	1	0	0	0	9	0	0
Q9P2U8	3	Protein				LU	SLC17A6	ENSG00000091664	LU	-0.0226062	18	62	1	2	0	1	0	3	0	2	1	2	0	0	1	0	1	1	9	12	0	1	0	0	0	2	1	3	7	0	0	0	9	0	0
Q9Y278	3	Protein	114	362	238	Sulfotransfer_1	HS3ST2	ENSG00000122254	PIU	-0.0226883	18	69	2	3	5	1	0	5	0	0	0	2	0	2	1	0	0	0	7	4	0	3	1	0	0	2	1	1	8	0	1	0	15	0	0
O60706	3	Protein	688	840	764	ABC_tran	ABCC9	ENSG00000069431	PIU	-0.0227233	16	43	0	2	2	0	0	2	0	2	0	4	0	1	0	1	0	0	4	3	0	1	1	1	0	1	0	0	4	1	0	0	11	0	0
Q99062	3	Protein				LU	CSF3R	ENSG00000119535	LU	-0.0227348	22	99	1	2	5	3	0	11	0	4	2	3	0	2	1	0	0	1	6	5	0	1	2	0	1	1	3	4	11	0	1	0	24	0	0
P35579	3	Protein	841	1921	1381	Myosin_tail_1	MYH9	ENSG00000100345	PIU	-0.0229046	23	188	0	17	15	7	0	20	0	2	3	8	1	0	1	0	1	1	7	9	0	9	1	1	2	3	3	2	20	0	0	0	27	2	0
Q14999	3	Protein	1562	1640	1601	Cullin_Nedd8	CUL7	ENSG00000044090	PIU	-0.0230142	11	16	0	2	0	0	0	2	0	0	0	1	0	0	1	0	0	0	1	0	0	0	1	0	0	1	1	2	1	0	0	0	3	0	0
O43298	3	Protein				LU	ZBTB43	ENSG00000169155	LU	-0.023254	14	45	0	3	1	1	0	2	0	0	0	2	1	1	0	0	0	3	2	3	0	0	0	0	0	1	0	0	7	0	1	0	16	0	0
Q5FVE4	3	Protein				LU	ACSBG2	ENSG00000130377	LU	-0.023394	10	32	0	1	1	0	0	5	0	0	1	3	0	0	0	0	1	0	2	0	0	0	0	0	0	0	0	1	2	0	0	0	13	0	0
Q8NGJ5	3	Protein	33	312	172	7tm_4	OR51L1	ENSG00000176798	PIU	-0.0235435	15	64	0	3	0	1	0	2	0	3	0	2	0	2	0	1	0	3	8	8	0	0	0	0	0	3	0	5	7	1	0	0	12	0	0
Q13023	3	Protein				LU	AKAP6	ENSG00000151320	LU	-0.02355	25	388	0	26	18	9	0	26	0	5	4	20	0	3	3	2	2	6	29	24	1	9	3	0	3	8	2	12	28	0	0	1	60	2	0
Q7Z2Z1	3	Protein	208	1004	606	Treslin_N	TICRR	ENSG00000140534	PIU	-0.0236306	20	110	0	12	3	5	0	10	0	3	4	4	0	1	2	0	0	1	2	9	0	4	1	0	1	1	2	3	3	0	0	0	27	0	0
Q8TDF5	3	Protein	172	284	228	CUB	NETO1	ENSG00000166342	PIU	-0.0238297	16	52	0	0	0	1	0	5	0	1	0	0	0	0	1	0	1	1	6	5	0	1	1	0	1	2	0	4	3	0	1	0	13	0	0
Q9H2D6	3	Protein				LU	TRIOBP	ENSG00000100106	LU	-0.0238815	26	330	4	14	10	13	0	28	1	3	3	6	1	4	3	0	2	7	21	27	0	6	3	0	4	4	5	6	27	0	2	2	54	0	0
	3	Protein				LU	CXorf57	ENSG00000147231	LU	-0.0238871	19	132	0	5	10	9	2	11	0	1	4	3	0	0	0	0	1	0	6	7	1	3	0	0	0	2	1	3	4	0	0	0	42	1	0
P04637	3	Protein	287	297	292	ubi	TP53	ENSG00000141510	PIU	-0.0241068	17	45	0	7	6	1	0	2	0	3	0	6	1	0	0	0	2	1	4	4	0	2	1	0	0	1	1	0	1	0	0	0	2	0	0
P04637	3	Protein	287	297	292	acety	TP53	ENSG00000141510	PIU	-0.0241068	17	45	0	7	6	1	0	2	0	3	0	6	1	0	0	0	2	1	4	4	0	2	1	0	0	1	1	0	1	0	0	0	2	0	0
Q8NGH3	3	Protein	47	324	185	7tm_4	OR2D3	ENSG00000178358	PIU	-0.0241185	17	82	0	4	4	2	1	4	0	3	2	5	0	0	0	0	0	1	11	9	0	2	0	0	0	0	0	1	6	0	0	0	22	1	1
P50336	3	Protein	12	471	241	Amino_oxidase	PPOX	ENSG00000143224	PIU	-0.0241723	17	61	0	6	6	4	0	5	0	3	0	1	0	0	1	0	3	0	4	1	0	2	2	0	0	0	1	1	6	0	0	0	12	1	0
Q8N146	3	Protein	32	308	170	7tm_4	OR8H3	ENSG00000181761	PIU	-0.0241887	20	133	0	3	3	3	0	6	0	4	5	9	0	0	2	0	2	1	22	15	0	4	2	1	1	4	0	3	13	0	0	0	21	0	0
Q8TCW7	3	Protein				LU	ZPLD1	ENSG00000170044	LU	-0.024258	13	38	0	1	1	0	0	0	1	0	0	3	0	0	0	0	0	1	8	6	0	1	1	1	0	0	0	3	2	0	0	0	9	0	0
Q9NTW7	3	Protein	523	548	535	zf-H2C2_5	ZFP64	ENSG00000020256	PIU	-0.0244024	6	11	0	0	0	0	0	0	0	1	0	0	0	0	0	0	1	0	0	0	0	0	1	0	0	0	0	0	4	1	0	0	2	0	0
Q8WU66	3	Protein				LU	TSPEAR	ENSG00000175894	LU	-0.0245725	21	78	1	4	2	3	0	5	0	1	1	1	1	1	0	0	1	0	8	8	0	6	1	0	1	1	0	1	6	0	0	0	21	1	0
Q8N9E0	3	Protein	51	61	56	acety	FAM133A	ENSG00000179083	PIU	-0.024616	6	14	0	0	0	2	0	2	0	0	0	2	0	0	0	0	0	0	0	1	0	0	0	0	0	0	0	0	4	0	0	0	3	0	0
P14410	3	Protein	1195	1691	1443	Glyco_hydro_31	SI	ENSG00000090402	PIU	-0.0249139	23	191	0	7	5	3	0	6	2	9	2	17	0	0	1	1	1	3	22	26	0	7	2	0	4	2	0	6	11	1	0	0	36	2	0
Q8WXX0	3	Protein	2303	2574	2438	AAA_8	DNAH7	ENSG00000118997	PIU	-0.0250535	16	69	0	6	0	4	0	2	0	1	1	2	0	1	0	0	0	1	2	10	0	0	0	0	1	3	2	2	4	0	0	0	19	0	0
Q5H9T9	3	Protein				LU	FSCB	ENSG00000189139	LU	-0.0252132	25	246	1	6	3	8	0	13	1	5	3	16	0	3	2	0	2	5	35	43	0	2	1	0	3	5	3	1	12	0	2	0	40	2	0
Q96EK7	3	Protein				LU	FAM120B	ENSG00000112584	LU	-0.0253038	18	123	0	5	4	6	0	10	0	0	5	4	0	0	0	0	2	0	4	12	0	2	1	0	3	3	0	3	6	0	2	0	33	1	0
A0A0C4DH68	3	Protein				LU	IGKV2-24	ENSG00000241294	LU	-0.0253408	6	13	0	0	0	0	0	2	0	0	0	0	0	0	0	0	0	0	3	2	0	1	0	0	0	0	0	2	0	0	0	0	3	0	0
Q12837	3	Protein				LU	POU4F2	ENSG00000151615	LU	-0.0253414	13	70	0	5	5	6	0	8	0	0	1	2	0	0	0	0	0	0	3	8	0	0	2	0	0	1	0	1	8	0	0	0	14	0	0
Q86UQ0	3	Protein				LU	ZNF589	ENSG00000164048	LU	-0.0256843	12	30	0	4	0	0	0	3	0	0	1	3	0	0	1	0	1	1	0	0	0	1	0	0	0	0	1	0	3	0	0	0	9	1	0
Q9UKI8	3	Protein				LU	TLK1	ENSG00000198586	LU	-0.025732	19	84	0	3	3	3	0	7	0	0	3	4	1	1	0	0	1	1	3	7	0	2	0	0	2	1	1	2	3	0	0	0	28	0	0
Q9NQW1	3	Protein				LU	SEC31B	ENSG00000075826	LU	-0.0257637	21	152	0	10	7	2	0	11	0	2	3	5	0	1	0	0	1	6	5	5	0	5	3	0	2	4	3	4	17	1	0	0	34	0	0
Q9BXS6	3	Protein	158	436	297	NUSAP	NUSAP1	ENSG00000137804	PIU	-0.0259339	10	32	0	5	1	2	0	2	0	0	0	0	0	0	2	0	1	0	2	3	0	0	0	0	0	0	0	0	2	0	0	0	12	0	0
P01112	3	Protein	5	165	85	Ras	HRAS	ENSG00000174775	PIU	-0.0259345	15	132	0	18	4	1	0	2	0	0	0	31	0	0	0	0	0	0	3	7	0	0	1	18	4	0	0	3	1	0	17	10	8	0	0
Q92482	3	Protein	16	261	138	MIP	AQP3	ENSG00000165272	PIU	-0.0260097	15	32	0	2	1	0	0	4	0	1	1	0	0	0	1	0	3	0	2	1	0	0	1	0	0	1	1	1	5	0	0	0	6	0	0
Q13315	3	Protein	2807	2817	2812	ps	ATM	ENSG00000149311	PIU	-0.0260291	4	12	0	0	0	0	0	1	0	0	0	0	0	0	0	0	0	0	0	0	0	0	0	0	0	1	0	0	5	0	0	0	5	0	0
Q8NG48	3	Protein	193	542	367	LINES_N	LINS1	ENSG00000140471	PIU	-0.0264646	18	54	0	1	1	0	0	5	0	0	1	1	0	2	2	1	1	1	7	0	0	1	1	0	0	1	1	1	2	0	0	0	19	0	0
Q9P1Z9	3	Protein	313	781	547	DUF4455	CCDC180	ENSG00000197816	PIU	-0.0268036	21	65	0	8	4	1	0	8	0	3	0	3	0	1	2	1	1	1	4	4	0	2	0	0	1	2	1	1	3	0	2	0	10	0	0
Q14999	3	Protein	831	990	910	ANAPC10	CUL7	ENSG00000044090	PIU	-0.0268402	6	10	0	1	1	0	0	0	1	0	0	0	0	0	0	0	0	0	1	0	0	0	0	0	0	0	0	1	0	0	0	0	5	0	0
P35240	3	Protein	26	87	56	FERM_N	NF2	ENSG00000186575	PIU	-0.0271862	8	11	0	0	1	1	0	1	0	0	0	0	0	0	0	0	0	0	0	2	2	0	0	0	0	1	1	0	0	0	0	0	2	0	0
Q9C0A6	3	Protein				LU	SETD5	ENSG00000168137	LU	-0.0275468	25	132	2	10	6	3	0	12	0	1	0	4	0	1	2	1	3	0	5	6	1	4	1	0	1	3	1	4	10	1	2	0	29	1	0
Q5QGS0	3	Protein	284	690	487	DUF4683	NEXMIF	ENSG00000050030	PIU	-0.0279548	20	105	1	5	8	2	0	6	0	1	3	6	0	1	0	0	2	2	14	14	1	1	0	0	0	1	0	4	7	0	1	0	19	0	0
Q9NR82	3	Protein				LU	KCNQ5	ENSG00000185760	LU	-0.0279666	22	89	0	8	4	2	0	9	0	2	1	1	0	2	1	0	1	1	4	4	0	1	1	0	1	3	2	5	7	0	1	0	20	0	0
Q96N23	3	Protein	99	638	368	DUF4486	CFAP54	ENSG00000188596	PIU	-0.0281302	4	40	0	0	0	2	0	0	0	3	0	0	0	0	0	0	0	0	0	0	0	0	0	0	0	0	2	0	0	0	0	0	21	0	0
P56715	3	Protein	54	112	83	DCX	RP1	ENSG00000104237	PIU	-0.0283965	11	16	0	0	0	1	0	3	0	0	0	3	0	0	0	0	1	1	1	0	0	0	0	0	0	0	1	1	2	0	0	0	1	1	0
Q13233	3	Protein				LU	MAP3K1	ENSG00000095015	LU	-0.0284442	23	203	1	6	57	3	0	15	0	3	8	2	0	2	2	0	2	2	4	7	0	3	1	0	1	2	0	1	4	0	1	0	49	1	0
Q6ZQR2	3	Protein				LU	CFAP77	ENSG00000188523	LU	-0.0285035	13	28	1	1	1	1	0	5	0	1	1	0	0	0	1	0	0	0	4	3	0	1	0	0	0	1	0	0	0	0	0	0	7	0	0
Q2M3C7	3	Protein				LU	SPHKAP	ENSG00000153820	LU	-0.028729	29	402	3	18	11	10	0	25	2	4	8	19	0	7	1	0	2	7	39	53	1	3	2	4	4	7	10	20	26	1	1	0	44	2	1
P12882	3	Protein				LU	MYH1	ENSG00000109061	LU	-0.0287512	14	30	0	1	0	0	0	2	0	1	1	0	0	1	0	0	1	2	4	7	0	1	0	0	0	0	1	2	1	0	0	0	5	0	0
Q4ZG55	3	Protein	1	1949	975	GREB1	GREB1	ENSG00000196208	PIU	-0.0288567	24	326	0	15	7	5	0	28	0	6	5	20	0	5	6	0	6	8	24	21	1	8	5	1	2	7	3	5	27	0	1	0	65	0	0
P08123	3	Protein	1131	1365	1248	COLFI	COL1A2	ENSG00000164692	PIU	-0.0289428	12	56	0	2	1	0	0	2	0	0	0	6	0	1	0	0	3	1	6	8	0	0	0	0	0	1	0	0	8	0	0	0	15	0	0
Q9UKX3	3	Protein	847	1928	1387	Myosin_tail_1	MYH13	ENSG00000006788	PIU	-0.0291328	25	248	1	14	9	12	0	18	0	6	5	12	0	2	5	2	5	5	23	18	0	4	2	0	3	4	0	3	17	0	2	1	30	1	0
Q6ZMN7	3	Protein	402	485	443	PDZ	PDZRN4	ENSG00000165966	PIU	-0.0291762	11	20	0	0	1	0	0	3	0	0	0	1	0	0	0	0	0	2	1	5	0	0	1	0	0	1	0	1	2	0	0	0	2	0	0
Q9H7M6	3	Protein				LU	ZSWIM4	ENSG00000132003	LU	-0.0292169	24	124	0	9	8	6	0	7	1	1	1	8	0	2	1	1	1	4	6	9	0	3	1	1	2	2	0	2	11	0	0	0	28	1	0
Q8NDV3	3	Protein	512	629	570	SMC_hinge	SMC1B	ENSG00000077935	PIU	-0.0293883	10	20	0	1	3	0	0	1	0	0	0	1	0	1	1	0	1	0	0	1	0	0	0	0	0	0	0	0	1	0	0	0	8	0	0
Q96PR1	3	Protein	228	484	356	Ion_trans	KCNC2	ENSG00000166006	PIU	-0.0296416	15	70	1	0	3	1	0	3	0	0	3	0	0	0	0	0	1	0	11	14	0	0	1	0	0	3	1	2	4	0	0	0	14	1	0
Q96P56	3	Protein	107	352	229	Ion_trans	CATSPER2	ENSG00000166762	PIU	-0.0296446	11	37	0	4	2	0	0	0	0	3	1	2	0	1	1	0	0	0	0	1	0	0	0	0	0	1	0	0	3	0	0	0	16	0	0
Q96RK0	3	Protein	206	216	211	ps	CIC	ENSG00000079432	PIU	-0.0303544	3	20	0	0	0	1	0	0	0	0	0	0	0	0	0	0	16	0	0	0	0	0	0	0	0	0	0	0	0	0	0	0	2	0	0
Q14916	3	Protein	26	410	218	MFS_1	SLC17A1	ENSG00000124568	PIU	-0.03041	15	57	0	2	0	0	0	6	0	0	2	1	0	1	1	0	0	1	8	6	0	2	1	0	0	1	0	3	3	0	0	0	18	0	0
Q9HC10	3	Protein	254	357	305	C2	OTOF	ENSG00000115155	PIU	-0.0305573	14	25	1	3	0	1	1	3	0	1	0	1	0	1	0	0	0	0	4	2	0	0	0	0	1	0	0	0	1	0	1	0	4	0	0
Q01959	3	Protein	60	583	321	SNF	SLC6A3	ENSG00000142319	PIU	-0.0309754	21	155	0	8	6	3	0	8	0	4	6	5	0	3	0	1	6	4	6	22	0	6	2	0	1	3	0	5	5	0	1	0	33	0	0
A6NHR9	3	Protein				LU	SMCHD1	ENSG00000101596	LU	-0.0310061	21	188	0	10	9	7	0	17	0	0	7	5	0	3	5	0	2	3	7	11	0	2	2	0	2	3	3	6	7	0	1	0	45	0	0
Q07889	3	Protein	40	169	104	Histone	SOS1	ENSG00000115904	PIU	-0.0310292	9	20	0	1	0	1	0	3	0	0	0	2	0	0	1	0	0	0	0	2	0	0	1	0	0	0	0	0	1	0	0	0	8	0	0
Q9ULL0	3	Protein	301	419	360	DUF4592	KIAA1210	ENSG00000250423	PIU	-0.0310437	11	32	0	0	4	0	0	0	0	0	1	0	0	0	0	0	0	2	2	3	0	1	0	0	1	2	0	1	3	0	0	0	12	0	0
Q03001	3	Protein	151	256	203	CH	DST	ENSG00000151914	PIU	-0.0310948	12	33	0	1	0	1	0	4	0	0	2	2	0	0	0	0	0	1	5	0	0	1	1	0	0	2	0	0	1	0	0	0	7	0	0
Q9P270	3	Protein	130	581	355	SLAIN	SLAIN2	ENSG00000109171	PIU	-0.0311452	20	71	0	8	2	0	0	3	0	1	2	5	0	0	1	0	1	0	3	6	1	2	1	0	2	2	1	0	3	0	1	0	18	1	0
Q9HBJ7	3	Protein	285	882	583	UCH	USP29	ENSG00000131864	PIU	-0.0312965	23	178	0	8	8	3	1	12	0	5	5	12	0	2	2	0	1	2	17	19	0	3	1	0	1	4	0	8	10	0	0	1	24	1	0
P35498	3	Protein	767	1002	884	Ion_trans	SCN1A	ENSG00000144285	PIU	-0.0314374	17	60	0	2	2	2	0	7	0	2	1	3	0	0	0	0	1	0	5	7	1	1	0	0	1	0	0	5	4	0	1	0	15	0	0
Q9P2F9	3	Protein				LU	ZNF319	ENSG00000166188	LU	-0.0314775	17	55	0	2	3	1	0	5	0	0	1	3	1	1	0	0	1	0	2	7	0	2	1	0	1	0	1	0	8	0	0	0	12	0	0
Q14999	3	Protein				LU	CUL7	ENSG00000044090	LU	-0.031577	21	87	0	2	7	4	0	6	0	1	2	2	0	2	1	0	1	0	4	1	0	2	2	0	1	1	2	1	12	0	1	0	24	0	0
O60706	3	Protein	297	585	441	ABC_membrane	ABCC9	ENSG00000069431	PIU	-0.0316254	17	50	0	4	3	0	0	1	0	1	0	3	0	1	0	0	0	0	4	2	0	1	1	0	1	1	0	1	8	1	1	0	14	0	0
Q12816	3	Protein				LU	TRO	ENSG00000067445	LU	-0.0316934	22	181	0	2	10	5	0	16	0	2	5	5	0	1	0	0	2	5	26	9	0	1	1	0	0	2	2	4	13	0	3	1	46	1	0
P18505	3	Protein	250	469	359	Neur_chan_memb	GABRB1	ENSG00000163288	PIU	-0.0317829	18	77	1	4	3	1	0	6	1	4	0	2	0	2	0	0	2	1	12	6	0	2	0	0	4	0	0	1	7	0	0	0	14	0	0
Q6ZRS2	3	Protein				LU	SRCAP	ENSG00000080603	LU	-0.0318731	27	344	1	25	17	13	2	24	1	5	7	15	0	4	7	2	3	3	27	17	0	5	2	0	4	3	4	7	26	3	2	0	52	0	0
Q9HCK8	3	Protein				LU	CHD8	ENSG00000100888	LU	-0.0319203	22	207	0	10	13	7	0	23	0	5	5	8	0	0	7	1	2	1	14	14	1	0	1	0	0	2	0	6	10	0	1	1	43	1	0
P50454	3	Protein	45	409	227	Serpin	SERPINH1	ENSG00000149257	PIU	-0.0320251	17	53	0	6	0	1	0	6	2	0	1	1	0	0	0	0	2	2	1	2	0	0	0	0	0	2	2	0	4	0	1	1	14	1	0
Q2KJY2	3	Protein				LU	KIF26B	ENSG00000162849	LU	-0.0321013	24	205	3	6	11	7	0	24	0	4	1	10	0	1	2	1	1	6	12	10	0	4	2	0	2	5	0	6	17	0	2	0	41	2	0
Q96MK2	3	Protein	19	363	191	PL48	RIPOR3	ENSG00000042062	PIU	-0.0322744	18	67	0	2	6	3	0	7	0	0	3	2	0	0	0	1	2	4	5	2	0	2	0	0	1	2	1	5	2	0	0	0	14	0	0
Q9Y4A5	3	Protein	3535	3783	3659	PI3_PI4_kinase	TRRAP	ENSG00000196367	PIU	-0.0324935	15	48	0	2	2	1	0	4	0	1	2	2	1	0	0	1	0	0	3	2	0	0	0	0	1	0	2	0	7	0	0	0	13	0	0
A6NHG9	3	Protein	31	308	169	7tm_4	OR5H14	ENSG00000236032	PIU	-0.0325355	21	106	1	3	2	3	1	8	0	1	3	9	0	0	1	0	5	6	6	14	0	0	0	0	1	2	2	3	10	0	1	0	19	0	0
Q9Y2H9	3	Protein	374	647	510	Pkinase	MAST1	ENSG00000105613	PIU	-0.0327199	17	44	0	2	2	0	1	4	0	3	1	3	0	0	0	0	0	0	2	3	0	1	1	0	0	1	2	1	2	0	0	0	13	1	0
P35749	3	Protein	87	771	429	Myosin_head	MYH11	ENSG00000133392	PIU	-0.0329518	22	128	0	6	6	5	0	11	1	0	4	4	0	2	2	1	2	3	8	5	0	5	2	0	2	3	3	1	7	0	0	0	28	0	0
O94988	3	Protein	59	209	134	RhoGAP	FAM13A	ENSG00000138640	PIU	-0.0330473	11	22	0	1	1	4	0	3	0	0	0	0	0	1	0	0	0	0	0	2	0	0	0	0	0	0	1	1	2	0	1	0	5	0	0
Q06455	3	Protein	122	211	166	TAFH	RUNX1T1	ENSG00000079102	PIU	-0.0330673	14	40	0	0	3	2	0	3	0	0	0	1	0	0	0	2	1	1	5	5	0	0	0	0	1	1	0	3	2	0	0	0	8	0	0
Q9NZ56	3	Protein	1011	1104	1057	Drf_FH1	FMN2	ENSG00000155816	PIU	-0.0332326	9	22	0	0	0	0	0	3	0	0	1	2	1	0	0	0	0	2	4	3	0	0	0	0	2	0	3	0	0	0	0	0	0	0	0
Q9Y2I6	3	Protein				LU	NINL	ENSG00000101004	LU	-0.0332718	25	221	0	13	14	4	0	19	1	3	3	13	0	2	4	1	1	5	15	17	0	3	2	1	4	6	1	5	21	0	1	0	35	0	0
Q9Y446	3	Protein				LU	PKP3	ENSG00000184363	LU	-0.0334532	15	52	0	1	3	5	0	7	0	0	0	4	0	0	1	0	0	1	2	0	1	0	0	0	0	1	1	6	7	0	1	0	11	0	0
P00533	3	Protein				LU	EGFR	ENSG00000146648	LU	-0.0335494	11	14	0	0	0	1	0	1	0	0	1	1	0	0	0	0	1	0	1	0	0	0	1	0	0	1	1	0	1	0	0	0	4	0	0
P36544	3	Protein	26	230	128	Neur_chan_LBD	CHRNA7	ENSG00000175344	PIU	-0.0336332	12	25	0	0	0	0	0	2	0	0	1	1	0	0	0	0	0	1	0	3	0	1	0	0	1	2	0	4	4	0	1	0	3	0	0
Q86UQ4	3	Protein				LU	ABCA13	ENSG00000179869	LU	-0.033713	29	744	2	32	34	12	2	59	2	6	6	15	0	11	10	0	10	18	54	45	0	11	3	5	8	13	7	15	33	2	2	0	68	1	1
Q8N475	3	Protein	93	133	113	Kazal_2	FSTL5	ENSG00000168843	PIU	-0.034334	9	17	0	0	0	0	0	3	0	0	1	2	0	0	0	0	0	0	1	2	0	0	1	0	0	0	0	0	1	0	0	0	5	1	0
Q5VYM1	3	Protein				LU	C9orf131	ENSG00000174038	LU	-0.0345794	23	152	1	6	6	5	1	15	0	2	6	5	0	1	0	2	1	3	11	8	1	1	0	0	0	1	2	6	16	0	0	0	32	1	0
Q9Y462	3	Protein				LU	ZNF711	ENSG00000147180	LU	-0.034585	15	78	0	0	4	5	0	2	0	0	0	1	0	1	0	0	0	0	13	7	0	3	0	0	0	1	1	4	5	0	0	1	22	1	0
Q8N9E0	3	Protein				LU	FAM133A	ENSG00000179083	LU	-0.0346522	16	44	0	3	1	1	0	3	0	2	0	2	0	0	1	1	0	1	1	4	0	0	0	0	0	2	0	2	4	0	1	0	13	0	0
Q9Y2W3	3	Protein	71	369	220	MFS_1	SLC45A1	ENSG00000162426	PIU	-0.0349061	17	56	0	5	2	1	0	4	0	1	1	4	0	0	0	0	2	1	4	4	0	2	0	0	0	1	0	4	4	0	0	1	13	0	0
Q13233	3	Protein	1243	1508	1375	Pkinase	MAP3K1	ENSG00000095015	PIU	-0.034937	19	87	0	2	26	2	0	9	0	2	1	0	0	1	1	0	1	0	1	2	0	1	1	0	1	1	0	0	2	0	1	1	21	0	0
Q8N9Z9	3	Protein	141	254	197	LTD	LMNTD1	ENSG00000152936	PIU	-0.034956	13	30	0	0	5	2	0	3	0	0	1	0	0	0	0	0	0	0	1	2	0	2	1	0	0	1	0	1	1	0	0	1	8	0	0
A6NL26	3	Protein	29	305	167	7tm_4	OR5B21	ENSG00000198283	PIU	-0.035119	18	70	0	4	1	1	0	4	1	1	2	0	0	0	0	0	1	1	13	11	0	3	0	0	0	2	0	1	3	0	1	0	18	0	1
Q8TDF5	3	Protein				LU	NETO1	ENSG00000166342	LU	-0.0354028	18	76	1	3	4	4	0	5	1	3	2	2	0	0	0	0	1	2	10	9	0	4	1	0	0	0	0	1	4	0	0	0	14	0	0
Q8N9E0	3	Protein	47	57	52	acety	FAM133A	ENSG00000179083	PIU	-0.0355426	6	13	0	0	0	2	0	2	0	0	0	1	0	0	0	0	0	0	0	0	0	0	0	0	0	1	0	0	4	0	0	0	3	0	0
Q3T8J9	3	Protein				LU	GON4L	ENSG00000116580	LU	-0.0357018	27	269	1	21	25	13	1	17	0	5	5	10	0	4	3	1	2	4	13	17	1	5	1	0	2	6	1	2	12	1	1	0	52	0	0
Q6P2H3	3	Protein				LU	CEP85	ENSG00000130695	LU	-0.036072	18	45	0	2	3	1	0	1	0	0	1	1	0	0	1	1	1	1	6	2	0	0	1	0	1	1	0	1	5	0	0	0	11	0	0
P51826	3	Protein	164	1223	693	AF-4	AFF3	ENSG00000144218	PIU	-0.0362572	25	245	1	18	10	13	0	21	0	5	4	15	1	3	1	0	1	2	11	15	0	5	3	0	4	4	3	7	25	0	1	0	34	2	0
Q99996	3	Protein	3708	3789	3748	PACT_coil_coil	AKAP9	ENSG00000127914	PIU	-0.0362998	9	26	0	0	1	0	0	2	0	0	0	1	0	0	0	0	1	0	1	0	0	1	0	0	0	1	0	0	2	0	0	0	15	0	0
O95425	3	Protein	1453	1521	1487	Gelsolin	SVIL	ENSG00000197321	PIU	-0.0365173	5	11	0	0	0	0	0	2	0	0	0	2	0	0	0	0	0	0	1	0	0	3	0	0	0	0	0	0	0	0	0	0	3	0	0
Q4G0P3	3	Protein	513	613	563	ASH	HYDIN	ENSG00000157423	PIU	-0.0366058	9	10	0	0	1	0	0	2	0	0	0	0	0	0	0	0	0	0	0	1	0	1	0	0	1	1	1	1	0	0	0	0	1	0	0
O15090	3	Protein				LU	ZNF536	ENSG00000198597	LU	-0.0366219	27	484	1	19	14	11	1	37	1	6	5	19	0	1	5	0	2	8	94	51	1	8	2	0	3	8	3	11	38	0	0	1	52	2	0
Q96JM2	3	Protein				LU	ZNF462	ENSG00000148143	LU	-0.0368053	28	287	0	11	15	5	0	20	1	2	7	6	1	2	4	0	5	6	14	20	0	7	1	1	4	2	3	2	24	1	1	1	54	1	0
Q7LC44	3	Protein				LU	ARC	ENSG00000198576	LU	-0.0369689	23	72	1	2	2	1	0	10	2	4	1	3	0	0	1	0	0	2	6	7	1	2	1	0	1	2	1	2	7	0	1	0	10	0	0
P04637	3	Protein	144	154	149	ps	TP53	ENSG00000141510	PIU	-0.0370205	18	127	0	11	4	0	0	4	0	5	3	10	0	0	0	0	10	2	13	15	0	15	7	0	2	3	1	0	13	0	0	0	6	2	0
P04637	3	Protein	144	154	149	glcnac_s	TP53	ENSG00000141510	PIU	-0.0370205	18	127	0	11	4	0	0	4	0	5	3	10	0	0	0	0	10	2	13	15	0	15	7	0	2	3	1	0	13	0	0	0	6	2	0
P00533	3	Protein	107	117	112	py	EGFR	ENSG00000146648	PIU	-0.0370918	5	11	0	0	2	0	0	0	0	0	5	0	0	0	0	0	2	0	0	0	0	1	0	0	0	1	0	0	0	0	0	0	0	0	0
P00533	3	Protein	108	118	113	py	EGFR	ENSG00000146648	PIU	-0.0370918	5	11	0	0	2	0	0	0	0	0	5	0	0	0	0	0	2	0	0	0	0	1	0	0	0	1	0	0	0	0	0	0	0	0	0
O75899	3	Protein				LU	GABBR2	ENSG00000136928	LU	-0.0371721	14	29	0	0	4	2	0	3	0	1	2	0	0	0	1	0	0	1	1	1	0	1	0	0	0	2	0	1	1	0	0	0	6	0	0
Q9H6E5	3	Protein				LU	TUT1	ENSG00000149016	LU	-0.0375104	21	90	0	6	3	3	0	9	0	1	4	1	0	1	3	1	1	3	4	6	0	1	0	0	0	1	1	1	8	0	1	0	20	0	0
O75157	3	Protein				LU	TSC22D2	ENSG00000196428	LU	-0.0382123	18	47	1	6	1	1	0	4	1	1	0	3	0	1	0	0	0	1	3	4	0	1	0	0	0	0	1	1	2	0	1	0	14	0	0
Q12913	3	Protein	120	199	159	fn3	PTPRJ	ENSG00000149177	PIU	-0.0385493	8	12	0	1	0	0	0	1	0	0	0	0	0	1	2	1	0	1	1	0	0	0	0	0	0	0	0	0	0	0	0	0	4	0	0
Q6NSJ0	3	Protein				LU	MYORG	ENSG00000164976	LU	-0.039215	14	32	0	3	1	3	0	2	0	0	1	1	0	0	0	0	1	0	1	1	0	1	0	0	1	0	0	0	8	0	0	0	6	1	0
P35414	3	Protein	45	309	177	7tm_1	APLNR	ENSG00000134817	PIU	-0.0394865	18	66	0	3	3	4	0	5	0	1	0	2	0	0	1	1	2	1	5	7	0	0	0	0	1	2	2	1	7	0	0	0	13	0	0
P04637	3	Protein	215	225	220	py	TP53	ENSG00000141510	PIU	-0.0397578	21	143	0	5	16	1	0	4	0	7	8	14	1	0	1	0	15	5	4	11	1	17	5	0	0	2	5	0	7	0	0	0	11	2	0
P54289	3	Protein	644	1072	858	VGCC_alpha2	CACNA2D1	ENSG00000153956	PIU	-0.0398866	22	118	1	8	3	0	0	5	1	2	6	6	0	1	1	0	3	10	14	9	0	2	1	0	1	4	0	6	5	0	2	0	19	0	0
P04637	3	Protein	330	340	335	methy_r	TP53	ENSG00000141510	PIU	-0.0403285	22	97	4	13	5	3	0	6	0	0	1	13	2	0	0	1	4	1	16	7	1	6	1	0	1	3	3	0	3	1	0	0	2	0	0
Q9NTG1	3	Protein				LU	PKDREJ	ENSG00000130943	LU	-0.0405767	19	161	0	7	6	4	0	14	0	3	5	6	0	1	3	0	1	5	7	7	0	1	1	0	0	5	0	4	10	0	0	0	32	0	0
Q13315	3	Protein	2096	2489	2292	FAT	ATM	ENSG00000149311	PIU	-0.0407767	20	81	0	8	5	1	0	10	0	0	1	2	1	1	0	0	0	1	3	5	0	1	2	0	2	2	1	1	3	0	2	0	24	0	0
Q14117	3	Protein				LU	DPYS	ENSG00000147647	LU	-0.0408304	10	20	0	1	1	1	0	2	0	0	1	0	0	0	0	0	0	0	2	1	0	0	0	0	0	0	0	1	3	0	0	0	7	0	0
Q99755	3	Protein	166	448	307	PIP5K	PIP5K1A	ENSG00000143398	PIU	-0.0409289	16	41	0	3	4	1	0	4	1	0	0	1	0	2	0	0	0	1	1	1	0	1	0	0	0	2	1	1	2	0	0	0	14	0	0
O76002	3	Protein	32	308	170	7tm_4	OR2J2	ENSG00000204700	PIU	-0.0409732	19	90	0	3	5	2	0	3	0	1	2	7	0	5	1	0	0	1	13	8	0	3	0	0	1	3	0	5	7	0	1	0	13	0	0
P01579	3	Protein	15	153	84	IFN-gamma	IFNG	ENSG00000111537	PIU	-0.0411643	15	51	0	3	2	0	0	4	0	0	3	1	0	0	2	0	0	2	4	2	0	0	0	0	0	1	1	1	3	0	0	1	17	0	0
Q9BXG8	3	Protein				LU	SPZ1	ENSG00000164299	LU	-0.0413	20	100	0	2	3	1	0	9	0	1	1	2	1	1	0	1	3	1	10	5	0	0	2	0	0	6	0	3	3	0	0	0	28	1	0
Q93100	3	Protein	47	878	462	Glyco_hydro_15	PHKB	ENSG00000102893	PIU	-0.0413494	22	126	3	8	4	2	0	13	0	2	3	2	0	1	2	1	0	5	10	9	0	0	2	0	3	2	3	1	9	1	0	0	28	0	0
Q14832	3	Protein				LU	GRM3	ENSG00000198822	LU	-0.0414322	17	53	1	1	2	0	0	3	0	2	0	8	1	0	0	0	0	0	5	5	0	2	1	0	1	3	1	1	2	0	0	0	10	0	0
Q9Y2I8	3	Protein				LU	WDR37	ENSG00000047056	LU	-0.0417946	16	48	0	2	0	0	0	7	0	0	1	2	1	0	1	0	0	2	2	1	0	2	2	0	2	0	0	1	4	0	1	0	13	0	0
Q86X45	3	Protein				LU	LRRC6	ENSG00000129295	LU	-0.041801	17	74	0	6	2	0	1	0	0	3	1	3	0	0	0	0	0	3	8	6	1	1	1	0	0	2	0	1	5	0	0	0	22	2	0
Q9ULK5	3	Protein	19	521	270	Strabismus	VANGL2	ENSG00000162738	PIU	-0.0420554	21	128	0	3	9	2	1	10	0	3	3	6	0	1	1	0	1	1	14	7	1	0	0	0	3	1	0	3	10	0	1	0	31	0	0
Q96JB1	3	Protein	2781	3053	2917	AAA_8	DNAH8	ENSG00000124721	PIU	-0.0425094	14	51	0	3	5	0	0	3	0	1	1	2	0	0	1	0	0	0	2	6	0	2	0	0	1	1	0	0	2	0	0	0	17	0	0
Q96KT7	3	Protein				LU	SLC35G5	ENSG00000177710	LU	-0.0425737	21	73	1	1	1	3	0	5	0	1	1	1	0	0	1	0	1	2	6	8	0	0	1	0	2	1	1	2	9	1	0	0	18	0	0
Q96S07	3	Protein				LU	PRR25	ENSG00000167945	LU	-0.0428988	14	39	1	2	1	1	0	4	0	0	0	2	0	0	1	0	0	0	3	3	0	0	1	0	1	1	0	0	3	0	0	0	13	0	0
P04637	3	Protein	328	338	333	methy_r	TP53	ENSG00000141510	PIU	-0.0431431	22	92	2	13	5	3	0	6	0	0	1	14	2	0	0	1	3	3	13	7	1	5	1	0	1	3	3	0	2	1	0	0	2	0	0
Q9Y462	3	Protein	65	319	192	Zfx_Zfy_act	ZNF711	ENSG00000147180	PIU	-0.043286	16	59	2	5	5	1	0	1	0	1	0	2	0	0	1	0	1	0	6	4	0	0	0	0	0	0	1	5	8	0	1	0	14	0	0
A4FU69	3	Protein				LU	EFCAB5	ENSG00000176927	LU	-0.0437986	25	223	1	20	12	6	1	20	0	0	2	8	0	4	2	2	1	4	10	10	0	0	1	0	1	5	0	4	13	1	2	1	47	1	0
Q96N76	3	Protein	85	649	367	Urocanase	UROC1	ENSG00000159650	PIU	-0.0440874	24	118	1	5	3	6	0	7	0	3	1	4	1	1	0	1	1	2	10	14	0	3	2	0	2	4	1	3	9	0	3	0	23	0	0
Q9P2K9	3	Protein	1166	1346	1256	Patched	DISP3	ENSG00000204624	PIU	-0.0443757	16	44	0	1	3	0	0	7	1	1	1	2	0	0	0	0	0	1	7	1	0	1	2	0	1	0	2	0	5	0	0	0	7	0	0
O95050	3	Protein	1	259	130	NNMT_PNMT_TEMT	INMT	ENSG00000241644	PIU	-0.0449062	12	46	0	1	5	0	0	1	0	0	0	0	0	0	1	0	0	0	8	8	0	0	1	0	0	1	1	6	4	0	0	0	7	0	0
P04637	3	Protein	285	295	290	methy_r	TP53	ENSG00000141510	PIU	-0.0452533	20	109	0	20	15	4	0	5	0	4	0	11	1	0	0	0	2	2	12	7	0	4	2	1	1	4	2	1	7	0	0	0	2	0	0
P00533	3	Protein	747	757	752	ps	EGFR	ENSG00000146648	PIU	-0.0453923	3	27	0	0	0	0	0	0	0	0	0	0	0	0	0	0	0	0	24	1	0	0	0	0	0	1	0	0	0	0	0	0	0	0	0
Q8N0V5	3	Protein	97	358	227	Branch	GCNT2	ENSG00000111846	PIU	-0.0455866	15	35	0	2	1	1	0	5	0	0	0	4	0	1	2	0	0	0	3	4	0	2	1	0	0	1	0	1	1	0	0	0	5	0	0
P31391	3	Protein				LU	SSTR4	ENSG00000132671	LU	-0.0456077	13	39	0	2	3	0	0	4	1	0	0	1	0	0	1	0	4	2	5	4	0	0	0	0	0	0	0	1	4	0	0	0	7	0	0
Q86W25	3	Protein				LU	NLRP13	ENSG00000173572	LU	-0.0456778	21	170	0	5	4	8	0	14	0	2	4	7	0	1	1	1	4	1	19	24	0	6	1	0	1	3	0	6	6	0	0	0	29	0	0
Q6Q759	3	Protein				LU	SPAG17	ENSG00000155761	LU	-0.0458918	24	391	0	24	17	12	0	33	1	5	12	15	2	3	3	0	8	9	27	35	1	6	4	0	3	8	0	9	23	0	0	0	60	1	0
Q92681	3	Protein				LU	RSC1A1	ENSG00000215695	LU	-0.045916	21	72	0	7	1	0	1	4	0	1	2	1	0	1	0	0	1	1	7	4	0	2	2	0	1	1	1	1	5	0	0	0	19	1	0
Q8NH67	3	Protein				LU	OR52I2	ENSG00000226288	LU	-0.0459248	5	11	0	0	0	0	0	4	0	1	1	0	0	0	0	0	0	0	0	0	0	1	0	0	0	0	0	0	0	0	0	0	4	0	0
P33260	3	Protein	30	487	258	p450	CYP2C18	ENSG00000108242	PIU	-0.0467076	21	87	0	6	1	4	0	2	0	2	2	3	0	0	1	1	2	1	6	6	0	1	1	0	2	3	3	4	4	0	0	0	20	0	0
Q8NER5	3	Protein	195	482	338	Pkinase_Tyr	ACVR1C	ENSG00000123612	PIU	-0.0468256	16	68	0	1	2	0	0	7	0	0	2	6	0	2	0	0	0	1	5	6	0	2	2	0	1	3	0	3	3	0	0	0	15	0	0
Q13585	3	Protein				LU	GPR50	ENSG00000102195	LU	-0.0469089	19	101	0	11	1	4	0	5	0	0	1	4	0	0	0	0	1	1	12	8	0	4	1	1	1	2	2	2	9	0	0	0	22	0	0
Q8NG75	3	Protein	43	320	181	7tm_4	OR5T1	ENSG00000181698	PIU	-0.0479635	20	119	0	7	4	1	0	2	0	3	2	4	0	1	0	0	2	1	17	19	0	3	1	0	2	1	0	1	8	0	0	0	21	1	0
P25786	3	Protein	29	215	122	Proteasome	PSMA1	ENSG00000129084	PIU	-0.0481708	14	35	0	1	2	1	0	1	0	0	1	2	0	0	2	0	0	2	4	1	0	0	2	0	1	0	0	0	3	0	0	0	11	0	0
Q9H6J7	3	Protein				LU	C11orf49	ENSG00000149179	LU	-0.0483289	10	29	0	3	3	0	0	2	0	1	0	0	0	0	1	0	0	0	0	2	0	2	0	0	0	0	0	1	5	0	0	0	9	0	0
P21917	3	Protein	51	448	249	7tm_1	DRD4	ENSG00000069696	PIU	-0.0485662	15	26	1	1	1	0	0	2	0	1	0	1	0	0	1	0	0	0	2	1	1	0	0	0	1	0	1	0	5	0	2	0	5	0	0
Q03001	3	Protein				LU	DST	ENSG00000151914	LU	-0.0485993	29	622	4	27	22	15	0	35	2	5	6	29	1	10	7	1	4	9	47	26	1	20	4	0	4	7	3	4	36	2	3	0	78	3	0
P04637	3	Protein	286	296	291	ubi	TP53	ENSG00000141510	PIU	-0.0492331	18	73	0	8	10	1	0	3	0	3	0	8	1	0	0	0	2	2	10	6	0	4	2	0	0	3	2	1	5	0	0	0	2	0	0
Q7Z3U7	3	Protein				LU	MON2	ENSG00000061987	LU	-0.0493147	19	57	0	5	2	1	0	7	1	1	1	1	0	0	1	0	0	2	7	3	0	2	0	0	0	1	1	2	1	0	0	0	14	1	0
O75533	3	Protein				LU	SF3B1	ENSG00000115524	LU	-0.0494643	26	142	1	18	6	1	1	13	0	1	3	2	0	3	3	3	4	7	7	4	1	1	1	0	3	0	1	1	3	0	2	0	28	0	18
Q07889	3	Protein	600	717	658	RasGEF_N	SOS1	ENSG00000115904	PIU	-0.0495267	9	20	0	3	1	2	0	3	0	0	0	0	0	0	0	0	0	0	1	1	0	0	0	0	0	0	0	1	0	0	2	0	4	0	0
Q49MG5	3	Protein				LU	MAP9	ENSG00000164114	LU	-0.0495519	16	106	0	6	1	3	0	13	0	1	1	7	1	0	0	0	0	2	5	5	0	0	0	0	0	2	3	0	8	0	0	0	32	1	0
Q5JTC6	3	Protein	89	536	312	WTX	AMER1	ENSG00000184675	PIU	-0.049865	22	164	0	7	6	5	0	35	1	0	3	4	0	1	2	0	1	2	16	9	0	4	1	1	0	9	1	1	10	0	0	1	30	0	0
Q8NGI4	3	Protein	31	304	167	7tm_4	OR4D11	ENSG00000176200	PIU	-0.0499679	19	88	0	5	4	2	0	4	0	1	2	5	0	1	0	1	2	0	14	12	0	2	0	0	1	2	1	6	4	0	0	0	14	0	0
Q9NZ56	3	Protein	929	1025	977	Drf_FH1	FMN2	ENSG00000155816	PIU	-0.051078	15	40	0	3	1	0	0	3	1	1	0	2	0	1	1	0	2	0	5	8	0	0	2	0	1	0	0	3	0	0	0	0	4	0	0
Q6P9B9	3	Protein	290	999	644	INTS5_C	INTS5	ENSG00000185085	PIU	-0.0513614	17	100	0	6	3	3	0	7	0	0	2	4	0	0	0	1	0	1	11	10	0	2	1	0	2	4	0	2	7	0	0	0	23	0	0
Q96LX7	3	Protein				LU	CCDC17	ENSG00000159588	LU	-0.0514203	18	57	0	3	4	4	0	10	1	1	1	2	0	1	1	0	0	1	3	1	0	2	0	0	1	0	2	0	2	0	0	0	15	0	0
Q8NDV1	3	Protein	52	299	175	Glyco_transf_29	ST6GALNAC3	ENSG00000184005	PIU	-0.0514556	20	100	1	5	3	4	0	10	0	1	3	6	0	0	0	0	2	2	11	13	0	2	1	0	0	3	2	1	3	0	0	0	19	2	0
B2RTY4	3	Protein				LU	MYO9A	ENSG00000066933	LU	-0.0516801	20	164	0	14	7	6	0	10	0	1	3	6	0	0	3	0	3	3	3	6	0	5	0	0	3	3	2	3	11	0	0	0	43	1	0
Q8TDI8	3	Protein				LU	TMC1	ENSG00000165091	LU	-0.051834	23	109	0	7	2	1	0	7	1	1	4	2	1	0	1	0	3	1	6	7	0	2	0	0	1	1	1	2	8	0	1	0	30	1	0
Q8IWT3	3	Protein				LU	CUL9	ENSG00000112659	LU	-0.0520726	24	202	1	14	9	4	0	15	0	1	3	6	1	0	3	2	1	4	6	9	0	8	0	0	1	5	3	2	23	0	1	0	47	1	0
Q8NHU2	3	Protein				LU	CFAP61	ENSG00000089101	LU	-0.0521631	20	217	0	5	10	4	0	16	0	2	2	7	0	3	0	1	3	5	21	33	0	1	1	0	2	5	0	6	15	0	0	0	40	0	0
P07948	3	Protein	247	497	372	Pkinase_Tyr	LYN	ENSG00000254087	PIU	-0.0522589	16	46	0	2	2	2	0	8	2	1	0	4	0	0	1	0	0	2	4	4	0	1	0	0	1	0	0	0	3	0	0	0	4	1	0
Q5QGS0	3	Protein				LU	NEXMIF	ENSG00000050030	LU	-0.0523558	23	243	0	10	14	8	0	19	0	5	1	9	0	5	0	0	2	5	16	23	2	5	1	0	2	6	4	11	22	0	1	2	42	0	0
Q6NZY4	3	Protein				LU	ZCCHC8	ENSG00000033030	LU	-0.0527604	15	59	0	8	4	3	1	5	2	2	0	2	0	1	0	0	0	0	4	2	0	0	0	0	0	2	0	1	5	0	0	0	13	0	0
Q9NTW7	3	Protein				LU	ZFP64	ENSG00000020256	LU	-0.0533885	19	98	2	3	7	0	0	9	0	2	3	4	0	0	1	1	1	2	8	10	0	2	1	0	0	0	1	3	14	0	0	0	21	0	0
A6NMT0	3	Protein	183	238	210	Homeobox	DBX1	ENSG00000109851	PIU	-0.0540782	5	11	0	0	0	0	0	0	0	0	0	2	0	0	0	0	0	0	2	1	0	0	0	0	0	0	0	0	1	0	0	0	4	0	0
P04637	3	Protein	319	358	338	P53_tetramer	TP53	ENSG00000141510	PIU	-0.0543612	26	188	4	14	16	4	0	9	0	5	4	21	2	0	0	2	8	4	26	12	1	19	2	0	3	5	5	1	7	1	1	0	7	1	0
Q9Y2H9	3	Protein	61	337	199	DUF1908	MAST1	ENSG00000105613	PIU	-0.0545518	14	56	0	3	8	4	0	7	0	0	3	5	0	1	0	0	1	0	4	4	0	0	0	0	1	0	2	0	1	0	0	0	12	0	0
Q7Z570	3	Protein				LU	ZNF804A	ENSG00000170396	LU	-0.0546605	22	412	0	18	4	6	0	25	0	8	5	21	0	4	3	0	3	8	68	63	1	4	3	0	3	5	6	15	24	0	0	0	43	0	0
A5YKK6	3	Protein				LU	CNOT1	ENSG00000125107	LU	-0.0550239	22	174	0	15	6	2	0	18	0	3	2	7	0	3	5	1	1	4	11	11	0	2	0	0	2	4	4	4	12	0	1	0	29	0	0
Q9HCM3	3	Protein	1036	1702	1369	DUF3827	KIAA1549	ENSG00000122778	PIU	-0.0554763	21	109	0	1	4	4	0	8	0	2	3	3	0	1	2	0	2	1	5	10	0	2	2	0	0	2	1	2	10	0	0	0	29	0	1
P48051	3	Protein	57	381	219	IRK	KCNJ6	ENSG00000157542	PIU	-0.0557963	18	66	0	6	2	3	0	4	0	1	1	3	0	0	0	1	2	2	6	1	0	0	1	0	0	5	3	6	10	0	0	0	8	0	0
A6NM11	3	Protein				LU	LRRC37A2	ENSG00000238083	LU	-0.0558956	17	86	0	4	1	4	0	11	0	3	0	5	0	2	1	0	1	0	1	3	0	0	0	0	1	4	0	0	3	0	1	0	26	1	0
Q8TAA3	3	Protein	28	219	123	Proteasome	PSMA8	ENSG00000154611	PIU	-0.0559513	13	47	0	4	1	2	0	5	0	0	0	1	0	0	1	0	0	0	2	5	0	0	0	0	0	3	1	2	2	0	0	0	15	0	0
P18507	3	Protein	279	423	351	Neur_chan_memb	GABRG2	ENSG00000113327	PIU	-0.0559867	19	75	1	3	5	1	0	5	0	0	3	3	1	1	1	0	2	3	10	6	0	1	1	0	0	2	0	0	8	0	0	0	14	0	0
P35240	3	Protein	105	222	163	FERM_M	NF2	ENSG00000186575	PIU	-0.0564499	15	40	0	5	1	0	0	2	0	0	1	3	0	0	4	0	0	3	2	3	5	1	0	0	0	0	0	1	2	0	0	1	5	0	0
Q8IVL0	3	Protein				LU	NAV3	ENSG00000067798	LU	-0.0564815	28	566	3	21	12	17	1	28	1	9	2	28	0	3	3	0	5	5	73	78	1	5	1	1	1	7	8	10	40	0	3	0	62	2	0
Q9HD45	3	Protein	57	546	301	EMP70	TM9SF3	ENSG00000077147	PIU	-0.0566571	18	75	0	3	4	3	1	10	0	0	1	7	0	0	1	0	0	1	4	2	1	0	1	0	0	1	0	1	13	0	0	0	16	2	0
Q14865	3	Protein				LU	ARID5B	ENSG00000150347	LU	-0.0567614	23	128	1	3	4	5	0	6	2	1	2	7	1	1	0	0	1	3	4	6	2	1	0	0	3	4	0	3	4	1	0	0	50	0	0
Q9BXM0	3	Protein				LU	PRX	ENSG00000105227	LU	-0.0571327	22	182	4	13	9	4	0	12	0	2	4	9	0	1	2	2	7	3	6	9	0	6	1	0	1	0	0	6	16	0	0	1	33	0	0
Q9UPQ7	3	Protein				LU	PDZRN3	ENSG00000121440	LU	-0.0576211	19	139	0	4	8	6	0	10	0	2	3	7	0	0	0	0	1	5	24	15	0	2	4	0	2	1	1	3	15	0	0	0	15	0	0
Q8WXX0	3	Protein	2586	2936	2761	MT	DNAH7	ENSG00000118997	PIU	-0.0584371	15	62	0	4	2	2	0	3	0	2	0	2	0	2	0	1	2	0	3	9	0	0	0	0	0	4	0	7	4	0	0	0	14	0	0
Q8IZ13	3	Protein				LU	ZBED8	ENSG00000221886	LU	-0.0584934	16	84	0	4	7	1	0	7	0	0	3	4	0	3	0	0	0	1	5	1	0	1	2	0	0	2	1	0	6	0	0	0	26	0	0
Q15155	3	Protein				LU	NOMO1	ENSG00000103512	LU	-0.0588576	21	88	1	6	6	1	0	10	0	2	1	2	0	0	2	0	1	0	5	2	0	2	1	1	1	2	0	3	13	0	1	0	21	0	0
Q9NYB5	3	Protein	44	638	341	OATP	SLCO1C1	ENSG00000139155	PIU	-0.0592642	24	173	2	11	9	3	0	5	1	7	1	11	0	3	1	0	1	3	16	29	0	8	1	0	3	3	2	7	11	0	0	0	20	1	0
Q9HC10	3	Protein				LU	OTOF	ENSG00000115155	LU	-0.0595182	24	185	0	5	8	4	0	11	0	3	4	5	0	1	3	1	3	4	21	21	0	8	3	0	3	0	2	6	11	0	3	1	34	1	0
Q9BXT5	3	Protein				LU	TEX15	ENSG00000133863	LU	-0.0595975	26	374	0	20	18	9	0	26	1	1	8	8	0	1	1	1	1	4	33	25	1	4	2	0	2	6	1	7	18	0	1	0	57	1	0
O00192	3	Protein				LU	ARVCF	ENSG00000099889	LU	-0.0599901	19	62	0	4	3	3	0	3	0	2	2	2	0	0	2	0	1	3	1	4	0	0	1	0	1	0	2	0	6	1	3	0	17	0	0
Q15751	3	Protein	4534	4843	4688	HECT	HERC1	ENSG00000103657	PIU	-0.0602174	16	50	0	2	5	2	0	3	0	0	0	4	0	0	0	0	1	1	2	3	0	0	1	0	2	1	0	1	6	0	1	0	12	0	0
Q6UWI2	3	Protein	15	310	162	PARM	PARM1	ENSG00000169116	PIU	-0.0607173	19	51	0	1	2	1	0	5	0	3	1	2	0	0	0	0	2	3	3	2	1	1	1	0	1	0	0	3	3	0	0	0	13	1	0
Q92673	3	Protein				LU	SORL1	ENSG00000137642	LU	-0.0608499	22	102	2	4	2	3	0	7	1	0	0	1	0	2	2	2	1	3	5	7	0	2	1	0	0	0	4	4	8	0	2	0	29	0	1
Q96JB1	3	Protein	139	693	416	DHC_N1	DNAH8	ENSG00000124721	PIU	-0.0611757	20	114	0	6	7	2	0	8	0	4	2	2	0	0	1	0	0	7	7	8	0	1	2	0	0	4	2	3	7	0	1	0	27	1	0
P11802	3	Protein	6	295	150	Pkinase	CDK4	ENSG00000135446	PIU	-0.0612325	16	46	0	4	1	3	0	2	0	0	0	5	0	0	1	0	1	0	3	1	0	2	1	0	0	3	1	1	2	0	0	0	11	0	0
Q9HCS2	3	Protein	52	515	283	p450	CYP4F12	ENSG00000186204	PIU	-0.0614023	18	114	1	5	3	2	0	11	0	0	5	5	0	1	0	0	3	0	9	9	0	4	1	0	2	2	0	8	6	0	0	0	29	0	0
Q5R3I4	3	Protein				LU	TTC38	ENSG00000075234	LU	-0.0616225	17	65	0	3	4	1	0	4	0	0	0	2	0	1	1	0	0	3	2	5	0	0	0	0	1	1	0	1	1	1	2	0	28	0	0
A4UGR9	3	Protein				LU	XIRP2	ENSG00000163092	LU	-0.0617458	29	967	4	45	30	14	0	51	3	13	13	44	1	9	6	3	3	25	113	81	1	11	3	0	9	13	8	28	49	0	1	1	77	1	0
Q07889	3	Protein	428	546	487	PH	SOS1	ENSG00000115904	PIU	-0.0619029	13	29	0	4	0	1	0	1	0	0	1	1	0	1	0	0	0	2	2	1	1	0	0	0	2	2	0	0	0	0	0	0	9	0	0
Q96PP8	3	Protein	18	280	149	GBP	GBP5	ENSG00000154451	PIU	-0.0621014	15	54	0	3	4	0	0	3	0	0	1	2	0	0	0	0	0	1	4	3	1	0	0	0	0	2	2	2	6	0	2	0	16	0	0
Q5TIA1	3	Protein				LU	MEI1	ENSG00000167077	LU	-0.0621314	24	162	2	9	9	7	0	17	0	3	2	6	0	1	3	1	3	3	12	9	0	0	1	0	0	2	1	4	10	1	2	0	32	1	0
P51816	3	Protein	18	1308	663	AF-4	AFF2	ENSG00000155966	PIU	-0.0624102	26	427	1	13	27	10	0	33	2	7	11	13	1	3	0	0	9	8	58	25	0	7	5	0	4	6	6	3	32	1	2	0	61	2	0
O95521	3	Protein				LU	PRAMEF1	ENSG00000116721	LU	-0.0625172	20	108	0	6	5	2	0	9	0	2	3	3	0	1	3	1	4	2	9	10	0	0	3	0	1	2	0	7	8	0	0	0	20	0	0
Q68CQ1	3	Protein				LU	MROH7	ENSG00000184313	LU	-0.0625713	22	193	0	7	10	4	0	15	0	4	3	5	0	0	1	1	1	2	21	7	0	6	3	0	2	4	5	10	9	0	0	0	38	1	0
Q92673	3	Protein	133	586	359	Sortilin-Vps10	SORL1	ENSG00000137642	PIU	-0.0627655	19	74	0	5	3	4	0	5	1	0	2	2	0	2	0	1	0	1	5	4	0	4	1	0	0	2	1	4	9	0	0	0	16	0	0
Q5K651	3	Protein				LU	SAMD9	ENSG00000205413	LU	-0.0629828	24	317	1	13	12	4	0	24	0	4	11	5	0	3	4	1	3	9	20	14	0	6	2	0	2	5	2	13	20	0	0	1	55	0	0
Q6ZQR2	3	Protein	101	240	170	DUF4483	CFAP77	ENSG00000188523	PIU	-0.0630828	13	34	0	2	0	2	0	6	0	0	3	1	0	0	0	0	0	2	4	1	0	2	0	0	0	1	0	1	3	0	0	0	5	0	0
	3	Protein				LU	C10orf71	ENSG00000177354	LU	-0.0634964	22	139	2	3	4	1	0	5	0	1	4	5	0	1	3	0	0	2	12	18	0	3	4	0	2	2	1	7	11	0	1	0	31	0	0
P48378	3	Protein				LU	RFX2	ENSG00000087903	LU	-0.0638925	15	57	0	3	2	1	0	5	0	3	0	3	0	0	1	1	0	0	2	2	0	0	0	0	2	1	0	1	9	0	0	0	16	0	0
P01111	3	Protein	59	69	64	py	NRAS	ENSG00000213281	PIU	-0.0639141	22	110	1	3	0	1	1	7	0	0	3	0	1	0	0	1	3	2	2	3	0	3	0	0	0	8	1	16	2	3	39	2	6	1	0
Q14669	3	Protein				LU	TRIP12	ENSG00000153827	LU	-0.0639425	21	152	1	3	7	6	0	14	0	4	2	7	0	1	2	1	3	6	8	10	0	3	2	0	0	4	0	3	11	0	0	0	33	0	0
Q15751	3	Protein				LU	HERC1	ENSG00000103657	LU	-0.0645886	30	409	2	23	19	9	0	26	1	7	7	14	1	5	8	1	6	8	20	27	1	4	2	1	1	4	6	5	26	0	3	2	63	2	0
Q8NGZ5	3	Protein	34	311	172	7tm_4	OR2G2	ENSG00000177489	PIU	-0.0652711	19	118	0	6	2	1	0	6	0	3	2	3	0	2	0	0	3	3	29	20	0	0	1	0	1	2	1	2	8	0	0	0	15	0	0
Q6ZVL6	3	Protein	931	1569	1250	DUF3827	KIAA1549L	ENSG00000110427	PIU	-0.0655096	23	118	0	5	6	4	0	8	1	1	1	6	0	3	0	1	2	1	12	8	0	1	1	0	4	4	2	0	9	0	2	0	24	1	0
Q9Y2F5	3	Protein				LU	ICE1	ENSG00000164151	LU	-0.0655616	27	317	1	17	17	8	1	21	1	6	4	14	3	3	6	1	2	10	25	23	0	3	2	0	1	4	1	4	16	0	1	0	51	0	0
Q8NDV3	3	Protein	3	1207	605	SMC_N	SMC1B	ENSG00000077935	PIU	-0.066255	22	195	0	8	10	3	0	17	1	2	5	7	0	3	2	0	3	1	5	12	0	2	1	0	1	6	1	3	14	0	0	0	40	0	0
Q8IYA8	3	Protein	19	591	305	DUF4700	CCDC36	ENSG00000173421	PIU	-0.0663228	16	86	0	10	1	3	0	6	0	0	1	4	0	2	1	0	1	2	0	0	0	2	0	0	1	3	0	1	6	0	0	0	32	0	0
P04637	3	Protein	134	144	139	ubi	TP53	ENSG00000141510	PIU	-0.0667035	22	142	1	7	14	0	1	6	0	10	3	17	1	0	0	1	8	6	10	10	0	11	3	0	6	4	2	0	9	0	0	0	9	1	0
O75113	3	Protein				LU	N4BP1	ENSG00000102921	LU	-0.0668222	15	53	0	2	3	1	0	5	0	0	0	3	0	3	0	0	1	3	6	7	0	0	0	0	1	2	0	2	3	0	0	0	11	0	0
Q96RK0	3	Protein	200	268	234	HMG_box	CIC	ENSG00000079432	PIU	-0.0671665	7	64	0	2	0	1	0	1	0	0	0	0	0	0	0	0	46	0	2	0	0	0	0	0	0	0	0	0	1	0	0	0	5	0	0
Q969Y0	3	Protein				LU	NXPE3	ENSG00000144815	LU	-0.0672837	20	61	0	2	3	2	1	4	0	1	3	5	1	0	1	0	0	3	3	4	0	2	1	0	0	1	0	1	7	0	0	0	11	1	0
O75626	3	Protein				LU	PRDM1	ENSG00000057657	LU	-0.067598	24	80	0	3	7	1	1	3	1	1	1	3	0	1	1	0	2	1	3	7	1	3	1	0	0	6	0	1	5	0	0	1	22	2	0
P04637	3	Protein	322	332	327	py	TP53	ENSG00000141510	PIU	-0.0684616	15	39	0	7	4	1	0	2	0	1	1	7	0	0	0	0	1	3	3	2	1	4	0	0	0	1	0	0	0	0	0	0	1	0	0
P35749	3	Protein	848	1928	1388	Myosin_tail_1	MYH11	ENSG00000133392	PIU	-0.0685693	25	203	1	16	6	4	0	14	0	2	9	5	0	1	2	2	3	3	16	9	0	4	1	0	4	4	3	4	20	0	0	0	33	1	1
Q9UL36	3	Protein				LU	ZNF236	ENSG00000130856	LU	-0.0686284	24	244	1	16	7	12	0	21	1	0	4	10	0	2	4	1	2	3	18	15	0	11	1	0	2	1	3	1	29	0	1	0	38	0	0
Q6P1N0	3	Protein				LU	CC2D1A	ENSG00000132024	LU	-0.0687004	21	100	0	3	6	3	0	11	0	2	1	7	0	2	1	0	1	4	7	3	0	5	0	1	3	2	0	2	8	0	1	0	19	0	0
Q8N7P1	3	Protein				LU	PLD5	ENSG00000180287	LU	-0.0691278	25	112	0	4	8	3	0	7	0	2	3	5	0	1	2	1	1	2	7	13	0	4	2	0	1	3	2	3	7	0	1	0	20	1	1
Q8NGB4	3	Protein	29	303	166	7tm_4	OR4S1	ENSG00000176555	PIU	-0.0694682	20	69	1	5	4	0	0	7	1	1	1	2	0	0	1	0	2	0	6	7	0	1	1	0	1	3	3	0	7	0	1	0	11	0	0
Q8WXX0	3	Protein	3317	4020	3668	Dynein_heavy	DNAH7	ENSG00000118997	PIU	-0.0697841	20	158	0	11	3	4	0	14	1	0	2	12	0	3	0	1	2	5	10	12	0	3	0	0	1	2	2	7	6	0	0	0	35	0	0
O60811	3	Protein				LU	PRAMEF2	ENSG00000120952	LU	-0.06986	23	97	1	5	5	3	0	7	0	5	2	7	0	0	1	1	3	2	11	8	0	1	0	0	1	2	2	3	7	0	0	1	14	1	0
P56715	3	Protein				LU	RP1	ENSG00000104237	LU	-0.0701429	27	547	3	15	24	7	0	32	2	9	12	29	0	7	2	1	7	8	39	52	1	7	4	0	13	11	6	21	46	0	2	0	53	1	0
Q9UPY6	3	Protein				LU	WASF3	ENSG00000132970	LU	-0.0705682	22	86	0	6	4	1	0	7	1	1	1	6	0	1	0	0	3	3	11	3	1	1	0	0	1	4	1	1	7	0	0	1	18	0	0
P22570	3	Protein				LU	FDXR	ENSG00000161513	LU	-0.0707183	16	39	0	1	1	0	0	4	0	1	0	2	0	1	2	0	0	1	2	3	0	0	0	0	1	0	1	1	5	0	0	0	10	1	0
A4D0V7	3	Protein	578	667	622	Cadherin-like	CPED1	ENSG00000106034	PIU	-0.0709263	10	22	0	1	1	0	0	2	0	1	0	0	0	0	0	0	0	0	1	6	0	1	0	0	0	0	0	0	1	1	0	0	6	0	0
Q8IV32	3	Protein	8	461	234	CCDC71L	CCDC71	ENSG00000177352	PIU	-0.0720232	17	60	0	5	1	1	0	6	0	1	2	2	0	0	1	0	0	4	3	1	0	4	0	0	1	1	0	2	7	0	0	0	14	0	0
Q9BZW7	3	Protein				LU	TSGA10	ENSG00000135951	LU	-0.0727863	21	140	0	4	7	4	0	13	0	8	3	9	0	1	1	1	0	1	10	10	0	2	1	0	2	1	2	0	7	0	1	0	36	0	0
Q6ZMN7	3	Protein				LU	PDZRN4	ENSG00000165966	LU	-0.0733276	23	192	1	7	6	1	0	16	0	1	2	14	1	1	3	0	3	3	17	16	0	5	3	0	1	6	0	4	18	0	2	0	31	0	0
Q68D42	3	Protein	1	235	118	TMEM215	TMEM215	ENSG00000188133	PIU	-0.0735083	15	42	1	6	1	2	0	5	0	1	0	3	0	0	0	0	0	2	2	5	0	0	1	0	1	0	0	0	2	0	0	0	7	1	0
Q70EL1	3	Protein				LU	USP54	ENSG00000166348	LU	-0.0739674	20	109	1	7	5	4	0	4	0	1	3	5	0	1	1	0	2	4	6	9	0	2	0	0	0	3	1	3	9	0	0	0	28	0	0
Q9HCK4	3	Protein				LU	ROBO2	ENSG00000185008	LU	-0.0745079	27	185	0	10	2	3	0	24	1	3	4	8	1	1	1	1	2	3	22	4	0	3	4	1	3	7	3	4	15	0	1	0	32	1	0
Q4FZB7	3	Protein				LU	KMT5B	ENSG00000110066	LU	-0.0748026	19	104	0	9	6	0	0	5	0	2	1	3	0	1	0	1	0	3	5	8	0	2	1	0	0	3	0	2	10	0	1	0	23	2	0
Q9NZS9	3	Protein				LU	BFAR	ENSG00000103429	LU	-0.0760463	16	40	1	2	1	2	0	3	1	0	0	0	0	0	2	0	1	1	0	1	0	2	0	0	0	0	2	1	5	0	1	0	13	0	0
Q8NGD3	3	Protein	31	305	168	7tm_4	OR4K5	ENSG00000176281	PIU	-0.0761295	17	122	1	10	4	0	0	7	0	1	8	7	0	1	0	1	0	0	14	15	0	0	1	0	0	3	0	6	5	0	2	0	24	0	0
A6NMT0	3	Protein				LU	DBX1	ENSG00000109851	LU	-0.0766057	13	48	0	1	2	1	0	2	0	2	0	4	0	0	0	0	0	0	4	3	2	1	0	0	0	0	0	0	5	0	0	1	17	0	0
Q6ZMY3	3	Protein				LU	SPOCD1	ENSG00000134668	LU	-0.0775849	24	120	0	6	3	2	0	7	0	1	3	4	2	2	3	1	2	0	6	5	0	4	1	0	1	2	1	4	14	0	1	3	22	0	0
P02787	3	Protein	361	683	522	Transferrin	TF	ENSG00000091513	PIU	-0.0780747	16	59	0	2	4	1	0	4	0	0	1	1	0	0	0	0	0	2	7	3	0	2	0	0	0	1	1	2	7	0	0	0	17	1	0
A0A0C4DH68	3	Protein	26	119	72	V-set	IGKV2-24	ENSG00000241294	PIU	-0.0782815	15	38	0	0	2	0	0	4	1	1	1	0	0	1	1	0	0	2	6	8	0	0	0	0	1	0	2	1	1	0	0	0	4	0	0
Q9UHC9	3	Protein				LU	NPC1L1	ENSG00000015520	LU	-0.0786475	25	116	1	8	5	4	0	7	0	1	2	4	0	1	1	2	2	1	9	7	0	4	1	0	1	2	2	4	6	0	2	0	29	1	0
Q8NGR3	3	Protein	32	309	170	7tm_4	OR1K1	ENSG00000165204	PIU	-0.0787338	17	56	0	2	2	1	0	4	0	0	2	0	0	0	0	1	1	3	5	2	0	1	1	0	1	3	0	2	7	0	0	0	14	0	0
Q13003	3	Protein	55	401	228	ANF_receptor	GRIK3	ENSG00000163873	PIU	-0.0797742	17	94	0	8	2	1	0	7	0	1	1	5	0	0	0	0	0	0	11	12	0	2	1	0	2	4	0	2	9	1	0	0	17	0	0
Q9BQL6	3	Protein				LU	FERMT1	ENSG00000101311	LU	-0.0804116	16	52	0	6	3	0	0	5	0	0	1	0	0	3	0	0	1	2	2	1	0	1	1	0	0	0	2	2	5	0	0	0	15	1	0
Q92794	3	Protein	565	743	654	MOZ_SAS	KAT6A	ENSG00000083168	PIU	-0.0817844	13	21	0	1	0	1	0	3	0	0	0	1	0	2	0	1	0	1	1	0	0	1	0	1	0	1	0	0	2	0	0	0	5	0	0
Q8IWF9	3	Protein				LU	CCDC83	ENSG00000150676	LU	-0.0818748	15	91	0	6	5	2	2	3	0	0	1	2	0	0	0	0	1	1	8	9	0	0	0	0	0	2	0	2	9	0	0	0	30	0	0
Q8TBZ9	3	Protein				LU	TEX47	ENSG00000164645	LU	-0.0834677	11	93	0	1	5	1	0	11	0	0	1	6	0	0	0	0	0	0	10	15	0	0	0	0	0	0	0	6	7	0	0	0	22	0	0
O15409	3	Protein				LU	FOXP2	ENSG00000128573	LU	-0.0840087	23	124	2	5	4	1	1	7	0	0	5	2	0	1	1	1	2	1	17	7	0	5	1	0	0	3	0	3	15	0	0	0	26	1	1
Q63HN8	3	Protein				LU	RNF213	ENSG00000173821	LU	-0.0850068	27	526	0	32	21	14	0	39	0	5	12	25	0	1	4	1	4	8	21	25	1	10	8	1	7	9	6	5	42	1	0	1	68	2	0
Q6UXG2	3	Protein				LU	KIAA1324	ENSG00000116299	LU	-0.0851652	20	86	1	10	4	3	0	8	0	0	3	1	1	0	1	0	1	1	7	3	0	2	1	0	2	2	0	4	3	0	0	0	19	0	0
Q92538	3	Protein	400	551	475	Sec7_N	GBF1	ENSG00000107862	PIU	-0.0856022	12	18	0	3	0	1	1	1	0	0	1	1	0	1	0	0	1	0	1	0	0	0	1	0	0	0	0	0	4	0	0	0	2	0	0
Q15878	3	Protein				LU	CACNA1E	ENSG00000198216	LU	-0.0861161	26	340	2	11	16	9	1	29	1	2	3	12	0	1	2	0	2	12	36	25	0	3	1	0	8	7	5	11	21	1	0	0	55	3	0
Q8TDI7	3	Protein				LU	TMC2	ENSG00000149488	LU	-0.0868152	22	116	2	5	9	4	0	7	0	1	3	4	1	2	4	0	1	0	6	9	0	4	1	0	0	3	2	3	11	0	0	0	24	0	1
P23508	3	Protein				LU	MCC	ENSG00000171444	LU	-0.0870744	25	141	2	6	7	2	0	16	1	3	2	7	0	2	2	0	2	4	11	4	0	2	1	0	2	3	0	1	11	0	1	1	37	1	0
Q06455	3	Protein	337	403	370	NHR2	RUNX1T1	ENSG00000079102	PIU	-0.0872324	9	26	0	0	0	0	0	3	0	0	0	3	0	0	0	0	0	0	5	1	0	0	0	0	1	2	1	0	4	0	0	0	6	0	0
Q6T4R5	3	Protein	439	1078	758	NHS	NHS	ENSG00000188158	PIU	-0.0874459	22	113	0	7	6	12	0	5	0	0	3	3	0	1	1	0	3	1	8	7	0	2	0	0	1	1	1	4	8	0	1	2	26	0	1
P47900	3	Protein	68	324	196	7tm_1	P2RY1	ENSG00000169860	PIU	-0.0881448	16	54	0	2	4	1	0	3	1	0	2	3	0	0	2	0	1	4	2	4	0	0	1	0	0	3	0	0	5	0	0	0	11	0	0
A5D6W6	3	Protein				LU	FITM1	ENSG00000139914	LU	-0.088785	14	29	0	4	1	1	0	3	0	1	0	0	0	1	1	0	1	0	1	2	0	0	0	0	0	2	0	1	2	0	0	0	8	0	0
Q5T481	3	Protein				LU	RBM20	ENSG00000203867	LU	-0.0888362	11	59	2	0	4	3	0	8	1	1	0	0	0	2	1	0	0	4	0	0	0	0	0	0	0	1	0	0	0	0	0	0	27	0	0
Q9H488	3	Protein	34	369	201	O-FucT	POFUT1	ENSG00000101346	PIU	-0.0889259	18	47	0	1	3	1	0	6	0	1	1	0	0	1	1	0	1	2	1	4	0	1	0	0	1	0	1	1	4	0	0	0	13	0	0
O43293	3	Protein	13	275	144	Pkinase	DAPK3	ENSG00000167657	PIU	-0.089331	15	50	0	2	1	4	0	5	0	0	0	4	0	1	1	0	2	0	2	2	0	1	0	0	0	4	0	0	4	0	1	0	14	0	0
P08842	3	Protein	437	572	504	Sulfatase_C	STS	ENSG00000101846	PIU	-0.0900682	14	41	1	3	1	1	0	1	0	0	1	3	0	1	0	0	0	0	4	4	0	2	2	0	0	0	0	0	4	0	0	0	13	0	0
Q96PP8	3	Protein	282	574	428	GBP_C	GBP5	ENSG00000154451	PIU	-0.0904612	17	64	0	2	1	3	0	3	0	1	1	7	0	0	0	0	3	0	8	2	0	1	1	0	1	1	0	1	4	0	0	0	17	0	0
Q6ULP2	3	Protein				LU	AFTPH	ENSG00000119844	LU	-0.0912133	19	78	1	6	4	3	0	6	0	0	1	4	0	2	1	0	3	3	3	2	0	0	1	0	0	3	0	0	10	0	1	0	16	1	0
Q14C87	3	Protein	49	179	114	TMEM132D_N	TMEM132D	ENSG00000151952	PIU	-0.0912386	20	51	0	4	1	1	0	4	0	1	3	8	0	0	1	0	2	2	2	5	0	1	2	0	0	3	0	1	2	0	2	1	4	0	0
P02787	3	Protein	25	347	186	Transferrin	TF	ENSG00000091513	PIU	-0.0919352	18	83	1	2	5	1	0	7	0	0	1	4	0	0	0	1	1	2	7	6	0	0	1	0	0	2	0	4	5	0	0	0	23	0	1
Q96N23	3	Protein				LU	CFAP54	ENSG00000188596	LU	-0.0933244	25	311	0	12	11	11	2	15	1	9	7	11	1	2	0	1	3	7	23	15	0	2	1	0	2	4	6	10	18	0	0	1	56	0	0
Q5JSJ4	3	Protein				LU	INTS6L	ENSG00000165359	LU	-0.0935104	20	102	1	5	7	2	0	4	0	0	2	4	0	0	0	1	3	1	13	4	0	1	0	0	0	1	1	3	2	0	0	1	28	1	0
Q9HAN9	3	Protein	12	229	120	CTP_transf_like	NMNAT1	ENSG00000173614	PIU	-0.0939902	13	37	0	0	2	0	0	3	0	2	1	4	0	0	0	0	1	1	3	3	0	0	0	0	0	1	1	0	4	0	0	0	11	0	0
Q9P2J8	3	Protein				LU	ZNF624	ENSG00000197566	LU	-0.0942289	15	75	0	5	2	2	0	2	0	0	1	5	0	1	0	0	0	1	3	4	0	0	1	0	0	0	0	2	6	0	0	0	21	1	0
P18507	3	Protein				LU	GABRG2	ENSG00000113327	LU	-0.0943793	18	73	0	1	1	2	0	3	0	1	0	2	0	1	1	0	0	1	13	9	0	2	0	0	1	5	0	3	7	0	0	0	13	1	0
P04844	3	Protein	9	627	318	Ribophorin_II	RPN2	ENSG00000118705	PIU	-0.0956117	20	65	1	6	1	0	0	2	0	2	1	3	0	2	1	1	0	1	5	0	0	2	0	0	2	1	3	2	6	0	0	0	17	1	0
Q6IF99	3	Protein	31	308	169	7tm_4	OR10K2	ENSG00000180708	PIU	-0.0959289	20	106	1	1	4	2	0	2	0	1	0	5	0	1	1	0	0	5	16	19	0	1	1	0	2	1	1	6	13	0	0	0	16	0	0
Q5T1B0	3	Protein				LU	AXDND1	ENSG00000162779	LU	-0.0960841	20	156	0	11	4	1	0	10	0	0	5	5	0	1	5	0	0	4	20	20	1	1	1	0	2	5	2	6	4	0	0	0	31	0	0
O75899	3	Protein	76	435	255	ANF_receptor	GABBR2	ENSG00000136928	PIU	-0.0961676	21	87	0	5	2	0	0	6	0	2	2	6	0	0	1	1	1	1	6	4	0	2	2	0	3	6	1	3	8	0	0	0	18	1	0
Q86YW9	3	Protein	283	730	506	Med12-LCEWAV	MED12L	ENSG00000144893	PIU	-0.0963745	20	93	0	5	5	1	0	10	0	1	2	6	0	1	0	0	2	1	4	9	0	2	2	0	1	2	1	2	6	0	0	0	23	0	0
Q8NGJ6	3	Protein	33	311	172	7tm_4	OR51A4	ENSG00000205497	PIU	-0.0972272	22	93	1	3	3	0	0	7	1	2	1	4	0	1	1	0	2	1	10	5	0	3	0	0	2	1	1	6	7	0	0	0	21	1	0
Q9NXG0	3	Protein				LU	CNTLN	ENSG00000044459	LU	-0.0985041	23	258	1	14	15	7	1	22	0	7	4	6	0	3	1	1	0	8	14	8	0	2	2	0	1	4	3	0	35	0	1	0	50	0	0
Q6WRX3	3	Protein				LU	ZYG11A	ENSG00000203995	LU	-0.0988378	9	64	0	0	1	2	0	15	0	0	0	0	0	0	0	0	0	2	0	1	0	0	0	0	0	1	2	0	0	1	0	0	27	0	0
Q99797	3	Protein	254	699	476	Peptidase_M3	MIPEP	ENSG00000027001	PIU	-0.0995816	17	67	1	3	5	1	0	6	1	1	1	0	0	0	0	0	1	1	2	3	0	0	0	0	0	2	0	2	8	0	0	1	22	0	0
Q17RM4	3	Protein				LU	CCDC142	ENSG00000135637	LU	-0.100849	14	30	1	3	3	2	0	1	0	1	1	2	0	1	0	0	2	0	2	0	0	0	0	0	0	0	0	0	4	1	0	0	5	0	0
Q07889	3	Protein				LU	SOS1	ENSG00000115904	LU	-0.101557	17	67	0	7	2	5	0	4	0	0	0	2	0	4	1	0	0	3	1	7	0	1	1	0	0	3	2	0	3	1	0	0	18	0	0
Q6X9E4	3	Protein				LU	FBXW12	ENSG00000164049	LU	-0.101934	18	56	0	3	2	0	0	6	1	2	0	1	0	0	1	0	1	1	5	4	0	3	0	1	0	1	1	5	4	0	0	0	13	0	0
O95785	3	Protein				LU	WIZ	ENSG00000011451	LU	-0.102075	22	152	1	6	6	6	1	15	0	0	3	6	0	3	0	1	0	1	2	12	0	4	1	0	0	1	1	5	12	0	1	1	35	0	0
Q86UV5	3	Protein				LU	USP48	ENSG00000090686	LU	-0.102809	18	93	0	8	1	6	0	10	0	1	0	4	0	2	1	0	2	5	5	2	0	4	0	0	1	2	0	1	5	0	0	0	26	0	0
P01715	3	Protein	24	115	69	V-set	IGLV3-1	ENSG00000211673	PIU	-0.103875	10	58	0	1	0	0	1	0	14	1	2	0	0	0	0	1	0	0	1	1	0	0	0	0	0	0	0	0	2	0	0	0	2	0	0
Q15427	3	Protein				LU	SF3B4	ENSG00000143368	LU	-0.104118	14	54	0	2	2	2	0	9	0	2	1	0	0	0	4	0	0	2	9	0	0	2	0	0	0	0	0	1	4	0	1	0	12	0	0
Q8NGX8	3	Protein	36	313	174	7tm_4	OR6Y1	ENSG00000197532	PIU	-0.104283	20	99	0	6	2	1	0	5	0	4	2	0	0	0	2	1	1	4	14	12	0	2	2	1	0	3	1	4	13	0	0	0	14	0	0
O43149	3	Protein				LU	ZZEF1	ENSG00000074755	LU	-0.104876	26	270	2	18	8	6	0	20	0	3	5	6	1	6	6	0	4	0	19	10	0	5	1	1	5	5	1	5	20	2	1	0	56	1	0
O94822	3	Protein				LU	LTN1	ENSG00000198862	LU	-0.105533	26	232	0	16	10	10	1	11	1	2	4	6	2	3	1	1	6	2	10	7	0	7	2	0	3	3	2	5	15	0	0	0	50	2	0
P12882	3	Protein	847	1928	1387	Myosin_tail_1	MYH1	ENSG00000109061	PIU	-0.105758	25	308	0	11	11	9	0	15	1	4	5	14	1	2	3	1	6	6	34	32	0	12	2	0	3	5	6	13	16	0	0	0	41	2	0
P14222	3	Protein	147	367	257	MACPF	PRF1	ENSG00000180644	PIU	-0.106409	10	36	0	3	3	0	0	3	0	0	1	3	0	0	0	0	2	2	0	0	0	0	0	0	0	0	0	1	9	0	0	0	6	0	0
Q5S007	3	Protein	1524	1740	1632	COR	LRRK2	ENSG00000188906	PIU	-0.106828	19	74	1	3	3	1	0	8	0	1	1	2	0	1	1	0	0	1	2	4	0	1	0	0	0	1	1	0	7	1	0	0	26	0	0
Q14117	3	Protein	58	447	252	Amidohydro_1	DPYS	ENSG00000147647	PIU	-0.107148	21	103	0	12	5	1	0	7	1	3	1	5	0	2	1	0	1	1	15	8	0	3	2	0	0	3	0	3	7	0	1	0	12	0	0
P22748	3	Protein	22	284	153	Carb_anhydrase	CA4	ENSG00000167434	PIU	-0.107149	14	49	0	2	2	2	0	4	0	0	0	5	0	0	0	0	0	2	3	6	0	4	0	0	2	0	1	3	8	0	0	0	4	0	0
Q7LBC6	3	Protein				LU	KDM3B	ENSG00000120733	LU	-0.107712	22	172	0	14	6	4	0	10	0	5	2	6	0	1	3	1	2	4	12	6	0	3	0	0	4	4	1	0	14	1	0	0	46	1	0
P36544	3	Protein	237	487	362	Neur_chan_memb	CHRNA7	ENSG00000175344	PIU	-0.10789	19	55	0	2	2	1	0	2	0	1	1	2	0	0	0	0	1	4	7	2	0	2	1	0	0	2	1	1	4	0	0	2	16	0	0
Q96Q42	3	Protein				LU	ALS2	ENSG00000003393	LU	-0.108202	19	103	0	3	4	4	0	12	0	0	1	2	0	0	1	0	1	0	4	7	2	4	1	0	1	2	1	2	5	0	0	0	32	0	0
Q9Y4B4	3	Protein	280	605	442	SNF2_N	RAD54L2	ENSG00000164080	PIU	-0.108807	14	58	0	5	1	4	0	4	0	0	1	2	0	1	1	0	0	1	1	0	0	2	0	0	0	0	4	0	6	0	0	0	18	0	0
Q86Z02	3	Protein	190	518	354	Pkinase	HIPK1	ENSG00000163349	PIU	-0.108917	15	44	0	1	0	3	0	3	1	0	2	1	0	0	1	0	0	2	3	1	0	3	0	0	2	1	0	0	4	0	0	0	14	0	0
Q96QF7	3	Protein				LU	GCNA	ENSG00000147174	LU	-0.110104	21	113	0	3	2	6	0	8	0	1	4	7	0	1	0	0	3	2	10	3	0	1	0	1	3	1	1	4	6	0	0	0	28	1	0
Q5VYV7	3	Protein	10	368	189	UPF0492	SLX4IP	ENSG00000149346	PIU	-0.110289	13	55	0	10	0	1	0	4	0	1	2	1	0	1	0	0	0	0	4	6	0	0	0	0	0	1	0	2	3	0	0	0	15	0	0
Q8TAM6	3	Protein				LU	ERMN	ENSG00000136541	LU	-0.110367	19	59	0	2	2	1	0	7	0	0	2	3	0	1	1	0	2	1	5	2	0	1	0	0	1	1	1	2	2	0	0	0	18	0	0
Q9BZV3	3	Protein				LU	IMPG2	ENSG00000081148	LU	-0.11297	20	195	1	16	7	7	2	13	0	4	3	11	0	1	0	0	0	3	16	19	0	0	2	0	0	3	1	2	19	0	0	0	27	1	0
Q7Z3E2	3	Protein				LU	CCDC186	ENSG00000165813	LU	-0.113122	22	97	1	6	5	3	0	6	0	1	0	1	0	1	2	1	1	2	3	3	0	2	1	0	2	1	1	2	10	0	0	0	28	0	0
O15015	3	Protein				LU	ZNF646	ENSG00000167395	LU	-0.114193	26	204	1	8	6	6	0	22	0	5	4	14	1	3	1	1	1	1	7	12	0	3	1	0	1	3	0	4	19	1	1	0	44	1	0
Q96GL9	3	Protein	1	167	84	FAM163	FAM163A	ENSG00000143340	PIU	-0.115714	10	28	0	2	2	0	0	3	0	0	0	0	1	0	0	0	0	2	2	4	0	0	0	0	1	1	0	0	0	0	0	0	9	0	0
Q9NW07	3	Protein				LU	ZNF358	ENSG00000198816	LU	-0.116477	14	57	0	2	5	5	0	4	0	1	2	3	0	1	0	0	0	1	0	0	1	0	1	0	0	0	1	0	6	0	0	0	20	0	0
Q9Y6L6	3	Protein	29	621	325	OATP	SLCO1B1	ENSG00000134538	PIU	-0.117104	22	171	0	5	5	3	0	9	0	4	5	8	0	2	1	1	5	2	13	27	0	3	1	0	2	3	2	3	10	0	0	0	28	0	0
Q6NSJ0	3	Protein	314	711	512	Glyco_hydro_31	MYORG	ENSG00000164976	PIU	-0.11809	17	53	0	2	3	1	0	5	0	1	1	5	0	0	1	0	2	1	2	1	0	1	0	0	0	3	1	0	9	0	0	0	12	0	0
A6H8Y1	3	Protein				LU	BDP1	ENSG00000145734	LU	-0.118814	23	250	2	22	7	8	0	16	0	4	6	3	0	4	3	0	2	1	22	16	0	4	2	0	3	2	0	3	13	0	2	2	42	0	0
O60437	3	Protein				LU	PPL	ENSG00000118898	LU	-0.121726	26	194	0	16	5	6	1	21	0	4	4	6	1	2	1	1	4	2	9	1	0	4	1	0	3	2	0	3	18	1	1	0	46	1	0
P07900	3	Protein	196	722	459	HSP90	HSP90AA1	ENSG00000080824	PIU	-0.122267	23	93	1	15	3	4	0	5	0	1	2	5	0	4	3	0	0	2	2	2	0	2	1	1	1	2	1	1	9	0	2	0	15	0	0
P01111	3	Protein	5	165	85	Ras	NRAS	ENSG00000213281	PIU	-0.122281	26	170	1	8	1	3	1	19	0	1	4	1	1	0	2	2	4	4	2	5	0	5	0	0	0	15	1	16	3	5	39	3	19	1	0
Q99698	3	Protein				LU	LYST	ENSG00000143669	LU	-0.123263	27	446	1	21	22	7	0	25	0	6	4	16	0	7	3	1	5	5	35	31	0	8	1	2	4	3	3	4	26	1	2	0	64	2	0
Q8NGE8	3	Protein	31	304	167	7tm_4	OR4D9	ENSG00000172742	PIU	-0.123372	20	67	0	2	3	2	0	3	0	2	2	4	0	0	1	0	1	0	12	9	0	2	1	0	1	2	0	1	6	0	1	0	10	1	0
Q9UJM8	3	Protein	15	362	188	FMN_dh	HAO1	ENSG00000101323	PIU	-0.123748	20	110	1	5	6	3	0	11	1	0	3	10	0	0	2	1	1	0	12	14	0	2	1	0	2	2	0	2	6	0	0	0	19	0	0
Q8NH19	3	Protein	22	299	160	7tm_4	OR10AG1	ENSG00000174970	PIU	-0.12419	16	129	0	3	5	0	0	11	0	2	6	7	0	2	0	0	0	0	20	21	0	0	0	0	1	2	0	1	12	0	2	0	22	1	0
Q8WVM0	3	Protein	26	303	164	RrnaAD	TFB1M	ENSG00000029639	PIU	-0.124349	12	49	0	3	4	0	0	4	0	0	0	2	0	0	0	0	0	2	1	5	0	0	0	0	1	3	0	2	6	0	0	0	15	0	0
Q9H720	3	Protein				LU	CWH43	ENSG00000109182	LU	-0.124734	21	147	0	5	5	4	0	5	0	2	2	4	0	1	1	0	2	2	18	24	0	2	1	0	1	2	4	8	6	0	0	0	32	0	0
Q8WVV4	3	Protein				LU	POF1B	ENSG00000124429	LU	-0.125386	19	124	0	2	5	4	0	10	1	2	3	2	0	0	0	0	4	2	12	6	0	4	0	0	0	1	2	5	2	0	0	0	32	2	0
A4D0V7	3	Protein				LU	CPED1	ENSG00000106034	LU	-0.127877	19	226	0	12	11	4	0	14	0	3	1	8	0	3	0	0	2	1	37	20	0	1	0	0	0	7	0	4	16	0	1	0	39	1	0
Q9HAW4	3	Protein				LU	CLSPN	ENSG00000092853	LU	-0.128076	16	103	0	8	6	4	0	8	0	0	4	2	0	0	0	0	1	1	6	6	0	5	1	0	1	5	0	0	4	0	0	0	26	0	0
Q09470	3	Protein	166	419	292	Ion_trans	KCNA1	ENSG00000111262	PIU	-0.128523	21	97	0	2	5	3	0	13	0	2	1	3	0	1	0	1	2	4	9	4	0	1	1	0	0	0	1	2	12	0	1	0	19	1	0
A6ND48	3	Protein	29	306	167	7tm_4	OR14I1	ENSG00000189181	PIU	-0.128854	19	96	0	3	5	1	0	8	1	0	3	4	0	1	0	0	2	1	13	14	0	2	0	0	0	2	0	3	6	0	0	1	19	1	0
Q13315	3	Protein				LU	ATM	ENSG00000149311	LU	-0.130075	26	335	2	26	7	7	1	31	1	4	4	7	1	8	0	0	3	5	24	13	1	8	1	0	10	9	3	4	20	1	0	0	58	0	0
Q70YC4	3	Protein				LU	ZNF365	ENSG00000138311	LU	-0.130358	18	85	0	3	4	3	0	5	0	1	0	5	1	0	0	0	1	4	12	7	0	2	1	0	1	2	0	1	7	0	0	0	19	0	0
Q70YC5	3	Protein				LU	ZNF365	ENSG00000138311	LU	-0.130358	18	85	0	3	4	3	0	5	0	1	0	5	1	0	0	0	1	4	12	7	0	2	1	0	1	2	0	1	7	0	0	0	19	0	0
Q96HA1	3	Protein				LU	POM121	ENSG00000196313	LU	-0.13072	17	83	0	4	8	1	0	7	0	2	0	5	0	1	0	0	0	2	3	6	0	5	1	0	0	1	1	2	5	0	0	0	25	0	0
O94988	3	Protein				LU	FAM13A	ENSG00000138640	LU	-0.131249	21	111	2	7	6	4	0	7	0	0	2	1	1	2	1	2	1	1	3	6	0	3	0	0	0	3	0	2	4	0	2	0	32	0	0
Q14DG7	3	Protein				LU	TMEM132B	ENSG00000139364	LU	-0.133319	19	145	0	3	4	2	0	9	0	1	4	7	0	0	1	0	6	4	17	10	0	4	2	0	0	3	3	9	9	0	0	0	31	0	0
O94805	3	Protein	8	426	217	Actin	ACTL6B	ENSG00000077080	PIU	-0.133899	17	87	0	7	6	4	0	7	0	0	1	5	0	0	0	0	1	0	5	7	1	4	0	0	2	0	1	4	6	0	1	0	20	0	0
Q86YW9	3	Protein	1802	2019	1910	Med12-PQL	MED12L	ENSG00000144893	PIU	-0.133973	14	45	0	3	3	2	0	2	0	1	1	2	0	0	0	0	1	0	3	1	0	0	2	0	0	0	0	0	7	0	2	0	13	0	0
Q6ZRI8	3	Protein				LU	ARHGAP36	ENSG00000147256	LU	-0.134675	24	142	0	2	3	6	1	13	0	4	1	6	0	0	1	1	2	3	15	17	0	7	1	0	2	3	1	2	8	0	1	0	34	1	0
P49441	3	Protein	74	381	227	Inositol_P	INPP1	ENSG00000151689	PIU	-0.137121	13	43	0	2	0	3	0	4	0	0	2	2	0	0	0	0	1	0	5	2	0	2	0	1	0	0	2	0	3	0	0	0	11	0	0
Q7RTU9	3	Protein				LU	STRC	ENSG00000242866	LU	-0.137228	23	102	0	4	2	1	0	6	2	0	4	2	0	0	1	1	1	2	5	12	0	1	1	0	2	3	1	4	8	0	1	0	24	1	0
Q8N7P1	3	Protein	245	421	333	PLDc_3	PLD5	ENSG00000180287	PIU	-0.137946	16	53	0	3	2	2	0	3	0	3	0	1	0	1	0	0	0	2	4	5	0	2	1	0	0	2	0	2	3	0	0	0	15	0	0
Q8TBB6	3	Protein	53	443	248	AA_permease_2	SLC7A14	ENSG00000013293	PIU	-0.137966	20	77	0	4	1	5	0	1	0	2	2	4	0	1	1	1	2	0	5	6	0	1	0	0	1	1	1	2	8	0	0	0	24	0	0
Q96JN2	3	Protein				LU	CCDC136	ENSG00000128596	LU	-0.140247	21	160	0	7	11	1	0	12	0	3	1	4	0	1	1	0	2	6	13	13	0	5	0	0	3	5	2	4	6	0	2	0	36	0	0
Q8N628	3	Protein	32	309	170	7tm_4	OR2C3	ENSG00000196242	PIU	-0.140666	22	90	1	2	3	0	0	3	0	2	2	4	1	0	1	0	1	1	17	10	1	2	1	0	0	1	2	4	7	0	0	0	19	1	0
Q5T4S7	3	Protein				LU	UBR4	ENSG00000127481	LU	-0.142499	27	430	3	28	17	11	0	21	4	7	10	11	1	4	9	4	5	7	32	20	0	10	2	0	4	2	1	10	32	1	0	0	71	2	0
Q9Y4B4	3	Protein				LU	RAD54L2	ENSG00000164080	LU	-0.142502	22	96	0	2	6	2	0	6	0	3	2	1	1	0	1	1	1	2	7	4	0	4	0	0	1	1	1	4	8	0	1	0	27	0	0
Q8NA47	3	Protein				LU	CCDC63	ENSG00000173093	LU	-0.145672	22	121	0	6	5	2	0	7	0	1	3	3	0	1	2	0	1	2	13	14	2	3	1	0	1	2	0	2	6	0	0	1	33	0	0
	3	Protein				LU	FAM129C	ENSG00000167483	LU	-0.145728	16	74	1	2	6	2	0	9	0	0	2	1	0	0	0	0	1	1	7	11	0	0	4	0	0	2	0	3	8	0	0	0	12	0	0
Q8IW92	3	Protein	53	368	210	Glyco_hydro_35	GLB1L2	ENSG00000149328	PIU	-0.147806	19	62	0	5	2	0	0	5	1	0	2	0	1	0	1	1	2	1	3	7	0	0	1	0	0	1	0	1	6	0	1	1	17	0	0
Q9C0C7	3	Protein				LU	AMBRA1	ENSG00000110497	LU	-0.148383	24	162	0	9	7	4	1	11	1	3	2	9	0	3	2	0	4	1	7	5	1	3	1	0	2	2	1	7	13	0	0	0	39	0	0
Q6T4R5	3	Protein				LU	NHS	ENSG00000188158	LU	-0.149099	20	114	0	4	7	6	0	8	1	0	1	3	0	2	0	0	2	2	4	7	0	2	1	0	4	1	0	3	5	1	0	0	37	0	0
Q9Y2V3	3	Protein				LU	RAX	ENSG00000134438	LU	-0.149266	11	19	0	0	1	0	0	1	0	1	0	2	0	0	1	0	0	1	2	5	0	0	0	0	0	0	0	1	2	0	0	0	1	0	0
P61018	3	Protein	10	171	90	Ras	RAB4B	ENSG00000167578	PIU	-0.152376	15	26	0	2	0	0	0	4	0	1	1	1	0	1	0	0	1	1	1	1	0	0	1	0	2	1	0	0	2	0	0	0	5	0	0
Q96RB7	3	Protein	31	305	168	7tm_4	OR5M11	ENSG00000255223	PIU	-0.152784	18	85	1	4	2	3	1	3	0	0	2	7	0	1	0	0	2	2	11	12	0	2	2	0	0	0	0	1	6	0	0	0	17	0	0
Q8NGJ9	3	Protein	33	312	172	7tm_4	OR51T1	ENSG00000176900	PIU	-0.152927	18	65	0	0	1	0	0	6	0	0	2	1	0	1	0	0	2	2	11	8	0	1	2	0	1	1	1	1	4	0	0	0	17	1	0
Q9Y6J9	3	Protein				LU	TAF6L	ENSG00000162227	LU	-0.153597	20	59	0	4	2	2	0	5	0	2	1	1	0	0	1	0	2	1	1	3	0	1	1	0	0	1	2	2	7	0	0	2	15	0	0
Q9UHB7	3	Protein	2	1159	580	AF-4	AFF4	ENSG00000072364	PIU	-0.153762	22	167	1	17	6	7	1	20	0	1	2	5	0	1	0	0	3	4	9	14	0	6	0	1	0	3	0	2	14	1	0	1	31	0	0
O43916	3	Protein	60	384	222	Sulfotransfer_1	CHST1	ENSG00000175264	PIU	-0.154189	17	98	0	2	2	3	0	10	0	1	3	3	0	2	0	0	1	1	15	9	0	0	0	0	0	1	2	3	15	0	0	0	19	0	0
Q9NZ56	3	Protein				LU	FMN2	ENSG00000155816	LU	-0.154406	27	245	2	11	10	7	2	20	1	7	1	13	0	2	1	2	2	7	26	34	1	5	0	1	2	3	3	8	16	0	0	0	36	1	0
Q5I0G3	3	Protein				LU	MDH1B	ENSG00000138400	LU	-0.15457	18	99	1	6	6	1	0	8	0	2	0	5	0	0	0	0	2	1	7	4	0	4	1	0	0	4	1	2	7	0	0	0	28	0	0
Q9NSB2	3	Protein	164	475	319	Filament	KRT84	ENSG00000161849	PIU	-0.154596	17	61	1	7	1	1	0	5	0	2	0	1	0	1	0	0	1	0	3	6	0	1	0	0	2	3	0	1	6	0	0	0	14	0	0
Q8NGD0	3	Protein	31	307	169	7tm_4	OR4M1	ENSG00000176299	PIU	-0.154613	20	148	0	7	5	2	0	10	0	1	4	10	0	1	0	0	1	4	21	24	0	2	1	0	0	1	2	7	11	0	2	0	20	0	0
Q5VZP5	3	Protein				LU	DUSP27	ENSG00000198842	LU	-0.156146	25	260	2	6	8	4	0	12	2	2	5	12	0	1	3	0	2	10	40	29	0	8	1	0	2	6	5	7	10	0	1	0	41	2	0
Q8IY18	3	Protein	52	1070	561	SMC_N	SMC5	ENSG00000198887	PIU	-0.156608	22	155	0	15	8	5	0	17	1	2	0	4	0	3	3	2	1	4	5	7	0	3	2	0	1	3	3	2	7	0	0	0	29	0	0
Q9P1A6	3	Protein				LU	DLGAP2	ENSG00000198010	LU	-0.156755	24	181	1	3	7	4	1	22	0	4	4	4	0	0	1	0	1	1	27	14	0	2	2	0	2	2	3	2	23	0	2	0	30	1	0
Q9BYB4	3	Protein				LU	GNB1L	ENSG00000185838	LU	-0.15696	18	54	0	5	1	0	0	11	1	1	1	3	0	1	1	0	0	1	2	3	0	0	1	0	1	1	0	2	7	0	0	0	10	0	0
Q8NG81	3	Protein	31	308	169	7tm_4	OR2M7	ENSG00000177186	PIU	-0.157813	19	124	0	2	3	3	0	5	0	3	1	9	0	0	1	0	2	5	20	19	1	0	0	0	1	3	1	2	9	0	0	0	23	0	0
Q92794	3	Protein				LU	KAT6A	ENSG00000083168	LU	-0.158073	25	196	1	15	8	4	0	11	0	2	3	4	0	2	4	0	3	3	9	11	0	5	3	0	2	3	1	3	20	0	1	1	43	0	1
Q96P70	3	Protein				LU	IPO9	ENSG00000198700	LU	-0.158671	21	122	0	8	6	7	0	10	0	0	2	4	0	1	1	0	3	4	6	5	1	4	0	0	1	2	1	2	6	0	1	0	36	0	0
Q9H0M5	3	Protein				LU	ZNF700	ENSG00000196757	LU	-0.158782	13	58	0	6	2	1	0	6	0	0	1	3	0	0	0	0	0	1	1	4	0	0	0	0	0	3	0	0	5	0	0	0	18	2	0
Q14999	3	Protein	946	1524	1235	Cullin	CUL7	ENSG00000044090	PIU	-0.159845	18	78	0	8	2	5	0	5	0	1	2	2	0	1	0	0	2	0	5	2	0	1	0	0	1	2	2	0	7	0	0	0	19	0	1
P55273	3	Protein	103	164	133	Ank_2	CDKN2D	ENSG00000129355	PIU	-0.162642	7	11	0	1	0	0	0	1	0	1	0	0	0	0	0	0	0	0	2	0	0	1	0	0	0	0	0	0	2	0	0	0	2	0	0
O95425	3	Protein				LU	SVIL	ENSG00000197321	LU	-0.163828	25	267	1	18	11	4	0	30	1	1	3	12	0	5	3	0	5	4	7	9	0	4	2	0	1	4	1	1	29	0	3	0	59	1	0
P59543	3	Protein	1	298	149	TAS2R	TAS2R20	ENSG00000255837	PIU	-0.165956	18	53	0	6	1	2	0	0	0	1	1	3	0	0	1	0	0	2	3	6	0	2	0	0	1	2	0	1	1	1	0	0	13	1	0
Q8NHC8	3	Protein	31	307	169	7tm_4	OR2T6	ENSG00000198104	PIU	-0.166262	19	129	1	4	3	3	0	9	0	2	8	8	0	0	0	0	2	4	22	13	0	4	0	0	1	3	0	3	10	0	1	0	21	0	0
Q8NG48	3	Protein				LU	LINS1	ENSG00000140471	LU	-0.167652	11	37	0	3	1	6	0	5	0	0	0	5	0	0	0	0	1	0	1	0	0	0	0	0	0	0	0	1	3	0	0	0	8	1	0
Q9UBS9	3	Protein				LU	SUCO	ENSG00000094975	LU	-0.167775	23	183	0	10	14	4	1	12	0	3	1	4	0	0	2	1	2	4	11	15	0	3	2	1	1	4	2	3	11	0	0	0	37	0	0
Q96MT7	3	Protein				LU	CFAP44	ENSG00000206530	LU	-0.168496	24	237	0	11	18	7	0	11	0	5	3	3	0	4	3	1	2	3	11	24	0	4	1	1	0	2	1	2	11	1	2	0	49	0	0
Q99518	3	Protein	2	471	236	FMO-like	FMO2	ENSG00000094963	PIU	-0.169966	21	112	1	7	8	2	0	9	1	0	0	5	0	2	1	1	0	3	12	6	0	0	2	0	2	3	2	3	9	0	0	0	22	0	1
P05231	3	Protein	27	212	119	IL6	IL6	ENSG00000136244	PIU	-0.172994	15	39	0	5	2	0	0	5	1	1	1	1	0	0	0	0	1	2	1	3	0	0	1	0	1	2	0	0	0	0	0	0	10	0	0
O15066	3	Protein	15	340	177	Kinesin	KIF3B	ENSG00000101350	PIU	-0.174699	18	56	0	3	2	3	0	4	0	1	0	3	0	2	1	0	0	1	2	3	0	1	0	0	2	1	0	3	2	0	0	0	14	1	0
P15822	3	Protein				LU	HIVEP1	ENSG00000095951	LU	-0.175176	27	285	3	13	14	6	0	15	0	3	4	11	1	4	4	2	6	5	17	18	0	5	2	0	2	3	3	8	17	2	0	1	53	1	0
Q9Y592	3	Protein				LU	CEP83	ENSG00000173588	LU	-0.175662	21	116	1	8	4	1	0	9	0	1	3	5	0	3	1	0	2	2	6	8	0	3	0	0	0	4	3	0	7	0	1	0	28	1	0
P48634	3	Protein				LU	PRRC2A	ENSG00000204469	LU	-0.178521	22	131	0	12	3	7	0	10	1	2	2	4	0	0	1	0	2	0	6	7	0	5	1	0	2	1	4	3	17	0	2	0	24	1	0
Q4G0P3	3	Protein				LU	HYDIN	ENSG00000157423	LU	-0.183038	24	613	1	27	27	19	0	49	1	12	20	18	0	6	4	0	7	14	51	42	0	5	3	1	4	15	7	23	30	0	0	0	68	0	0
Q9UJL9	3	Protein				LU	ZFP69B	ENSG00000187801	LU	-0.183259	13	43	0	7	2	1	0	3	0	0	2	1	0	1	0	0	2	0	5	2	0	2	0	0	0	0	0	0	1	0	0	0	10	0	0
Q86YW9	3	Protein				LU	MED12L	ENSG00000144893	LU	-0.18594	25	227	1	11	8	4	0	17	0	4	3	9	0	1	3	0	3	3	16	14	1	8	2	0	2	6	1	2	24	1	0	0	45	1	0
Q8WXE1	3	Protein				LU	ATRIP	ENSG00000164053	LU	-0.186518	16	81	0	5	2	5	0	4	0	0	2	5	0	1	0	0	3	1	6	3	0	2	1	0	0	0	0	0	3	0	0	0	28	1	0
Q8IWU6	3	Protein				LU	SULF1	ENSG00000137573	LU	-0.187386	23	104	1	7	5	1	0	6	0	2	3	10	0	2	0	0	0	2	2	8	0	1	1	1	1	6	1	2	12	1	0	0	21	1	0
Q99996	3	Protein				LU	AKAP9	ENSG00000127914	LU	-0.188354	28	449	1	35	22	6	0	28	1	6	5	20	0	7	2	0	3	4	20	30	0	7	2	2	7	9	4	7	27	1	1	0	67	1	1
Q9Y2H9	3	Protein				LU	MAST1	ENSG00000105613	LU	-0.188844	21	76	0	7	2	1	0	3	2	1	3	3	1	0	0	0	2	2	5	4	0	2	0	0	2	3	1	1	6	0	0	0	20	1	0
Q8N309	3	Protein				LU	LRRC43	ENSG00000158113	LU	-0.190084	22	124	1	5	4	7	0	8	0	2	2	3	0	0	1	2	2	4	8	9	0	3	2	0	2	3	0	4	11	0	2	0	29	0	0
O75874	3	Protein	9	401	205	Iso_dh	IDH1	ENSG00000138413	PIU	-0.191264	22	517	0	9	7	0	5	7	0	1	25	4	0	2	0	5	396	8	5	3	0	0	1	1	5	1	2	6	3	0	0	1	17	0	0
Q9BX26	3	Protein				LU	SYCP2	ENSG00000196074	LU	-0.191513	23	319	2	15	11	8	0	20	0	5	5	8	0	1	0	1	3	8	11	16	0	5	1	0	2	6	3	6	17	0	0	0	67	3	0
Q6P047	3	Protein				LU	C8orf74	ENSG00000171060	LU	-0.202767	13	36	0	2	0	0	0	5	0	2	0	2	0	0	0	0	1	2	6	1	0	1	0	0	1	0	0	1	2	0	0	0	10	0	0
Q6ZT98	3	Protein	84	388	236	TTL	TTLL7	ENSG00000137941	PIU	-0.205153	14	84	0	5	4	3	0	6	0	2	0	0	0	0	0	1	0	0	8	7	0	3	0	0	1	1	0	4	7	0	0	0	24	0	0
Q9Y238	3	Protein				LU	DLEC1	ENSG00000008226	LU	-0.205413	26	230	2	16	7	3	0	20	0	3	3	6	0	1	4	1	1	6	5	11	1	0	3	1	2	2	4	6	20	0	1	0	50	2	0
Q6ZT98	3	Protein				LU	TTLL7	ENSG00000137941	LU	-0.207909	18	111	0	9	7	4	0	9	0	0	2	0	0	0	1	0	0	2	9	7	0	2	1	0	0	2	1	3	12	0	2	0	25	1	0
Q8NGS6	3	Protein	61	344	202	7tm_4	OR13C3	ENSG00000204246	PIU	-0.211218	16	69	0	7	2	1	0	8	0	2	2	1	0	0	0	0	1	2	4	4	0	0	0	0	1	3	0	3	2	0	0	0	19	0	0
Q9P1Q5	3	Protein	31	306	168	7tm_4	OR1A1	ENSG00000172146	PIU	-0.212923	20	70	0	5	4	3	0	4	0	1	1	2	0	1	1	0	1	1	10	5	0	2	1	0	0	0	1	4	3	0	0	0	16	1	0
Q5VXH5	3	Protein				LU	PRAMEF7	ENSG00000204510	LU	-0.216315	16	34	0	1	1	1	0	6	0	1	0	1	0	0	0	0	0	1	3	2	1	0	0	0	1	1	1	1	3	0	0	0	7	0	0
Q8IWU6	3	Protein	43	374	208	Sulfatase	SULF1	ENSG00000137573	PIU	-0.221027	22	105	0	4	2	2	0	8	0	1	4	5	0	3	1	1	1	1	4	6	0	1	0	0	1	2	2	2	16	0	0	0	25	1	0
Q06455	3	Protein				LU	RUNX1T1	ENSG00000079102	LU	-0.224651	22	164	0	7	6	2	0	12	1	2	4	14	0	0	0	0	2	5	12	24	0	2	1	1	3	9	1	10	9	0	1	0	25	0	0
Q96SB8	3	Protein	47	1071	559	SMC_N	SMC6	ENSG00000163029	PIU	-0.224995	21	160	0	11	10	10	0	7	1	1	0	1	0	2	6	1	2	2	5	12	0	3	0	1	2	3	0	1	12	0	0	0	46	0	0
Q8NA54	3	Protein				LU	IQUB	ENSG00000164675	LU	-0.225897	23	172	1	7	7	3	0	12	0	1	1	11	1	3	3	0	0	4	11	17	0	6	0	0	1	2	1	5	10	0	1	0	34	1	0
Q96QA5	3	Protein	3	420	211	Gasdermin	GSDMA	ENSG00000167914	PIU	-0.23296	16	59	0	3	4	3	2	6	0	1	1	1	0	0	2	0	0	0	6	3	0	0	0	0	0	2	0	3	4	0	2	0	16	0	0
Q8N4L2	3	Protein	6	250	128	Tmemb_55A	PIP4P2	ENSG00000155099	PIU	-0.245013	19	54	1	5	3	3	0	7	0	2	1	1	0	1	0	1	0	0	9	1	0	0	1	0	0	1	0	1	2	1	0	0	10	1	0
Q92959	3	Protein	33	602	317	OATP	SLCO2A1	ENSG00000174640	PIU	-0.25082	20	126	0	5	12	8	0	12	0	3	2	7	0	0	0	0	3	2	6	15	0	3	1	0	1	3	0	5	5	0	0	1	20	1	0
Q08378	3	Protein				LU	GOLGA3	ENSG00000090615	LU	-0.254306	23	170	0	10	8	5	0	18	0	6	3	7	1	3	0	1	1	1	10	16	0	2	3	0	2	2	2	1	21	1	0	0	30	0	0
O75874	3	Protein	130	140	135	py	IDH1	ENSG00000138413	PIU	-0.274737	14	454	0	2	2	0	5	2	0	0	25	0	0	0	0	5	396	4	2	0	0	0	0	1	4	0	1	4	0	0	0	1	0	0	0
P48735	3	Protein	45	441	243	Iso_dh	IDH2	ENSG00000182054	PIU	-0.297851	19	93	0	2	0	1	2	10	0	1	1	1	0	1	1	8	21	3	1	0	0	2	1	0	0	2	0	0	2	0	0	0	25	1	0
Q8NH56	3	Protein	39	320	179	7tm_4	OR52N5	ENSG00000181009	PIU	-0.35249	19	66	0	3	1	1	0	5	0	2	1	1	0	0	3	0	1	1	6	9	0	4	2	0	0	1	0	1	4	0	0	0	16	1	0
Q9C099	3	Protein				LU	LRRCC1	ENSG00000133739	LU	-0.359368	22	181	0	17	7	7	1	14	0	3	2	10	0	6	2	0	3	1	14	8	0	0	2	0	1	5	0	1	14	0	1	0	33	2	0
	4	Non-coding				NCU	RP11-1007I13.4	ENSG00000266560	NCU	0.347333	17	85	0	2	1	1	0	6	0	4	3	6	1	2	0	0	1	1	11	8	0	0	1	0	0	0	0	4	5	0	0	0	19	0	0
	4	Non-coding				NCU	ZDHHC8P1	ENSG00000133519	NCU	0.33602	14	55	0	2	0	2	0	8	0	2	0	0	0	0	1	0	1	1	3	3	0	0	0	0	1	0	1	1	6	0	0	0	17	0	0
	4	Non-coding				NCU	Z95704.2	ENSG00000255436	NCU	0.331621	19	127	1	7	6	3	0	12	0	0	3	3	0	1	0	1	0	3	8	10	0	0	1	0	0	2	2	2	6	0	0	0	38	1	0
	4	Non-coding				NCU	CGB8	ENSG00000213030	NCU	0.325132	13	29	0	1	1	0	0	5	0	0	0	3	1	0	0	0	0	1	1	2	0	1	0	0	0	1	0	1	4	0	0	0	7	0	0
	4	Non-coding				NCU	RP11-113D6.10	ENSG00000189332	NCU	0.31489	18	69	0	2	2	1	0	8	0	0	4	3	0	1	0	1	1	1	4	2	0	1	0	0	1	0	0	4	6	0	0	1	21	0	0
	4	Non-coding				NCU	HSD17B7P2	ENSG00000099251	NCU	0.311451	17	111	0	6	5	1	0	10	0	0	2	9	0	0	1	1	0	3	13	11	1	3	0	0	0	0	0	2	8	0	0	0	19	1	0
Q96M19	4	Non-coding				NCU	LINC00477	ENSG00000197503	NCU	0.296223	19	127	1	3	3	3	0	21	0	3	3	3	0	0	0	0	3	1	11	14	0	2	0	0	1	4	1	6	13	0	0	0	21	0	0
	4	Non-coding				NCU	RNU6-389P	ENSG00000252857	NCU	0.23514	19	74	1	1	2	1	1	4	0	1	4	1	0	1	0	0	2	2	9	6	0	0	1	0	1	2	0	0	7	0	0	0	22	0	0
	4	Non-coding				NCU	ANP32AP1	ENSG00000259516	NCU	0.228188	22	97	0	1	3	4	0	6	2	2	3	1	1	2	1	0	0	0	6	7	0	1	0	0	2	3	1	3	8	1	0	0	29	1	0
P61599	4	Non-coding				NCU	NAA20	ENSG00000173418	NCU	0.213174	14	29	0	2	0	0	0	2	0	1	4	0	0	1	2	0	0	3	2	1	0	2	0	0	0	0	0	1	1	0	1	0	5	0	0
Q5TGP6	4	Non-coding				NCU	MROH9	ENSG00000117501	NCU	0.205679	17	55	0	2	4	1	0	5	0	0	0	3	0	1	1	0	0	1	4	3	0	0	1	0	0	1	1	3	4	0	0	0	14	1	0
P47884	4	Non-coding				NCU	OR1D4	ENSG00000255095	NCU	0.194005	17	47	0	2	1	0	0	1	0	1	2	1	0	1	0	0	0	0	3	4	0	2	1	0	1	1	0	5	4	1	0	0	12	0	0
Q70SY1	4	Non-coding				NCU	CREB3L2	ENSG00000182158	NCU	0.192257	14	62	0	1	3	3	0	3	0	1	3	0	0	2	0	0	0	0	3	2	0	2	0	0	1	0	2	0	1	0	0	0	26	0	0
Q9NYW7	4	Non-coding				NCU	TAS2R1	ENSG00000169777	NCU	0.186051	14	29	0	0	2	1	0	1	0	3	0	2	0	0	0	0	1	2	4	1	0	1	0	0	0	2	0	1	2	0	0	0	5	0	0
Q9UKL3	4	Non-coding				NCU	CASP8AP2	ENSG00000118412	NCU	0.172374	23	349	0	14	17	8	0	23	0	2	4	8	0	7	8	0	3	7	15	19	2	3	1	0	1	7	3	4	22	0	0	0	62	1	0
P35240	4	Non-coding				NCU	NF2	ENSG00000186575	NCU	0.170259	13	34	0	2	1	3	1	1	0	0	0	3	0	6	2	0	0	0	0	0	8	0	0	0	0	1	0	1	1	0	0	0	4	0	0
Q09470	4	Non-coding				NCU	KCNA1	ENSG00000111262	NCU	0.165091	16	242	3	1	2	9	0	32	0	9	0	0	1	0	0	0	0	12	3	3	0	1	0	0	0	4	5	0	4	2	0	0	47	0	0
Q6AHZ1	4	Non-coding				NCU	ZNF518A	ENSG00000177853	NCU	0.161693	26	356	3	13	13	8	0	28	2	6	2	16	0	4	3	1	1	10	10	17	1	4	1	0	5	8	1	3	21	0	0	0	70	1	0
	4	Non-coding				NCU	SNORD115-10	ENSG00000201943	NCU	0.161357	13	45	0	4	0	2	0	1	0	3	1	4	0	0	0	0	1	0	6	10	0	0	0	0	0	0	1	3	1	0	0	0	7	0	0
Q9BX26	4	Non-coding				NCU	SYCP2	ENSG00000196074	NCU	0.152235	16	39	0	1	2	0	1	6	0	1	1	0	0	1	1	0	0	1	2	0	0	1	0	0	0	1	0	0	1	1	0	1	16	0	0
B3KU38	4	Non-coding				NCU	IQCJ-SCHIP1	ENSG00000250588	NCU	0.150577	17	40	0	3	1	3	0	2	0	0	1	4	0	0	0	0	1	1	1	4	0	1	1	0	1	0	1	1	2	0	0	0	10	0	0
	4	Non-coding				NCU	SNORD115-14	ENSG00000199960	NCU	0.144989	16	52	0	1	1	1	0	1	0	0	2	7	0	0	1	0	1	0	8	10	0	0	1	0	1	1	0	2	5	0	0	0	7	0	0
Q96MN9	4	Non-coding				NCU	ZNF488	ENSG00000165388	NCU	0.14171	14	82	1	0	0	6	0	17	0	1	0	1	0	1	0	0	0	3	4	2	0	0	0	0	1	3	0	1	1	0	0	0	28	0	0
P61962	4	Non-coding				NCU	DCAF7	ENSG00000136485	NCU	0.136892	16	76	1	0	8	5	1	7	0	2	1	1	0	0	0	0	0	1	6	3	0	2	0	0	0	1	1	0	7	0	0	0	22	0	0
Q06455	4	Non-coding				NCU	RUNX1T1	ENSG00000079102	NCU	0.13687	20	166	1	4	7	2	0	20	0	2	0	7	0	0	2	0	2	2	8	16	0	1	1	0	2	4	1	3	10	0	0	0	50	0	0
P55197	4	Non-coding				NCU	MLLT10	ENSG00000078403	NCU	0.133634	16	49	0	1	1	2	0	4	1	2	1	1	0	0	0	0	0	1	1	4	0	0	1	0	0	1	1	0	1	0	0	0	22	0	0
	4	Non-coding				NCU	RP11-344E13.3	ENSG00000233098	NCU	0.128263	16	63	0	2	2	2	0	10	0	0	3	2	0	0	1	0	1	0	6	4	0	4	0	0	0	1	0	1	7	0	0	1	12	0	0
Q6NXN4	4	Non-coding				NCU	DPY19L2P1	ENSG00000189212	NCU	0.127411	16	39	0	1	1	1	0	4	0	0	3	6	0	1	0	0	0	2	2	3	0	0	1	0	0	1	1	1	4	0	0	0	6	0	0
P16234	4	Non-coding				NCU	PDGFRA	ENSG00000134853	NCU	0.124718	17	111	0	2	3	3	0	6	0	2	2	3	0	0	0	0	1	0	4	7	0	1	1	0	0	2	3	3	4	0	0	0	39	0	0
	4	Non-coding				NCU	AC010731.4	ENSG00000235118	NCU	0.117939	14	50	0	1	5	1	0	3	0	0	3	1	0	0	0	0	0	1	6	7	0	1	0	0	2	1	0	0	3	0	0	0	13	0	0
	4	Non-coding				NCU	C20orf166	ENSG00000174407	NCU	0.111001	21	103	1	12	3	2	0	9	1	4	3	4	0	0	1	0	1	2	10	13	0	0	0	0	1	3	2	1	5	0	1	0	18	0	0
Q99502	4	Non-coding				NCU	EYA1	ENSG00000104313	NCU	0.110027	15	67	0	1	4	2	0	3	0	5	0	0	0	0	0	2	1	1	0	2	0	0	0	0	0	2	1	2	1	0	0	1	33	0	0
P08684	4	Non-coding				NCU	CYP3A4	ENSG00000160868	NCU	0.103268	13	26	0	1	0	1	0	0	0	0	1	2	0	1	1	0	0	1	1	1	0	0	0	0	0	2	0	2	2	0	0	0	9	0	0
A7E2S9	4	Non-coding				NCU	ANKRD30BL	ENSG00000163046	NCU	0.0969811	11	27	0	1	0	1	0	4	0	2	0	1	0	1	0	1	0	2	0	1	0	0	0	0	0	0	0	2	0	0	0	0	9	0	0
Q8N7X8	4	Non-coding				NCU	SIGLECL1	ENSG00000179213	NCU	0.0969365	15	35	0	1	3	2	0	1	0	1	0	1	0	1	1	0	0	0	3	3	0	1	0	0	0	3	0	2	2	0	0	0	9	0	0
	4	Non-coding				NCU	MALAT1	ENSG00000251562	NCU	0.0959857	26	636	0	47	23	16	1	3	0	10	18	30	0	12	8	2	9	0	60	48	3	11	4	0	15	2	8	9	43	0	11	2	54	4	0
P63252	4	Non-coding				NCU	KCNJ2	ENSG00000123700	NCU	0.0958134	13	140	3	0	0	7	1	22	1	8	0	1	0	0	0	0	0	11	2	0	0	0	0	0	0	3	6	0	1	0	0	0	34	0	0
P02787	4	Non-coding				NCU	TF	ENSG00000091513	NCU	0.0945914	11	27	0	0	3	2	0	3	0	0	0	1	0	0	0	0	0	4	2	1	0	0	0	0	0	0	1	1	1	0	0	0	7	0	0
Q8N1L4	4	Non-coding				NCU	CYP4Z2P	ENSG00000154198	NCU	0.094098	19	99	0	10	3	2	0	8	0	0	6	6	0	1	1	0	4	0	3	3	0	2	1	0	1	3	2	4	8	0	0	0	25	0	0
Q8NA54	4	Non-coding				NCU	IQUB	ENSG00000164675	NCU	0.0925399	9	22	0	1	0	0	0	1	0	0	1	0	0	0	0	0	0	0	5	2	0	0	0	0	0	1	0	3	2	0	0	0	6	0	0
P61106	4	Non-coding				NCU	RAB14	ENSG00000119396	NCU	0.0904148	8	71	0	1	1	4	0	1	0	4	0	0	0	0	0	0	0	0	0	0	0	1	0	0	0	0	0	0	2	0	0	0	32	0	0
	4	Non-coding				NCU	Z95704.1	ENSG00000207643	NCU	0.0889903	8	17	0	0	3	0	0	4	0	0	0	0	0	0	0	2	0	1	0	0	2	1	0	0	0	2	0	1	0	0	0	0	0	0	0
Q15831	4	Non-coding				NCU	STK11	ENSG00000118046	NCU	0.0879502	4	15	0	0	0	0	0	0	0	0	0	0	0	0	0	0	0	0	11	0	0	0	1	0	0	0	0	0	1	0	0	0	1	0	0
Q9NZ56	4	Non-coding				NCU	FMN2	ENSG00000155816	NCU	0.0861274	14	60	0	0	2	2	0	7	0	5	1	2	0	0	2	0	0	2	1	5	0	0	0	0	0	3	1	0	1	0	0	0	21	0	0
Q6ZVT6	4	Non-coding				NCU	C3orf67	ENSG00000163689	NCU	0.0811749	13	46	0	1	1	0	0	0	0	0	1	3	0	0	0	0	0	0	2	2	1	1	0	0	1	0	1	0	2	0	1	0	21	0	0
Q8N2N9	4	Non-coding				NCU	ANKRD36B	ENSG00000196912	NCU	0.0803164	19	96	0	4	7	3	0	7	0	1	5	1	0	2	3	0	1	1	3	7	0	1	0	0	0	2	1	0	4	0	0	0	30	1	0
Q01726	4	Non-coding				NCU	MC1R	ENSG00000258839	NCU	0.0787028	12	64	0	0	3	5	1	2	0	3	0	0	0	1	1	0	1	4	0	0	0	0	0	0	0	1	1	0	0	0	0	0	29	0	0
O15066	4	Non-coding				NCU	KIF3B	ENSG00000101350	NCU	0.0780978	10	46	0	1	0	9	0	1	0	1	0	0	0	0	0	0	0	0	1	0	0	2	0	0	0	0	0	0	2	0	0	1	21	1	0
Q8NA47	4	Non-coding				NCU	CCDC63	ENSG00000173093	NCU	0.0780873	7	18	0	1	0	0	0	1	0	0	0	2	0	2	0	0	0	0	5	2	0	0	0	0	0	0	0	0	0	0	0	0	5	0	0
Q3T8J9	4	Non-coding				NCU	GON4L	ENSG00000116580	NCU	0.0778415	23	148	0	10	8	6	1	13	0	1	3	6	0	3	2	0	1	8	2	4	0	2	1	0	2	4	3	3	15	0	0	0	33	1	0
Q8NEX5	4	Non-coding				NCU	WFDC9	ENSG00000180205	NCU	0.0772932	14	28	0	1	2	2	0	0	0	0	1	3	0	1	0	0	0	0	1	2	0	0	1	0	2	1	0	1	3	0	0	0	6	0	0
	4	Non-coding				NCU	LINC01020	ENSG00000215231	NCU	0.0764571	5	32	0	0	1	2	0	0	0	4	0	0	0	0	0	0	0	0	0	0	0	0	0	0	0	0	1	0	0	0	0	0	16	0	0
P17661	4	Non-coding				NCU	DES	ENSG00000175084	NCU	0.0748908	11	23	1	0	0	3	0	1	0	1	0	1	0	1	0	0	1	0	2	0	0	1	0	0	0	0	0	0	3	0	0	0	7	0	0
	4	Non-coding				NCU	RP11-96O20.2	ENSG00000259681	NCU	0.0739966	15	50	0	2	1	2	0	4	0	0	2	1	0	0	2	0	0	1	1	3	0	0	0	0	0	2	1	1	2	0	0	0	18	0	0
P25713	4	Non-coding				NCU	MT3	ENSG00000087250	NCU	0.0739409	11	27	0	3	1	0	0	0	0	0	2	1	0	1	1	0	0	1	4	1	0	0	0	0	0	0	0	0	1	0	0	0	9	0	0
Q8TAA3	4	Non-coding				NCU	PSMA8	ENSG00000154611	NCU	0.0710489	12	26	0	1	3	1	0	3	1	0	2	0	0	0	0	0	0	0	3	1	0	0	0	0	0	0	1	1	4	0	0	0	5	0	0
Q9NZP6	4	Non-coding				NCU	NPAP1	ENSG00000185823	NCU	0.0671119	17	246	4	0	4	8	1	33	2	14	0	1	0	1	2	0	0	19	1	3	0	1	0	0	0	10	8	0	0	0	0	0	51	0	0
	4	Non-coding				NCU	PSG10P	ENSG00000248257	NCU	0.0664505	23	158	0	5	5	6	0	9	0	3	3	5	0	3	3	0	3	4	23	14	0	4	2	0	1	2	1	7	16	0	1	0	20	2	0
Q4G0P3	4	Non-coding				NCU	HYDIN	ENSG00000157423	NCU	0.0659997	19	72	0	0	5	3	0	5	0	1	2	2	0	1	0	0	1	1	4	3	1	1	0	0	1	2	1	3	5	0	0	0	23	0	0
Q68BL7	4	Non-coding				NCU	OLFML2A	ENSG00000185585	NCU	0.0655735	10	24	0	1	1	1	0	0	0	1	0	0	0	0	0	0	0	1	0	1	0	0	0	0	1	0	1	0	2	0	0	0	11	0	0
Q8IZU8	4	Non-coding				NCU	DSEL	ENSG00000171451	NCU	0.063699	10	77	1	0	0	3	0	9	0	4	0	0	0	1	0	0	0	0	0	2	0	1	0	0	0	1	0	0	2	0	0	0	31	0	0
Q9H7M6	4	Non-coding				NCU	ZSWIM4	ENSG00000132003	NCU	0.0636867	14	37	0	1	3	2	0	1	0	1	1	1	0	0	1	0	2	0	0	1	0	0	0	0	0	0	1	1	2	0	0	0	17	0	0
Q9UHB7	4	Non-coding				NCU	AFF4	ENSG00000072364	NCU	0.063541	14	61	0	4	3	4	1	2	0	2	0	1	0	0	1	0	1	0	1	0	0	2	0	0	0	0	1	0	2	0	0	0	22	0	0
Q15366	4	Non-coding				NCU	PCBP2	ENSG00000197111	NCU	0.0631857	13	25	0	2	1	0	0	4	0	2	0	2	0	0	1	0	0	1	1	2	1	0	0	0	0	0	0	2	2	0	0	0	4	0	0
Q9Y238	4	Non-coding				NCU	DLEC1	ENSG00000008226	NCU	0.0626814	12	22	0	1	1	0	0	3	0	0	1	1	0	1	2	0	0	1	2	0	0	0	0	0	0	1	0	0	2	0	0	0	6	0	0
	4	Non-coding				NCU	MTHFD2P1	ENSG00000244681	NCU	0.0618948	20	123	0	5	7	3	0	11	0	1	6	8	0	0	0	1	3	1	18	19	0	2	1	1	0	4	0	5	8	0	0	1	17	0	0
Q9NXZ1	4	Non-coding				NCU	SAGE1	ENSG00000181433	NCU	0.0617964	7	23	0	0	0	0	0	2	0	0	0	0	0	0	0	0	0	1	3	5	0	0	0	0	0	1	0	0	1	0	0	0	9	0	0
O94854	4	Non-coding				NCU	KIAA0754	ENSG00000255103	NCU	0.0611425	11	45	0	3	0	0	1	8	0	1	0	0	0	0	1	0	1	2	1	0	0	0	0	0	0	2	0	0	2	0	0	0	19	0	0
Q8N475	4	Non-coding				NCU	FSTL5	ENSG00000168843	NCU	0.0608113	15	49	0	0	2	0	0	4	1	1	0	2	0	1	0	0	0	2	2	2	0	1	0	0	0	1	1	3	3	0	0	0	19	0	0
P18507	4	Non-coding				NCU	GABRG2	ENSG00000113327	NCU	0.0590974	18	66	1	3	2	1	1	5	0	4	1	2	0	1	0	1	0	0	5	2	0	0	0	0	0	2	1	2	5	0	0	0	15	0	0
Q63HM9	4	Non-coding				NCU	PLCXD3	ENSG00000182836	NCU	0.0589838	16	89	0	1	1	8	0	5	0	2	1	3	0	1	0	0	0	1	6	4	0	0	0	0	0	1	5	1	2	0	0	0	31	0	0
	4	Non-coding				NCU	SLC6A10P	ENSG00000214617	NCU	0.0587144	19	105	0	4	3	2	0	5	0	4	2	5	0	1	0	0	1	2	12	13	0	0	0	0	1	0	1	2	4	0	1	0	23	1	0
P47870	4	Non-coding				NCU	GABRB2	ENSG00000145864	NCU	0.0582687	11	102	0	0	7	9	0	0	0	1	2	0	0	0	0	0	0	0	1	1	0	2	0	0	0	1	3	0	3	0	0	0	44	0	0
Q9C0D4	4	Non-coding				NCU	ZNF518B	ENSG00000178163	NCU	0.0574642	11	50	0	1	2	0	0	1	0	1	2	1	0	0	0	0	0	0	1	1	0	0	0	0	0	1	0	0	1	0	0	0	30	0	0
Q8IWU6	4	Non-coding				NCU	SULF1	ENSG00000137573	NCU	0.0573169	13	86	0	2	5	4	0	2	0	7	0	1	0	0	0	0	0	0	2	1	0	0	0	0	0	1	4	2	0	0	0	1	30	0	0
Q96P70	4	Non-coding				NCU	IPO9	ENSG00000198700	NCU	0.055582	11	37	0	1	2	3	0	1	0	1	0	0	0	0	0	1	0	0	3	3	0	0	0	0	0	1	0	0	0	0	0	2	17	0	0
	4	Non-coding				NCU	NXF4	ENSG00000196970	NCU	0.0553291	23	222	3	4	9	7	1	14	0	3	3	6	0	0	1	0	1	5	24	17	0	5	1	0	1	3	4	3	9	0	0	0	54	1	0
Q13003	4	Non-coding				NCU	GRIK3	ENSG00000163873	NCU	0.0549613	13	33	0	1	0	1	0	3	0	0	0	0	0	0	0	1	0	1	6	5	0	1	0	0	0	1	2	2	3	0	0	0	6	0	0
Q9UKV5	4	Non-coding				NCU	AMFR	ENSG00000159461	NCU	0.0538144	15	67	0	5	0	2	0	1	0	2	2	0	0	0	0	0	1	1	6	1	0	0	1	1	1	0	2	0	5	0	0	0	26	0	0
Q9BVR0	4	Non-coding				NCU	HERC2P3	ENSG00000180229	NCU	0.0534273	27	484	0	20	11	9	1	26	1	11	14	22	0	2	4	0	11	16	21	53	0	10	1	1	3	6	6	14	28	1	0	1	61	1	0
P12821	4	Non-coding				NCU	ACE	ENSG00000159640	NCU	0.0528325	9	19	0	1	3	1	0	0	0	0	1	0	0	0	0	1	0	0	2	2	0	0	0	0	0	0	0	0	2	0	0	0	4	0	0
	4	Non-coding				NCU	TPTEP1	ENSG00000100181	NCU	0.0522175	16	53	1	2	0	3	0	11	0	2	1	3	0	1	0	0	0	0	3	5	0	0	1	0	0	2	1	2	3	0	0	0	10	0	0
Q15427	4	Non-coding				NCU	SF3B4	ENSG00000143368	NCU	0.052167	5	12	2	0	3	0	0	3	0	0	0	0	0	0	0	0	0	0	0	0	0	0	0	0	1	0	0	0	0	0	0	0	3	0	0
Q9H6J7	4	Non-coding				NCU	C11orf49	ENSG00000149179	NCU	0.0519688	17	38	0	1	3	1	0	5	0	1	0	5	0	1	0	0	0	1	2	2	0	1	1	0	0	0	1	1	3	0	0	0	6	1	0
Q5SZI1	4	Non-coding				NCU	LDLRAD2	ENSG00000187942	NCU	0.0508177	18	70	1	3	2	3	0	9	0	3	3	3	0	1	0	0	0	2	3	3	1	0	0	0	1	0	4	0	4	0	0	0	17	1	0
Q7Z2F6	4	Non-coding				NCU	ZNF720	ENSG00000197302	NCU	0.048752	16	107	0	0	5	6	0	4	0	8	1	0	0	3	2	0	2	1	0	1	0	0	2	0	0	2	0	1	1	0	1	0	40	0	0
O15519	4	Non-coding				NCU	CFLAR	ENSG00000003402	NCU	0.0482971	22	138	0	4	6	3	0	6	0	3	0	5	0	6	2	1	2	3	12	9	0	2	1	0	1	4	1	5	5	0	1	0	39	0	0
Q6ZP82	4	Non-coding				NCU	CCDC141	ENSG00000163492	NCU	0.0476765	15	56	0	0	3	4	1	2	0	1	1	3	0	0	0	0	0	0	2	3	0	1	1	0	0	2	2	0	1	0	0	0	21	0	0
Q9Y5K5	4	Non-coding				NCU	UCHL5	ENSG00000116750	NCU	0.047281	16	70	0	2	1	4	0	6	0	2	0	4	0	0	0	0	0	4	8	7	1	0	1	0	0	1	1	1	1	0	0	0	19	0	0
O94822	4	Non-coding				NCU	LTN1	ENSG00000198862	NCU	0.0466922	13	48	0	1	1	1	0	4	0	2	1	0	0	2	0	0	3	0	6	0	0	0	0	0	0	2	1	0	2	0	0	0	16	0	0
Q6ZMV9	4	Non-coding				NCU	KIF6	ENSG00000164627	NCU	0.0454375	18	55	0	3	1	1	0	6	0	1	2	3	0	1	1	0	1	2	4	4	0	2	0	0	0	1	0	0	5	0	1	0	11	0	0
Q86VW2	4	Non-coding				NCU	ARHGEF25	ENSG00000240771	NCU	0.0453468	15	71	0	2	3	1	0	4	0	0	4	2	0	0	0	1	0	0	7	5	0	2	1	0	0	2	0	4	5	0	0	0	22	0	0
	4	Non-coding				NCU	XIST	ENSG00000229807	NCU	0.0429583	26	1058	0	39	16	36	0	10	0	14	24	39	0	7	3	1	8	0	84	82	1	41	5	0	6	4	11	25	53	0	3	3	96	3	2
Q9Y2K3	4	Non-coding				NCU	MYH15	ENSG00000144821	NCU	0.0423713	12	34	0	1	0	0	0	4	0	0	1	3	0	0	0	1	0	1	4	3	0	0	0	0	0	0	2	3	3	0	0	0	6	0	0
Q9HCK4	4	Non-coding				NCU	ROBO2	ENSG00000185008	NCU	0.0422175	18	97	0	3	3	3	0	8	1	6	1	5	0	1	0	0	0	4	7	1	0	3	0	0	0	3	2	1	4	0	0	0	30	0	0
Q9HAW4	4	Non-coding				NCU	CLSPN	ENSG00000092853	NCU	0.0420228	11	20	0	2	2	1	0	0	0	0	1	1	0	1	0	0	0	0	2	0	0	2	0	0	1	1	0	0	0	0	0	0	5	0	0
Q9Y333	4	Non-coding				NCU	LSM2	ENSG00000204392	NCU	0.0418183	8	33	0	0	0	1	0	5	0	0	1	0	0	0	1	0	0	0	1	0	0	0	0	0	0	2	0	0	10	0	0	0	12	0	0
Q96E17	4	Non-coding				NCU	RAB3C	ENSG00000152932	NCU	0.0411529	10	22	0	0	1	0	0	1	0	0	1	1	0	0	0	0	0	4	0	0	0	2	0	0	1	0	1	0	1	0	0	0	9	0	0
	4	Non-coding				NCU	LRRC37BP1	ENSG00000250462	NCU	0.0406543	19	52	0	2	3	2	0	4	0	2	0	1	0	1	1	0	3	1	2	2	0	0	1	0	0	1	0	1	2	1	0	2	13	0	0
Q9HC10	4	Non-coding				NCU	OTOF	ENSG00000115155	NCU	0.040549	17	44	0	2	1	1	0	1	0	1	1	3	0	0	1	0	2	1	5	5	0	1	0	0	0	1	1	0	4	0	0	0	10	0	0
O75712	4	Non-coding				NCU	GJB3	ENSG00000188910	NCU	0.0392963	10	15	1	0	0	2	0	3	0	1	0	0	0	0	1	0	0	1	0	0	0	1	1	0	0	0	0	1	0	0	0	0	3	0	0
Q12913	4	Non-coding				NCU	PTPRJ	ENSG00000149177	NCU	0.0381891	15	35	0	1	2	0	0	2	0	2	1	1	0	1	1	0	0	1	2	8	0	1	0	0	0	0	0	1	4	0	0	0	7	0	0
P21728	4	Non-coding				NCU	DRD1	ENSG00000184845	NCU	0.0377729	15	52	0	1	2	3	0	3	1	3	3	2	1	0	0	0	0	1	4	0	0	0	0	0	0	1	0	1	0	0	1	0	22	0	0
Q8IY18	4	Non-coding				NCU	SMC5	ENSG00000198887	NCU	0.0370689	11	20	0	0	0	0	0	2	0	1	1	0	0	1	1	0	0	2	0	1	0	0	0	0	0	1	0	0	3	0	0	0	6	0	1
Q9BV94	4	Non-coding				NCU	EDEM2	ENSG00000088298	NCU	0.036558	11	30	0	0	1	3	0	2	0	3	0	1	0	1	0	0	0	0	1	4	0	0	0	0	0	0	0	2	2	0	0	0	8	0	0
Q96PR1	4	Non-coding				NCU	KCNC2	ENSG00000166006	NCU	0.0362822	15	46	0	1	1	2	2	3	0	1	1	1	0	1	0	0	0	0	4	6	0	0	0	0	0	1	1	0	5	0	0	0	14	0	0
	4	Non-coding				NCU	C7orf62	ENSG00000164645	NCU	0.0362082	11	19	0	0	1	0	0	1	0	1	1	0	0	0	0	0	0	1	2	3	0	0	0	0	0	2	0	1	1	0	0	0	4	0	0
Q8N201	4	Non-coding				NCU	INTS1	ENSG00000164880	NCU	0.0356948	15	27	0	1	2	0	0	3	0	2	1	0	0	0	1	0	1	1	1	2	0	0	1	0	0	0	0	0	2	0	1	0	7	1	0
Q8IVL0	4	Non-coding				NCU	NAV3	ENSG00000067798	NCU	0.034978	20	138	1	2	3	5	0	7	0	8	1	2	0	1	2	0	1	2	7	12	0	0	1	0	0	1	2	0	4	0	0	1	48	0	0
	4	Non-coding				NCU	AC129492.6	ENSG00000214999	NCU	0.034944	14	37	0	1	1	0	0	4	0	1	2	0	0	1	0	0	1	0	2	1	0	0	0	0	1	2	0	2	2	0	0	0	12	0	0
Q8WXX0	4	Non-coding				NCU	DNAH7	ENSG00000118997	NCU	0.0343475	17	45	1	1	1	1	0	3	0	1	1	0	0	0	1	0	2	1	4	3	0	0	0	0	0	2	2	2	4	0	0	0	13	0	0
	4	Non-coding				NCU	RP11-702L6.4	ENSG00000228980	NCU	0.0341121	15	62	0	1	6	3	0	12	1	2	0	0	1	0	0	0	0	2	1	4	0	3	0	0	0	1	2	0	2	0	0	0	19	0	0
P78509	4	Non-coding				NCU	RELN	ENSG00000189056	NCU	0.0334791	16	55	0	0	4	3	0	2	0	1	1	7	0	0	0	1	0	0	1	3	1	2	1	0	0	2	3	0	3	0	0	0	15	0	0
Q96JB1	4	Non-coding				NCU	DNAH8	ENSG00000124721	NCU	0.0331112	24	152	0	7	5	9	0	8	0	1	4	4	0	3	1	0	2	5	9	13	0	3	2	1	0	5	3	2	8	0	1	1	35	1	0
Q9HBG6	4	Non-coding				NCU	IFT122	ENSG00000163913	NCU	0.0328766	11	14	0	0	1	2	0	0	0	0	1	2	0	0	0	0	0	0	0	1	0	1	0	0	1	0	1	1	0	0	0	1	2	0	0
P54710	4	Non-coding				NCU	FXYD2	ENSG00000137731	NCU	0.0325761	15	30	0	0	2	0	0	4	0	1	0	2	0	1	1	0	1	0	1	1	0	1	1	0	0	0	1	2	3	0	0	0	6	0	0
Q6ZT98	4	Non-coding				NCU	TTLL7	ENSG00000137941	NCU	0.0325438	16	49	0	1	0	1	0	8	0	1	2	1	0	0	0	0	2	2	0	5	0	1	1	0	0	1	0	1	3	0	0	0	16	1	0
Q8TD90	4	Non-coding				NCU	MAGEE2	ENSG00000186675	NCU	0.0323581	10	29	0	1	1	2	0	2	0	0	2	1	0	1	0	0	0	3	2	0	0	0	0	0	0	0	0	0	0	0	0	0	13	0	0
Q5T749	4	Non-coding				NCU	KPRP	ENSG00000203786	NCU	0.0315854	14	46	1	0	0	1	0	6	0	2	0	1	0	1	0	0	0	5	2	2	0	1	0	0	0	1	0	0	1	1	0	0	20	0	0
O60811	4	Non-coding				NCU	PRAMEF2	ENSG00000120952	NCU	0.0311956	9	17	0	0	0	1	0	1	0	1	0	0	1	0	0	0	0	0	1	1	0	0	0	0	0	0	0	1	3	0	0	0	7	0	0
[truncated: 664 more rows]

## Sheet: LASSO
Variable	TypeCode	Type	start_position	end_position	center_position	unit_name	gene_name	gene_id	unit_label	coef	cancersWithMutation	sum	ACC-92	BLCA-412	BRCA-1097	CESC-307	CHOL-45	COAD-459	DLBC-48	ESCA-185	GBM-596	HNSC-528	KICH-113	KIRC-537	KIRP-291	LAML-200	LGG-515	LIHC-377	LUAD-522	LUSC-504	MESO-87	OV-587	PAAD-185	PCPG-179	PRAD-500	READ-170	SARC-261	SKCM-103	STAD-443	TGCT-134	THCA-507	THYM-124	UCEC-548	UCS-57	UVM-80
Q96PE2	3	Protein				LU	ARHGEF17	ENSG00000110237	LU	0.266785	24	154	0	9	6	3	0	11	0	3	4	8	0	1	4	0	0	6	11	8	0	2	2	1	1	1	0	3	13	1	1	1	35	0	1
Q6ZVT6	3	Protein				LU	C3orf67	ENSG00000163689	LU	0.243512	16	67	0	8	5	2	0	7	0	0	6	2	0	0	1	1	0	2	5	1	0	0	1	0	0	1	0	1	7	0	0	0	14	0	0
Q93008	3	Protein				LU	USP9X	ENSG00000124486	LU	0.227796	28	313	1	12	24	8	0	23	1	3	7	13	1	2	2	1	5	2	16	16	2	4	0	1	3	3	0	4	12	0	3	2	64	1	0
Q92538	3	Protein				LU	GBF1	ENSG00000107862	LU	0.212014	23	150	0	9	10	4	1	14	0	1	1	5	0	3	8	1	0	1	12	6	0	2	1	0	3	4	1	2	13	0	0	0	31	1	0
Q14703	3	Protein				LU	MBTPS1	ENSG00000140943	LU	0.163378	22	110	2	8	4	5	0	11	0	2	3	6	1	1	2	1	0	0	5	5	0	1	1	0	1	2	2	0	6	0	1	0	26	0	0
Q7Z3H0	3	Protein				LU	ANKRD33	ENSG00000167612	LU	0.159985	18	77	0	0	2	1	1	9	1	0	4	3	0	0	1	1	1	0	13	5	0	1	0	0	1	1	0	6	7	0	0	0	13	0	0
Q17RS7	3	Protein				LU	GEN1	ENSG00000178295	LU	0.159722	17	80	0	5	0	2	0	7	0	1	3	3	0	0	2	0	1	2	3	4	0	2	1	0	0	1	0	1	8	0	0	0	25	0	0
Q96Q89	3	Protein				LU	KIF20B	ENSG00000138182	LU	0.159093	19	179	0	7	5	5	0	14	0	3	5	4	0	3	0	0	3	1	8	6	0	1	1	0	0	5	0	1	11	0	0	0	51	1	0
Q9ULL0	3	Protein				LU	KIAA1210	ENSG00000250423	LU	0.152383	25	281	2	11	16	12	0	11	0	4	4	9	1	3	5	2	4	4	25	12	0	4	2	0	1	4	1	11	11	0	0	1	50	0	0
Q9Y2W3	3	Protein				LU	SLC45A1	ENSG00000162426	LU	0.144959	19	74	0	4	2	2	0	7	4	4	2	1	0	1	0	0	0	2	3	5	0	3	0	0	2	0	1	3	8	0	0	1	13	0	0
P46100	3	Protein				LU	ATRX	ENSG00000085224	LU	0.144322	22	303	1	7	11	5	0	11	1	0	14	7	0	2	0	0	72	3	11	8	0	7	1	2	0	7	14	5	8	0	0	0	46	1	0
Q9NYQ6	3	Protein				LU	CELSR1	ENSG00000075275	LU	0.135844	23	139	1	6	3	5	0	9	1	5	1	11	1	3	2	0	7	1	6	10	0	2	0	0	0	0	2	5	20	0	1	0	23	0	1
Q8HWS3	3	Protein				LU	RFX6	ENSG00000185002	LU	0.135526	23	210	0	8	11	3	0	14	1	6	7	11	0	1	2	0	2	4	12	23	0	2	1	0	2	3	2	8	9	0	0	1	33	0	0
Q92817	3	Protein				LU	EVPL	ENSG00000167880	LU	0.134362	25	200	2	9	8	4	0	15	0	0	6	8	1	2	4	0	2	9	11	14	0	5	2	1	2	3	2	4	18	1	1	0	35	0	0
Q12913	3	Protein				LU	PTPRJ	ENSG00000149177	LU	0.133826	18	123	0	5	5	1	0	8	0	0	2	6	0	4	1	0	3	0	5	10	0	5	1	0	0	2	0	3	18	0	1	0	24	0	0
Q14524	3	Protein				LU	SCN5A	ENSG00000183873	LU	0.13098	17	76	0	0	6	3	0	6	0	4	2	1	0	0	0	0	1	2	4	8	0	3	2	0	1	2	0	2	7	0	0	0	16	0	0
O75916	3	Protein				LU	RGS9	ENSG00000108370	LU	0.127054	16	72	0	3	5	0	0	10	1	0	2	5	0	0	1	0	0	0	3	3	0	1	1	0	1	3	0	3	8	0	0	0	19	0	0
Q99665	3	Protein				LU	IL12RB2	ENSG00000081985	LU	0.125835	19	115	0	5	6	2	0	13	0	4	4	6	0	1	1	0	3	2	8	6	0	7	0	0	0	3	1	0	8	0	0	0	27	0	1
Q9H347	3	Protein				LU	UBQLN3	ENSG00000175520	LU	0.125481	23	129	1	4	4	1	0	11	0	5	5	6	1	0	1	1	0	2	11	18	0	3	2	0	1	3	1	9	13	0	1	0	14	0	0
Q96L91	3	Protein				LU	EP400	ENSG00000183495	LU	0.124458	24	228	0	11	5	6	0	23	1	2	12	8	0	4	3	1	1	4	18	11	0	2	2	0	2	5	4	4	18	0	1	0	46	0	0
Q9NRU3	3	Protein				LU	CNNM1	ENSG00000119946	LU	0.122415	18	82	0	3	2	0	0	11	0	1	1	4	0	0	0	1	2	3	6	7	1	2	1	0	0	1	1	0	6	0	0	0	24	0	0
P08123	3	Protein				LU	COL1A2	ENSG00000164692	LU	0.122074	22	181	1	1	5	4	0	16	0	3	9	15	0	4	0	0	3	1	20	21	0	6	4	0	2	2	0	4	16	0	1	0	24	1	0
Q5TGP6	3	Protein				LU	MROH9	ENSG00000117501	LU	0.121416	23	177	1	4	9	3	0	17	0	8	1	8	1	3	1	0	1	2	21	9	0	1	1	0	1	5	0	5	10	0	0	1	38	0	0
Q9UPV7	3	Protein				LU	PHF24	ENSG00000122733	LU	0.119775	20	88	1	9	5	4	0	7	0	0	1	1	0	2	0	0	1	1	7	4	0	1	2	0	2	2	2	1	7	0	0	0	22	0	0
Q6ECI4	3	Protein				LU	ZNF470	ENSG00000197016	LU	0.119282	20	115	1	6	1	2	0	8	0	1	4	3	0	0	1	0	2	3	4	5	0	2	3	0	0	6	0	5	9	0	0	0	28	2	0
Q8N475	3	Protein				LU	FSTL5	ENSG00000168843	LU	0.117641	22	273	3	9	8	6	0	18	0	6	5	16	1	1	1	0	6	7	33	26	0	2	2	0	2	7	0	6	20	0	0	0	47	0	0
Q15643	3	Protein				LU	TRIP11	ENSG00000100815	LU	0.113809	25	212	0	4	9	6	1	12	0	4	1	12	1	3	3	1	3	4	10	11	0	5	2	0	2	8	1	1	15	0	1	0	39	0	0
Q8TDD5	3	Protein				LU	MCOLN3	ENSG00000055732	LU	0.113278	18	77	0	5	6	3	0	6	0	1	6	3	0	2	1	0	0	1	2	5	0	1	1	0	1	0	0	1	2	0	0	0	20	0	0
Q5VST9	3	Protein				LU	OBSCN	ENSG00000154358	LU	0.112547	25	461	2	20	16	10	0	40	1	11	14	16	0	0	11	1	7	11	30	12	0	6	3	0	5	5	7	10	36	0	1	0	72	0	1
P21359	3	Protein				LU	NF1	ENSG00000196712	LU	0.108541	28	488	4	23	25	10	0	11	2	4	37	12	0	6	6	3	24	11	38	37	0	20	3	11	2	6	6	11	25	2	0	2	59	2	0
A6NKB5	3	Protein				LU	PCNX2	ENSG00000135749	LU	0.107145	25	275	1	20	16	7	0	19	0	4	3	5	0	3	2	1	4	8	23	12	0	2	2	0	2	4	3	10	22	0	4	1	51	0	0
P13611	3	Protein				LU	VCAN	ENSG00000038427	LU	0.105714	25	454	2	26	14	9	0	23	2	4	6	19	0	2	2	0	4	7	48	24	1	9	3	0	2	9	0	12	25	0	2	0	53	2	0
A8TX70	3	Protein				LU	COL6A5	ENSG00000172752	LU	0.103976	23	119	1	4	10	5	0	9	1	4	3	1	0	3	1	0	0	2	3	7	1	1	0	0	1	4	0	3	2	0	0	1	31	1	0
O94762	3	Protein				LU	RECQL5	ENSG00000108469	LU	0.102667	14	50	0	4	2	4	0	5	0	2	4	1	1	0	0	0	0	0	5	2	0	1	0	0	0	0	0	0	2	0	0	0	12	0	1
O75901	3	Protein				LU	RASSF9	ENSG00000198774	LU	0.10193	18	91	0	5	0	2	0	6	0	0	1	2	0	2	0	0	2	3	2	11	1	2	0	0	2	3	1	6	2	0	0	0	27	0	0
Q2V2M9	3	Protein				LU	FHOD3	ENSG00000134775	LU	0.101595	27	204	1	4	9	2	1	27	0	2	4	5	0	2	1	0	1	8	15	6	2	5	2	0	3	4	2	1	25	0	2	0	40	1	1
Q8N9Z9	3	Protein				LU	LMNTD1	ENSG00000152936	LU	0.100575	14	59	0	3	2	0	0	5	0	0	3	3	0	0	0	0	0	2	3	6	0	3	1	0	0	2	2	0	6	0	0	0	17	0	0
Q32MK0	3	Protein				LU	MYLK3	ENSG00000140795	LU	0.0956352	22	88	0	6	3	3	0	7	0	2	1	4	0	4	2	0	2	1	9	7	0	3	1	0	2	5	2	5	1	0	1	0	12	0	0
Q8NFU7	3	Protein				LU	TET1	ENSG00000138336	LU	0.0951679	28	249	2	18	9	10	0	19	0	2	7	6	1	2	4	1	2	4	13	16	0	5	1	0	3	7	2	3	10	2	2	1	48	1	0
Q14005	3	Protein				LU	IL16	ENSG00000172349	LU	0.0929856	21	128	0	9	3	4	0	8	0	3	2	6	0	1	2	0	2	4	15	8	0	3	0	0	2	2	1	1	10	0	2	0	24	0	0
Q9Y4A5	3	Protein				LU	TRRAP	ENSG00000196367	LU	0.0927214	23	388	0	25	11	11	0	30	0	8	5	11	0	3	1	0	7	3	26	20	0	9	2	0	3	6	2	8	41	0	1	1	63	0	0
H3BUK9	3	Protein				LU	POTEB2	ENSG00000230031	LU	0.0924263	14	42	3	2	0	2	0	4	0	1	3	2	0	4	0	0	1	0	1	4	0	0	0	0	0	1	1	0	0	0	0	0	9	0	0
O76024	3	Protein				LU	WFS1	ENSG00000109501	LU	0.0894344	21	94	1	2	2	3	0	10	0	3	0	3	0	0	1	0	1	5	5	6	0	1	1	0	2	1	1	0	11	0	1	0	21	2	0
Q14C87	3	Protein				LU	TMEM132D	ENSG00000151952	LU	0.0870624	24	205	2	5	11	5	1	21	0	5	4	12	0	3	0	2	0	6	16	29	0	1	2	0	3	3	2	4	23	1	0	0	29	1	0
Q96MP5	3	Protein				LU	ZSWIM3	ENSG00000132801	LU	0.0867313	20	101	1	2	6	1	1	8	0	1	3	2	0	1	1	0	1	0	10	10	0	5	1	0	2	0	0	3	10	0	0	0	23	0	0
Q9C0D4	3	Protein				LU	ZNF518B	ENSG00000178163	LU	0.0865844	22	130	0	9	5	3	0	6	0	4	4	6	0	1	0	0	3	1	12	8	0	2	1	0	2	4	1	3	8	0	0	0	28	1	1
Q9ULM3	3	Protein				LU	YEATS2	ENSG00000163872	LU	0.0853451	18	90	0	7	6	3	1	7	0	2	2	8	0	0	1	0	0	0	9	9	0	1	0	1	1	1	0	0	5	0	0	0	21	1	0
Q969H0	3	Protein				LU	FBXW7	ENSG00000109670	LU	0.0835387	17	107	0	4	5	7	0	20	0	3	1	5	0	1	0	0	1	0	5	7	0	1	1	0	0	5	0	0	6	0	0	0	26	1	0
Q9BX84	3	Protein				LU	TRPM6	ENSG00000119121	LU	0.0807991	26	288	1	9	14	7	1	19	2	4	7	8	0	6	3	2	5	5	18	23	0	4	4	0	6	7	4	5	12	0	0	0	45	0	1
Q7Z745	3	Protein				LU	MROH2B	ENSG00000171495	LU	0.0781769	28	446	2	11	21	11	0	17	1	8	14	25	0	1	5	2	7	7	43	54	3	7	2	1	3	6	7	17	26	0	1	0	55	1	0
Q99767	3	Protein				LU	APBA2	ENSG00000034053	LU	0.0780734	21	99	3	4	8	4	0	11	0	0	2	1	0	0	1	1	2	3	7	16	0	4	4	0	2	1	1	2	4	0	0	0	12	0	0
Q9NZJ4	3	Protein				LU	SACS	ENSG00000151835	LU	0.0772338	27	782	0	38	22	13	0	49	1	17	15	14	0	4	6	0	3	9	34	40	0	10	4	2	9	13	5	11	57	3	4	3	82	3	0
Q86Z02	3	Protein				LU	HIPK1	ENSG00000163349	LU	0.0771063	21	89	0	7	4	5	0	4	0	1	5	3	0	1	1	0	2	1	8	5	0	3	1	0	1	0	3	2	2	0	1	0	20	0	0
P35442	3	Protein				LU	THBS2	ENSG00000186340	LU	0.0768062	20	106	1	4	3	1	0	14	0	1	0	3	0	0	1	0	2	2	16	12	0	4	0	1	0	2	0	4	6	0	1	0	23	0	1
P35498	3	Protein				LU	SCN1A	ENSG00000144285	LU	0.0741873	21	132	0	8	4	1	0	12	2	2	4	8	0	1	0	2	1	6	8	15	0	2	0	0	1	2	0	3	10	0	0	0	27	1	0
Q5T749	3	Protein				LU	KPRP	ENSG00000203786	LU	0.0710052	24	185	0	10	11	1	0	15	1	2	9	9	0	3	1	1	4	8	22	9	0	8	0	0	5	2	1	4	9	0	0	1	32	3	0
Q16821	3	Protein				LU	PPP1R3A	ENSG00000154415	LU	0.0699485	26	352	1	15	11	7	0	21	1	7	8	8	0	2	1	0	3	6	37	32	0	9	3	0	2	4	2	19	24	2	0	0	56	3	1
Q10571	3	Protein				LU	MN1	ENSG00000169184	LU	0.0698812	22	150	1	6	4	5	0	18	0	2	3	4	0	1	0	1	2	1	16	12	0	3	1	0	2	0	2	5	16	0	1	0	29	0	0
Q86W28	3	Protein				LU	NLRP8	ENSG00000179709	LU	0.0687992	22	186	3	9	6	5	0	13	0	4	4	11	0	1	0	0	5	5	17	26	0	3	3	0	2	7	4	8	12	0	1	0	24	0	0
A6NK53	3	Protein				LU	ZNF233	ENSG00000159915	LU	0.0653332	16	60	0	5	2	4	1	6	0	0	1	3	0	1	0	0	0	0	7	6	0	2	0	0	1	1	0	1	5	0	0	0	13	0	0
Q12830	3	Protein				LU	BPTF	ENSG00000171634	LU	0.0646113	24	167	0	17	6	5	0	14	1	2	5	3	0	1	3	0	1	4	9	6	0	3	2	1	2	3	1	5	17	0	3	0	28	0	0
O43166	3	Protein				LU	SIPA1L1	ENSG00000197555	LU	0.0644396	20	141	0	2	6	5	0	16	1	2	4	4	0	1	1	0	0	0	5	10	0	2	1	0	3	2	3	2	20	0	0	0	31	0	0
Q9P2P1	3	Protein				LU	NYNRIN	ENSG00000205978	LU	0.0636085	26	226	0	14	9	8	0	17	1	1	6	12	1	5	3	1	1	7	13	13	0	3	3	0	7	5	1	9	13	0	1	0	43	2	0
Q5VU92	3	Protein				LU	DCAF12L1	ENSG00000198889	LU	0.0633481	21	194	1	7	7	8	0	14	0	5	7	8	0	1	1	0	3	3	30	24	0	2	0	0	2	1	2	1	21	0	0	0	29	0	0
P82279	3	Protein				LU	CRB1	ENSG00000134376	LU	0.0613748	21	160	0	5	6	3	0	10	1	2	2	8	0	2	1	0	0	5	23	14	0	5	1	0	0	5	1	5	10	0	0	0	25	1	0
A4D1E1	3	Protein				LU	ZNF804B	ENSG00000182348	LU	0.0612148	24	410	4	13	11	5	0	21	2	16	3	23	0	5	1	0	3	8	47	63	0	8	0	0	3	12	4	13	31	0	1	0	38	2	0
Q9NXZ1	3	Protein				LU	SAGE1	ENSG00000181433	LU	0.0603943	24	212	2	5	9	4	1	19	0	3	5	1	0	1	0	1	6	9	25	24	0	6	0	0	1	5	1	5	11	1	0	0	42	1	0
O43497	3	Protein				LU	CACNA1G	ENSG00000006283	LU	0.0593833	24	161	2	13	5	6	0	18	2	1	1	8	1	2	3	0	3	2	13	9	0	3	2	0	0	0	2	3	10	0	2	1	31	0	0
Q96QU1	3	Protein				LU	PCDH15	ENSG00000150275	LU	0.0593124	28	612	7	22	16	10	0	36	1	12	4	29	1	7	4	1	5	10	73	61	0	11	7	0	8	6	3	15	46	2	1	0	72	1	0
Q9UPY3	3	Protein				LU	DICER1	ENSG00000100697	LU	0.0590942	19	122	0	7	4	4	0	9	0	1	2	5	0	0	0	0	0	4	3	6	0	4	2	0	1	1	0	4	7	0	3	1	32	0	0
Q8WZ75	3	Protein				LU	ROBO4	ENSG00000154133	LU	0.056266	24	141	0	3	5	1	1	11	0	1	2	4	0	0	2	2	1	4	15	22	0	4	2	1	4	2	2	5	9	0	0	0	27	1	0
Q9UHF7	3	Protein				LU	TRPS1	ENSG00000104447	LU	0.0559175	24	255	2	8	9	4	0	27	0	6	5	6	0	2	1	1	2	5	37	24	0	6	3	0	3	9	0	2	25	1	1	0	39	0	0
Q8TE82	3	Protein				LU	SH3TC1	ENSG00000125089	LU	0.0554282	25	169	0	6	5	6	0	18	1	2	4	4	0	3	6	0	2	2	6	9	0	3	4	1	1	1	1	7	18	0	2	0	33	1	0
Q9H2T7	3	Protein				LU	RANBP17	ENSG00000204764	LU	0.0553486	24	151	3	7	7	0	0	15	0	5	3	6	1	1	1	0	3	2	6	14	0	4	1	0	2	5	3	6	7	1	0	0	28	1	0
O75197	3	Protein				LU	LRP5	ENSG00000162337	LU	0.0552414	20	124	0	6	5	7	0	11	0	1	4	3	0	2	3	0	1	0	7	12	0	3	2	0	1	1	2	2	13	0	0	0	24	0	0
Q9Y4E5	3	Protein				LU	ZNF451	ENSG00000112200	LU	0.053898	21	97	0	5	4	1	0	6	0	2	2	7	0	1	2	0	0	5	7	4	0	2	1	0	1	3	2	1	6	0	2	0	21	0	0
Q2TBF2	3	Protein				LU	WSCD2	ENSG00000075035	LU	0.0538237	20	112	1	2	9	1	0	12	0	1	3	5	0	0	2	0	1	1	15	14	1	1	1	0	0	5	0	2	11	0	0	0	17	0	0
Q9ULU4	3	Protein				LU	ZMYND8	ENSG00000101040	LU	0.0535973	16	99	0	9	5	3	0	9	0	0	3	5	0	2	0	0	0	0	8	4	0	0	2	0	2	1	1	0	4	0	0	0	27	1	0
Q7Z353	3	Protein				LU	HDX	ENSG00000165259	LU	0.0529191	24	183	0	5	14	4	1	15	1	2	2	7	0	1	0	1	4	2	18	14	0	2	1	0	1	4	1	0	9	0	0	1	40	1	0
Q6DT37	3	Protein				LU	CDC42BPG	ENSG00000171219	LU	0.0527352	20	75	0	6	3	2	0	12	0	3	1	3	0	0	0	0	2	2	5	6	1	1	1	0	1	0	1	2	3	0	1	0	14	0	0
Q68D51	3	Protein				LU	DENND2C	ENSG00000175984	LU	0.0525518	16	118	1	8	4	5	0	14	0	4	5	1	0	3	0	0	2	0	9	5	0	0	0	0	0	3	0	2	4	0	0	0	26	0	0
Q8NG06	3	Protein				LU	TRIM58	ENSG00000162722	LU	0.0522239	18	82	0	2	1	2	0	3	0	2	1	5	1	0	1	0	3	1	16	16	0	0	2	0	0	1	0	2	3	0	0	0	16	0	0
P57052	3	Protein				LU	RBM11	ENSG00000185272	LU	0.051747	17	43	0	1	2	1	0	2	0	0	1	1	0	3	1	2	1	0	0	5	0	0	0	0	1	1	1	3	2	0	0	0	13	0	0
Q70CQ2	3	Protein				LU	USP34	ENSG00000115464	LU	0.0514565	28	420	2	30	17	11	1	24	0	3	3	19	0	3	5	2	3	9	20	32	0	9	2	1	1	4	1	10	24	1	0	0	75	1	1
O94916	3	Protein				LU	NFAT5	ENSG00000102908	LU	0.0511903	23	114	0	10	4	5	0	2	0	0	2	6	0	2	1	1	2	2	11	7	0	5	1	0	1	1	1	2	6	0	2	0	20	2	0
Q9UBF1	3	Protein				LU	MAGEC2	ENSG00000046774	LU	0.0486122	19	126	0	3	6	3	0	6	0	1	6	5	0	0	1	0	3	3	20	17	0	5	0	0	1	3	0	5	4	0	0	0	23	3	0
O75344	3	Protein				LU	FKBP6	ENSG00000077800	LU	0.0479809	19	45	0	3	2	1	0	8	0	1	4	1	0	1	0	0	1	1	3	1	0	0	2	0	0	1	1	1	1	0	0	1	9	0	0
Q6N022	3	Protein				LU	TENM4	ENSG00000149256	LU	0.0475232	25	354	0	13	12	6	0	33	3	11	7	5	0	3	0	0	1	6	25	27	1	4	3	0	3	9	3	15	34	0	4	2	61	1	0
Q9BXP8	3	Protein				LU	PAPPA2	ENSG00000116183	LU	0.0475197	26	464	4	17	16	11	1	31	0	8	6	32	0	1	1	1	5	3	72	64	2	5	2	1	2	8	6	13	25	0	0	0	46	0	0
P54756	3	Protein				LU	EPHA5	ENSG00000145242	LU	0.0455541	17	89	0	9	2	2	0	9	0	2	1	8	0	0	0	0	2	0	13	8	0	1	1	0	0	3	0	1	7	0	0	0	13	2	0
Q01484	3	Protein				LU	ANK2	ENSG00000145362	LU	0.0446627	27	439	3	23	17	14	0	36	1	3	9	17	0	5	3	0	4	6	59	30	2	4	3	0	5	8	3	9	20	0	2	0	53	1	1
Q07283	3	Protein				LU	TCHH	ENSG00000159450	LU	0.0442912	26	390	0	32	25	16	0	26	1	9	16	12	0	1	1	1	4	9	34	21	2	2	1	0	2	5	3	3	44	0	0	0	46	2	1
Q9UPU3	3	Protein				LU	SORCS3	ENSG00000156395	LU	0.0427845	19	124	0	8	3	2	0	7	0	3	2	10	0	2	2	0	2	3	15	13	1	3	0	0	0	3	0	4	9	0	0	0	22	0	0
Q6WRI0	3	Protein				LU	IGSF10	ENSG00000152580	LU	0.0414637	25	270	1	14	10	10	1	23	0	3	3	9	0	4	1	1	5	1	20	10	0	8	2	0	5	5	1	4	22	0	0	0	44	1	0
Q96K83	3	Protein				LU	ZNF521	ENSG00000198795	LU	0.0407875	25	330	0	18	3	6	1	20	1	12	5	13	2	2	2	0	3	8	41	26	1	7	3	0	4	10	4	5	30	0	0	0	35	0	0
Q9HBG6	3	Protein				LU	IFT122	ENSG00000163913	LU	0.0404738	23	118	1	5	8	4	0	8	0	2	2	3	1	0	3	1	1	1	5	6	1	3	1	0	2	5	0	6	14	0	0	0	25	0	0
Q16849	3	Protein				LU	PTPRN	ENSG00000054356	LU	0.0401102	17	73	0	2	3	0	0	7	0	4	0	4	0	1	1	0	0	1	11	7	0	0	1	0	1	2	0	0	3	0	1	1	19	0	0
Q8NE31	3	Protein				LU	FAM13C	ENSG00000148541	LU	0.0398246	23	140	2	5	12	3	0	11	1	3	2	8	0	1	1	0	1	6	14	7	0	2	1	0	1	7	1	4	15	0	0	0	21	0	0
Q7Z6I6	3	Protein				LU	ARHGAP30	ENSG00000186517	LU	0.0387698	22	125	0	6	3	3	0	11	0	0	3	7	0	3	3	0	1	2	6	7	1	3	1	1	1	0	3	4	16	0	0	0	27	1	0
Q2M243	3	Protein				LU	CCDC27	ENSG00000162592	LU	0.0387287	20	113	1	5	3	3	0	10	0	1	2	6	0	1	0	0	0	3	7	7	0	3	1	0	0	2	3	3	6	0	1	0	32	0	0
O75096	3	Protein				LU	LRP4	ENSG00000134569	LU	0.0378439	21	103	1	6	3	5	0	7	0	1	3	6	0	2	2	0	2	3	11	8	1	2	0	0	1	2	0	3	4	0	0	0	20	0	0
O75445	3	Protein				LU	USH2A	ENSG00000042781	LU	0.0349949	29	746	3	18	37	16	0	35	1	5	16	31	0	12	5	3	6	10	86	87	2	17	3	0	8	8	6	18	25	1	1	1	79	1	0
Q400G9	3	Protein				LU	AMZ1	ENSG00000174945	LU	0.0345598	19	86	1	4	4	3	0	8	0	0	2	3	0	0	0	1	1	3	5	5	0	0	0	0	5	2	1	4	8	0	0	0	14	0	1
Q8TBB6	3	Protein				LU	SLC7A14	ENSG00000013293	LU	0.0339861	17	37	1	2	1	0	0	2	0	1	1	4	0	0	0	0	0	1	4	4	0	1	0	0	1	0	1	1	4	0	0	1	7	0	0
O60732	3	Protein				LU	MAGEC1	ENSG00000155495	LU	0.0337605	27	349	2	13	9	8	2	24	0	5	5	19	0	2	0	0	1	3	41	36	2	6	2	1	2	8	5	10	21	1	1	0	54	1	0
Q8NG08	3	Protein				LU	HELB	ENSG00000127311	LU	0.0336007	18	106	0	5	4	2	0	12	0	5	3	7	0	0	0	0	1	1	4	8	0	1	0	0	5	1	0	0	8	0	1	0	24	1	0
Q12860	3	Protein				LU	CNTN1	ENSG00000018236	LU	0.0335534	19	98	1	3	7	3	0	11	0	5	2	2	0	1	1	0	0	3	12	7	0	2	2	0	0	2	1	0	4	0	0	0	21	0	0
O94901	3	Protein				LU	SUN1	ENSG00000164828	LU	0.0329869	19	70	1	6	2	1	0	9	0	0	2	3	0	1	1	0	0	1	5	4	0	3	2	0	1	0	1	1	7	0	0	0	12	0	0
Q2LD37	3	Protein				LU	KIAA1109	ENSG00000138688	LU	0.0325017	25	543	3	26	24	10	1	34	0	7	7	20	2	3	15	0	6	6	43	40	0	10	2	0	3	7	3	9	31	0	3	0	68	0	0
Q08462	3	Protein				LU	ADCY2	ENSG00000078295	LU	0.0324115	19	103	1	8	1	1	0	9	3	1	1	9	0	0	1	0	0	5	12	10	0	0	0	0	1	2	1	1	5	0	0	0	24	0	0
P08069	3	Protein				LU	IGF1R	ENSG00000140443	LU	0.0319836	21	95	0	6	5	0	0	5	0	1	8	7	0	2	1	0	3	5	4	4	0	1	1	0	2	1	1	1	11	0	1	0	19	0	0
Q92608	3	Protein				LU	DOCK2	ENSG00000134516	LU	0.0314262	25	128	0	1	6	1	2	7	0	4	1	2	0	2	1	0	1	6	22	12	1	1	2	0	2	6	4	3	12	0	0	1	20	1	0
Q8WXI7	3	Protein				LU	MUC16	ENSG00000181143	LU	0.0307181	33	2135	10	77	69	34	2	78	4	30	33	68	1	23	17	3	27	41	176	138	1	22	7	4	24	25	23	55	103	2	11	6	112	5	2
O15265	3	Protein				LU	ATXN7	ENSG00000163635	LU	0.0302261	21	88	0	2	4	1	0	8	0	0	2	3	1	1	2	1	2	3	2	5	0	2	1	0	0	0	1	5	11	0	0	1	19	0	0
Q63HQ2	3	Protein				LU	EGFLAM	ENSG00000164318	LU	0.0298154	24	123	1	7	5	3	0	8	0	4	3	6	0	1	1	1	1	3	7	11	0	3	0	0	1	2	1	4	15	0	0	1	23	1	0
Q9Y4D2	3	Protein				LU	DAGLA	ENSG00000134780	LU	0.0297553	23	116	0	4	2	5	0	9	1	2	3	4	0	2	1	1	1	3	8	8	0	0	2	0	3	1	1	4	12	0	0	1	23	0	0
P08572	3	Protein				LU	COL4A2	ENSG00000134871	LU	0.0291243	18	95	0	7	5	3	0	9	0	2	2	3	0	0	1	0	0	0	13	12	0	3	2	0	1	1	1	0	10	0	0	0	14	1	0
O43283	3	Protein				LU	MAP3K13	ENSG00000073803	LU	0.0287663	19	116	0	9	8	6	0	10	0	0	1	6	0	0	0	1	0	1	7	4	1	1	0	0	2	1	1	1	6	0	0	1	34	0	0
P08F94	3	Protein				LU	PKHD1	ENSG00000170927	LU	0.027355	28	547	6	17	17	13	1	33	0	2	17	25	0	7	12	3	5	12	48	64	1	11	3	0	5	11	6	12	34	1	2	0	59	1	0
Q8TDW7	3	Protein				LU	FAT3	ENSG00000165323	LU	0.0269705	25	536	2	20	22	10	0	45	0	11	2	24	0	2	2	0	6	8	61	44	0	13	2	0	7	6	0	14	35	1	2	0	62	1	1
O14746	3	Protein				LU	TERT	ENSG00000164362	LU	0.0261684	19	62	0	1	5	1	0	4	0	0	3	1	0	2	4	0	1	2	3	3	1	1	0	0	0	0	2	4	4	0	1	0	15	0	0
Q96MT3	3	Protein				LU	PRICKLE1	ENSG00000139174	LU	0.0254259	18	89	0	5	4	2	0	7	0	1	0	6	0	1	1	0	1	4	6	5	0	5	0	0	0	4	1	2	13	0	0	0	15	0	0
O75150	3	Protein				LU	RNF40	ENSG00000103549	LU	0.0253876	20	104	0	3	4	5	0	13	1	1	2	6	1	1	2	0	2	1	4	6	0	0	2	0	0	2	0	0	7	0	1	0	26	0	0
P32926	3	Protein				LU	DSG3	ENSG00000134757	LU	0.0240616	21	136	1	4	4	8	0	11	1	0	5	2	0	1	0	1	1	1	22	11	0	4	0	0	0	2	1	5	6	0	0	1	29	0	0
Q6P3R8	3	Protein				LU	NEK5	ENSG00000197168	LU	0.0234681	16	86	0	5	7	2	0	9	0	1	0	6	0	0	0	1	1	0	3	6	0	1	2	0	0	2	0	1	3	0	0	0	24	0	0
Q8TF05	3	Protein				LU	PPP4R1	ENSG00000154845	LU	0.0221269	19	92	0	10	0	2	1	10	0	2	4	4	0	0	2	0	1	0	1	9	0	1	1	0	3	1	2	5	5	0	0	0	21	0	0
Q5T011	3	Protein				LU	SZT2	ENSG00000198198	LU	0.0207503	28	407	1	21	17	12	0	21	0	3	5	11	1	3	8	2	3	2	18	24	0	13	2	1	5	8	0	13	26	1	2	1	70	1	0
Q5VT97	3	Protein				LU	SYDE2	ENSG00000097096	LU	0.0203452	19	106	0	4	4	4	1	7	0	2	7	3	0	1	0	0	0	2	7	8	0	2	1	0	1	1	0	1	6	0	0	0	29	0	0
Q01538	3	Protein				LU	MYT1	ENSG00000196132	LU	0.0198687	19	151	0	4	9	3	0	15	0	2	3	10	1	0	3	0	5	4	14	3	0	3	2	0	0	4	0	5	7	0	0	0	33	0	0
Q5TBA9	3	Protein				LU	FRY	ENSG00000073910	LU	0.0196569	25	249	0	14	4	10	0	24	0	3	3	14	0	1	1	1	3	2	12	12	2	5	2	0	2	3	1	3	22	0	1	0	50	0	1
O14513	3	Protein				LU	NCKAP5	ENSG00000176771	LU	0.0193409	25	312	1	16	10	3	0	28	1	7	2	10	0	2	3	1	4	2	45	19	0	7	2	0	3	7	3	8	26	0	0	0	52	3	0
Q8N1I0	3	Protein				LU	DOCK4	ENSG00000128512	LU	0.0190271	22	119	0	7	3	4	0	9	0	1	3	5	1	1	1	0	2	2	10	9	0	2	2	1	0	3	0	2	8	0	0	1	32	0	0
Q9HCM3	3	Protein				LU	KIAA1549	ENSG00000122778	LU	0.0185331	28	202	1	8	6	5	0	18	1	4	4	9	0	2	2	1	4	5	10	17	1	5	1	0	1	3	6	6	17	0	1	1	31	2	0
Q96DR7	3	Protein				LU	ARHGEF26	ENSG00000114790	LU	0.0184603	17	84	0	3	3	2	0	11	0	3	0	1	0	0	0	0	0	0	2	9	0	2	1	0	3	1	0	1	6	0	1	1	27	0	0
P42336	3	Protein				LU	PIK3CA	ENSG00000121879	LU	0.0171659	26	590	1	18	191	14	1	47	0	8	10	23	0	4	0	0	21	8	9	15	1	4	2	0	5	6	4	1	32	1	2	0	117	12	0
Q8N201	3	Protein				LU	INTS1	ENSG00000164880	LU	0.016793	24	203	0	15	7	7	0	17	1	3	1	5	0	2	5	0	2	5	12	13	0	1	2	0	3	4	3	8	12	1	3	0	41	0	0
O43593	3	Protein				LU	HR	ENSG00000168453	LU	0.0167767	23	118	0	3	1	3	0	9	0	1	4	2	1	1	0	0	2	3	10	6	0	0	2	0	1	3	3	2	15	0	1	0	31	1	1
Q68DN1	3	Protein				LU	C2orf16	ENSG00000221843	LU	0.0167304	21	277	0	22	16	8	0	12	0	0	4	11	0	0	1	0	4	1	16	24	0	5	2	0	5	3	3	8	14	2	0	0	42	3	0
O95405	3	Protein				LU	ZFYVE9	ENSG00000157077	LU	0.0164325	23	110	1	17	4	2	1	6	0	0	3	5	0	1	1	0	2	2	6	5	0	2	1	0	1	2	2	1	3	0	0	0	30	1	0
Q3L8U1	3	Protein				LU	CHD9	ENSG00000177200	LU	0.0159733	25	259	1	7	13	3	0	19	0	3	8	6	0	4	2	2	4	8	15	12	1	4	1	0	0	5	1	3	20	0	1	1	45	0	0
P82987	3	Protein				LU	ADAMTSL3	ENSG00000156218	LU	0.0155915	21	217	0	10	15	4	0	23	0	2	1	8	0	0	3	0	4	2	25	16	0	8	2	0	1	3	3	8	18	0	0	0	34	1	0
Q5TC82	3	Protein				LU	RC3H1	ENSG00000135870	LU	0.0155832	21	135	0	14	11	4	0	12	1	1	2	11	1	1	0	0	1	0	8	11	0	1	0	1	0	1	1	3	6	0	0	0	31	1	0
Q9UPA5	3	Protein				LU	BSN	ENSG00000164061	LU	0.0151402	27	424	1	20	17	16	0	42	0	3	7	16	2	2	4	4	3	10	24	21	1	11	2	0	7	8	3	11	39	0	3	0	65	1	0
P52948	3	Protein				LU	NUP98	ENSG00000110713	LU	0.0147044	19	100	0	4	6	3	1	9	0	1	3	3	0	3	2	0	3	0	5	6	0	4	2	1	0	1	0	0	12	0	0	0	23	0	0
P04114	3	Protein				LU	APOB	ENSG00000084674	LU	0.0146761	28	672	5	21	27	10	2	27	0	12	10	29	0	4	3	3	10	24	66	53	0	20	2	0	6	9	8	21	34	2	3	1	68	1	0
Q7Z333	3	Protein				LU	SETX	ENSG00000107290	LU	0.0145668	24	215	1	13	10	4	1	18	0	3	2	9	0	3	1	0	2	1	11	12	0	4	1	0	0	6	2	4	18	1	0	0	50	0	1
O75592	3	Protein				LU	MYCBP2	ENSG00000005810	LU	0.0128814	26	410	1	25	19	9	0	40	1	7	4	14	0	5	5	3	2	10	19	20	1	11	1	0	3	5	2	2	30	0	3	0	54	0	0
Q5HYC2	3	Protein				LU	KIAA2026	ENSG00000183354	LU	0.0128767	21	246	0	12	13	9	0	19	0	3	5	9	0	0	2	1	0	5	15	9	0	6	1	0	2	6	1	2	12	0	0	0	55	1	0
Q92502	3	Protein				LU	STARD8	ENSG00000130052	LU	0.0126827	20	106	0	4	4	3	0	8	0	1	3	1	0	0	0	0	1	2	12	9	0	3	1	0	2	3	1	1	6	0	0	0	28	1	0
Q8TE57	3	Protein				LU	ADAMTS16	ENSG00000145536	LU	0.0124982	21	159	0	5	6	6	0	18	0	2	4	4	0	3	1	0	3	4	13	21	0	2	2	0	2	6	0	0	20	0	2	0	22	2	0
Q8NEM7	3	Protein				LU	SUPT20H	ENSG00000102710	LU	0.0123041	19	65	0	8	1	3	2	4	0	1	2	3	0	1	0	0	1	3	3	6	0	1	0	0	0	3	0	1	3	0	1	0	13	0	0
Q15915	3	Protein				LU	ZIC1	ENSG00000152977	LU	0.0116123	21	164	0	11	1	4	0	6	2	2	3	14	0	0	3	0	1	3	24	32	0	2	2	0	4	1	0	2	14	0	1	0	18	0	0
Q8IY37	3	Protein				LU	DHX37	ENSG00000150990	LU	0.0113835	22	86	0	3	2	2	0	10	0	1	1	5	0	2	0	0	2	7	3	8	0	0	1	1	2	1	1	1	8	0	0	1	19	1	0
Q8IXT5	3	Protein				LU	RBM12B	ENSG00000183808	LU	0.0112193	18	87	0	2	3	1	0	5	0	0	1	4	0	1	1	0	6	1	8	2	0	1	0	0	1	3	0	0	7	0	1	0	22	0	0
Q8IWN7	3	Protein				LU	RP1L1	ENSG00000183638	LU	0.0109758	26	529	3	24	14	8	0	38	0	8	3	16	0	2	3	0	7	6	86	39	0	9	3	2	4	4	6	20	31	1	0	2	64	1	0
Q8IWB6	3	Protein				LU	TEX14	ENSG00000121101	LU	0.0109435	28	172	1	12	6	4	1	10	0	4	3	6	1	1	4	1	2	3	12	12	0	6	2	1	1	3	4	3	9	0	1	1	30	0	0
Q6NXP0	3	Protein				LU	EFCAB12	ENSG00000172771	LU	0.0101827	15	70	0	3	6	3	0	6	0	0	2	2	0	0	0	0	2	2	7	4	0	2	0	0	0	3	0	2	3	0	0	0	18	0	0
Q9Y6J0	3	Protein				LU	CABIN1	ENSG00000099991	LU	0.00851879	26	212	1	5	10	9	1	20	1	5	12	13	0	2	6	1	3	6	8	9	0	2	1	0	1	5	1	2	15	0	0	1	37	0	0
P59045	3	Protein				LU	NLRP11	ENSG00000179873	LU	0.00850613	24	142	1	2	10	5	0	10	0	0	5	8	1	1	1	0	1	0	16	8	0	1	1	0	1	4	2	3	8	0	1	0	29	1	1
Q6IQ16	3	Protein				LU	SPOPL	ENSG00000144228	LU	0.00761487	10	36	0	1	0	2	0	3	0	0	0	1	0	0	1	0	0	0	6	3	0	0	0	0	0	1	0	0	3	0	0	0	15	0	0
Q9BYW2	3	Protein				LU	SETD2	ENSG00000181555	LU	0.00740122	24	253	0	12	17	6	0	13	0	2	5	6	0	23	6	0	3	7	19	9	6	2	2	1	4	4	0	2	10	0	1	1	47	0	0
Q14186	3	Protein				LU	TFDP1	ENSG00000198176	LU	0.00716084	13	30	1	1	3	1	0	4	0	0	2	1	0	0	0	0	0	1	2	0	0	0	0	0	0	1	1	0	3	0	0	0	8	0	0
Q86UE8	3	Protein				LU	TLK2	ENSG00000146872	LU	0.00713085	13	41	0	6	1	1	0	7	0	0	1	1	0	0	0	0	1	1	1	4	0	2	1	0	0	0	0	0	0	0	0	0	9	0	0
Q9Y275	3	Protein				LU	TNFSF13B	ENSG00000102524	LU	0.00695784	11	24	0	3	2	0	0	3	0	0	3	1	0	0	0	0	1	1	1	1	0	0	0	0	0	1	0	0	0	0	0	0	5	0	0
	3	Protein				LU	2004-03-01	ENSG00000144583	LU	0.0068717
Q8IZU8	3	Protein				LU	DSEL	ENSG00000171451	LU	0.0058477	21	229	0	6	6	6	0	23	1	9	3	10	0	0	0	0	1	4	12	16	0	6	1	0	2	6	1	3	21	0	0	1	40	0	0
Q8NEZ4	3	Protein				LU	KMT2C	ENSG00000055609	LU	0.00584682	30	745	3	56	63	42	1	31	2	6	10	23	1	11	12	0	5	11	52	50	0	18	6	2	15	5	4	9	42	1	4	1	78	2	0
Q8WXH0	3	Protein				LU	SYNE2	ENSG00000054654	LU	0.00515769	27	734	2	37	34	23	0	44	1	9	8	30	0	7	11	0	5	11	44	42	0	14	5	1	6	10	3	6	49	0	1	1	79	1	0
Q9H8L6	3	Protein				LU	MMRN2	ENSG00000173269	LU	0.00507215	21	82	0	1	2	4	0	9	0	1	1	1	0	1	1	0	0	0	6	4	1	2	3	0	3	2	2	5	9	0	1	0	20	0	0
Q86XX4	3	Protein				LU	FRAS1	ENSG00000138759	LU	0.00454207	23	251	4	20	11	3	0	23	0	1	7	14	0	1	2	0	8	10	17	11	1	5	1	0	4	4	3	10	14	0	0	0	41	0	0
Q9P2K9	3	Protein				LU	DISP3	ENSG00000204624	LU	0.00403023	22	167	2	9	5	1	0	19	0	2	3	6	0	3	1	0	0	9	18	11	0	3	2	0	1	4	4	5	14	0	2	0	29	0	0
Q8WZ74	3	Protein				LU	CTTNBP2	ENSG00000077063	LU	0.00297162	25	211	0	13	15	3	0	19	2	2	6	5	0	0	5	0	1	8	18	13	1	4	2	0	7	4	1	4	17	1	1	0	33	0	1
O94911	3	Protein				LU	ABCA8	ENSG00000141338	LU	0.00282868	21	131	0	7	13	2	0	6	0	1	3	4	0	2	2	0	0	1	8	11	0	3	1	0	2	7	0	6	7	0	1	0	24	1	0
Q9HCK1	3	Protein				LU	ZDBF2	ENSG00000204186	LU	0.00263324	28	460	2	18	16	9	0	28	1	5	11	10	1	3	1	0	4	5	35	39	0	7	4	1	4	5	4	14	26	0	3	1	59	2	0
Q14764	3	Protein				LU	MVP	ENSG00000013364	LU	0.0026035	17	58	0	6	1	1	0	3	0	1	1	2	0	2	0	0	0	1	3	3	0	2	2	0	0	0	1	2	5	0	0	0	18	0	0
Q8N1G1	3	Protein				LU	REXO1	ENSG00000079313	LU	0.0025496	23	90	0	5	1	5	0	6	0	2	3	1	0	1	2	0	3	1	4	7	0	0	0	0	0	2	2	2	7	1	1	1	21	1	1
Q8N693	3	Protein				LU	ESX1	ENSG00000123576	LU	0.0022643	21	78	0	4	2	3	1	8	0	1	4	4	0	0	2	0	3	2	6	10	1	3	0	0	0	1	2	0	4	0	1	2	12	0	0
O95759	3	Protein				LU	TBC1D8	ENSG00000204634	LU	0.00205232	18	93	1	4	8	1	0	9	0	1	2	3	0	1	0	1	0	0	2	4	0	1	2	0	0	1	0	2	6	0	0	0	27	0	0
Q99985	3	Protein				LU	SEMA3C	ENSG00000075223	LU	0.00195898	14	48	0	3	2	0	0	6	0	0	5	3	1	0	0	0	0	1	4	3	0	0	0	0	0	1	1	1	3	0	0	0	13	0	0
Q8WXX0	3	Protein				LU	DNAH7	ENSG00000118997	LU	0.00133711	25	301	1	11	11	4	0	22	0	3	5	10	0	3	1	0	2	4	14	39	0	2	2	0	2	6	1	12	24	0	1	0	64	1	1
Q96PN6	3	Protein				LU	ADCY10	ENSG00000143199	LU	0.00133573	20	236	0	11	11	8	0	16	0	4	4	0	0	2	2	0	3	3	17	13	0	3	1	0	0	4	2	10	19	0	0	0	43	2	0
Q5THR3	3	Protein				LU	EFCAB6	ENSG00000186976	LU	0.00122047	23	187	0	10	9	6	1	13	0	3	2	5	0	1	2	1	1	2	9	11	0	7	2	0	4	7	2	5	9	0	0	0	43	0	0
Q8N895	3	Protein				LU	ZNF366	ENSG00000178175	LU	0.000914124	21	146	0	7	6	3	0	15	1	0	3	6	0	0	2	0	3	4	13	6	1	1	0	0	2	4	1	1	19	0	0	0	31	1	0
Q15334	3	Protein				LU	LLGL1	ENSG00000131899	LU	0.000812808	18	67	0	3	1	2	0	3	0	2	3	2	0	3	1	0	1	0	2	1	0	2	1	0	1	0	0	0	7	0	1	0	22	0	0
Q9UPW5	3	Protein				LU	AGTPBP1	ENSG00000135049	LU	0.000767485	22	144	0	7	9	4	0	11	0	0	3	9	0	2	2	0	1	1	3	6	0	5	1	1	1	4	1	2	14	0	0	1	32	0	0
P11532	3	Protein				LU	DMD	ENSG00000198947	LU	0.000642024	26	317	2	11	15	15	0	26	1	1	8	15	0	3	1	0	2	5	22	16	1	4	0	0	1	6	2	7	22	1	2	0	52	1	0
Q86W24	3	Protein				LU	NLRP14	ENSG00000158077	LU	6.33e-05	22	180	0	8	5	4	0	11	0	3	2	12	0	1	0	0	2	3	29	20	1	2	1	0	1	4	1	2	8	0	0	0	33	1	0
Q8TAM6	3	Protein				LU	ERMN	ENSG00000136541	LU	-0.000216049	19	59	0	2	2	1	0	7	0	0	2	3	0	1	1	0	2	1	5	2	0	1	0	0	1	1	1	2	2	0	0	0	18	0	0
Q2WGJ9	3	Protein				LU	FER1L6	ENSG00000214814	LU	-0.000382667	24	189	1	11	7	3	0	16	0	2	4	7	0	1	1	0	4	7	20	15	0	4	1	0	1	7	3	7	11	0	1	0	32	2	0
Q05469	3	Protein				LU	LIPE	ENSG00000079435	LU	-0.000514359	14	54	1	5	3	3	0	5	0	0	0	4	0	1	1	0	2	0	1	0	0	1	0	0	0	0	0	2	2	0	0	0	18	0	0
Q99062	3	Protein				LU	CSF3R	ENSG00000119535	LU	-0.000852884	22	99	1	2	5	3	0	11	0	4	2	3	0	2	1	0	0	1	6	5	0	1	2	0	1	1	3	4	11	0	1	0	24	0	0
Q15652	3	Protein				LU	JMJD1C	ENSG00000171988	LU	-0.00187366	27	263	1	14	13	7	1	15	2	4	2	20	1	2	6	1	2	3	14	15	0	6	1	0	0	8	1	2	20	0	2	0	48	1	0
Q13395	3	Protein				LU	TARBP1	ENSG00000059588	LU	-0.0019987	20	132	0	10	6	3	0	6	0	1	1	6	0	3	0	0	2	2	9	8	0	6	0	0	2	5	0	3	12	0	0	1	32	1	0
Q6ZQQ2	3	Protein				LU	SPATA31D1	ENSG00000214929	LU	-0.00405628	28	268	1	10	11	9	1	20	1	7	4	16	0	2	9	0	7	3	29	30	1	2	2	1	1	5	7	6	15	0	1	0	38	1	0
	3	Protein				LU	KIAA1468	ENSG00000134444	LU	-0.00416279	20	99	0	7	4	2	0	12	0	2	0	3	0	1	1	1	1	1	7	9	0	2	2	0	0	1	0	2	9	0	1	0	20	0	0
O43365	3	Protein				LU	HOXA3	ENSG00000105997	LU	-0.0043488	18	65	0	4	2	2	0	3	0	0	0	1	0	0	1	0	1	1	7	7	0	1	2	0	2	1	1	0	8	1	0	0	15	0	0
O60811	3	Protein				LU	PRAMEF2	ENSG00000120952	LU	-0.00458157	23	97	1	5	5	3	0	7	0	5	2	7	0	0	1	1	3	2	11	8	0	1	0	0	1	2	2	3	7	0	0	1	14	1	0
Q9Y4B6	3	Protein				LU	DCAF1	ENSG00000145041	LU	-0.00526662	21	109	1	5	6	5	0	10	1	1	2	4	0	0	0	0	1	1	4	3	0	5	1	1	0	4	0	3	5	0	0	0	29	1	0
Q92752	3	Protein				LU	TNR	ENSG00000116147	LU	-0.0053477	20	141	1	4	5	2	0	14	0	0	2	9	0	0	0	0	1	1	35	23	0	3	1	0	1	4	1	5	10	0	0	1	10	0	0
Q09666	3	Protein				LU	AHNAK	ENSG00000124942	LU	-0.00539024	24	212	0	7	9	7	1	16	0	4	6	11	0	3	0	4	2	6	25	16	0	3	1	0	2	1	3	2	12	0	1	0	39	1	0
Q96T58	3	Protein				LU	SPEN	ENSG00000065526	LU	-0.00559417	27	264	2	16	22	11	0	19	1	2	5	9	0	8	3	2	2	2	13	10	0	8	1	0	5	3	2	4	29	1	1	0	34	1	0
Q7Z7F0	3	Protein				LU	KHDC4	ENSG00000132680	LU	-0.00571653	20	97	1	5	7	4	0	4	0	1	0	9	0	0	1	0	4	4	6	9	0	1	1	0	1	5	2	1	7	0	0	0	17	0	0
Q96KT7	3	Protein				LU	SLC35G5	ENSG00000177710	LU	-0.005958	21	73	1	1	1	3	0	5	0	1	1	1	0	0	1	0	1	2	6	8	0	0	1	0	2	1	1	2	9	1	0	0	18	0	0
P25686	3	Protein				LU	DNAJB2	ENSG00000135924	LU	-0.00620625	13	23	1	2	0	0	0	2	0	0	0	1	0	1	1	1	1	1	4	0	0	0	0	0	0	0	1	0	1	0	0	0	6	0	0
Q5TIA1	3	Protein				LU	MEI1	ENSG00000167077	LU	-0.00666067	24	162	2	9	9	7	0	17	0	3	2	6	0	1	3	1	3	3	12	9	0	0	1	0	0	2	1	4	10	1	2	0	32	1	0
	3	Protein				LU	FAM129C	ENSG00000167483	LU	-0.00701619	16	74	1	2	6	2	0	9	0	0	2	1	0	0	0	0	1	1	7	11	0	0	4	0	0	2	0	3	8	0	0	0	12	0	0
Q9Y6V0	3	Protein				LU	PCLO	ENSG00000186472	LU	-0.00708298	32	1107	0	38	34	21	1	65	6	25	20	67	2	12	9	5	15	33	81	68	2	10	5	1	6	11	14	31	77	3	3	4	91	3	1
Q96JM2	3	Protein				LU	ZNF462	ENSG00000148143	LU	-0.00709703	28	287	0	11	15	5	0	20	1	2	7	6	1	2	4	0	5	6	14	20	0	7	1	1	4	2	3	2	24	1	1	1	54	1	0
Q99466	3	Protein				LU	NOTCH4	ENSG00000204301	LU	-0.00712024	25	161	2	8	8	4	1	8	0	3	5	5	0	0	2	1	2	5	24	11	0	3	2	1	1	2	2	6	13	0	0	1	27	0	0
Q9Y6J9	3	Protein				LU	TAF6L	ENSG00000162227	LU	-0.00819984	20	59	0	4	2	2	0	5	0	2	1	1	0	0	1	0	2	1	1	3	0	1	1	0	0	1	2	2	7	0	0	2	15	0	0
Q8IWZ3	3	Protein				LU	ANKHD1	ENSG00000131503	LU	-0.00825569	21	198	0	16	9	8	0	16	1	3	3	10	0	1	1	0	3	7	11	11	0	4	1	0	2	5	0	6	13	0	0	0	40	0	0
Q9H0E3	3	Protein				LU	SAP130	ENSG00000136715	LU	-0.00874612	22	78	0	5	2	5	0	7	1	2	2	2	1	1	0	0	2	1	6	6	0	2	1	0	0	0	1	2	7	0	0	0	14	1	1
Q5QGS0	3	Protein				LU	NEXMIF	ENSG00000050030	LU	-0.00879697	23	243	0	10	14	8	0	19	0	5	1	9	0	5	0	0	2	5	16	23	2	5	1	0	2	6	4	11	22	0	1	2	42	0	0
Q13464	3	Protein				LU	ROCK1	ENSG00000067900	LU	-0.00906227	22	165	0	3	5	6	2	15	0	2	1	7	0	4	1	0	0	1	5	7	1	2	3	0	1	7	1	1	12	0	0	0	46	0	0
Q7Z2D5	3	Protein				LU	PLPPR4	ENSG00000117600	LU	-0.0116998	21	140	1	3	1	1	0	11	0	2	0	10	0	2	0	1	0	1	40	11	0	1	2	0	2	4	0	1	7	0	0	1	26	1	0
Q6NZY4	3	Protein				LU	ZCCHC8	ENSG00000033030	LU	-0.0124194	15	59	0	8	4	3	1	5	2	2	0	2	0	1	0	0	0	0	4	2	0	0	0	0	0	2	0	1	5	0	0	0	13	0	0
P98164	3	Protein				LU	LRP2	ENSG00000081479	LU	-0.0125517	25	513	1	21	19	11	1	36	1	5	11	19	0	5	5	0	4	4	34	47	0	9	0	0	1	9	7	20	30	0	1	0	63	3	0
Q96QP1	3	Protein				LU	ALPK1	ENSG00000073331	LU	-0.0125691	23	166	2	5	6	2	0	14	0	0	4	6	0	0	1	2	1	4	16	11	1	3	1	0	1	6	3	4	16	0	0	0	34	1	0
Q96RV3	3	Protein				LU	PCNX1	ENSG00000100731	LU	-0.0129012	25	246	1	8	12	6	0	15	0	7	8	16	0	4	5	0	5	4	19	12	0	5	2	1	2	6	2	5	16	0	1	0	40	1	0
P21817	3	Protein				LU	RYR1	ENSG00000196218	LU	-0.0131743	30	550	1	24	18	11	2	44	1	2	5	18	1	5	6	1	8	13	52	52	0	14	7	3	7	8	13	7	33	0	6	1	70	1	0
Q8NFP9	3	Protein				LU	NBEA	ENSG00000172915	LU	-0.0132968	23	330	0	7	12	8	0	27	1	9	3	15	0	3	7	2	2	10	15	18	0	3	1	0	0	12	2	10	30	0	1	0	62	0	0
P51587	3	Protein				LU	BRCA2	ENSG00000139618	LU	-0.0143898	26	320	0	21	14	6	1	17	0	3	5	10	0	5	3	2	4	2	14	16	0	7	1	0	6	5	4	5	21	0	1	1	56	1	0
Q8WWL7	3	Protein				LU	CCNB3	ENSG00000147082	LU	-0.0149211	24	205	2	6	11	8	1	10	0	1	6	12	0	2	2	0	1	2	21	5	0	3	0	0	0	4	1	4	10	1	0	1	50	1	0
Q9C0G0	3	Protein				LU	ZNF407	ENSG00000215421	LU	-0.0157506	27	267	1	9	11	12	1	15	0	4	7	8	0	5	4	1	2	5	15	17	0	6	1	1	3	5	3	3	19	0	1	0	53	2	0
O00206	3	Protein				LU	TLR4	ENSG00000136869	LU	-0.0159109	22	159	3	4	10	2	0	3	2	1	1	11	0	2	0	1	1	0	27	19	0	3	0	0	0	2	2	4	13	0	1	0	29	1	0
Q96RW7	3	Protein				LU	HMCN1	ENSG00000143341	LU	-0.0160002	28	273	1	22	16	3	0	24	1	4	6	7	1	7	1	0	2	3	20	13	1	9	3	1	3	2	4	4	21	1	1	0	49	0	0
A4UGR9	3	Protein				LU	XIRP2	ENSG00000163092	LU	-0.0160034	29	967	4	45	30	14	0	51	3	13	13	44	1	9	6	3	3	25	113	81	1	11	3	0	9	13	8	28	49	0	1	1	77	1	0
Q8NHM5	3	Protein				LU	KDM2B	ENSG00000089094	LU	-0.0160909	21	92	1	7	3	1	0	8	0	3	0	4	0	0	2	0	1	1	5	8	1	2	2	0	1	0	0	1	10	0	3	0	17	1	0
Q9P2J8	3	Protein				LU	ZNF624	ENSG00000197566	LU	-0.0169404	15	75	0	5	2	2	0	2	0	0	1	5	0	1	0	0	0	1	3	4	0	0	1	0	0	0	0	2	6	0	0	0	21	1	0
Q6ZMY3	3	Protein				LU	SPOCD1	ENSG00000134668	LU	-0.0175235	24	120	0	6	3	2	0	7	0	1	3	4	2	2	3	1	2	0	6	5	0	4	1	0	1	2	1	4	14	0	1	3	22	0	0
Q68CQ1	3	Protein				LU	MROH7	ENSG00000184313	LU	-0.0178611	22	193	0	7	10	4	0	15	0	4	3	5	0	0	1	1	1	2	21	7	0	6	3	0	2	4	5	10	9	0	0	0	38	1	0
Q9UL36	3	Protein				LU	ZNF236	ENSG00000130856	LU	-0.0183958	24	244	1	16	7	12	0	21	1	0	4	10	0	2	4	1	2	3	18	15	0	11	1	0	2	1	3	1	29	0	1	0	38	0	0
O14497	3	Protein				LU	ARID1A	ENSG00000117713	LU	-0.0195939	28	464	1	54	16	12	2	27	4	6	1	12	0	10	7	0	10	14	15	9	1	3	2	0	2	4	1	5	66	1	1	0	130	4	0
Q8N3D4	3	Protein				LU	EHBP1L1	ENSG00000173442	LU	-0.0200479	19	57	0	6	1	4	0	2	0	0	3	4	1	1	1	0	1	3	1	4	0	0	0	0	1	1	0	1	4	1	0	0	11	0	0
P02462	3	Protein				LU	COL4A1	ENSG00000187498	LU	-0.0215298	20	109	0	5	3	6	0	11	0	0	2	3	0	2	1	0	0	2	10	5	0	3	1	0	0	1	1	5	14	0	2	1	23	0	0
Q8WVV4	3	Protein				LU	POF1B	ENSG00000124429	LU	-0.0217173	19	124	0	2	5	4	0	10	1	2	3	2	0	0	0	0	4	2	12	6	0	4	0	0	0	1	2	5	2	0	0	0	32	2	0
Q8TBZ9	3	Protein				LU	TEX47	ENSG00000164645	LU	-0.0220214	11	93	0	1	5	1	0	11	0	0	1	6	0	0	0	0	0	0	10	15	0	0	0	0	0	0	0	6	7	0	0	0	22	0	0
P42695	3	Protein				LU	NCAPD3	ENSG00000151503	LU	-0.0221956	24	160	0	5	3	3	0	16	1	4	2	4	0	2	1	1	1	1	16	14	1	5	2	0	2	0	1	2	11	0	1	0	41	0	0
Q9C0A6	3	Protein				LU	SETD5	ENSG00000168137	LU	-0.0239013	25	132	2	10	6	3	0	12	0	1	0	4	0	1	2	1	3	0	5	6	1	4	1	0	1	3	1	4	10	1	2	0	29	1	0
Q9H2D6	3	Protein				LU	TRIOBP	ENSG00000100106	LU	-0.0249969	26	330	4	14	10	13	0	28	1	3	3	6	1	4	3	0	2	7	21	27	0	6	3	0	4	4	5	6	27	0	2	2	54	0	0
Q9BXG8	3	Protein				LU	SPZ1	ENSG00000164299	LU	-0.0269973	20	100	0	2	3	1	0	9	0	1	1	2	1	1	0	1	3	1	10	5	0	0	2	0	0	6	0	3	3	0	0	0	28	1	0
Q13563	3	Protein				LU	PKD2	ENSG00000118762	LU	-0.0272987	20	58	1	5	4	1	0	5	0	1	2	1	1	1	1	0	0	1	5	2	0	1	1	0	0	2	0	1	4	0	0	0	13	0	0
Q49A92	3	Protein				LU	C8orf34	ENSG00000165084	LU	-0.0275903	21	144	1	12	2	3	0	10	0	2	1	10	0	2	0	0	2	2	7	19	0	2	2	0	0	2	1	10	14	0	2	0	27	0	0
P0C7V8	3	Protein				LU	DCAF8L2	ENSG00000189186	LU	-0.0285416	20	113	1	4	3	7	0	6	0	2	1	5	0	1	0	0	0	2	11	15	0	1	1	0	1	0	3	1	2	0	3	0	28	0	0
Q05BV3	3	Protein				LU	EML5	ENSG00000165521	LU	-0.0286167	21	176	0	6	14	2	2	20	0	2	2	6	0	1	5	0	3	5	10	8	0	2	1	0	0	4	3	4	9	0	0	0	34	0	0
Q86W25	3	Protein				LU	NLRP13	ENSG00000173572	LU	-0.0294278	21	170	0	5	4	8	0	14	0	2	4	7	0	1	1	1	4	1	19	24	0	6	1	0	1	3	0	6	6	0	0	0	29	0	0
Q9BTC0	3	Protein				LU	DIDO1	ENSG00000101191	LU	-0.0322659	25	217	2	16	9	7	0	23	1	6	3	11	1	0	1	0	1	4	22	11	0	6	3	1	2	3	2	3	21	0	1	0	34	0	0
Q86UQ4	3	Protein				LU	ABCA13	ENSG00000179869	LU	-0.0323848	29	744	2	32	34	12	2	59	2	6	6	15	0	11	10	0	10	18	54	45	0	11	3	5	8	13	7	15	33	2	2	0	68	1	1
Q9BZW7	3	Protein				LU	TSGA10	ENSG00000135951	LU	-0.0332652	21	140	0	4	7	4	0	13	0	8	3	9	0	1	1	1	0	1	10	10	0	2	1	0	2	1	2	0	7	0	1	0	36	0	0
P49711	3	Protein				LU	CTCF	ENSG00000102974	LU	-0.0342227	20	156	0	4	9	5	0	8	0	0	1	7	0	1	1	0	0	3	3	5	0	2	1	1	0	2	1	0	19	0	1	0	66	2	0
P25054	3	Protein				LU	APC	ENSG00000134982	LU	-0.0349774	26	253	1	4	5	6	1	106	0	1	2	7	0	0	1	1	0	2	5	5	0	3	3	1	2	32	2	1	9	0	1	0	28	1	1
Q02763	3	Protein				LU	TEK	ENSG00000120156	LU	-0.0353836	17	64	0	3	5	3	0	5	1	2	1	0	0	0	1	0	0	2	4	3	0	3	1	0	0	1	0	2	4	0	0	0	17	0	0
O94822	3	Protein				LU	LTN1	ENSG00000198862	LU	-0.0356605	26	232	0	16	10	10	1	11	1	2	4	6	2	3	1	1	6	2	10	7	0	7	2	0	3	3	2	5	15	0	0	0	50	2	0
P22570	3	Protein				LU	FDXR	ENSG00000161513	LU	-0.0361003	16	39	0	1	1	0	0	4	0	1	0	2	0	1	2	0	0	1	2	3	0	0	0	0	1	0	1	1	5	0	0	0	10	1	0
Q6Q759	3	Protein				LU	SPAG17	ENSG00000155761	LU	-0.0361816	24	391	0	24	17	12	0	33	1	5	12	15	2	3	3	0	8	9	27	35	1	6	4	0	3	8	0	9	23	0	0	0	60	1	0
Q6UXG2	3	Protein				LU	KIAA1324	ENSG00000116299	LU	-0.0362744	20	86	1	10	4	3	0	8	0	0	3	1	1	0	1	0	1	1	7	3	0	2	1	0	2	2	0	4	3	0	0	0	19	0	0
O43525	3	Protein				LU	KCNQ3	ENSG00000184156	LU	-0.0363064	18	69	0	2	5	1	0	8	0	1	2	3	0	1	0	0	1	2	1	9	1	1	0	0	0	2	0	5	2	0	0	0	18	0	0
Q96L73	3	Protein				LU	NSD1	ENSG00000165671	LU	-0.0364861	25	324	1	18	10	15	0	12	0	7	3	44	0	4	3	0	2	5	13	16	1	6	1	0	1	5	0	3	18	1	3	0	74	2	0
O95104	3	Protein				LU	SCAF4	ENSG00000156304	LU	-0.037134	21	171	3	12	5	4	0	15	0	3	3	10	0	7	0	0	2	0	2	6	0	2	0	0	0	2	1	3	18	1	2	0	46	1	0
Q9Y2I6	3	Protein				LU	NINL	ENSG00000101004	LU	-0.0379123	25	221	0	13	14	4	0	19	1	3	3	13	0	2	4	1	1	5	15	17	0	3	2	1	4	6	1	5	21	0	1	0	35	0	0
Q9UQ26	3	Protein				LU	RIMS2	ENSG00000176406	LU	-0.03806	23	237	1	6	12	5	0	13	0	5	12	12	0	1	2	0	2	3	41	17	0	3	0	0	1	3	1	3	23	0	1	0	42	1	0
O15090	3	Protein				LU	ZNF536	ENSG00000198597	LU	-0.0381749	27	484	1	19	14	11	1	37	1	6	5	19	0	1	5	0	2	8	94	51	1	8	2	0	3	8	3	11	38	0	0	1	52	2	0
Q9HC84	3	Protein				LU	MUC5B	ENSG00000117983	LU	-0.0382005	31	604	1	25	25	20	2	43	2	9	8	26	0	1	2	1	3	12	39	44	1	2	3	3	6	7	6	9	36	3	5	1	92	2	0
O15015	3	Protein				LU	ZNF646	ENSG00000167395	LU	-0.0386187	26	204	1	8	6	6	0	22	0	5	4	14	1	3	1	1	1	1	7	12	0	3	1	0	1	3	0	4	19	1	1	0	44	1	0
Q15155	3	Protein				LU	NOMO1	ENSG00000103512	LU	-0.0395102	21	88	1	6	6	1	0	10	0	2	1	2	0	0	2	0	1	0	5	2	0	2	1	1	1	2	0	3	13	0	1	0	21	0	0
Q8NDV7	3	Protein				LU	TNRC6A	ENSG00000090905	LU	-0.0399335	22	183	0	10	8	3	0	14	0	1	2	9	0	2	6	0	3	3	17	13	0	6	0	0	1	8	1	4	13	0	1	0	37	1	0
Q92736	3	Protein				LU	RYR2	ENSG00000198626	LU	-0.0401861	28	960	4	37	35	20	0	45	1	7	24	30	0	6	4	0	15	21	123	113	0	14	1	0	6	15	8	10	52	1	2	2	87	4	2
Q15751	3	Protein				LU	HERC1	ENSG00000103657	LU	-0.0407666	30	409	2	23	19	9	0	26	1	7	7	14	1	5	8	1	6	8	20	27	1	4	2	1	1	4	6	5	26	0	3	2	63	2	0
O75626	3	Protein				LU	PRDM1	ENSG00000057657	LU	-0.0415077	24	80	0	3	7	1	1	3	1	1	1	3	0	1	1	0	2	1	3	7	1	3	1	0	0	6	0	1	5	0	0	1	22	2	0
Q8NA47	3	Protein				LU	CCDC63	ENSG00000173093	LU	-0.0420663	22	121	0	6	5	2	0	7	0	1	3	3	0	1	2	0	1	2	13	14	2	3	1	0	1	2	0	2	6	0	0	1	33	0	0
Q96QF7	3	Protein				LU	GCNA	ENSG00000147174	LU	-0.0424373	21	113	0	3	2	6	0	8	0	1	4	7	0	1	0	0	3	2	10	3	0	1	0	1	3	1	1	4	6	0	0	0	28	1	0
O75533	3	Protein				LU	SF3B1	ENSG00000115524	LU	-0.0430235	26	142	1	18	6	1	1	13	0	1	3	2	0	3	3	3	4	7	7	4	1	1	1	0	3	0	1	1	3	0	2	0	28	0	18
Q03164	3	Protein				LU	KMT2A	ENSG00000118058	LU	-0.0432091	24	267	2	29	10	6	1	24	1	5	5	11	0	2	3	0	3	7	11	12	0	10	2	0	4	2	0	5	23	0	4	0	45	0	0
Q8NHU2	3	Protein				LU	CFAP61	ENSG00000089101	LU	-0.0433364	20	217	0	5	10	4	0	16	0	2	2	7	0	3	0	1	3	5	21	33	0	1	1	0	2	5	0	6	15	0	0	0	40	0	0
Q13219	3	Protein				LU	PAPPA	ENSG00000182752	LU	-0.0438201	24	222	3	6	11	3	0	21	2	2	4	5	0	1	1	0	3	3	21	16	0	4	1	0	1	6	2	10	19	0	0	0	41	0	1
Q5VWT5	3	Protein				LU	FYB2	ENSG00000187889	LU	-0.0446858	15	99	0	6	2	1	0	7	0	1	0	6	0	1	0	0	3	0	10	3	0	2	0	0	0	3	0	8	5	0	0	0	32	0	0
Q6ULP2	3	Protein				LU	AFTPH	ENSG00000119844	LU	-0.0449743	19	78	1	6	4	3	0	6	0	0	1	4	0	2	1	0	3	3	3	2	0	0	1	0	0	3	0	0	10	0	1	0	16	1	0
Q03001	3	Protein				LU	DST	ENSG00000151914	LU	-0.0450745	29	622	4	27	22	15	0	35	2	5	6	29	1	10	7	1	4	9	47	26	1	20	4	0	4	7	3	4	36	2	3	0	78	3	0
Q6T4R5	3	Protein				LU	NHS	ENSG00000188158	LU	-0.0451068	20	114	0	4	7	6	0	8	1	0	1	3	0	2	0	0	2	2	4	7	0	2	1	0	4	1	0	3	5	1	0	0	37	0	0
O75113	3	Protein				LU	N4BP1	ENSG00000102921	LU	-0.0454383	15	53	0	2	3	1	0	5	0	0	0	3	0	3	0	0	1	3	6	7	0	0	0	0	1	2	0	2	3	0	0	0	11	0	0
Q9UPY6	3	Protein				LU	WASF3	ENSG00000132970	LU	-0.0460413	22	86	0	6	4	1	0	7	1	1	1	6	0	1	0	0	3	3	11	3	1	1	0	0	1	4	1	1	7	0	0	1	18	0	0
O75437	3	Protein				LU	ZNF254	ENSG00000213096	LU	-0.0462377	16	76	0	2	3	2	0	6	0	4	2	4	0	0	1	0	0	0	2	9	0	1	1	0	0	4	0	0	2	0	0	0	21	2	0
Q7Z570	3	Protein				LU	ZNF804A	ENSG00000170396	LU	-0.0468039	22	412	0	18	4	6	0	25	0	8	5	21	0	4	3	0	3	8	68	63	1	4	3	0	3	5	6	15	24	0	0	0	43	0	0
Q8IWF9	3	Protein				LU	CCDC83	ENSG00000150676	LU	-0.0481682	15	91	0	6	5	2	2	3	0	0	1	2	0	0	0	0	1	1	8	9	0	0	0	0	0	2	0	2	9	0	0	0	30	0	0
Q7RTU9	3	Protein				LU	STRC	ENSG00000242866	LU	-0.0488219	23	102	0	4	2	1	0	6	2	0	4	2	0	0	1	1	1	2	5	12	0	1	1	0	2	3	1	4	8	0	1	0	24	1	0
Q4FZB7	3	Protein				LU	KMT5B	ENSG00000110066	LU	-0.0493244	19	104	0	9	6	0	0	5	0	2	1	3	0	1	0	1	0	3	5	8	0	2	1	0	0	3	0	2	10	0	1	0	23	2	0
O94964	3	Protein				LU	SOGA1	ENSG00000149639	LU	-0.0493305	24	118	1	4	8	4	0	9	1	0	0	4	0	1	1	1	0	2	7	8	0	4	1	0	1	6	1	2	6	1	1	0	24	1	0
P39059	3	Protein				LU	COL15A1	ENSG00000204291	LU	-0.0497713	22	146	1	9	5	4	0	10	0	2	1	8	0	4	3	0	0	5	11	13	0	4	0	1	1	2	1	5	13	0	1	0	27	0	0
Q9NXG0	3	Protein				LU	CNTLN	ENSG00000044459	LU	-0.0498845	23	258	1	14	15	7	1	22	0	7	4	6	0	3	1	1	0	8	14	8	0	2	2	0	1	4	3	0	35	0	1	0	50	0	0
Q5K651	3	Protein				LU	SAMD9	ENSG00000205413	LU	-0.0521285	24	317	1	13	12	4	0	24	0	4	11	5	0	3	4	1	3	9	20	14	0	6	2	0	2	5	2	13	20	0	0	1	55	0	0
P18507	3	Protein				LU	GABRG2	ENSG00000113327	LU	-0.0529246	18	73	0	1	1	2	0	3	0	1	0	2	0	1	1	0	0	1	13	9	0	2	0	0	1	5	0	3	7	0	0	0	13	1	0
Q9UMS6	3	Protein				LU	SYNPO2	ENSG00000172403	LU	-0.0530626	23	143	1	13	6	1	0	12	1	1	4	2	0	1	1	0	1	4	11	8	0	4	3	0	2	4	0	6	8	0	1	0	28	0	0
Q9C0C7	3	Protein				LU	AMBRA1	ENSG00000110497	LU	-0.0530665	24	162	0	9	7	4	1	11	1	3	2	9	0	3	2	0	4	1	7	5	1	3	1	0	2	2	1	7	13	0	0	0	39	0	0
Q9UPQ7	3	Protein				LU	PDZRN3	ENSG00000121440	LU	-0.0540971	19	139	0	4	8	6	0	10	0	2	3	7	0	0	0	0	1	5	24	15	0	2	4	0	2	1	1	3	15	0	0	0	15	0	0
Q5I0G3	3	Protein				LU	MDH1B	ENSG00000138400	LU	-0.0544611	18	99	1	6	6	1	0	8	0	2	0	5	0	0	0	0	2	1	7	4	0	4	1	0	0	4	1	2	7	0	0	0	28	0	0
Q8IVL0	3	Protein				LU	NAV3	ENSG00000067798	LU	-0.0546882	28	566	3	21	12	17	1	28	1	9	2	28	0	3	3	0	5	5	73	78	1	5	1	1	1	7	8	10	40	0	3	0	62	2	0
Q9ULH4	3	Protein				LU	LRFN2	ENSG00000156564	LU	-0.0547326	18	127	1	7	3	1	0	16	0	0	3	2	0	2	0	0	0	5	12	11	0	7	1	0	0	1	1	4	12	0	0	0	25	0	0
Q9BXM0	3	Protein				LU	PRX	ENSG00000105227	LU	-0.0554918	22	182	4	13	9	4	0	12	0	2	4	9	0	1	2	2	7	3	6	9	0	6	1	0	1	0	0	6	16	0	0	1	33	0	0
Q70YC4	3	Protein				LU	ZNF365	ENSG00000138311	LU	-0.0566154	18	85	0	3	4	3	0	5	0	1	0	5	1	0	0	0	1	4	12	7	0	2	1	0	1	2	0	1	7	0	0	0	19	0	0
Q70YC5	3	Protein				LU	ZNF365	ENSG00000138311	LU	-0.0566154	18	85	0	3	4	3	0	5	0	1	0	5	1	0	0	0	1	4	12	7	0	2	1	0	1	2	0	1	7	0	0	0	19	0	0
Q9Y4K1	3	Protein				LU	CRYBG1	ENSG00000112297	LU	-0.057017	25	93	1	6	6	2	0	2	2	1	6	5	0	1	1	0	1	3	3	4	1	1	1	0	0	2	1	5	2	0	1	0	23	1	0
Q7Z3E2	3	Protein				LU	CCDC186	ENSG00000165813	LU	-0.0570739	22	97	1	6	5	3	0	6	0	1	0	1	0	1	2	1	1	2	3	3	0	2	1	0	2	1	1	2	10	0	0	0	28	0	0
O15409	3	Protein				LU	FOXP2	ENSG00000128573	LU	-0.0578851	23	124	2	5	4	1	1	7	0	0	5	2	0	1	1	1	2	1	17	7	0	5	1	0	0	3	0	3	15	0	0	0	26	1	1
Q9H0M4	3	Protein				LU	ZCWPW1	ENSG00000078487	LU	-0.0591959	22	80	0	5	9	2	1	4	0	2	3	1	0	0	2	1	2	1	3	4	0	1	1	0	3	2	0	1	4	0	1	0	16	0	0
Q8WXE1	3	Protein				LU	ATRIP	ENSG00000164053	LU	-0.0601058	16	81	0	5	2	5	0	4	0	0	2	5	0	1	0	0	3	1	6	3	0	2	1	0	0	0	0	0	3	0	0	0	28	1	0
A6NHR9	3	Protein				LU	SMCHD1	ENSG00000101596	LU	-0.0608044	21	188	0	10	9	7	0	17	0	0	7	5	0	3	5	0	2	3	7	11	0	2	2	0	2	3	3	6	7	0	1	0	45	0	0
P25940	3	Protein				LU	COL5A3	ENSG00000080573	LU	-0.0612573	26	254	1	10	12	7	0	20	1	0	4	10	0	5	4	2	2	5	15	17	0	10	3	1	5	3	7	11	12	1	6	0	42	0	0
Q8WU66	3	Protein				LU	TSPEAR	ENSG00000175894	LU	-0.0623174	21	78	1	4	2	3	0	5	0	1	1	1	1	1	0	0	1	0	8	8	0	6	1	0	1	1	0	1	6	0	0	0	21	1	0
O60437	3	Protein				LU	PPL	ENSG00000118898	LU	-0.0624752	26	194	0	16	5	6	1	21	0	4	4	6	1	2	1	1	4	2	9	1	0	4	1	0	3	2	0	3	18	1	1	0	46	1	0
Q86X45	3	Protein				LU	LRRC6	ENSG00000129295	LU	-0.0636403	17	74	0	6	2	0	1	0	0	3	1	3	0	0	0	0	0	3	8	6	1	1	1	0	0	2	0	1	5	0	0	0	22	2	0
Q8IVE3	3	Protein				LU	PLEKHH2	ENSG00000152527	LU	-0.0643284	20	141	0	12	8	3	0	12	1	2	3	4	0	5	1	0	0	4	4	10	0	1	1	0	2	4	0	3	6	0	0	0	33	0	0
Q9BXT4	3	Protein				LU	TDRD1	ENSG00000095627	LU	-0.0658478	22	125	1	4	5	6	0	6	0	2	1	3	0	1	5	0	1	5	6	6	0	4	0	0	2	3	2	3	8	0	1	0	34	0	0
Q9NTG1	3	Protein				LU	PKDREJ	ENSG00000130943	LU	-0.0660096	19	161	0	7	6	4	0	14	0	3	5	6	0	1	3	0	1	5	7	7	0	1	1	0	0	5	0	4	10	0	0	0	32	0	0
P48378	3	Protein				LU	RFX2	ENSG00000087903	LU	-0.0663792	15	57	0	3	2	1	0	5	0	3	0	3	0	0	1	1	0	0	2	2	0	0	0	0	2	1	0	1	9	0	0	0	16	0	0
Q5H9F3	3	Protein				LU	BCORL1	ENSG00000085185	LU	-0.0666135	23	189	1	9	8	8	0	15	0	1	1	7	0	4	0	3	4	2	19	12	0	6	0	0	4	1	1	5	10	0	0	1	38	2	0
Q70EL1	3	Protein				LU	USP54	ENSG00000166348	LU	-0.0666958	20	109	1	7	5	4	0	4	0	1	3	5	0	1	1	0	2	4	6	9	0	2	0	0	0	3	1	3	9	0	0	0	28	0	0
Q08554	3	Protein				LU	DSC1	ENSG00000134765	LU	-0.0670876	14	43	0	3	1	1	0	2	0	0	2	1	0	0	0	0	0	0	3	1	0	2	0	0	0	2	0	6	2	0	0	0	12	1	0
P22607	3	Protein				LU	FGFR3	ENSG00000068078	LU	-0.067541	10	92	0	53	0	0	0	7	0	0	0	9	0	0	3	0	1	0	0	7	1	0	0	0	0	0	1	0	3	0	0	0	5	0	0
Q96MT7	3	Protein				LU	CFAP44	ENSG00000206530	LU	-0.0684146	24	237	0	11	18	7	0	11	0	5	3	3	0	4	3	1	2	3	11	24	0	4	1	1	0	2	1	2	11	1	2	0	49	0	0
Q9H0A0	3	Protein				LU	NAT10	ENSG00000135372	LU	-0.0686319	11	42	0	5	5	0	0	5	0	0	0	1	0	1	1	0	0	0	2	3	0	1	0	0	0	0	0	0	2	0	0	0	13	0	0
Q96Q42	3	Protein				LU	ALS2	ENSG00000003393	LU	-0.0701934	19	103	0	3	4	4	0	12	0	0	1	2	0	0	1	0	1	0	4	7	2	4	1	0	1	2	1	2	5	0	0	0	32	0	0
Q9NTW7	3	Protein				LU	ZFP64	ENSG00000020256	LU	-0.0705261	19	98	2	3	7	0	0	9	0	2	3	4	0	0	1	1	1	2	8	10	0	2	1	0	0	0	1	3	14	0	0	0	21	0	0
O15230	3	Protein				LU	LAMA5	ENSG00000130702	LU	-0.0730653	23	168	0	9	6	4	1	21	2	4	5	4	0	3	1	0	4	6	11	13	0	0	0	0	3	2	4	5	11	1	1	0	28	0	0
Q63HN8	3	Protein				LU	RNF213	ENSG00000173821	LU	-0.0731301	27	526	0	32	21	14	0	39	0	5	12	25	0	1	4	1	4	8	21	25	1	10	8	1	7	9	6	5	42	1	0	1	68	2	0
O95785	3	Protein				LU	WIZ	ENSG00000011451	LU	-0.0732624	22	152	1	6	6	6	1	15	0	0	3	6	0	3	0	1	0	1	2	12	0	4	1	0	0	1	1	5	12	0	1	1	35	0	0
Q9P2E3	3	Protein				LU	ZNFX1	ENSG00000124201	LU	-0.0733633	21	150	0	16	6	1	0	15	0	1	4	6	0	5	3	0	2	2	4	8	0	2	1	0	3	2	1	0	10	0	0	0	35	1	0
Q6P1N0	3	Protein				LU	CC2D1A	ENSG00000132024	LU	-0.0735127	21	100	0	3	6	3	0	11	0	2	1	7	0	2	1	0	1	4	7	3	0	5	0	1	3	2	0	2	8	0	1	0	19	0	0
Q96P70	3	Protein				LU	IPO9	ENSG00000198700	LU	-0.0739587	21	122	0	8	6	7	0	10	0	0	2	4	0	1	1	0	3	4	6	5	1	4	0	0	1	2	1	2	6	0	1	0	36	0	0
Q5T1H1	3	Protein				LU	EYS	ENSG00000188107	LU	-0.0780548	26	438	4	10	15	19	1	30	1	18	1	20	0	3	3	0	0	12	39	31	0	2	2	1	3	8	4	2	17	1	0	0	67	1	0
Q969Y0	3	Protein				LU	NXPE3	ENSG00000144815	LU	-0.0787389	20	61	0	2	3	2	1	4	0	1	3	5	1	0	1	0	0	3	3	4	0	2	1	0	0	1	0	1	7	0	0	0	11	1	0
Q9Y4B4	3	Protein				LU	RAD54L2	ENSG00000164080	LU	-0.079397	22	96	0	2	6	2	0	6	0	3	2	1	1	0	1	1	1	2	7	4	0	4	0	0	1	1	1	4	8	0	1	0	27	0	0
Q5T4S7	3	Protein				LU	UBR4	ENSG00000127481	LU	-0.0804829	27	430	3	28	17	11	0	21	4	7	10	11	1	4	9	4	5	7	32	20	0	10	2	0	4	2	1	10	32	1	0	0	71	2	0
Q8TDI8	3	Protein				LU	TMC1	ENSG00000165091	LU	-0.0812017	23	109	0	7	2	1	0	7	1	1	4	2	1	0	1	0	3	1	6	7	0	2	0	0	1	1	1	2	8	0	1	0	30	1	0
Q2KJY2	3	Protein				LU	KIF26B	ENSG00000162849	LU	-0.0812839	24	205	3	6	11	7	0	24	0	4	1	10	0	1	2	1	1	6	12	10	0	4	2	0	2	5	0	6	17	0	2	0	41	2	0
Q6ZRS2	3	Protein				LU	SRCAP	ENSG00000080603	LU	-0.0821226	27	344	1	25	17	13	2	24	1	5	7	15	0	4	7	2	3	3	27	17	0	5	2	0	4	3	4	7	26	3	2	0	52	0	0
Q6ZMN7	3	Protein				LU	PDZRN4	ENSG00000165966	LU	-0.0844458	23	192	1	7	6	1	0	16	0	1	2	14	1	1	3	0	3	3	17	16	0	5	3	0	1	6	0	4	18	0	2	0	31	0	0
Q96N23	3	Protein				LU	CFAP54	ENSG00000188596	LU	-0.0856431	25	311	0	12	11	11	2	15	1	9	7	11	1	2	0	1	3	7	23	15	0	2	1	0	2	4	6	10	18	0	0	1	56	0	0
Q15878	3	Protein				LU	CACNA1E	ENSG00000198216	LU	-0.0863593	26	340	2	11	16	9	1	29	1	2	3	12	0	1	2	0	2	12	36	25	0	3	1	0	8	7	5	11	21	1	0	0	55	3	0
Q02413	3	Protein				LU	DSG1	ENSG00000134760	LU	-0.0884711	19	109	3	5	4	2	0	3	0	1	1	3	0	2	0	0	6	0	11	12	0	4	1	0	1	1	0	8	2	0	0	0	29	0	0
O14795	3	Protein				LU	UNC13B	ENSG00000198722	LU	-0.0891628	25	115	1	5	7	5	0	12	2	2	2	1	1	4	2	0	2	0	3	9	0	1	0	0	1	2	1	3	13	0	1	1	24	1	0
Q14669	3	Protein				LU	TRIP12	ENSG00000153827	LU	-0.0898286	21	152	1	3	7	6	0	14	0	4	2	7	0	1	2	1	3	6	8	10	0	3	2	0	0	4	0	3	11	0	0	0	33	0	0
Q12837	3	Protein				LU	POU4F2	ENSG00000151615	LU	-0.0912392	13	70	0	5	5	6	0	8	0	0	1	2	0	0	0	0	0	0	3	8	0	0	2	0	0	1	0	1	8	0	0	0	14	0	0
Q8IWU6	3	Protein				LU	SULF1	ENSG00000137573	LU	-0.0919283	23	104	1	7	5	1	0	6	0	2	3	10	0	2	0	0	0	2	2	8	0	1	1	1	1	6	1	2	12	1	0	0	21	1	0
Q96JN2	3	Protein				LU	CCDC136	ENSG00000128596	LU	-0.0923708	21	160	0	7	11	1	0	12	0	3	1	4	0	1	1	0	2	6	13	13	0	5	0	0	3	5	2	4	6	0	2	0	36	0	0
P15822	3	Protein				LU	HIVEP1	ENSG00000095951	LU	-0.0944755	27	285	3	13	14	6	0	15	0	3	4	11	1	4	4	2	6	5	17	18	0	5	2	0	2	3	3	8	17	2	0	1	53	1	0
O60522	3	Protein				LU	TDRD6	ENSG00000180113	LU	-0.0948706	24	186	1	10	11	7	0	11	0	0	3	8	0	2	0	0	1	3	7	13	2	2	1	0	2	5	3	3	21	2	0	2	34	1	0
P23508	3	Protein				LU	MCC	ENSG00000171444	LU	-0.0958839	25	141	2	6	7	2	0	16	1	3	2	7	0	2	2	0	2	4	11	4	0	2	1	0	2	3	0	1	11	0	1	1	37	1	0
Q86UV5	3	Protein				LU	USP48	ENSG00000090686	LU	-0.0961464	18	93	0	8	1	6	0	10	0	1	0	4	0	2	1	0	2	5	5	2	0	4	0	0	1	2	0	1	5	0	0	0	26	0	0
A4D0V7	3	Protein				LU	CPED1	ENSG00000106034	LU	-0.0964935	19	226	0	12	11	4	0	14	0	3	1	8	0	3	0	0	2	1	37	20	0	1	0	0	0	7	0	4	16	0	1	0	39	1	0
Q7LBC6	3	Protein				LU	KDM3B	ENSG00000120733	LU	-0.0978617	22	172	0	14	6	4	0	10	0	5	2	6	0	1	3	1	2	4	12	6	0	3	0	0	4	4	1	0	14	1	0	0	46	1	0
P56715	3	Protein				LU	RP1	ENSG00000104237	LU	-0.0984871	27	547	3	15	24	7	0	32	2	9	12	29	0	7	2	1	7	8	39	52	1	7	4	0	13	11	6	21	46	0	2	0	53	1	0
Q8NG48	3	Protein				LU	LINS1	ENSG00000140471	LU	-0.0994338	11	37	0	3	1	6	0	5	0	0	0	5	0	0	0	0	1	0	1	0	0	0	0	0	0	0	0	1	3	0	0	0	8	1	0
Q9BYB4	3	Protein				LU	GNB1L	ENSG00000185838	LU	-0.100133	18	54	0	5	1	0	0	11	1	1	1	3	0	1	1	0	0	1	2	3	0	0	1	0	1	1	0	2	7	0	0	0	10	0	0
O43149	3	Protein				LU	ZZEF1	ENSG00000074755	LU	-0.101954	26	270	2	18	8	6	0	20	0	3	5	6	1	6	6	0	4	0	19	10	0	5	1	1	5	5	1	5	20	2	1	0	56	1	0
Q8IWT3	3	Protein				LU	CUL9	ENSG00000112659	LU	-0.102146	24	202	1	14	9	4	0	15	0	1	3	6	1	0	3	2	1	4	6	9	0	8	0	0	1	5	3	2	23	0	1	0	47	1	0
Q8NA54	3	Protein				LU	IQUB	ENSG00000164675	LU	-0.102185	23	172	1	7	7	3	0	12	0	1	1	11	1	3	3	0	0	4	11	17	0	6	0	0	1	2	1	5	10	0	1	0	34	1	0
O95425	3	Protein				LU	SVIL	ENSG00000197321	LU	-0.102872	25	267	1	18	11	4	0	30	1	1	3	12	0	5	3	0	5	4	7	9	0	4	2	0	1	4	1	1	29	0	3	0	59	1	0
Q07889	3	Protein				LU	SOS1	ENSG00000115904	LU	-0.103445	17	67	0	7	2	5	0	4	0	0	0	2	0	4	1	0	0	3	1	7	0	1	1	0	0	3	2	0	3	1	0	0	18	0	0
P46939	3	Protein				LU	UTRN	ENSG00000152818	LU	-0.103649	26	214	1	17	10	1	0	14	0	2	3	11	0	5	1	0	5	4	14	16	0	2	0	0	3	3	1	2	18	1	1	1	42	1	1
Q14DG7	3	Protein				LU	TMEM132B	ENSG00000139364	LU	-0.104116	19	145	0	3	4	2	0	9	0	1	4	7	0	0	1	0	6	4	17	10	0	4	2	0	0	3	3	9	9	0	0	0	31	0	0
Q14865	3	Protein				LU	ARID5B	ENSG00000150347	LU	-0.106138	23	128	1	3	4	5	0	6	2	1	2	7	1	1	0	0	1	3	4	6	2	1	0	0	3	4	0	3	4	1	0	0	50	0	0
Q8N309	3	Protein				LU	LRRC43	ENSG00000158113	LU	-0.107406	22	124	1	5	4	7	0	8	0	2	2	3	0	0	1	2	2	4	8	9	0	3	2	0	2	3	0	4	11	0	2	0	29	0	0
Q9BXT5	3	Protein				LU	TEX15	ENSG00000133863	LU	-0.107973	26	374	0	20	18	9	0	26	1	1	8	8	0	1	1	1	1	4	33	25	1	4	2	0	2	6	1	7	18	0	1	0	57	1	0
Q8TDI7	3	Protein				LU	TMC2	ENSG00000149488	LU	-0.108541	22	116	2	5	9	4	0	7	0	1	3	4	1	2	4	0	1	0	6	9	0	4	1	0	0	3	2	3	11	0	0	0	24	0	1
Q12873	3	Protein				LU	CHD3	ENSG00000170004	LU	-0.109662	24	120	0	4	7	4	0	14	1	3	3	7	1	1	1	1	1	2	5	5	0	2	0	0	1	1	1	0	13	0	1	2	28	0	0
Q9HAW4	3	Protein				LU	CLSPN	ENSG00000092853	LU	-0.110271	16	103	0	8	6	4	0	8	0	0	4	2	0	0	0	0	1	1	6	6	0	5	1	0	1	5	0	0	4	0	0	0	26	0	0
Q9BQL6	3	Protein				LU	FERMT1	ENSG00000101311	LU	-0.11307	16	52	0	6	3	0	0	5	0	0	1	0	0	3	0	0	1	2	2	1	0	1	1	0	0	0	2	2	5	0	0	0	15	1	0
Q92673	3	Protein				LU	SORL1	ENSG00000137642	LU	-0.113132	22	102	2	4	2	3	0	7	1	0	0	1	0	2	2	2	1	3	5	7	0	2	1	0	0	0	4	4	8	0	2	0	29	0	1
B2RTY4	3	Protein				LU	MYO9A	ENSG00000066933	LU	-0.113537	20	164	0	14	7	6	0	10	0	1	3	6	0	0	3	0	3	3	3	6	0	5	0	0	3	3	2	3	11	0	0	0	43	1	0
Q9NR82	3	Protein				LU	KCNQ5	ENSG00000185760	LU	-0.118202	22	89	0	8	4	2	0	9	0	2	1	1	0	2	1	0	1	1	4	4	0	1	1	0	1	3	2	5	7	0	1	0	20	0	0
Q9H720	3	Protein				LU	CWH43	ENSG00000109182	LU	-0.118873	21	147	0	5	5	4	0	5	0	2	2	4	0	1	1	0	2	2	18	24	0	2	1	0	1	2	4	8	6	0	0	0	32	0	0
Q9Y238	3	Protein				LU	DLEC1	ENSG00000008226	LU	-0.120131	26	230	2	16	7	3	0	20	0	3	3	6	0	1	4	1	1	6	5	11	1	0	3	1	2	2	4	6	20	0	1	0	50	2	0
Q9UBS9	3	Protein				LU	SUCO	ENSG00000094975	LU	-0.12078	23	183	0	10	14	4	1	12	0	3	1	4	0	0	2	1	2	4	11	15	0	3	2	1	1	4	2	3	11	0	0	0	37	0	0
Q9P1A6	3	Protein				LU	DLGAP2	ENSG00000198010	LU	-0.124366	24	181	1	3	7	4	1	22	0	4	4	4	0	0	1	0	1	1	27	14	0	2	2	0	2	2	3	2	23	0	2	0	30	1	0
Q99698	3	Protein				LU	LYST	ENSG00000143669	LU	-0.129462	27	446	1	21	22	7	0	25	0	6	4	16	0	7	3	1	5	5	35	31	0	8	1	2	4	3	3	4	26	1	2	0	64	2	0
Q6P047	3	Protein				LU	C8orf74	ENSG00000171060	LU	-0.13124	13	36	0	2	0	0	0	5	0	2	0	2	0	0	0	0	1	2	6	1	0	1	0	0	1	0	0	1	2	0	0	0	10	0	0
O60494	3	Protein				LU	CUBN	ENSG00000107611	LU	-0.131481	17	68	1	10	1	2	0	5	0	3	0	5	0	0	1	0	1	4	4	4	0	1	1	0	1	0	0	0	7	0	0	0	15	0	0
Q5T1B0	3	Protein				LU	AXDND1	ENSG00000162779	LU	-0.132209	20	156	0	11	4	1	0	10	0	0	5	5	0	1	5	0	0	4	20	20	1	1	1	0	2	5	2	6	4	0	0	0	31	0	0
A6H8Y1	3	Protein				LU	BDP1	ENSG00000145734	LU	-0.135658	23	250	2	22	7	8	0	16	0	4	6	3	0	4	3	0	2	1	22	16	0	4	2	0	3	2	0	3	13	0	2	2	42	0	0
Q96HA1	3	Protein				LU	POM121	ENSG00000196313	LU	-0.137288	17	83	0	4	8	1	0	7	0	2	0	5	0	1	0	0	0	2	3	6	0	5	1	0	0	1	1	2	5	0	0	0	25	0	0
Q6ZRI8	3	Protein				LU	ARHGAP36	ENSG00000147256	LU	-0.13818	24	142	0	2	3	6	1	13	0	4	1	6	0	0	1	1	2	3	15	17	0	7	1	0	2	3	1	2	8	0	1	0	34	1	0
Q9BY79	3	Protein				LU	MFRP	ENSG00000235718	LU	-0.143209	16	41	0	2	2	1	0	4	0	1	1	1	0	0	0	0	1	0	6	5	0	2	1	0	0	0	1	2	3	0	0	0	6	0	0
Q9BZV3	3	Protein				LU	IMPG2	ENSG00000081148	LU	-0.143602	20	195	1	16	7	7	2	13	0	4	3	11	0	1	0	0	0	3	16	19	0	0	2	0	0	3	1	2	19	0	0	0	27	1	0
Q9HCK8	3	Protein				LU	CHD8	ENSG00000100888	LU	-0.145385	22	207	0	10	13	7	0	23	0	5	5	8	0	0	7	1	2	1	14	14	1	0	1	0	0	2	0	6	10	0	1	1	43	1	0
Q9UHC9	3	Protein				LU	NPC1L1	ENSG00000015520	LU	-0.145756	25	116	1	8	5	4	0	7	0	1	2	4	0	1	1	2	2	1	9	7	0	4	1	0	1	2	2	4	6	0	2	0	29	1	0
Q5VZP5	3	Protein				LU	DUSP27	ENSG00000198842	LU	-0.147689	25	260	2	6	8	4	0	12	2	2	5	12	0	1	3	0	2	10	40	29	0	8	1	0	2	6	5	7	10	0	1	0	41	2	0
Q86YW9	3	Protein				LU	MED12L	ENSG00000144893	LU	-0.147951	25	227	1	11	8	4	0	17	0	4	3	9	0	1	3	0	3	3	16	14	1	8	2	0	2	6	1	2	24	1	0	0	45	1	0
Q9BX26	3	Protein				LU	SYCP2	ENSG00000196074	LU	-0.151579	23	319	2	15	11	8	0	20	0	5	5	8	0	1	0	1	3	8	11	16	0	5	1	0	2	6	3	6	17	0	0	0	67	3	0
Q5JSJ4	3	Protein				LU	INTS6L	ENSG00000165359	LU	-0.151689	20	102	1	5	7	2	0	4	0	0	2	4	0	0	0	1	3	1	13	4	0	1	0	0	0	1	1	3	2	0	0	1	28	1	0
Q6ZT98	3	Protein				LU	TTLL7	ENSG00000137941	LU	-0.152306	18	111	0	9	7	4	0	9	0	0	2	0	0	0	1	0	0	2	9	7	0	2	1	0	0	2	1	3	12	0	2	0	25	1	0
Q7Z3U7	3	Protein				LU	MON2	ENSG00000061987	LU	-0.156378	19	57	0	5	2	1	0	7	1	1	1	1	0	0	1	0	0	2	7	3	0	2	0	0	0	1	1	2	1	0	0	0	14	1	0
Q9HCK4	3	Protein				LU	ROBO2	ENSG00000185008	LU	-0.163138	27	185	0	10	2	3	0	24	1	3	4	8	1	1	1	1	2	3	22	4	0	3	4	1	3	7	3	4	15	0	1	0	32	1	0
A5YKK6	3	Protein				LU	CNOT1	ENSG00000125107	LU	-0.17166	22	174	0	15	6	2	0	18	0	3	2	7	0	3	5	1	1	4	11	11	0	2	0	0	2	4	4	4	12	0	1	0	29	0	0
Q9NZ56	3	Protein				LU	FMN2	ENSG00000155816	LU	-0.175339	27	245	2	11	10	7	2	20	1	7	1	13	0	2	1	2	2	7	26	34	1	5	0	1	2	3	3	8	16	0	0	0	36	1	0
Q13315	3	Protein				LU	ATM	ENSG00000149311	LU	-0.175447	26	335	2	26	7	7	1	31	1	4	4	7	1	8	0	0	3	5	24	13	1	8	1	0	10	9	3	4	20	1	0	0	58	0	0
Q92794	3	Protein				LU	KAT6A	ENSG00000083168	LU	-0.179977	25	196	1	15	8	4	0	11	0	2	3	4	0	2	4	0	3	3	9	11	0	5	3	0	2	3	1	3	20	0	1	1	43	0	1
Q9HC10	3	Protein				LU	OTOF	ENSG00000115155	LU	-0.183942	24	185	0	5	8	4	0	11	0	3	4	5	0	1	3	1	3	4	21	21	0	8	3	0	3	0	2	6	11	0	3	1	34	1	0
Q9Y592	3	Protein				LU	CEP83	ENSG00000173588	LU	-0.189226	21	116	1	8	4	1	0	9	0	1	3	5	0	3	1	0	2	2	6	8	0	3	0	0	0	4	3	0	7	0	1	0	28	1	0
Q4G0P3	3	Protein				LU	HYDIN	ENSG00000157423	LU	-0.196234	24	613	1	27	27	19	0	49	1	12	20	18	0	6	4	0	7	14	51	42	0	5	3	1	4	15	7	23	30	0	0	0	68	0	0
Q08378	3	Protein				LU	GOLGA3	ENSG00000090615	LU	-0.198291	23	170	0	10	8	5	0	18	0	6	3	7	1	3	0	1	1	1	10	16	0	2	3	0	2	2	2	1	21	1	0	0	30	0	0
Q99996	3	Protein				LU	AKAP9	ENSG00000127914	LU	-0.20671	28	449	1	35	22	6	0	28	1	6	5	20	0	7	2	0	3	4	20	30	0	7	2	2	7	9	4	7	27	1	1	0	67	1	1
P48634	3	Protein				LU	PRRC2A	ENSG00000204469	LU	-0.238362	22	131	0	12	3	7	0	10	1	2	2	4	0	0	1	0	2	0	6	7	0	5	1	0	2	1	4	3	17	0	2	0	24	1	0
Q06455	3	Protein				LU	RUNX1T1	ENSG00000079102	LU	-0.261295	22	164	0	7	6	2	0	12	1	2	4	14	0	0	0	0	2	5	12	24	0	2	1	1	3	9	1	10	9	0	1	0	25	0	0
Q9Y2H9	3	Protein				LU	MAST1	ENSG00000105613	LU	-0.269979	21	76	0	7	2	1	0	3	2	1	3	3	1	0	0	0	2	2	5	4	0	2	0	0	2	3	1	1	6	0	0	0	20	1	0
Q9C099	3	Protein				LU	LRRCC1	ENSG00000133739	LU	-0.316666	22	181	0	17	7	7	1	14	0	3	2	10	0	6	2	0	3	1	14	8	0	0	2	0	1	5	0	1	14	0	1	0	33	2	0
P35240	4	Non-coding				NCU	NF2	ENSG00000186575	NCU	0.215189	13	34	0	2	1	3	1	1	0	0	0	3	0	6	2	0	0	0	0	0	8	0	0	0	0	1	0	1	1	0	0	0	4	0	0
	4	Non-coding				NCU	RP11-1007I13.4	ENSG00000266560	NCU	0.177721	17	85	0	2	1	1	0	6	0	4	3	6	1	2	0	0	1	1	11	8	0	0	1	0	0	0	0	4	5	0	0	0	19	0	0
	4	Non-coding				NCU	HSD17B7P2	ENSG00000099251	NCU	0.170556	17	111	0	6	5	1	0	10	0	0	2	9	0	0	1	1	0	3	13	11	1	3	0	0	0	0	0	2	8	0	0	0	19	1	0
	4	Non-coding				NCU	Z95704.2	ENSG00000255436	NCU	0.15329	19	127	1	7	6	3	0	12	0	0	3	3	0	1	0	1	0	3	8	10	0	0	1	0	0	2	2	2	6	0	0	0	38	1	0
Q70SY1	4	Non-coding				NCU	CREB3L2	ENSG00000182158	NCU	0.149735	14	62	0	1	3	3	0	3	0	1	3	0	0	2	0	0	0	0	3	2	0	2	0	0	1	0	2	0	1	0	0	0	26	0	0
Q9UKL3	4	Non-coding				NCU	CASP8AP2	ENSG00000118412	NCU	0.146275	23	349	0	14	17	8	0	23	0	2	4	8	0	7	8	0	3	7	15	19	2	3	1	0	1	7	3	4	22	0	0	0	62	1	0
Q6AHZ1	4	Non-coding				NCU	ZNF518A	ENSG00000177853	NCU	0.140124	26	356	3	13	13	8	0	28	2	6	2	16	0	4	3	1	1	10	10	17	1	4	1	0	5	8	1	3	21	0	0	0	70	1	0
P55197	4	Non-coding				NCU	MLLT10	ENSG00000078403	NCU	0.123609	16	49	0	1	1	2	0	4	1	2	1	1	0	0	0	0	0	1	1	4	0	0	1	0	0	1	1	0	1	0	0	0	22	0	0
Q96M19	4	Non-coding				NCU	LINC00477	ENSG00000197503	NCU	0.122824	19	127	1	3	3	3	0	21	0	3	3	3	0	0	0	0	3	1	11	14	0	2	0	0	1	4	1	6	13	0	0	0	21	0	0
P29322	4	Non-coding				NCU	EPHA8	ENSG00000070886	NCU	0.122355	18	56	0	0	6	0	1	3	1	1	3	2	0	2	1	0	1	1	1	1	0	2	0	0	0	1	1	0	4	0	0	0	18	0	0
Q14204	4	Non-coding				NCU	DYNC1H1	ENSG00000197102	NCU	0.119619	14	26	0	0	3	1	0	4	0	0	0	2	0	1	0	0	0	1	0	2	0	1	1	0	0	2	0	1	1	0	1	0	4	0	0
	4	Non-coding				NCU	RP11-113D6.10	ENSG00000189332	NCU	0.110908	18	69	0	2	2	1	0	8	0	0	4	3	0	1	0	1	1	1	4	2	0	1	0	0	1	0	0	4	6	0	0	1	21	0	0
	4	Non-coding				NCU	ANP32AP1	ENSG00000259516	NCU	0.107683	22	97	0	1	3	4	0	6	2	2	3	1	1	2	1	0	0	0	6	7	0	1	0	0	2	3	1	3	8	1	0	0	29	1	0
Q96GG9	4	Non-coding				NCU	DCUN1D1	ENSG00000043093	NCU	0.107219	15	71	0	0	1	5	1	2	0	4	0	0	0	3	0	0	0	1	2	2	0	1	0	0	1	1	0	0	1	0	0	1	30	0	0
P61106	4	Non-coding				NCU	RAB14	ENSG00000119396	NCU	0.105833	8	71	0	1	1	4	0	1	0	4	0	0	0	0	0	0	0	0	0	0	0	1	0	0	0	0	0	0	2	0	0	0	32	0	0
Q09470	4	Non-coding				NCU	KCNA1	ENSG00000111262	NCU	0.103436	16	242	3	1	2	9	0	32	0	9	0	0	1	0	0	0	0	12	3	3	0	1	0	0	0	4	5	0	4	2	0	0	47	0	0
	4	Non-coding				NCU	MALAT1	ENSG00000251562	NCU	0.0964587	26	636	0	47	23	16	1	3	0	10	18	30	0	12	8	2	9	0	60	48	3	11	4	0	15	2	8	9	43	0	11	2	54	4	0
Q9NYW7	4	Non-coding				NCU	TAS2R1	ENSG00000169777	NCU	0.0930216	14	29	0	0	2	1	0	1	0	3	0	2	0	0	0	0	1	2	4	1	0	1	0	0	0	2	0	1	2	0	0	0	5	0	0
P61599	4	Non-coding				NCU	NAA20	ENSG00000173418	NCU	0.0891233	14	29	0	2	0	0	0	2	0	1	4	0	0	1	2	0	0	3	2	1	0	2	0	0	0	0	0	1	1	0	1	0	5	0	0
	4	Non-coding				NCU	ZDHHC8P1	ENSG00000133519	NCU	0.0875891	14	55	0	2	0	2	0	8	0	2	0	0	0	0	1	0	1	1	3	3	0	0	0	0	1	0	1	1	6	0	0	0	17	0	0
P61962	4	Non-coding				NCU	DCAF7	ENSG00000136485	NCU	0.0670871	16	76	1	0	8	5	1	7	0	2	1	1	0	0	0	0	0	1	6	3	0	2	0	0	0	1	1	0	7	0	0	0	22	0	0
O43155	4	Non-coding				NCU	FLRT2	ENSG00000185070	NCU	0.0508766	19	263	2	1	3	6	0	46	4	17	1	1	0	0	3	0	1	12	0	3	0	1	0	0	0	9	4	0	2	1	0	0	48	0	0
	4	Non-coding				NCU	RNU6-389P	ENSG00000252857	NCU	0.0450522	19	74	1	1	2	1	1	4	0	1	4	1	0	1	0	0	2	2	9	6	0	0	1	0	1	2	0	0	7	0	0	0	22	0	0
Q5TGP6	4	Non-coding				NCU	MROH9	ENSG00000117501	NCU	0.0426902	17	55	0	2	4	1	0	5	0	0	0	3	0	1	1	0	0	1	4	3	0	0	1	0	0	1	1	3	4	0	0	0	14	1	0
Q9BVR0	4	Non-coding				NCU	HERC2P3	ENSG00000180229	NCU	0.040335	27	484	0	20	11	9	1	26	1	11	14	22	0	2	4	0	11	16	21	53	0	10	1	1	3	6	6	14	28	1	0	1	61	1	0
Q12906	4	Non-coding				NCU	ILF3	ENSG00000129351	NCU	0.0398938	19	83	1	5	6	4	0	9	0	0	1	1	0	2	0	0	2	2	5	1	0	0	0	0	2	3	1	1	6	0	0	0	27	2	0
P35716	4	Non-coding				NCU	SOX11	ENSG00000176887	NCU	0.0334409	15	461	5	0	5	13	1	69	3	29	0	1	0	0	2	0	0	21	0	0	0	0	0	0	0	13	11	0	1	2	0	0	70	0	0
	4	Non-coding				NCU	SNORD115-14	ENSG00000199960	NCU	0.0233433	16	52	0	1	1	1	0	1	0	0	2	7	0	0	1	0	1	0	8	10	0	0	1	0	1	1	0	2	5	0	0	0	7	0	0
O60494	4	Non-coding				NCU	CUBN	ENSG00000107611	NCU	0.0216574	16	49	0	2	1	3	0	4	0	0	0	3	0	0	1	0	1	0	6	8	0	1	1	0	0	1	2	0	5	0	0	1	7	0	0
Q9GZN6	4	Non-coding				NCU	SLC6A16	ENSG00000063127	NCU	0.0204894	13	28	0	2	1	2	0	5	0	1	1	1	0	0	0	0	2	1	1	1	0	0	0	0	0	0	0	0	2	0	0	0	6	0	0
	4	Non-coding				NCU	CGB8	ENSG00000213030	NCU	0.0201685	13	29	0	1	1	0	0	5	0	0	0	3	1	0	0	0	0	1	1	2	0	1	0	0	0	1	0	1	4	0	0	0	7	0	0
	4	Non-coding				NCU	XIST	ENSG00000229807	NCU	0.0172997	26	1058	0	39	16	36	0	10	0	14	24	39	0	7	3	1	8	0	84	82	1	41	5	0	6	4	11	25	53	0	3	3	96	3	2
Q01726	4	Non-coding				NCU	MC1R	ENSG00000258839	NCU	0.0127868	12	64	0	0	3	5	1	2	0	3	0	0	0	1	1	0	1	4	0	0	0	0	0	0	0	1	1	0	0	0	0	0	29	0	0
Q9HC10	4	Non-coding				NCU	OTOF	ENSG00000115155	NCU	0.0121704	17	44	0	2	1	1	0	1	0	1	1	3	0	0	1	0	2	1	5	5	0	1	0	0	0	1	1	0	4	0	0	0	10	0	0
P63252	4	Non-coding				NCU	KCNJ2	ENSG00000123700	NCU	0.0120803	13	140	3	0	0	7	1	22	1	8	0	1	0	0	0	0	0	11	2	0	0	0	0	0	0	3	6	0	1	0	0	0	34	0	0
P23560	4	Non-coding				NCU	BDNF	ENSG00000176697	NCU	0.00921654	19	81	1	2	4	5	0	9	0	3	1	1	1	1	0	0	0	3	2	1	0	0	0	0	1	0	3	0	2	0	0	1	31	1	0
Q96MN9	4	Non-coding				NCU	ZNF488	ENSG00000165388	NCU	0.00384852	14	82	1	0	0	6	0	17	0	1	0	1	0	1	0	0	0	3	4	2	0	0	0	0	1	3	0	1	1	0	0	0	28	0	0
P35498	4	Non-coding				NCU	SCN1A	ENSG00000144285	NCU	-1.32e-06	17	74	1	2	2	5	1	2	0	5	0	0	0	1	0	0	0	1	3	3	0	3	1	0	0	2	2	1	0	0	0	0	29	0	0
P31483	4	Non-coding				NCU	TIA1	ENSG00000116001	NCU	-0.000786554	16	52	0	1	2	4	0	1	0	2	2	3	0	1	0	0	1	1	3	0	0	1	0	0	0	1	1	0	6	0	0	0	18	0	0
	4	Non-coding				NCU	MLLT4	ENSG00000130396	NCU	-0.00251374	22	108	1	10	9	2	0	9	1	2	1	6	0	2	1	0	0	2	4	13	0	4	1	0	1	2	1	0	4	0	1	0	25	0	0
	4	Non-coding				NCU	SNORD115-27	ENSG00000201300	NCU	-0.00956065	16	113	0	4	1	3	0	0	0	2	3	6	0	0	0	0	3	0	25	17	0	0	0	0	2	2	1	7	10	0	1	0	18	0	0
P51512	4	Non-coding				NCU	MMP16	ENSG00000156103	NCU	-0.0111586	18	199	2	1	3	7	0	10	0	15	0	8	0	0	0	1	0	2	13	10	0	4	1	0	0	4	3	1	10	0	0	0	55	0	0
Q6IEE7	4	Non-coding				NCU	TMEM132E	ENSG00000181291	NCU	-0.0129722	11	45	0	0	3	1	1	4	1	4	0	0	0	0	1	0	0	2	2	0	0	0	0	0	0	0	1	0	0	0	0	0	21	0	0
Q9NR48	4	Non-coding				NCU	ASH1L	ENSG00000116539	NCU	-0.0133925	21	120	0	4	7	6	0	3	0	1	1	1	0	0	2	1	2	0	3	4	0	2	1	0	1	2	2	1	4	0	0	2	54	0	0
Q9UBU9	4	Non-coding				NCU	NXF1	ENSG00000162231	NCU	-0.0168251	18	54	0	7	7	3	0	3	0	0	1	3	0	0	0	1	0	2	5	0	0	2	0	0	2	1	2	3	4	0	1	0	6	1	0
Q68DX3	4	Non-coding				NCU	FRMPD2	ENSG00000170324	NCU	-0.0196165	17	72	0	0	2	3	0	7	0	2	2	1	0	1	1	0	0	1	8	2	0	3	1	0	0	2	2	0	2	0	0	0	27	0	0
	4	Non-coding				NCU	RP1-274L7.1	ENSG00000229702	NCU	-0.0212641	20	172	0	5	10	5	0	16	1	1	4	3	0	0	2	0	0	2	10	11	0	1	0	0	1	3	1	2	12	0	0	0	50	3	0
Q6PIL6	4	Non-coding				NCU	KCNIP4	ENSG00000185774	NCU	-0.0213402	18	71	0	1	4	4	0	8	1	3	1	1	0	0	0	0	0	1	4	7	0	3	1	0	0	2	1	3	3	0	0	0	15	0	0
Q14982	4	Non-coding				NCU	OPCML	ENSG00000183715	NCU	-0.022779	17	118	0	0	6	7	0	7	0	11	0	1	0	0	1	0	2	1	1	6	0	2	1	0	0	3	2	2	4	0	0	0	34	0	0
P43365	4	Non-coding				NCU	MAGEA12	ENSG00000213401	NCU	-0.0232825	20	114	0	2	8	8	0	8	0	2	2	5	0	1	1	0	1	0	10	8	0	2	1	0	0	3	0	2	2	2	1	0	27	0	0
P19544	4	Non-coding				NCU	WT1	ENSG00000184937	NCU	-0.0248379	18	117	1	1	4	3	0	19	0	5	0	2	0	0	0	0	0	1	4	10	0	2	1	0	0	0	2	4	10	0	1	0	31	1	0
	4	Non-coding				NCU	SNORD3A	ENSG00000263934	NCU	-0.0249366	11	38	0	11	1	5	1	0	0	2	0	0	0	0	0	0	0	0	0	5	0	3	0	0	0	1	1	0	4	0	0	0	3	0	0
P25786	4	Non-coding				NCU	PSMA1	ENSG00000129084	NCU	-0.0250421	14	41	0	4	4	1	0	4	0	2	0	1	0	0	0	0	1	1	1	2	0	2	0	0	0	3	0	0	2	0	0	0	12	0	0
P51513	4	Non-coding				NCU	NOVA1	ENSG00000139910	NCU	-0.0257857	16	132	0	4	1	13	0	6	0	7	0	1	0	0	0	0	1	3	4	3	0	0	1	0	0	0	3	3	3	0	0	2	46	0	0
Q9UKI8	4	Non-coding				NCU	TLK1	ENSG00000198586	NCU	-0.0265874	12	68	0	2	1	3	0	5	0	2	0	0	0	0	0	0	1	0	4	4	0	1	0	0	1	0	0	0	7	0	0	0	30	0	0
Q07352	4	Non-coding				NCU	ZFP36L1	ENSG00000185650	NCU	-0.0291452	22	125	0	14	5	15	1	6	0	4	0	2	0	2	1	1	2	4	5	4	0	3	0	0	1	1	4	2	1	0	0	1	39	0	0
Q9UBX1	4	Non-coding				NCU	CTSF	ENSG00000174080	NCU	-0.0300857	22	123	1	5	5	5	0	12	0	3	3	8	1	0	0	0	3	1	9	9	0	3	3	0	2	1	1	4	9	0	0	2	25	0	0
Q8WXI7	4	Non-coding				NCU	MUC16	ENSG00000181143	NCU	-0.0334861	14	55	0	5	1	0	0	3	0	0	0	4	0	0	0	0	0	1	6	10	0	2	0	0	0	2	1	1	1	0	1	0	13	0	0
Q5S007	4	Non-coding				NCU	LRRK2	ENSG00000188906	NCU	-0.0335381	17	73	0	3	2	0	1	2	0	2	0	5	0	1	0	2	0	4	3	9	0	3	0	0	2	3	0	1	6	0	0	0	19	0	0
	4	Non-coding				NCU	FAM27L	ENSG00000178130	NCU	-0.0351117	21	109	2	4	3	5	0	7	0	0	2	4	0	1	1	0	2	1	19	12	1	0	1	0	3	2	0	3	8	0	0	1	20	0	0
	4	Non-coding				NCU	C3orf52	ENSG00000114529	NCU	-0.0401907	11	27	0	2	3	2	0	2	0	1	0	0	0	0	1	0	0	2	0	3	0	1	0	0	0	0	0	0	2	0	0	0	6	0	0
Q8TCT7	4	Non-coding				NCU	SPPL2B	ENSG00000005206	NCU	-0.0406495	15	73	0	2	2	1	0	16	1	0	1	1	0	0	3	0	0	0	3	4	0	1	0	0	1	0	0	2	7	0	0	0	21	0	0
Q7L099	4	Non-coding				NCU	RUFY3	ENSG00000018189	NCU	-0.0459876	16	62	1	1	3	4	0	7	0	2	0	4	0	1	0	0	1	2	2	0	0	0	0	0	1	0	2	0	3	0	1	0	22	0	0
Q8N0V5	4	Non-coding				NCU	GCNT2	ENSG00000111846	NCU	-0.0462251	27	201	1	13	6	3	1	19	0	2	3	6	0	2	0	1	2	2	9	14	0	5	1	0	1	4	2	1	11	1	1	1	52	1	0
O75445	4	Non-coding				NCU	USH2A	ENSG00000042781	NCU	-0.0468821	20	80	0	4	3	1	0	5	1	0	2	4	0	1	1	0	2	2	12	11	0	2	0	0	0	2	1	1	3	0	0	0	17	1	0
P55073	4	Non-coding				NCU	DIO3	ENSG00000197406	NCU	-0.0475321	16	68	1	1	3	0	0	5	1	1	1	0	0	0	3	0	0	7	4	2	0	0	1	0	0	1	2	0	3	0	0	0	22	0	0
O15409	4	Non-coding				NCU	FOXP2	ENSG00000128573	NCU	-0.0491465	20	105	0	4	4	2	0	10	0	4	4	1	0	1	2	0	2	2	4	6	1	2	0	0	2	5	0	1	4	0	0	0	31	0	0
Q6W5P4	4	Non-coding				NCU	NPSR1	ENSG00000187258	NCU	-0.0502104	17	55	1	2	1	2	0	2	0	1	2	3	0	1	1	0	0	2	7	7	0	0	0	0	0	0	1	2	2	0	0	0	17	0	0
Q8N490	4	Non-coding				NCU	PNKD	ENSG00000127838	NCU	-0.0545918	15	52	0	4	5	2	0	6	0	0	0	3	0	0	1	0	0	0	2	3	0	1	0	0	0	1	1	1	1	1	0	0	18	0	0
Q9NS85	4	Non-coding				NCU	CA10	ENSG00000154975	NCU	-0.0558357	19	96	0	6	2	5	0	3	0	7	2	4	0	1	0	0	1	1	7	8	0	2	0	1	0	1	2	4	6	0	0	0	25	0	0
Q9Y4J8	4	Non-coding				NCU	DTNA	ENSG00000134769	NCU	-0.0602497	23	195	0	4	3	6	0	9	0	5	1	1	0	1	2	0	1	3	7	9	0	0	1	0	1	4	3	2	2	0	0	1	67	1	1
Q8N9E0	4	Non-coding				NCU	FAM133A	ENSG00000179083	NCU	-0.0602623	17	139	1	0	2	11	1	24	1	4	0	2	0	0	0	0	0	4	4	1	0	2	0	0	0	6	1	2	1	0	0	0	37	0	0
Q8NFF5	4	Non-coding				NCU	FLAD1	ENSG00000160688	NCU	-0.0623167	15	48	0	4	4	1	0	3	0	0	2	1	0	3	0	1	1	1	4	4	0	0	0	0	1	0	0	0	5	0	0	0	12	0	0
	4	Non-coding				NCU	ZNF733P	ENSG00000185037	NCU	-0.0690259	22	263	1	6	9	4	0	15	1	5	3	13	0	1	0	0	3	5	24	22	0	4	0	0	1	5	3	6	13	0	0	0	48	2	0
Q6ZR52	4	Non-coding				NCU	ZNF493	ENSG00000196268	NCU	-0.0711749	20	132	0	6	3	2	0	19	0	4	0	3	1	2	1	0	0	5	2	8	0	1	0	0	1	4	2	1	5	0	1	0	37	0	0
	4	Non-coding				NCU	AC098784.2	ENSG00000266427	NCU	-0.0739628	22	136	0	3	5	6	0	10	1	0	3	8	0	2	1	0	1	3	19	16	0	5	1	0	1	2	3	9	8	0	0	0	14	2	0
Q9UPN3	4	Non-coding				NCU	MACF1	ENSG00000127603	NCU	-0.0746598	30	414	1	22	15	6	3	24	0	6	3	14	1	4	8	1	2	9	24	24	1	6	2	0	2	5	7	7	22	2	1	0	76	1	2
Q7Z407	4	Non-coding				NCU	CSMD3	ENSG00000164796	NCU	-0.0767612	20	227	0	9	3	5	0	13	0	6	0	15	1	1	1	0	1	9	31	19	0	0	1	0	5	2	2	4	12	0	0	0	45	0	0
Q9UF33	4	Non-coding				NCU	EPHA6	ENSG00000080224	NCU	-0.0806154	18	75	1	2	4	0	0	6	0	3	2	2	0	1	1	0	1	3	9	6	0	2	0	0	0	0	2	2	8	0	0	0	19	0	0
P16157	4	Non-coding				NCU	ANK1	ENSG00000029534	NCU	-0.0911403	20	123	0	6	5	4	1	10	0	2	2	2	0	0	1	0	0	5	8	13	0	0	2	0	0	3	0	2	9	0	1	1	33	1	0
Q9H0M5	4	Non-coding				NCU	ZNF700	ENSG00000196757	NCU	-0.0961175	14	33	0	3	2	2	0	1	0	1	1	2	0	0	0	0	0	0	2	3	0	0	0	0	1	2	0	1	3	0	0	0	9	0	0
Q5VU43	4	Non-coding				NCU	PDE4DIP	ENSG00000178104	NCU	-0.104329	29	345	4	19	4	10	1	21	0	4	7	17	0	6	5	1	4	7	10	18	0	11	1	1	3	6	4	10	14	4	1	1	64	2	0
	4	Non-coding				NCU	CHEK2P2	ENSG00000259156	NCU	-0.120086	20	193	0	5	7	1	0	5	0	2	2	13	0	0	0	1	2	0	19	24	0	5	0	1	0	7	1	13	11	0	3	0	41	1	0
A2A3N6	4	Non-coding				NCU	PIPSL	ENSG00000180764	NCU	-0.120739	26	234	1	12	10	8	0	20	1	2	5	8	0	2	4	3	0	3	16	15	0	5	3	0	5	4	2	8	10	2	1	1	42	0	0
	4	Non-coding				NCU	DNM1P47	ENSG00000259660	NCU	-0.13541	24	137	0	8	2	9	1	1	0	6	1	6	0	0	0	1	3	0	8	7	1	2	6	3	4	0	6	5	7	0	3	5	25	0	1
Q03001	4	Non-coding				NCU	DST	ENSG00000151914	NCU	-0.141896	28	886	3	31	33	20	0	40	2	11	10	28	1	12	3	3	9	11	66	39	0	18	3	0	7	7	8	13	45	0	1	1	95	2	0
O94988	4	Non-coding				NCU	FAM13A	ENSG00000138640	NCU	-0.168877	15	77	0	7	1	2	0	5	1	0	0	4	0	0	0	0	0	1	1	4	0	2	1	0	0	2	0	1	8	0	0	0	29	0	0
P08910	4	Non-coding				NCU	ABHD2	ENSG00000140526	NCU	-0.242565	22	151	0	4	1	9	0	6	0	1	2	4	1	2	1	0	0	4	4	8	0	3	0	1	1	1	4	5	8	0	1	0	45	0	0
age_at_diagnosis	1	Risk factor								0.392837		10000
gender	1	Risk factor								0.0899098		10000
LAML	2	Cancer type								1.32449		10000
MESO	2	Cancer type								0.812272		10000
PAAD	2	Cancer type								0.461075		10000
ESCA	2	Cancer type								0.267477		10000
CHOL	2	Cancer type								0.23131		10000
STAD	2	Cancer type								0.212505		10000
SKCM	2	Cancer type								0.113098		10000
UCS	2	Cancer type								0.0878359		10000
BLCA	2	Cancer type								0.0245201		10000
OV	2	Cancer type								-0.0082168		10000
LGG	2	Cancer type								-0.0894721		10000
HNSC	2	Cancer type								-0.182578		10000
LIHC	2	Cancer type								-0.219811		10000
ACC	2	Cancer type								-0.286142		10000
LUSC	2	Cancer type								-0.298766		10000
UVM	2	Cancer type								-0.299115		10000
CESC	2	Cancer type								-0.387986		10000
LUAD	2	Cancer type								-0.392528		10000
DLBC	2	Cancer type								-0.454319		10000
SARC	2	Cancer type								-0.536626		10000
READ	2	Cancer type								-0.852649		10000
COAD	2	Cancer type								-0.888794		10000
KIRC	2	Cancer type								-0.964635		10000
KICH	2	Cancer type								-1.28706		10000
UCEC	2	Cancer type								-1.31935		10000
KIRP	2	Cancer type								-1.32913		10000
PCPG	2	Cancer type								-1.51151		10000
TGCT	2	Cancer type								-1.52658		10000
BRCA	2	Cancer type								-1.55648		10000
THYM	2	Cancer type								-1.62672		10000
THCA	2	Cancer type								-2.24879		10000
PRAD	2	Cancer type								-2.73327		10000
P00533	3	Protein	177	338	257	Furin-like	EGFR	ENSG00000146648	PIU	0.749549	14	113	0	0	5	2	0	4	0	1	49	3	0	0	0	0	19	0	2	2	0	1	0	0	1	0	0	4	9	0	0	0	6	0	0
P00533	3	Protein	505	637	571	GF_recep_IV	EGFR	ENSG00000146648	PIU	0.534227	11	57	0	0	1	1	0	1	0	2	26	2	0	0	0	0	7	0	2	2	0	0	0	0	0	0	0	0	1	0	0	0	10	0	0
Q8NH67	3	Protein	61	341	201	7tm_4	OR52I2	ENSG00000226288	PIU	0.329038	19	71	1	4	3	1	0	4	0	0	2	4	0	1	0	0	2	0	8	5	0	0	1	1	0	3	1	3	6	0	0	0	17	1	0
Q8N162	3	Protein	32	308	170	7tm_4	OR8H2	ENSG00000181767	PIU	0.286662	22	143	1	6	7	2	0	9	0	3	4	7	0	0	0	0	1	7	20	20	1	1	2	0	2	2	2	3	5	0	1	0	22	0	0
Q15831	3	Protein	49	309	179	Pkinase	STK11	ENSG00000118046	PIU	0.262242	16	124	2	1	3	11	1	4	0	3	0	6	0	0	1	0	0	1	60	5	0	0	2	0	0	0	0	0	3	0	1	0	11	0	0
P04637	3	Protein	127	137	132	ubi	TP53	ENSG00000141510	PIU	0.238107	21	148	2	5	18	1	0	11	0	10	5	14	0	0	0	0	11	2	9	13	1	14	4	0	3	1	5	0	12	0	0	0	6	1	0
Q9UJC3	3	Protein	14	720	367	HOOK	HOOK1	ENSG00000134709	PIU	0.225159	24	123	1	5	10	3	1	8	2	2	7	4	0	1	0	0	3	1	2	10	0	1	2	0	1	1	4	1	9	0	1	0	28	0	0
P36888	3	Protein	610	943	776	Pkinase_Tyr	FLT3	ENSG00000122025	PIU	0.214412	20	69	0	4	2	2	1	3	0	1	3	3	0	1	0	7	1	2	5	7	0	1	1	0	0	2	0	1	3	0	0	0	16	0	0
Q5FVE4	3	Protein	57	519	288	AMP-binding	ACSBG2	ENSG00000130377	PIU	0.208517	20	91	0	6	5	3	0	5	0	2	3	2	0	1	1	0	1	1	2	2	0	2	1	0	0	5	1	6	4	0	0	0	27	0	0
P60484	3	Protein	67	173	120	DSPc	PTEN	ENSG00000171862	PIU	0.207333	22	453	0	4	27	8	0	11	0	1	52	6	1	6	2	0	9	0	2	20	0	2	0	0	7	5	4	5	9	0	1	0	206	7	0
P00533	3	Protein	57	168	112	Recep_L_domain	EGFR	ENSG00000146648	PIU	0.204094	12	39	1	1	4	1	0	0	0	0	12	0	0	0	0	0	6	0	3	1	0	1	0	0	0	1	0	0	1	0	0	0	5	0	0
O43869	3	Protein	81	357	219	7tm_4	OR2T1	ENSG00000175143	PIU	0.201101	21	109	1	4	2	0	0	2	0	1	3	7	0	0	2	0	1	3	22	19	0	1	1	0	0	1	2	8	5	0	0	1	16	1	0
P12882	3	Protein	88	770	429	Myosin_head	MYH1	ENSG00000109061	PIU	0.190299	20	166	0	4	10	3	0	9	2	1	5	2	0	2	0	0	5	1	26	25	0	6	1	0	0	3	0	7	3	0	0	1	34	0	0
P31391	3	Protein	64	311	187	7tm_1	SSTR4	ENSG00000132671	PIU	0.183748	20	99	0	2	2	3	0	9	1	0	4	4	0	0	0	1	3	3	13	2	0	1	1	0	2	3	0	1	10	0	0	0	22	1	0
Q8N349	3	Protein	27	306	166	7tm_4	OR2L13	ENSG00000196071	PIU	0.180775	20	131	1	1	5	0	1	10	0	2	3	7	0	1	0	0	0	2	27	29	0	2	1	0	1	6	2	5	7	0	0	0	12	0	0
Q9NYA4	3	Protein	127	519	323	Myotub-related	MTMR4	ENSG00000108389	PIU	0.166756	16	61	0	5	1	3	0	7	0	3	2	4	0	1	0	1	0	5	1	3	0	0	1	0	0	0	0	2	4	0	0	0	15	0	0
P68104	3	Protein	333	442	387	GTP_EFTU_D3	EEF1A1	ENSG00000156508	PIU	0.16507	12	31	0	2	2	0	0	0	0	0	2	4	0	0	2	0	0	5	0	0	0	0	0	0	0	1	1	1	2	0	0	1	2	0	0
Q13224	3	Protein	60	371	215	ANF_receptor	GRIN2B	ENSG00000273079	PIU	0.162911	19	70	0	1	2	3	0	5	0	0	3	5	0	2	0	0	1	2	9	7	0	1	1	0	1	1	0	4	3	0	2	0	15	0	0
Q8NH69	3	Protein	31	307	169	7tm_4	OR5W2	ENSG00000187612	PIU	0.157333	22	141	1	5	2	2	0	8	0	3	8	7	0	3	0	0	2	3	24	21	1	5	1	0	3	3	0	3	7	0	0	0	19	1	0
Q86YV9	3	Protein	1	773	387	HPS6	HPS6	ENSG00000166189	PIU	0.153332	20	90	0	2	4	3	0	7	0	2	4	6	0	3	1	0	2	1	2	4	0	1	0	0	1	1	1	5	7	0	0	0	26	0	0
Q8WV15	3	Protein	4	326	165	FAM70	TMEM255B	ENSG00000184497	PIU	0.151559	16	73	0	4	1	1	0	6	0	1	2	0	0	1	0	0	0	0	5	7	0	2	0	0	2	2	1	0	15	0	2	0	17	0	0
Q96JB1	3	Protein	1808	2039	1923	AAA_6	DNAH8	ENSG00000124721	PIU	0.150634	14	61	0	3	6	4	0	7	0	0	3	2	0	0	0	0	0	0	0	7	0	0	1	0	0	1	3	1	6	0	0	0	11	0	1
Q9H344	3	Protein	31	310	170	7tm_4	OR51I2	ENSG00000187918	PIU	0.140255	22	83	1	2	3	1	0	5	2	1	1	5	0	1	1	0	1	2	9	8	0	1	2	0	0	2	2	4	6	0	0	0	19	0	0
P08236	3	Protein	329	631	480	Glyco_hydro_2_C	GUSB	ENSG00000169919	PIU	0.13797	17	53	0	2	4	3	1	3	0	1	0	3	0	3	0	0	2	2	4	4	0	2	0	0	0	0	1	1	4	0	0	0	10	0	0
P47870	3	Protein	249	507	378	Neur_chan_memb	GABRB2	ENSG00000145864	PIU	0.134961	20	96	1	6	5	1	0	5	1	0	8	5	0	0	0	0	3	2	5	6	0	1	0	0	0	3	1	4	4	0	1	0	22	2	0
Q06124	3	Protein	273	524	398	Y_phosphatase	PTPN11	ENSG00000179295	PIU	0.134622	16	60	0	4	0	0	0	5	0	0	7	0	0	0	0	1	5	2	4	1	0	1	0	0	1	2	2	4	5	0	0	1	15	0	0
P68104	3	Protein	425	435	430	methy_r	EEF1A1	ENSG00000156508	PIU	0.134182	7	17	0	2	0	0	0	0	0	0	1	1	0	0	1	0	0	4	0	0	0	0	0	0	0	0	1	0	0	0	0	1	0	0	0
P68104	3	Protein	427	437	432	pt	EEF1A1	ENSG00000156508	PIU	0.134182	7	17	0	2	0	0	0	0	0	0	1	1	0	0	1	0	0	4	0	0	0	0	0	0	0	0	1	0	0	0	0	1	0	0	0
P16234	3	Protein	216	307	261	I-set	PDGFRA	ENSG00000134853	PIU	0.130839	12	36	0	0	0	0	0	4	0	1	5	2	0	1	0	0	3	0	5	1	0	1	0	0	0	1	0	0	1	0	0	0	8	0	0
Q7L5Y6	3	Protein	142	547	344	Det1	DET1	ENSG00000140543	PIU	0.129154	17	83	0	2	4	3	0	7	0	2	2	3	0	2	1	0	0	0	5	8	0	0	2	0	2	1	0	2	5	0	0	0	26	0	0
P21453	3	Protein	62	311	186	7tm_1	S1PR1	ENSG00000170989	PIU	0.122764	18	80	0	6	0	0	0	7	0	1	3	2	0	0	0	0	1	0	10	9	0	3	2	0	1	1	1	1	2	0	1	0	14	1	0
Q9NTJ3	3	Protein	83	1274	678	SMC_N	SMC4	ENSG00000113810	PIU	0.122253	25	239	3	15	7	9	0	18	1	2	1	9	0	1	1	1	4	2	15	11	0	6	1	1	0	6	1	4	18	0	0	0	49	2	0
Q8TDX9	3	Protein	702	1325	1013	REJ	PKD1L1	ENSG00000158683	PIU	0.118682	18	98	0	3	5	2	0	7	0	2	2	3	0	0	1	0	1	3	12	7	0	2	0	0	3	3	0	3	9	0	0	0	22	0	0
P08684	3	Protein	38	493	265	p450	CYP3A4	ENSG00000160868	PIU	0.114755	13	73	0	7	4	0	0	5	0	0	2	3	0	0	0	0	3	0	5	3	0	0	0	0	0	1	2	7	3	0	0	0	20	0	0
P04637	3	Protein	206	216	211	pt	TP53	ENSG00000141510	PIU	0.114653	23	182	1	6	20	0	0	18	0	7	8	20	2	2	0	0	13	4	6	18	1	11	6	0	2	3	7	1	9	0	0	0	12	2	0
G3V0H7	3	Protein	1	574	287	OATP	SLCO1B7	ENSG00000205754	PIU	0.11358	20	156	0	8	7	1	0	11	0	3	6	3	0	2	0	3	2	1	11	23	0	2	1	0	0	6	2	12	11	0	0	0	26	0	0
Q13488	3	Protein	27	825	426	V_ATPase_I	TCIRG1	ENSG00000110719	PIU	0.11122	19	74	1	5	3	2	0	8	0	1	3	6	0	1	2	0	2	0	2	3	0	1	1	0	1	0	0	0	7	0	0	0	19	0	1
P20061	3	Protein	8	329	168	Cobalamin_bind	TCN1	ENSG00000134827	PIU	0.110895	18	69	0	2	4	2	0	3	0	1	4	4	0	0	0	0	1	3	6	4	0	3	1	0	1	3	0	2	4	0	0	0	17	0	0
P04637	3	Protein	95	289	192	P53	TP53	ENSG00000141510	PIU	0.107019	31	3358	8	172	289	17	4	194	4	133	110	292	14	9	6	7	233	91	198	319	12	300	92	1	46	91	64	7	173	0	1	4	179	45	0
O94876	3	Protein	231	640	435	Tmemb_cc2	TMCC1	ENSG00000172765	PIU	0.105147	17	85	3	7	7	3	0	7	0	0	1	6	0	0	0	1	0	2	1	11	0	3	1	0	1	0	0	0	8	0	2	0	16	0	0
Q9ULB4	3	Protein	492	589	540	Cadherin	CDH9	ENSG00000113100	PIU	0.105145	16	47	0	2	2	2	0	5	0	1	2	2	0	0	0	0	1	1	4	4	0	0	0	0	2	2	0	1	5	0	0	0	9	0	0
P46059	3	Protein	81	477	279	PTR2	SLC15A1	ENSG00000088386	PIU	0.104191	14	64	0	2	5	1	0	5	0	0	1	0	0	0	0	0	0	0	6	5	0	3	0	0	0	2	1	2	3	0	0	0	18	1	0
P04637	3	Protein	204	214	209	methy_r	TP53	ENSG00000141510	PIU	0.100007	22	196	1	9	18	0	0	19	0	8	6	22	3	2	0	0	11	7	10	18	0	10	7	0	2	4	7	1	10	0	0	0	15	2	0
P14679	3	Protein	170	403	286	Tyrosinase	TYR	ENSG00000077498	PIU	0.0993151	18	77	0	4	3	0	0	5	0	2	5	4	0	0	0	0	1	1	11	9	0	2	2	0	1	1	0	2	7	0	0	0	8	1	0
Q14832	3	Protein	67	475	271	ANF_receptor	GRM3	ENSG00000198822	PIU	0.098989	23	157	3	4	10	1	1	10	0	5	9	16	0	0	1	1	4	3	8	14	0	3	0	0	2	1	1	3	14	0	0	0	26	1	0
Q8NA70	3	Protein	1	258	129	FAM47	FAM47B	ENSG00000189132	PIU	0.0977379	17	123	0	7	7	3	0	15	1	0	1	6	0	0	1	0	3	0	22	5	0	0	1	0	2	4	0	2	9	0	0	0	21	0	0
Q9Y693	3	Protein	8	193	100	L_HMGIC_fpl	LHFPL6	ENSG00000183722	PIU	0.0964486	14	35	1	2	0	1	0	5	0	0	0	2	0	0	0	0	1	1	4	4	1	0	0	0	1	1	0	0	3	0	0	0	7	0	0
Q96LP6	3	Protein	96	359	227	DUF4607	C12orf42	ENSG00000179088	PIU	0.0929323	18	74	0	2	2	3	0	7	0	0	0	3	0	0	0	0	2	1	7	8	0	1	1	0	1	3	1	1	8	0	0	0	16	2	0
Q8IYM1	3	Protein	46	323	184	Septin	2012-09-01	ENSG00000140623	PIU	0.0914286	14	63	0	2	4	5	0	2	0	0	8	4	0	0	1	0	0	0	3	6	0	2	1	0	0	0	0	2	3	0	0	0	16	0	0
P05771	3	Protein	342	600	471	Pkinase	PRKCB	ENSG00000166501	PIU	0.0885188	19	78	0	1	4	2	0	6	1	1	3	1	0	1	0	0	0	1	15	7	0	5	1	0	0	2	0	1	4	0	0	0	15	0	1
P48664	3	Protein	58	522	290	SDF	SLC1A6	ENSG00000105143	PIU	0.0873046	25	128	1	4	8	1	0	16	1	2	8	1	0	1	2	1	4	5	10	8	0	3	1	0	1	4	0	5	11	0	1	0	21	1	0
Q9BV94	3	Protein	42	482	262	Glyco_hydro_47	EDEM2	ENSG00000088298	PIU	0.0852718	18	60	0	4	4	4	1	9	0	0	2	3	0	0	0	0	2	3	6	1	0	1	1	0	1	0	2	1	2	0	0	0	11	0	0
Q8WXR4	3	Protein	27	293	160	Pkinase	MYO3B	ENSG00000071909	PIU	0.0851237	18	44	0	2	0	3	0	3	0	0	2	1	0	1	0	0	1	1	1	1	0	2	1	0	1	2	2	3	1	0	0	0	11	0	0
Q8NGZ6	3	Protein	31	308	169	7tm_4	OR6F1	ENSG00000169214	PIU	0.0847639	18	144	0	7	2	1	0	8	0	0	3	8	1	2	0	0	3	2	30	31	0	0	1	0	0	2	0	5	11	0	0	0	17	1	0
Q92621	3	Protein	14	1684	849	Nup192	NUP205	ENSG00000155561	PIU	0.0834909	24	263	1	21	8	4	0	25	0	0	5	10	1	4	5	2	2	2	16	16	0	8	3	1	3	4	3	3	20	0	0	0	42	0	0
O94929	3	Protein	273	647	460	AbLIM_anchor	ABLIM3	ENSG00000173210	PIU	0.082361	22	85	1	2	4	1	0	10	1	0	2	3	0	1	1	0	6	1	12	4	2	4	1	0	0	2	0	1	3	0	0	1	17	0	0
Q495T6	3	Protein	111	511	311	Peptidase_M13_N	MMEL1	ENSG00000142606	PIU	0.0809276	18	75	0	2	5	8	0	7	0	0	3	4	0	3	0	0	1	2	8	4	0	1	1	0	0	1	0	3	5	0	0	0	12	3	0
Q8N4N8	3	Protein	219	543	381	Kinesin	KIF2B	ENSG00000141200	PIU	0.0806945	21	139	0	3	4	0	0	9	0	2	9	4	0	0	0	1	2	3	24	15	0	1	1	1	1	3	2	4	14	0	0	0	22	1	0
P18505	3	Protein	37	243	140	Neur_chan_LBD	GABRB1	ENSG00000163288	PIU	0.0799046	16	64	0	3	2	0	0	5	0	3	3	2	0	0	0	0	0	2	8	6	1	1	3	0	0	2	0	1	3	0	0	0	14	0	0
Q3V6T2	3	Protein	14	594	304	HOOK	CCDC88A	ENSG00000115355	PIU	0.0787667	18	103	1	9	9	4	0	7	0	2	2	5	0	2	0	0	2	3	4	4	0	3	0	0	1	1	0	0	5	0	0	0	27	0	0
P48169	3	Protein	263	538	400	Neur_chan_memb	GABRA4	ENSG00000109158	PIU	0.0787458	21	128	0	9	8	4	1	5	0	2	4	3	0	1	0	0	1	4	21	7	0	0	1	1	1	2	0	3	6	0	0	0	25	1	0
Q2NKJ3	3	Protein	61	1201	631	CTC1	CTC1	ENSG00000178971	PIU	0.0777554	23	156	0	5	4	7	1	14	0	1	3	7	0	2	1	1	3	4	10	5	0	3	1	0	5	0	3	4	10	0	2	0	33	0	0
Q9NZP6	3	Protein	154	383	268	POM121	NPAP1	ENSG00000185823	PIU	0.0774605	17	108	2	0	3	2	0	8	0	4	4	6	0	0	0	0	5	2	18	12	0	2	1	0	0	3	0	4	12	0	0	0	15	0	0
Q5I7T1	3	Protein	31	427	229	DIE2_ALG10	ALG10B	ENSG00000175548	PIU	0.0742867	21	92	0	5	5	2	0	6	0	0	4	1	0	1	1	0	1	1	6	4	0	3	1	0	1	2	0	1	11	0	1	0	20	1	0
P12883	3	Protein	843	1924	1383	Myosin_tail_1	MYH7	ENSG00000092054	PIU	0.0722112	23	288	0	14	16	6	0	19	0	6	5	9	0	3	3	0	3	5	35	23	0	3	2	0	4	4	4	9	22	0	1	0	45	2	0
P00533	3	Protein	712	968	840	Pkinase_Tyr	EGFR	ENSG00000146648	PIU	0.0692259	18	123	0	1	3	2	0	2	0	0	7	4	0	1	0	0	5	3	58	4	0	1	1	0	0	1	1	2	3	0	0	0	9	0	0
Q8NGP6	3	Protein	30	307	168	7tm_4	OR5M8	ENSG00000181371	PIU	0.0691774	20	99	0	2	3	0	0	7	1	1	3	6	0	2	0	0	3	1	12	14	0	1	0	0	1	3	1	1	11	0	0	0	20	1	0
Q9HBW9	3	Protein	424	660	542	7tm_2	ADGRL4	ENSG00000162618	PIU	0.0675676	20	82	1	5	4	2	0	5	0	0	3	3	0	0	1	1	1	4	10	7	1	1	0	0	0	0	0	4	5	0	1	0	16	0	1
O95985	3	Protein	169	583	376	Topoisom_bac	TOP3B	ENSG00000100038	PIU	0.0659232	19	63	0	2	3	3	1	7	0	3	1	5	0	1	1	0	0	2	4	4	0	1	0	0	2	1	0	1	6	0	0	0	9	0	0
P04259	3	Protein	162	475	318	Filament	KRT6B	ENSG00000185479	PIU	0.0653531	16	69	0	1	4	4	0	8	0	0	2	0	0	1	0	0	5	2	10	4	0	2	0	0	2	0	1	1	4	0	0	0	15	0	0
P16662	3	Protein	24	526	275	UDPGT	UGT2B7	ENSG00000171234	PIU	0.0645454	20	112	0	2	3	1	0	6	2	0	3	6	1	2	1	0	3	2	14	6	0	0	0	0	3	4	0	7	6	0	1	0	26	0	0
Q9UPU3	3	Protein	228	658	443	Sortilin-Vps10	SORCS3	ENSG00000156395	PIU	0.0625339	22	149	2	7	4	2	0	4	1	5	1	7	0	0	1	0	1	4	19	18	0	3	3	0	2	3	1	5	12	0	0	0	28	0	0
Q9Y4D7	3	Protein	1345	1888	1616	Plexin_cytopl	PLXND1	ENSG00000004399	PIU	0.0613242	20	97	0	7	4	6	0	14	0	2	0	4	0	1	2	0	1	5	5	5	0	0	1	0	3	1	0	1	9	0	1	1	19	0	0
Q8ND04	3	Protein	41	985	513	Smg8_Smg9	SMG8	ENSG00000167447	PIU	0.0591109	21	171	0	10	13	6	1	9	0	4	6	11	0	4	1	0	1	3	11	11	0	4	1	1	0	3	0	4	13	0	0	0	32	0	0
P48165	3	Protein	3	229	116	Connexin	GJA8	ENSG00000121634	PIU	0.0590931	19	92	1	4	0	1	0	11	0	1	1	4	0	1	0	0	0	2	11	10	0	4	1	0	4	3	1	1	8	0	0	0	17	0	0
P63252	3	Protein	48	373	210	IRK	KCNJ2	ENSG00000123700	PIU	0.0582605	20	92	2	6	4	2	0	8	0	0	2	3	0	1	1	0	3	1	13	8	0	0	2	0	1	1	1	2	4	0	0	0	19	0	0
Q8N1K5	3	Protein	281	530	405	CABIT	THEMIS	ENSG00000172673	PIU	0.0570825	17	71	0	2	1	0	0	7	0	1	2	0	0	1	1	0	0	2	11	4	0	0	1	0	3	1	0	2	8	0	1	0	19	0	0
O95239	3	Protein	15	336	175	Kinesin	KIF4A	ENSG00000090889	PIU	0.0567224	14	45	0	3	4	3	0	5	0	0	2	1	0	0	0	0	0	0	1	1	0	1	0	0	0	3	0	2	2	0	0	1	13	0	0
Q8TCW7	3	Protein	44	314	179	Zona_pellucida	ZPLD1	ENSG00000170044	PIU	0.0560891	20	65	1	1	6	2	0	5	1	0	1	3	0	1	1	0	2	3	8	7	0	1	0	0	0	1	0	3	2	0	0	0	12	1	0
P59535	3	Protein	13	314	163	TAS2R	TAS2R40	ENSG00000221937	PIU	0.0554453	16	55	1	3	2	0	0	4	0	0	1	4	0	0	0	0	2	0	5	7	1	1	0	0	0	0	1	2	3	1	0	0	15	0	0
Q9BYG8	3	Protein	4	484	244	Gasdermin	GSDMC	ENSG00000147697	PIU	0.0549345	20	109	0	4	10	2	0	9	0	5	1	4	0	0	0	0	2	4	7	2	0	0	1	0	1	3	1	4	14	0	0	1	26	1	0
Q8TEL6	3	Protein	407	714	560	DUF3689	TRPC4AP	ENSG00000100991	PIU	0.0534362	14	48	0	3	5	2	0	4	0	0	1	1	0	3	1	0	0	2	1	4	0	0	0	0	0	1	0	0	1	0	0	0	14	0	0
Q9P241	3	Protein	128	397	262	E1-E2_ATPase	ATP10D	ENSG00000145246	PIU	0.051815	18	63	0	3	4	4	0	5	0	0	1	2	0	2	1	0	2	2	3	8	0	1	0	0	1	1	0	2	6	0	0	0	12	0	0
P05060	3	Protein	26	677	351	Granin	CHGB	ENSG00000089199	PIU	0.0511641	24	166	1	10	9	4	0	10	0	1	8	5	0	1	1	0	4	3	16	11	0	4	1	0	1	4	1	13	15	0	1	0	19	1	0
Q9Y2K3	3	Protein	105	778	441	Myosin_head	MYH15	ENSG00000144821	PIU	0.0493852	21	131	2	8	4	5	0	8	0	0	4	8	0	0	1	0	3	4	9	15	0	2	1	0	2	2	2	5	4	1	0	0	29	0	0
Q13485	3	Protein	321	530	425	MH2	SMAD4	ENSG00000141646	PIU	0.0479166	16	173	0	6	4	9	0	30	0	10	0	6	0	0	0	0	0	3	11	3	0	1	22	0	5	12	0	1	30	0	0	0	12	0	0
Q5BKX8	3	Protein	27	264	145	PTRF_SDPR	CAVIN4	ENSG00000170681	PIU	0.0478251	15	58	1	0	2	1	0	9	1	0	0	0	1	1	0	0	0	1	6	7	0	0	0	0	0	1	0	1	3	1	0	0	15	0	0
Q15878	3	Protein	1152	1433	1292	Ion_trans	CACNA1E	ENSG00000198216	PIU	0.0477179	17	107	0	5	4	3	0	9	0	2	1	1	0	0	0	0	2	5	16	7	0	0	0	0	5	2	0	1	10	0	0	0	26	1	0
P29803	3	Protein	63	360	211	E1_dh	PDHA2	ENSG00000163114	PIU	0.0476272	22	127	0	5	2	5	0	11	1	2	3	11	1	0	0	1	1	4	20	10	0	0	1	0	1	4	2	3	7	1	0	0	14	0	0
Q8TDB8	3	Protein	37	489	263	Sugar_tr	SLC2A14	ENSG00000173262	PIU	0.0449532	23	114	0	3	1	1	0	11	1	2	6	6	0	4	2	0	2	1	9	10	0	2	1	0	0	4	0	3	6	0	2	1	30	1	0
O00222	3	Protein	595	840	717	7tm_3	GRM8	ENSG00000179603	PIU	0.0408872	18	106	0	3	3	1	0	14	0	3	3	5	1	0	0	0	1	0	14	14	0	2	0	0	1	1	1	5	13	0	0	0	17	0	0
P78329	3	Protein	52	515	283	p450	CYP4F2	ENSG00000186115	PIU	0.0408688	21	136	0	6	6	0	0	10	0	4	6	5	0	1	2	0	0	0	13	7	1	5	1	1	1	1	2	3	14	0	0	0	31	1	0
O96005	3	Protein	57	497	277	CLPTM1	CLPTM1	ENSG00000104853	PIU	0.037968	16	63	0	6	3	2	0	4	0	0	2	0	0	1	0	0	1	2	5	3	0	2	0	0	3	1	2	0	5	0	0	0	14	0	0
A4D2G3	3	Protein	30	307	168	7tm_4	OR2A25	ENSG00000221933	PIU	0.0376887	14	78	0	3	0	0	0	4	0	0	3	5	0	0	0	0	3	1	16	8	0	0	1	0	0	2	2	3	3	0	0	0	15	0	0
P23109	3	Protein	329	736	532	A_deaminase	AMPD1	ENSG00000116748	PIU	0.0367699	21	108	0	4	6	3	1	7	0	2	5	2	1	2	0	0	0	2	10	4	0	3	3	0	1	4	1	2	7	0	0	0	27	0	0
Q9UKB5	3	Protein	181	388	284	AJAP1_PANP_C	AJAP1	ENSG00000196581	PIU	0.0365188	21	68	0	2	4	2	0	5	0	1	1	2	1	0	1	0	1	2	5	2	0	2	2	0	3	1	0	3	8	0	2	0	16	0	0
O00566	3	Protein	20	654	337	Mpp10	MPHOSPH10	ENSG00000124383	PIU	0.0334778	19	129	0	4	6	5	0	9	0	0	2	3	1	3	3	0	0	2	9	9	0	2	0	0	1	0	1	4	7	0	0	0	35	1	0
Q86XW9	3	Protein	159	300	229	NDK	NME9	ENSG00000181322	PIU	0.0313537	15	28	0	1	1	1	0	2	0	1	0	2	0	1	0	0	0	0	1	1	0	1	0	0	0	2	2	1	0	0	0	1	10	0	0
Q8N808	3	Protein	37	174	105	EamA	SLC35G3	ENSG00000164729	PIU	0.0295434	13	39	0	4	2	1	0	6	0	0	2	2	0	1	0	0	0	0	4	3	0	1	1	0	0	0	0	0	5	0	0	0	6	0	0
P01116	3	Protein	5	165	85	Ras	KRAS	ENSG00000133703	PIU	0.026143	29	778	0	16	6	16	2	174	2	2	2	1	0	2	5	6	2	5	157	7	1	6	118	0	2	59	2	4	40	13	4	1	100	7	0
P02549	3	Protein	2157	2258	2207	Spectrin	SPTA1	ENSG00000163554	PIU	0.0259917	13	41	1	2	3	0	0	5	0	1	2	0	0	0	0	0	0	1	8	1	0	0	0	0	1	0	0	1	6	0	0	0	7	0	0
P25021	3	Protein	35	288	161	7tm_1	HRH2	ENSG00000113749	PIU	0.0247825	15	70	0	0	3	3	0	13	0	1	2	2	0	0	0	0	1	0	12	6	0	1	0	0	1	0	1	0	5	0	1	0	14	0	0
Q7Z3U7	3	Protein	934	1708	1321	Mon2_C	MON2	ENSG00000061987	PIU	0.023929	18	114	0	7	5	1	0	12	0	0	2	3	0	0	4	0	2	2	2	7	0	6	0	0	2	3	1	2	11	0	0	0	25	0	0
Q9P2R6	3	Protein	568	1565	1066	Atrophin-1	RERE	ENSG00000142599	PIU	0.0238509	22	130	0	8	6	4	0	11	0	2	5	4	0	1	4	0	1	2	2	4	0	5	3	0	2	3	1	3	22	0	0	0	27	1	0
Q13485	3	Protein	36	137	86	MH1	SMAD4	ENSG00000141646	PIU	0.0234664	15	47	0	1	2	1	0	9	0	0	1	3	0	0	1	1	0	2	4	0	0	0	4	0	0	4	1	0	5	0	0	0	6	0	0
Q9Y5H8	3	Protein	356	446	401	Cadherin	PCDHA3	ENSG00000255408	PIU	0.0220374	14	33	1	1	1	0	0	5	0	0	1	0	0	1	0	0	0	1	6	2	0	1	0	0	0	1	0	1	1	0	0	0	8	0	0
P29474	3	Protein	522	698	610	Flavodoxin_1	NOS3	ENSG00000164867	PIU	0.0213053	15	39	2	2	2	0	1	3	0	0	3	1	0	0	0	0	1	0	3	1	0	0	2	0	0	0	0	4	1	0	0	1	9	0	0
Q9NPH5	3	Protein	423	561	492	NAD_binding_6	NOX4	ENSG00000086991	PIU	0.0185179	13	39	0	1	0	0	0	5	1	1	2	0	0	1	0	0	0	2	4	6	0	0	0	0	1	0	0	1	3	0	0	0	10	0	0
Q9NZL6	3	Protein	235	449	342	RasGEF	RGL1	ENSG00000143344	PIU	0.0184569	14	45	1	2	0	3	0	3	0	1	0	2	0	0	0	0	0	1	0	6	0	0	0	0	1	1	0	0	3	0	1	1	17	0	0
Q9Y623	3	Protein	847	1928	1387	Myosin_tail_1	MYH4	ENSG00000264424	PIU	0.0176883	24	263	1	13	9	5	0	13	0	4	9	11	0	6	1	1	7	7	27	32	0	6	2	0	6	5	5	11	11	0	0	0	38	0	1
Q16445	3	Protein	247	399	323	Neur_chan_memb	GABRA6	ENSG00000145863	PIU	0.0147284	17	58	0	1	3	0	0	4	0	2	5	0	0	0	0	0	3	2	10	6	1	3	0	0	0	1	1	3	1	0	1	0	10	0	0
P51793	3	Protein	162	565	363	Voltage_CLC	CLCN4	ENSG00000073464	PIU	0.0136082	19	69	0	1	5	4	0	9	0	0	1	1	0	1	0	0	3	2	5	2	0	2	1	0	1	1	2	0	3	0	0	0	19	1	0
Q0ZLH3	3	Protein	1	283	142	Gasdermin	PJVK	ENSG00000204311	PIU	0.013433	17	62	0	1	4	3	1	2	0	2	2	1	0	1	0	0	4	1	4	6	0	0	0	0	0	0	0	3	2	0	0	0	15	1	0
P47898	3	Protein	57	338	197	7tm_1	HTR5A	ENSG00000157219	PIU	0.0129243	22	111	1	2	5	1	1	9	0	0	7	8	0	1	0	0	2	1	10	13	0	1	2	0	0	3	0	2	8	1	0	1	21	1	0
Q96CM8	3	Protein	78	516	297	AMP-binding	ACSF2	ENSG00000167107	PIU	0.0123442	18	60	0	6	1	7	0	3	0	3	2	3	0	2	6	1	0	0	1	3	0	1	1	0	0	0	3	1	2	0	0	0	11	0	0
Q8N2Q7	3	Protein	51	623	337	COesterase	NLGN1	ENSG00000169760	PIU	0.0112943	20	186	1	8	4	6	0	12	1	8	2	11	0	1	1	0	2	10	21	25	0	4	1	0	0	4	0	0	12	0	0	0	26	0	0
Q99798	3	Protein	67	503	285	Aconitase	ACO2	ENSG00000100412	PIU	0.0103987	17	52	0	4	2	1	1	5	0	0	1	2	0	0	1	1	2	2	1	3	0	0	0	0	0	0	1	1	5	0	0	0	18	0	0
Q9H7F0	3	Protein	236	487	361	E1-E2_ATPase	ATP13A3	ENSG00000133657	PIU	0.00988326	11	33	0	1	1	0	2	4	0	1	0	1	0	0	0	0	0	1	0	3	0	0	0	0	1	0	0	0	3	0	0	0	13	0	0
Q6ZMR5	3	Protein	190	415	302	Trypsin	TMPRSS11A	ENSG00000187054	PIU	0.00986923	16	51	0	2	2	2	1	6	0	1	4	0	0	1	1	0	0	0	7	4	0	0	0	0	0	1	1	1	3	0	0	0	12	0	0
Q9HBL7	3	Protein	1	134	67	DUF2368	PLGRKT	ENSG00000107020	PIU	0.00972503	11	27	0	4	0	1	0	2	0	0	2	0	0	0	0	0	0	0	2	3	0	1	0	0	1	0	2	0	2	0	0	0	6	0	0
Q9GZV3	3	Protein	42	442	242	SSF	SLC5A7	ENSG00000115665	PIU	0.00966108	20	109	1	4	7	0	0	4	0	1	9	8	0	0	1	0	0	3	14	7	0	6	1	0	3	2	1	6	8	0	0	0	14	1	0
Q9NQR4	3	Protein	5	256	130	CN_hydrolase	NIT2	ENSG00000114021	PIU	0.00796952	19	49	0	0	2	1	0	2	0	1	1	2	0	4	1	1	2	1	2	2	0	3	0	0	0	2	1	2	3	0	0	0	14	0	0
O14975	3	Protein	59	488	273	AMP-binding	SLC27A2	ENSG00000140284	PIU	0.00775102	16	64	0	9	1	2	0	5	0	0	5	2	0	1	0	0	1	0	2	7	1	1	0	0	0	1	0	4	8	0	0	0	13	0	0
P20309	3	Protein	85	544	314	7tm_1	CHRM3	ENSG00000133019	PIU	0.00702589	23	141	0	7	2	2	0	9	3	3	6	6	0	1	1	0	2	6	15	15	0	4	0	1	1	2	0	6	11	1	0	1	28	0	0
Q9Y6D9	3	Protein	54	716	385	MAD	MAD1L1	ENSG00000002822	PIU	0.00398924	19	120	1	3	7	2	0	13	0	0	1	4	0	0	1	0	0	2	4	8	0	2	1	0	3	2	0	2	12	0	0	0	28	3	0
P06400	3	Protein	646	765	705	RB_B	RB1	ENSG00000139687	PIU	0.00249925	18	61	0	9	2	3	0	2	0	0	6	1	1	1	0	0	0	2	5	4	0	2	0	0	0	1	2	1	1	0	0	0	15	2	0
Q9P2K9	3	Protein	412	780	596	Patched	DISP3	ENSG00000204624	PIU	0.00149138	19	78	1	4	2	4	0	7	0	4	0	1	0	1	1	0	1	1	14	3	0	2	0	0	1	3	3	0	11	0	0	0	13	0	0
P00734	3	Protein	364	613	488	Trypsin	F2	ENSG00000180210	PIU	0.000730784	13	38	0	0	2	1	0	5	0	3	4	0	0	0	0	0	1	0	1	2	0	3	0	0	0	2	1	0	7	0	0	0	6	0	0
O43704	3	Protein	38	289	163	Sulfotransfer_1	SULT1B1	ENSG00000173597	PIU	0.00011627	16	87	0	7	5	3	0	5	0	0	8	3	0	0	0	1	2	0	10	7	0	3	0	0	0	2	2	0	3	0	0	0	22	1	0
Q8IVH4	3	Protein	101	384	242	ArgK	MMAA	ENSG00000151611	PIU	-0.000103013	16	48	1	3	3	2	0	5	0	0	1	1	0	0	1	0	0	0	4	3	0	1	1	0	0	3	0	2	2	0	0	0	13	0	0
Q6UWI2	3	Protein	15	310	162	PARM	PARM1	ENSG00000169116	PIU	-0.000577506	19	51	0	1	2	1	0	5	0	3	1	2	0	0	0	0	2	3	3	2	1	1	1	0	1	0	0	3	3	0	0	0	13	1	0
Q92845	3	Protein	13	720	366	KAP	KIFAP3	ENSG00000075945	PIU	-0.00070089	21	131	1	12	7	5	0	9	0	1	3	4	0	1	0	0	3	3	7	16	0	1	1	0	1	2	1	2	11	0	0	0	30	0	0
Q9HD45	3	Protein	57	546	301	EMP70	TM9SF3	ENSG00000077147	PIU	-0.000793705	18	75	0	3	4	3	1	10	0	0	1	7	0	0	1	0	0	1	4	2	1	0	1	0	0	1	0	1	13	0	0	0	16	2	0
Q13936	3	Protein	523	764	643	Ion_trans	CACNA1C	ENSG00000151067	PIU	-0.00109158	14	57	0	3	1	2	0	6	0	1	0	2	0	1	0	0	0	0	5	11	0	1	0	0	0	1	0	1	5	0	0	0	14	0	0
Q9UHC6	3	Protein	827	945	886	Laminin_G_2	CNTNAP2	ENSG00000174469	PIU	-0.00228431	17	40	0	3	0	2	0	2	0	1	1	2	0	1	0	0	0	0	1	4	0	1	2	0	0	1	1	2	5	0	0	1	9	0	0
Q9Y2K9	3	Protein	812	1073	942	Lgl_C	STXBP5L	ENSG00000145087	PIU	-0.00280316	19	61	0	2	1	2	0	6	0	3	1	3	0	0	1	0	1	1	2	7	0	0	2	0	0	3	1	3	4	0	0	0	10	2	0
Q8WZ42	3	Protein	13750	13832	13791	I-set	TTN	ENSG00000155657	PIU	-0.00299431	16	30	1	3	2	1	0	1	0	1	0	0	0	0	0	0	1	1	2	5	0	1	1	0	1	2	0	0	5	0	0	0	2	0	0
P48651	3	Protein	96	372	234	PSS	PTDSS1	ENSG00000156471	PIU	-0.0030643	16	67	0	3	4	2	0	3	0	0	1	6	0	1	0	0	1	1	9	6	0	0	1	0	0	2	0	1	5	0	0	0	14	0	0
A0A0C4DH43	3	Protein	24	119	71	V-set	IGHV2-70D	ENSG00000211974	PIU	-0.00359457	15	102	0	1	2	1	0	2	17	1	1	2	0	0	0	0	0	0	7	1	0	0	0	0	1	2	0	2	2	0	0	0	7	0	0
O75355	3	Protein	49	480	264	GDA1_CD39	ENTPD3	ENSG00000168032	PIU	-0.00366453	11	52	0	5	0	2	0	5	0	0	1	1	0	0	0	0	0	0	0	2	0	4	0	0	2	0	0	3	3	0	0	0	19	0	0
Q6ZQR2	3	Protein	101	240	170	DUF4483	CFAP77	ENSG00000188523	PIU	-0.00469892	13	34	0	2	0	2	0	6	0	0	3	1	0	0	0	0	0	2	4	1	0	2	0	0	0	1	0	1	3	0	0	0	5	0	0
Q9P283	3	Protein	128	534	331	Sema	SEMA5B	ENSG00000082684	PIU	-0.00587301	16	77	0	6	5	4	0	5	0	0	0	7	0	0	1	0	0	3	7	8	0	1	0	0	2	0	1	1	8	0	0	0	16	1	0
Q9UBL9	3	Protein	26	386	206	P2X_receptor	P2RX2	ENSG00000187848	PIU	-0.00724355	19	58	0	6	2	4	0	3	0	1	0	1	0	4	1	0	1	0	5	5	0	2	1	0	0	2	2	1	9	0	0	0	6	1	0
Q8TBB6	3	Protein	53	443	248	AA_permease_2	SLC7A14	ENSG00000013293	PIU	-0.00794799	20	77	0	4	1	5	0	1	0	2	2	4	0	1	1	1	2	0	5	6	0	1	0	0	1	1	1	2	8	0	0	0	24	0	0
P36544	3	Protein	237	487	362	Neur_chan_memb	CHRNA7	ENSG00000175344	PIU	-0.00799631	19	55	0	2	2	1	0	2	0	1	1	2	0	0	0	0	1	4	7	2	0	2	1	0	0	2	1	1	4	0	0	2	16	0	0
Q8TCU3	3	Protein	15	439	227	AA_permease_2	SLC7A13	ENSG00000164893	PIU	-0.00849908	20	119	0	0	3	1	0	6	1	2	5	4	0	1	1	1	4	4	15	18	0	1	0	0	1	1	0	7	11	0	0	0	20	0	0
P04637	3	Protein	144	154	149	ps	TP53	ENSG00000141510	PIU	-0.00880164	18	127	0	11	4	0	0	4	0	5	3	10	0	0	0	0	10	2	13	15	0	15	7	0	2	3	1	0	13	0	0	0	6	2	0
P04637	3	Protein	144	154	149	glcnac_s	TP53	ENSG00000141510	PIU	-0.00880164	18	127	0	11	4	0	0	4	0	5	3	10	0	0	0	0	10	2	13	15	0	15	7	0	2	3	1	0	13	0	0	0	6	2	0
P60709	3	Protein	2	375	188	Actin	ACTB	ENSG00000075624	PIU	-0.00951301	23	120	0	18	6	9	0	6	4	2	2	4	0	0	6	0	2	0	9	6	0	2	1	0	1	2	1	1	9	0	1	0	15	1	1
Q8NGZ5	3	Protein	34	311	172	7tm_4	OR2G2	ENSG00000177489	PIU	-0.00985387	19	118	0	6	2	1	0	6	0	3	2	3	0	2	0	0	3	3	29	20	0	0	1	0	1	2	1	2	8	0	0	0	15	0	0
Q4ZG55	3	Protein	1	1949	975	GREB1	GREB1	ENSG00000196208	PIU	-0.0102731	24	326	0	15	7	5	0	28	0	6	5	20	0	5	6	0	6	8	24	21	1	8	5	1	2	7	3	5	27	0	1	0	65	0	0
Q8NDV1	3	Protein	52	299	175	Glyco_transf_29	ST6GALNAC3	ENSG00000184005	PIU	-0.0117168	20	100	1	5	3	4	0	10	0	1	3	6	0	0	0	0	2	2	11	13	0	2	1	0	0	3	2	1	3	0	0	0	19	2	0
Q9BZF3	3	Protein	570	918	744	Oxysterol_BP	OSBPL6	ENSG00000079156	PIU	-0.0126134	19	75	0	2	1	1	0	5	1	2	1	2	0	0	1	0	0	0	5	5	0	2	1	1	1	2	0	0	7	0	0	0	29	1	0
Q9UKX3	3	Protein	847	1928	1387	Myosin_tail_1	MYH13	ENSG00000006788	PIU	-0.0143622	25	248	1	14	9	12	0	18	0	6	5	12	0	2	5	2	5	5	23	18	0	4	2	0	3	4	0	3	17	0	2	1	30	1	0
Q13620	3	Protein	217	814	515	Cullin	CUL4B	ENSG00000158290	PIU	-0.0147184	18	122	0	6	9	3	0	6	0	0	2	5	0	1	0	0	7	3	3	2	0	0	2	0	0	1	2	2	2	0	0	0	37	1	0
Q96RB7	3	Protein	31	305	168	7tm_4	OR5M11	ENSG00000255223	PIU	-0.014951	18	85	1	4	2	3	1	3	0	0	2	7	0	1	0	0	2	2	11	12	0	2	2	0	0	0	0	1	6	0	0	0	17	0	0
P07948	3	Protein	247	497	372	Pkinase_Tyr	LYN	ENSG00000254087	PIU	-0.0159532	16	46	0	2	2	2	0	8	2	1	0	4	0	0	1	0	0	2	4	4	0	1	0	0	1	0	0	0	3	0	0	0	4	1	0
Q9UNU6	3	Protein	33	493	263	p450	CYP8B1	ENSG00000180432	PIU	-0.0180033	18	80	0	2	4	0	0	10	0	1	2	4	0	2	0	0	1	4	6	8	0	1	1	0	1	0	1	1	4	0	0	0	16	0	0
P25054	3	Protein	1282	1368	1325	APC_u9	APC	ENSG00000134982	PIU	-0.0191953	10	110	0	2	1	0	0	50	0	0	0	0	0	1	0	0	0	1	2	0	0	0	0	0	1	42	0	0	1	0	0	0	3	0	0
Q96N76	3	Protein	85	649	367	Urocanase	UROC1	ENSG00000159650	PIU	-0.019319	24	118	1	5	3	6	0	7	0	3	1	4	1	1	0	1	1	2	10	14	0	3	2	0	2	4	1	3	9	0	3	0	23	0	0
Q9HCM3	3	Protein	1036	1702	1369	DUF3827	KIAA1549	ENSG00000122778	PIU	-0.0198317	21	109	0	1	4	4	0	8	0	2	3	3	0	1	2	0	2	1	5	10	0	2	2	0	0	2	1	2	10	0	0	0	29	0	1
Q9Y6L6	3	Protein	29	621	325	OATP	SLCO1B1	ENSG00000134538	PIU	-0.0204309	22	171	0	5	5	3	0	9	0	4	5	8	0	2	1	1	5	2	13	27	0	3	1	0	2	3	2	3	10	0	0	0	28	0	0
Q99797	3	Protein	254	699	476	Peptidase_M3	MIPEP	ENSG00000027001	PIU	-0.0204552	17	67	1	3	5	1	0	6	1	1	1	0	0	0	0	0	1	1	2	3	0	0	0	0	0	2	0	2	8	0	0	1	22	0	0
P01112	3	Protein	5	165	85	Ras	HRAS	ENSG00000174775	PIU	-0.0218049	15	132	0	18	4	1	0	2	0	0	0	31	0	0	0	0	0	0	3	7	0	0	1	18	4	0	0	3	1	0	17	10	8	0	0
Q8NGI4	3	Protein	31	304	167	7tm_4	OR4D11	ENSG00000176200	PIU	-0.0218098	19	88	0	5	4	2	0	4	0	1	2	5	0	1	0	1	2	0	14	12	0	2	0	0	1	2	1	6	4	0	0	0	14	0	0
Q6DWJ6	3	Protein	43	285	164	7tm_1	GPR139	ENSG00000180269	PIU	-0.0223804	18	70	0	0	2	2	0	7	0	2	1	2	0	0	0	0	1	1	15	6	0	2	1	0	1	2	1	5	6	0	0	0	11	0	0
O15083	3	Protein	150	911	530	Cast	ERC2	ENSG00000187672	PIU	-0.0223869	21	158	0	10	4	4	0	16	0	2	2	9	0	0	2	0	1	3	6	6	0	2	1	1	2	4	1	9	15	0	0	0	31	0	0
P01715	3	Protein	24	115	69	V-set	IGLV3-1	ENSG00000211673	PIU	-0.0244568	10	58	0	1	0	0	1	0	14	1	2	0	0	0	0	1	0	0	1	1	0	0	0	0	0	0	0	0	2	0	0	0	2	0	0
Q8NG75	3	Protein	43	320	181	7tm_4	OR5T1	ENSG00000181698	PIU	-0.0259531	20	119	0	7	4	1	0	2	0	3	2	4	0	1	0	0	2	1	17	19	0	3	1	0	2	1	0	1	8	0	0	0	21	1	0
P02549	3	Protein	1713	1817	1765	Spectrin	SPTA1	ENSG00000163554	PIU	-0.0290303	20	56	1	1	3	3	1	5	0	1	2	0	0	0	0	1	0	2	5	6	1	2	0	0	1	0	0	1	11	0	0	0	6	1	1
P12882	3	Protein	847	1928	1387	Myosin_tail_1	MYH1	ENSG00000109061	PIU	-0.0299727	25	308	0	11	11	9	0	15	1	4	5	14	1	2	3	1	6	6	34	32	0	12	2	0	3	5	6	13	16	0	0	0	41	2	0
Q8WXX0	3	Protein	3317	4020	3668	Dynein_heavy	DNAH7	ENSG00000118997	PIU	-0.030827	20	158	0	11	3	4	0	14	1	0	2	12	0	3	0	1	2	5	10	12	0	3	0	0	1	2	2	7	6	0	0	0	35	0	0
Q8TE54	3	Protein	47	444	245	Sulfate_transp	SLC26A7	ENSG00000147606	PIU	-0.0309063	20	118	0	4	4	3	1	12	1	2	2	5	0	0	0	0	1	5	15	11	0	2	1	0	0	2	0	3	10	0	0	1	24	0	0
Q8N7P1	3	Protein	245	421	333	PLDc_3	PLD5	ENSG00000180287	PIU	-0.0311669	16	53	0	3	2	2	0	3	0	3	0	1	0	1	0	0	0	2	4	5	0	2	1	0	0	2	0	2	3	0	0	0	15	0	0
P33260	3	Protein	30	487	258	p450	CYP2C18	ENSG00000108242	PIU	-0.0315028	21	87	0	6	1	4	0	2	0	2	2	3	0	0	1	1	2	1	6	6	0	1	1	0	2	3	3	4	4	0	0	0	20	0	0
P51816	3	Protein	18	1308	663	AF-4	AFF2	ENSG00000155966	PIU	-0.031894	26	427	1	13	27	10	0	33	2	7	11	13	1	3	0	0	9	8	58	25	0	7	5	0	4	6	6	3	32	1	2	0	61	2	0
Q9HCS2	3	Protein	52	515	283	p450	CYP4F12	ENSG00000186204	PIU	-0.0335823	18	114	1	5	3	2	0	11	0	0	5	5	0	1	0	0	3	0	9	9	0	4	1	0	2	2	0	8	6	0	0	0	29	0	0
P04844	3	Protein	9	627	318	Ribophorin_II	RPN2	ENSG00000118705	PIU	-0.0340271	20	65	1	6	1	0	0	2	0	2	1	3	0	2	1	1	0	1	5	0	0	2	0	0	2	1	3	2	6	0	0	0	17	1	0
P51826	3	Protein	164	1223	693	AF-4	AFF3	ENSG00000144218	PIU	-0.0341226	25	245	1	18	10	13	0	21	0	5	4	15	1	3	1	0	1	2	11	15	0	5	3	0	4	4	3	7	25	0	1	0	34	2	0
Q01668	3	Protein	1642	2160	1901	CAC1F_C	CACNA1D	ENSG00000157388	PIU	-0.0355673	19	109	0	4	3	3	0	10	0	0	2	7	0	3	3	0	2	4	1	2	0	2	0	0	2	1	1	4	11	0	0	0	33	0	0
Q13003	3	Protein	55	401	228	ANF_receptor	GRIK3	ENSG00000163873	PIU	-0.0378016	17	94	0	8	2	1	0	7	0	1	1	5	0	0	0	0	0	0	11	12	0	2	1	0	2	4	0	2	9	1	0	0	17	0	0
P04637	3	Protein	286	296	291	ubi	TP53	ENSG00000141510	PIU	-0.0381093	18	73	0	8	10	1	0	3	0	3	0	8	1	0	0	0	2	2	10	6	0	4	2	0	0	3	2	1	5	0	0	0	2	0	0
Q8WXX0	3	Protein	2586	2936	2761	MT	DNAH7	ENSG00000118997	PIU	-0.038205	15	62	0	4	2	2	0	3	0	2	0	2	0	2	0	1	2	0	3	9	0	0	0	0	0	4	0	7	4	0	0	0	14	0	0
Q8IV32	3	Protein	8	461	234	CCDC71L	CCDC71	ENSG00000177352	PIU	-0.0385212	17	60	0	5	1	1	0	6	0	1	2	2	0	0	1	0	0	4	3	1	0	4	0	0	1	1	0	2	7	0	0	0	14	0	0
Q86WA9	3	Protein	48	441	244	Sulfate_transp	SLC26A11	ENSG00000181045	PIU	-0.0391633	18	62	0	2	2	1	0	6	0	0	3	3	0	4	1	0	1	2	4	5	0	0	1	0	1	2	0	1	3	0	0	0	18	0	0
Q92736	3	Protein	4707	4878	4792	Ion_trans	RYR2	ENSG00000198626	PIU	-0.042153	16	64	0	4	4	0	0	5	0	1	0	4	0	0	0	0	0	2	9	8	0	1	0	0	2	1	1	1	1	0	0	0	14	1	0
Q6IF99	3	Protein	31	308	169	7tm_4	OR10K2	ENSG00000180708	PIU	-0.0425365	20	106	1	1	4	2	0	2	0	1	0	5	0	1	1	0	0	5	16	19	0	1	1	0	2	1	1	6	13	0	0	0	16	0	0
P15056	3	Protein	457	714	585	Pkinase_Tyr	BRAF	ENSG00000157764	PIU	-0.0470144	22	524	1	7	2	1	1	56	1	0	7	6	0	0	3	0	2	0	34	8	0	2	2	1	5	2	0	56	10	0	290	0	11	0	0
Q9P1Q5	3	Protein	31	306	168	7tm_4	OR1A1	ENSG00000172146	PIU	-0.0477082	20	70	0	5	4	3	0	4	0	1	1	2	0	1	1	0	1	1	10	5	0	2	1	0	0	0	1	4	3	0	0	0	16	1	0
Q8NGD3	3	Protein	31	305	168	7tm_4	OR4K5	ENSG00000176281	PIU	-0.0478822	17	122	1	10	4	0	0	7	0	1	8	7	0	1	0	1	0	0	14	15	0	0	1	0	0	3	0	6	5	0	2	0	24	0	0
Q8NGX8	3	Protein	36	313	174	7tm_4	OR6Y1	ENSG00000197532	PIU	-0.0482921	20	99	0	6	2	1	0	5	0	4	2	0	0	0	2	1	1	4	14	12	0	2	2	1	0	3	1	4	13	0	0	0	14	0	0
P04637	3	Protein	285	295	290	methy_r	TP53	ENSG00000141510	PIU	-0.0496514	20	109	0	20	15	4	0	5	0	4	0	11	1	0	0	0	2	2	12	7	0	4	2	1	1	4	2	1	7	0	0	0	2	0	0
P35579	3	Protein	841	1921	1381	Myosin_tail_1	MYH9	ENSG00000100345	PIU	-0.0502714	23	188	0	17	15	7	0	20	0	2	3	8	1	0	1	0	1	1	7	9	0	9	1	1	2	3	3	2	20	0	0	0	27	2	0
P14410	3	Protein	1195	1691	1443	Glyco_hydro_31	SI	ENSG00000090402	PIU	-0.0508917	23	191	0	7	5	3	0	6	2	9	2	17	0	0	1	1	1	3	22	26	0	7	2	0	4	2	0	6	11	1	0	0	36	2	0
P48051	3	Protein	57	381	219	IRK	KCNJ6	ENSG00000157542	PIU	-0.0538893	18	66	0	6	2	3	0	4	0	1	1	3	0	0	0	1	2	2	6	1	0	0	1	0	0	5	3	6	10	0	0	0	8	0	0
Q09470	3	Protein	166	419	292	Ion_trans	KCNA1	ENSG00000111262	PIU	-0.0542153	21	97	0	2	5	3	0	13	0	2	1	3	0	1	0	1	2	4	9	4	0	1	1	0	0	0	1	2	12	0	1	0	19	1	0
O75385	3	Protein	853	1048	950	DUF3543	ULK1	ENSG00000177169	PIU	-0.055308	15	27	0	2	0	1	0	4	0	1	2	2	0	0	0	0	0	1	1	2	0	0	0	0	0	0	1	1	1	1	0	0	4	1	0
Q8NGJ9	3	Protein	33	312	172	7tm_4	OR51T1	ENSG00000176900	PIU	-0.0556255	18	65	0	0	1	0	0	6	0	0	2	1	0	1	0	0	2	2	11	8	0	1	2	0	1	1	1	1	4	0	0	0	17	1	0
Q8NER5	3	Protein	195	482	338	Pkinase_Tyr	ACVR1C	ENSG00000123612	PIU	-0.056714	16	68	0	1	2	0	0	7	0	0	2	6	0	2	0	0	0	1	5	6	0	2	2	0	1	3	0	3	3	0	0	0	15	0	0
P08842	3	Protein	437	572	504	Sulfatase_C	STS	ENSG00000101846	PIU	-0.0572796	14	41	1	3	1	1	0	1	0	0	1	3	0	1	0	0	0	0	4	4	0	2	2	0	0	0	0	0	4	0	0	0	13	0	0
P35749	3	Protein	848	1928	1388	Myosin_tail_1	MYH11	ENSG00000133392	PIU	-0.0574532	25	203	1	16	6	4	0	14	0	2	9	5	0	1	2	2	3	3	16	9	0	4	1	0	4	4	3	4	20	0	0	0	33	1	1
Q9UHB7	3	Protein	2	1159	580	AF-4	AFF4	ENSG00000072364	PIU	-0.0588289	22	167	1	17	6	7	1	20	0	1	2	5	0	1	0	0	3	4	9	14	0	6	0	1	0	3	0	2	14	1	0	1	31	0	0
P04637	3	Protein	319	358	338	P53_tetramer	TP53	ENSG00000141510	PIU	-0.0595341	26	188	4	14	16	4	0	9	0	5	4	21	2	0	0	2	8	4	26	12	1	19	2	0	3	5	5	1	7	1	1	0	7	1	0
Q9UJM8	3	Protein	15	362	188	FMN_dh	HAO1	ENSG00000101323	PIU	-0.0610896	20	110	1	5	6	3	0	11	1	0	3	10	0	0	2	1	1	0	12	14	0	2	1	0	2	2	0	2	6	0	0	0	19	0	0
Q8NDV3	3	Protein	3	1207	605	SMC_N	SMC1B	ENSG00000077935	PIU	-0.0618221	22	195	0	8	10	3	0	17	1	2	5	7	0	3	2	0	3	1	5	12	0	2	1	0	1	6	1	3	14	0	0	0	40	0	0
P59543	3	Protein	1	298	149	TAS2R	TAS2R20	ENSG00000255837	PIU	-0.0626363	18	53	0	6	1	2	0	0	0	1	1	3	0	0	1	0	0	2	3	6	0	2	0	0	1	2	0	1	1	1	0	0	13	1	0
Q13367	3	Protein	34	590	312	Adaptin_N	AP3B2	ENSG00000103723	PIU	-0.0632993	20	76	0	7	2	1	0	9	0	2	0	2	0	1	0	0	0	3	4	8	1	0	1	0	4	1	2	2	8	1	0	0	15	0	1
Q96PP8	3	Protein	282	574	428	GBP_C	GBP5	ENSG00000154451	PIU	-0.0635183	17	64	0	2	1	3	0	3	0	1	1	7	0	0	0	0	3	0	8	2	0	1	1	0	1	1	0	1	4	0	0	0	17	0	0
Q9NYB5	3	Protein	44	638	341	OATP	SLCO1C1	ENSG00000139155	PIU	-0.0658894	24	173	2	11	9	3	0	5	1	7	1	11	0	3	1	0	1	3	16	29	0	8	1	0	3	3	2	7	11	0	0	0	20	1	0
Q96JB1	3	Protein	139	693	416	DHC_N1	DNAH8	ENSG00000124721	PIU	-0.0674139	20	114	0	6	7	2	0	8	0	4	2	2	0	0	1	0	0	7	7	8	0	1	2	0	0	4	2	3	7	0	1	0	27	1	0
Q8IW92	3	Protein	53	368	210	Glyco_hydro_35	GLB1L2	ENSG00000149328	PIU	-0.0674446	19	62	0	5	2	0	0	5	1	0	2	0	1	0	1	1	2	1	3	7	0	0	1	0	0	1	0	1	6	0	1	1	17	0	0
Q14117	3	Protein	58	447	252	Amidohydro_1	DPYS	ENSG00000147647	PIU	-0.0677184	21	103	0	12	5	1	0	7	1	3	1	5	0	2	1	0	1	1	15	8	0	3	2	0	0	3	0	3	7	0	1	0	12	0	0
Q99518	3	Protein	2	471	236	FMO-like	FMO2	ENSG00000094963	PIU	-0.0684808	21	112	1	7	8	2	0	9	1	0	0	5	0	2	1	1	0	3	12	6	0	0	2	0	2	3	2	3	9	0	0	0	22	0	1
Q8NGD0	3	Protein	31	307	169	7tm_4	OR4M1	ENSG00000176299	PIU	-0.0708213	20	148	0	7	5	2	0	10	0	1	4	10	0	1	0	0	1	4	21	24	0	2	1	0	0	1	2	7	11	0	2	0	20	0	0
Q6ZT98	3	Protein	84	388	236	TTL	TTLL7	ENSG00000137941	PIU	-0.0717061	14	84	0	5	4	3	0	6	0	2	0	0	0	0	0	1	0	0	8	7	0	3	0	0	1	1	0	4	7	0	0	0	24	0	0
Q6P9B9	3	Protein	290	999	644	INTS5_C	INTS5	ENSG00000185085	PIU	-0.075802	17	100	0	6	3	3	0	7	0	0	2	4	0	0	0	1	0	1	11	10	0	2	1	0	2	4	0	2	7	0	0	0	23	0	0
P05231	3	Protein	27	212	119	IL6	IL6	ENSG00000136244	PIU	-0.0773834	15	39	0	5	2	0	0	5	1	1	1	1	0	0	0	0	1	2	1	3	0	0	1	0	1	2	0	0	0	0	0	0	10	0	0
Q96QA5	3	Protein	3	420	211	Gasdermin	GSDMA	ENSG00000167914	PIU	-0.0776724	16	59	0	3	4	3	2	6	0	1	1	1	0	0	2	0	0	0	6	3	0	0	0	0	0	2	0	3	4	0	2	0	16	0	0
Q9HBJ7	3	Protein	285	882	583	UCH	USP29	ENSG00000131864	PIU	-0.0820628	23	178	0	8	8	3	1	12	0	5	5	12	0	2	2	0	1	2	17	19	0	3	1	0	1	4	0	8	10	0	0	1	24	1	0
Q8NH19	3	Protein	22	299	160	7tm_4	OR10AG1	ENSG00000174970	PIU	-0.0836495	16	129	0	3	5	0	0	11	0	2	6	7	0	2	0	0	0	0	20	21	0	0	0	0	1	2	0	1	12	0	2	0	22	1	0
A6ND48	3	Protein	29	306	167	7tm_4	OR14I1	ENSG00000189181	PIU	-0.0838287	19	96	0	3	5	1	0	8	1	0	3	4	0	1	0	0	2	1	13	14	0	2	0	0	0	2	0	3	6	0	0	1	19	1	0
Q6ZVL6	3	Protein	931	1569	1250	DUF3827	KIAA1549L	ENSG00000110427	PIU	-0.0838745	23	118	0	5	6	4	0	8	1	1	1	6	0	3	0	1	2	1	12	8	0	1	1	0	4	4	2	0	9	0	2	0	24	1	0
Q6ZMI0	3	Protein	255	771	513	TTKRSYEDQ	PPP1R21	ENSG00000162869	PIU	-0.0846672	19	73	0	5	2	2	0	2	0	3	1	5	0	1	1	0	3	0	6	8	0	1	1	0	1	1	2	0	5	0	0	0	13	0	0
Q8NG81	3	Protein	31	308	169	7tm_4	OR2M7	ENSG00000177186	PIU	-0.0854129	19	124	0	2	3	3	0	5	0	3	1	9	0	0	1	0	2	5	20	19	1	0	0	0	1	3	1	2	9	0	0	0	23	0	0
P19022	3	Protein	31	121	76	Cadherin_pro	CDH2	ENSG00000170558	PIU	-0.0855706	10	26	1	2	0	0	0	3	0	1	0	0	0	0	0	0	0	1	1	3	0	0	0	0	0	3	0	0	4	0	0	0	5	0	0
O60706	3	Protein	297	585	441	ABC_membrane	ABCC9	ENSG00000069431	PIU	-0.0882897	17	50	0	4	3	0	0	1	0	1	0	3	0	1	0	0	0	0	4	2	0	1	1	0	1	1	0	1	8	1	1	0	14	0	0
Q14204	3	Protein	3922	4644	4283	Dynein_heavy	DYNC1H1	ENSG00000197102	PIU	-0.0883273	22	101	1	6	4	5	0	7	0	0	1	3	0	3	1	1	4	1	3	3	0	2	0	0	1	1	0	2	6	0	1	0	22	1	0
O94805	3	Protein	8	426	217	Actin	ACTL6B	ENSG00000077080	PIU	-0.0895225	17	87	0	7	6	4	0	7	0	0	1	5	0	0	0	0	1	0	5	7	1	4	0	0	2	0	1	4	6	0	1	0	20	0	0
P47900	3	Protein	68	324	196	7tm_1	P2RY1	ENSG00000169860	PIU	-0.0918741	16	54	0	2	4	1	0	3	1	0	2	3	0	0	2	0	1	4	2	4	0	0	1	0	0	3	0	0	5	0	0	0	11	0	0
P55286	3	Protein	645	793	719	Cadherin_C	CDH8	ENSG00000150394	PIU	-0.0956602	17	83	0	4	1	1	0	5	0	0	3	2	0	0	2	0	0	3	12	13	0	0	0	0	1	4	1	3	9	0	2	0	14	0	0
P54762	3	Protein	619	878	748	Pkinase_Tyr	EPHB1	ENSG00000154928	PIU	-0.0970906	18	93	0	3	3	3	0	5	0	2	3	3	0	0	0	0	0	3	12	8	0	1	0	0	4	2	1	2	7	0	2	0	26	0	0
Q6V0I7	3	Protein	3303	3396	3349	Cadherin	FAT4	ENSG00000196159	PIU	-0.0979282	11	41	1	0	1	0	0	7	0	0	0	1	0	0	0	1	0	0	4	1	0	2	0	0	0	3	0	0	4	0	0	0	13	0	0
Q06278	3	Protein	708	1245	976	Ald_Xan_dh_C2	AOX1	ENSG00000138356	PIU	-0.0981575	19	116	0	5	5	2	1	3	0	0	4	4	0	3	0	0	2	5	9	13	0	3	0	0	1	2	2	5	5	0	0	0	28	0	0
Q6S8J3	3	Protein	702	1075	888	Actin	POTEE	ENSG00000188219	PIU	-0.101174	22	113	1	3	2	1	0	9	0	3	2	4	0	2	0	0	2	3	16	14	0	2	1	0	0	3	3	3	10	0	1	1	19	0	0
Q96SB8	3	Protein	47	1071	559	SMC_N	SMC6	ENSG00000163029	PIU	-0.10745	21	160	0	11	10	10	0	7	1	1	0	1	0	2	6	1	2	2	5	12	0	3	0	1	2	3	0	1	12	0	0	0	46	0	0
Q6NSJ0	3	Protein	314	711	512	Glyco_hydro_31	MYORG	ENSG00000164976	PIU	-0.109206	17	53	0	2	3	1	0	5	0	1	1	5	0	0	1	0	2	1	2	1	0	1	0	0	0	3	1	0	9	0	0	0	12	0	0
P48735	3	Protein	45	441	243	Iso_dh	IDH2	ENSG00000182054	PIU	-0.109364	19	93	0	2	0	1	2	10	0	1	1	1	0	1	1	8	21	3	1	0	0	2	1	0	0	2	0	0	2	0	0	0	25	1	0
Q8IY18	3	Protein	52	1070	561	SMC_N	SMC5	ENSG00000198887	PIU	-0.109802	22	155	0	15	8	5	0	17	1	2	0	4	0	3	3	2	1	4	5	7	0	3	2	0	1	3	3	2	7	0	0	0	29	0	0
P07900	3	Protein	196	722	459	HSP90	HSP90AA1	ENSG00000080824	PIU	-0.113928	23	93	1	15	3	4	0	5	0	1	2	5	0	4	3	0	0	2	2	2	0	2	1	1	1	2	1	1	9	0	2	0	15	0	0
P35222	3	Protein	32	42	37	ps	CTNNB1	ENSG00000168036	PIU	-0.117496	13	224	5	7	0	4	0	9	0	2	0	1	0	0	0	0	0	61	10	0	0	0	1	0	8	0	0	2	12	0	0	0	96	0	0
Q8NGS6	3	Protein	61	344	202	7tm_4	OR13C3	ENSG00000204246	PIU	-0.119127	16	69	0	7	2	1	0	8	0	2	2	1	0	0	0	0	1	2	4	4	0	0	0	0	1	3	0	3	2	0	0	0	19	0	0
O43916	3	Protein	60	384	222	Sulfotransfer_1	CHST1	ENSG00000175264	PIU	-0.119709	17	98	0	2	2	3	0	10	0	1	3	3	0	2	0	0	1	1	15	9	0	0	0	0	0	1	2	3	15	0	0	0	19	0	0
Q8IWU6	3	Protein	43	374	208	Sulfatase	SULF1	ENSG00000137573	PIU	-0.121599	22	105	0	4	2	2	0	8	0	1	4	5	0	3	1	1	1	1	4	6	0	1	0	0	1	2	2	2	16	0	0	0	25	1	0
O75874	3	Protein	9	401	205	Iso_dh	IDH1	ENSG00000138413	PIU	-0.130414	22	517	0	9	7	0	5	7	0	1	25	4	0	2	0	5	396	8	5	3	0	0	1	1	5	1	2	6	3	0	0	1	17	0	0
P01111	3	Protein	5	165	85	Ras	NRAS	ENSG00000213281	PIU	-0.130776	26	170	1	8	1	3	1	19	0	1	4	1	1	0	2	2	4	4	2	5	0	5	0	0	0	15	1	16	3	5	39	3	19	1	0
Q9Y6N8	3	Protein	274	376	325	Cadherin	CDH10	ENSG00000040731	PIU	-0.138338	15	70	0	0	4	3	0	4	0	3	1	8	0	0	0	0	0	1	10	11	0	1	0	0	0	2	2	3	5	0	0	0	11	0	0
P04637	3	Protein	134	144	139	ubi	TP53	ENSG00000141510	PIU	-0.14219	22	142	1	7	14	0	1	6	0	10	3	17	1	0	0	1	8	6	10	10	0	11	3	0	6	4	2	0	9	0	0	0	9	1	0
O15066	3	Protein	15	340	177	Kinesin	KIF3B	ENSG00000101350	PIU	-0.142782	18	56	0	3	2	3	0	4	0	1	0	3	0	2	1	0	0	1	2	3	0	1	0	0	2	1	0	3	2	0	0	0	14	1	0
Q5S007	3	Protein	1524	1740	1632	COR	LRRK2	ENSG00000188906	PIU	-0.14582	19	74	1	3	3	1	0	8	0	1	1	2	0	1	1	0	0	1	2	4	0	1	0	0	0	1	1	0	7	1	0	0	26	0	0
O75899	3	Protein	76	435	255	ANF_receptor	GABBR2	ENSG00000136928	PIU	-0.150341	21	87	0	5	2	0	0	6	0	2	2	6	0	0	1	1	1	1	6	4	0	2	2	0	3	6	1	3	8	0	0	0	18	1	0
Q8N628	3	Protein	32	309	170	7tm_4	OR2C3	ENSG00000196242	PIU	-0.151552	22	90	1	2	3	0	0	3	0	2	2	4	1	0	1	0	1	1	17	10	1	2	1	0	0	1	2	4	7	0	0	0	19	1	0
Q92673	3	Protein	133	586	359	Sortilin-Vps10	SORL1	ENSG00000137642	PIU	-0.15507	19	74	0	5	3	4	0	5	1	0	2	2	0	2	0	1	0	1	5	4	0	4	1	0	0	2	1	4	9	0	0	0	16	0	0
Q96RK0	3	Protein	200	268	234	HMG_box	CIC	ENSG00000079432	PIU	-0.155129	7	64	0	2	0	1	0	1	0	0	0	0	0	0	0	0	46	0	2	0	0	0	0	0	0	0	0	0	1	0	0	0	5	0	0
P04637	3	Protein	322	332	327	py	TP53	ENSG00000141510	PIU	-0.156283	15	39	0	7	4	1	0	2	0	1	1	7	0	0	0	0	1	3	3	2	1	4	0	0	0	1	0	0	0	0	0	0	1	0	0
Q8NHC8	3	Protein	31	307	169	7tm_4	OR2T6	ENSG00000198104	PIU	-0.163996	19	129	1	4	3	3	0	9	0	2	8	8	0	0	0	0	2	4	22	13	0	4	0	0	1	3	0	3	10	0	1	0	21	0	0
Q92959	3	Protein	33	602	317	OATP	SLCO2A1	ENSG00000174640	PIU	-0.170503	20	126	0	5	12	8	0	12	0	3	2	7	0	0	0	0	3	2	6	15	0	3	1	0	1	3	0	5	5	0	0	1	20	1	0
Q9NSB2	3	Protein	164	475	319	Filament	KRT84	ENSG00000161849	PIU	-0.186289	17	61	1	7	1	1	0	5	0	2	0	1	0	1	0	0	1	0	3	6	0	1	0	0	2	3	0	1	6	0	0	0	14	0	0
Q8NH56	3	Protein	39	320	179	7tm_4	OR52N5	ENSG00000181009	PIU	-0.186843	19	66	0	3	1	1	0	5	0	2	1	1	0	0	3	0	1	1	6	9	0	4	2	0	0	1	0	1	4	0	0	0	16	1	0
Q14999	3	Protein	946	1524	1235	Cullin	CUL7	ENSG00000044090	PIU	-0.208807	18	78	0	8	2	5	0	5	0	1	2	2	0	1	0	0	2	0	5	2	0	1	0	0	1	2	2	0	7	0	0	0	19	0	1
Q8N4L2	3	Protein	6	250	128	Tmemb_55A	PIP4P2	ENSG00000155099	PIU	-0.225719	19	54	1	5	3	3	0	7	0	2	1	1	0	1	0	1	0	0	9	1	0	0	1	0	0	1	0	1	2	1	0	0	10	1	0
O75874	3	Protein	130	140	135	py	IDH1	ENSG00000138413	PIU	-0.229294	14	454	0	2	2	0	5	2	0	0	25	0	0	0	0	5	396	4	2	0	0	0	0	1	4	0	1	4	0	0	0	1	0	0	0

## Sheet: compareWithRgrpreg
name	coef_parprox	coef_grpreg	type
PRAD	-2.92819	-4.21787	Cancer type
THCA	-2.4134	-3.66323	Cancer type
TGCT	-1.7344	-3.64321	Cancer type
PCPG	-1.68413	-3.32081	Cancer type
THYM	-1.79457	-3.20463	Cancer type
KICH	-1.46065	-2.74935	Cancer type
BRCA	-1.65274	-2.38557	Cancer type
KIRP	-1.44243	-2.33845	Cancer type
UCEC	-1.36702	-2.26959	Cancer type
DLBC	-0.525427	-2.1574	Cancer type
READ	-0.976174	-1.96139	Cancer type
KIRC	-1.08515	-1.87723	Cancer type
COAD	-1.01162	-1.82115	Cancer type
SARC	-0.61878	-1.45591	Cancer type
CESC	-0.443872	-1.38746	Cancer type
UVM	-0.39209	-1.36203	Cancer type
LUAD	-0.515241	-1.31039	Cancer type
LUSC	-0.381341	-1.27862	Cancer type
LIHC	-0.317106	-1.1589	Cancer type
LGG	-0.0644915	-1.12011	Cancer type
BLCA	-0.0421188	-1.09444	Cancer type
HNSC	-0.27214	-1.06595	Cancer type
SKCM	0.0497785	-0.991648	Cancer type
OV	-0.0881854	-0.860939	Cancer type
UCS	0.014327	-0.830727	Cancer type
STAD	0.15043	-0.81034	Cancer type
CHOL	0.211017	-0.780008	Cancer type
ESCA	0.211487	-0.650216	Cancer type
PAAD	0.397185	-0.428196	Cancer type
MESO	0.750367	-0.112192	Cancer type
LAML	1.28767	0.31936	Cancer type
ACC	-0.410559		Cancer type
age	0.398944	0.0280102	Risk factor
gender	0.103661	0.0895299	Risk factor
P55273_CDKN2D_103_164_Ank_2_PIU	-0.162642	-0.339784	Protein segments
P11684_SCGB1A1_NA_NA_NCU_NCU		-0.200258	Protein segments
NA_SNORD115-32_NA_NA_NCU_NCU		-0.13804	Protein segments
Q9Y592_CEP83_NA_NA_LU_LU	-0.175662	-0.103325	Protein segments
A5D6W6_FITM1_NA_NA_LU_LU	-0.088785	-0.10249	Protein segments
Q92681_RSC1A1_NA_NA_LU_LU	-0.045916	-0.0981963	Protein segments
Q8N4L2_PIP4P2_6_250_Tmemb_55A_PIU	-0.245013	-0.0881244	Protein segments
P59543_TAS2R20_1_298_TAS2R_PIU	-0.165956	-0.0636186	Protein segments
P56555_DSCR4_NA_NA_NCU_NCU	-0.00465362	-0.0514751	Protein segments
P18283_GPX2_NA_NA_NCU_NCU		-0.030187	Protein segments
Q8N309_LRRC43_NA_NA_LU_LU	-0.190084	-0.023863	Protein segments
Q9H2W2_MIXL1_NA_NA_LU_LU		-0.0232332	Protein segments
Q8WXC3_PYDC1_7_83_PYRIN_PIU		-0.0222446	Protein segments
P11684_SCGB1A1_24_90_Uteroglobin_PIU		-0.0141169	Protein segments
Q9Y3C4_TPRKB_20_172_CGI-121_PIU	-0.0102039	-0.0124231	Protein segments
Q8NGV0_OR2Y1_30_306_7tm_4_PIU		-0.0101434	Protein segments
A0A075B6S2_IGKV2D-29_26_119_V-set_PIU		-0.00821412	Protein segments
Q9BUX1_CHAC1_75_250_ChaC_PIU		-0.00448426	Protein segments
Q8NGS6_OR13C3_NA_NA_LU_LU	-0.0200349	-0.00272539	Protein segments
Q9UJL9_ZFP69B_NA_NA_LU_LU	-0.183259	-0.00200368	Protein segments
Q8NGS6_OR13C3_61_344_7tm_4_PIU	-0.211218	-0.00101584	Protein segments
Q9BUX1_CHAC1_NA_NA_NCU_NCU		-0.000955681	Protein segments
P18283_GPX2_8_120_GSHPx_PIU		0.000934989	Protein segments
Q14847_LASP1_NA_NA_NCU_NCU	-0.0708867		Protein segments
Q96Q42_ALS2_694_882_RhoGEF_PIU	0.00223566		Protein segments
Q96Q42_ALS2_1552_1656_VPS9_PIU	0.0304037		Protein segments
Q96Q42_ALS2_NA_NA_LU_LU	-0.108202		Protein segments
Q96Q42_ALS2_NA_NA_NCU_NCU	-0.0409151		Protein segments
O15519_CFLAR_253_477_Peptidase_C14_PIU	-0.0221663		Protein segments
O15519_CFLAR_NA_NA_NCU_NCU	0.0482971		Protein segments
Q2M3G0_ABCB5_48_337_ABC_membrane_PIU	7.89e-06		Protein segments
Q2M3G0_ABCB5_692_966_ABC_membrane_PIU	5.47e-05		Protein segments
Q2M3G0_ABCB5_1033_1184_ABC_tran_PIU	1.68e-05		Protein segments
Q2M3G0_ABCB5_404_553_ABC_tran_PIU	-7.13e-05		Protein segments
Q2M3G0_ABCB5_NA_NA_LU_LU	8.66e-05		Protein segments
Q2M3G0_ABCB5_NA_NA_NCU_NCU	6.75e-05		Protein segments
Q8TCT7_SPPL2B_NA_NA_NCU_NCU	-0.139611		Protein segments
P80192_MAP3K9_144_403_Pkinase_PIU	0.00358031		Protein segments
P80192_MAP3K9_NA_NA_LU_LU	-0.00408943		Protein segments
P80192_MAP3K9_NA_NA_NCU_NCU	-0.00247168		Protein segments
Q9UKX3_MYH13_847_1928_Myosin_tail_1_PIU	-0.0291328		Protein segments
Q9UKX3_MYH13_88_770_Myosin_head_PIU	0.0135647		Protein segments
Q9UKX3_MYH13_NA_NA_LU_LU	0.00040433		Protein segments
Q9UKX3_MYH13_NA_NA_NCU_NCU	-0.00370042		Protein segments
Q14667_KIAA0100_26_476_Fmp27_PIU	-0.0123616		Protein segments
Q14667_KIAA0100_1703_2176_Apt1_PIU	0.00538771		Protein segments
Q14667_KIAA0100_446_674_Fmp27_PIU	0.00822718		Protein segments
Q14667_KIAA0100_1028_1160_Fmp27_GFWDK_PIU	-0.000301423		Protein segments
Q14667_KIAA0100_NA_NA_LU_LU	0.0161256		Protein segments
Q14667_KIAA0100_NA_NA_NCU_NCU	0.0165102		Protein segments
Q7Z6R9_TFAP2D_211_405_TF_AP-2_PIU	0.0369591		Protein segments
Q7Z6R9_TFAP2D_NA_NA_LU_LU	0.0308179		Protein segments
Q7Z6R9_TFAP2D_NA_NA_NCU_NCU	0.0269468		Protein segments
Q9Y238_DLEC1_NA_NA_LU_LU	-0.205413		Protein segments
Q9Y238_DLEC1_NA_NA_NCU_NCU	0.0626814		Protein segments
O95785_WIZ_NA_NA_LU_LU	-0.102075		Protein segments
O95785_WIZ_NA_NA_NCU_NCU	-0.0121218		Protein segments
Q8TBB6_SLC7A14_53_443_AA_permease_2_PIU	-0.137966		Protein segments
Q8TBB6_SLC7A14_NA_NA_LU_LU	0.152444		Protein segments
Q8TBB6_SLC7A14_NA_NA_NCU_NCU	-0.020485		Protein segments
Q9UHC9_NPC1L1_30_283_NPC1_N_PIU	0.0111365		Protein segments
Q9UHC9_NPC1L1_1087_1294_Patched_PIU	-0.00583783		Protein segments
Q9UHC9_NPC1L1_661_815_Sterol-sensing_PIU	0.0282855		Protein segments
Q9UHC9_NPC1L1_NA_NA_LU_LU	-0.0786475		Protein segments
Q9UHC9_NPC1L1_NA_NA_NCU_NCU	0.00460587		Protein segments
Q7L099_RUFY3_103_226_RUN_PIU	-0.00289546		Protein segments
Q7L099_RUFY3_NA_NA_LU_LU	-0.00402971		Protein segments
Q7L099_RUFY3_NA_NA_NCU_NCU	-0.0647652		Protein segments
Q9NPA5_ZFP64_424_450_zf-C2H2_6_PIU	0.0102551		Protein segments
Q9NTW7_ZFP64_523_548_zf-H2C2_5_PIU	-0.0244024		Protein segments
Q9NTW7_ZFP64_NA_NA_LU_LU	-0.0533885		Protein segments
Q9NTW7_ZFP64_NA_NA_NCU_NCU	-0.015573		Protein segments
Q99797_MIPEP_254_699_Peptidase_M3_PIU	-0.0995816		Protein segments
Q99797_MIPEP_NA_NA_LU_LU	0.0384346		Protein segments
Q8WVM0_TFB1M_26_303_RrnaAD_PIU	-0.124349		Protein segments
Q6NZY4_ZCCHC8_287_335_PSP_PIU	-0.0120576		Protein segments
Q6NZY4_ZCCHC8_NA_NA_LU_LU	-0.0527604		Protein segments
Q6NZY4_ZCCHC8_NA_NA_NCU_NCU	0.00982742		Protein segments
P13611_VCAN_27_148_V-set_PIU	0.00735075		Protein segments
P13611_VCAN_3186_3291_Lectin_C_PIU	-0.00206526		Protein segments
P13611_VCAN_251_346_Xlink_PIU	-0.00109695		Protein segments
P13611_VCAN_150_244_Xlink_PIU	-0.00679053		Protein segments
P13611_VCAN_3296_3352_Sushi_PIU	-0.00729941		Protein segments
P13611_VCAN_3093_3123_EGF_PIU	-0.00295691		Protein segments
P13611_VCAN_NA_NA_LU_LU	0.0318755		Protein segments
P13611_VCAN_NA_NA_NCU_NCU	0.0147976		Protein segments
Q96MK2_RIPOR3_19_363_PL48_PIU	-0.0322744		Protein segments
Q96MK2_RIPOR3_NA_NA_LU_LU	-0.0210184		Protein segments
NA_FAM65C_NA_NA_NCU_NCU	-0.011964		Protein segments
Q96GG9_DCUN1D1_136_246_Cullin_binding_PIU	-0.000397266		Protein segments
Q96GG9_DCUN1D1_9_50_UBA_4_PIU	-0.00815651		Protein segments
Q96GG9_DCUN1D1_NA_NA_LU_LU	0.00165502		Protein segments
Q96GG9_DCUN1D1_NA_NA_NCU_NCU	0.0308951		Protein segments
Q14999_CUL7_946_1524_Cullin_PIU	-0.159845		Protein segments
Q14999_CUL7_1562_1640_Cullin_Nedd8_PIU	-0.0230142		Protein segments
Q14999_CUL7_831_990_ANAPC10_PIU	-0.0268402		Protein segments
Q14999_CUL7_NA_NA_LU_LU	-0.031577		Protein segments
Q9NXG0_CNTLN_NA_NA_LU_LU	-0.0985041		Protein segments
Q9NXG0_CNTLN_NA_NA_NCU_NCU	-0.0560958		Protein segments
Q9UBF1_MAGEC2_NA_NA_LU_LU	0.129021		Protein segments
[truncated: 2,540 more rows]
