# Supplementary material for: Computationally scalable regression modeling for ultrahigh-dimensional omics data with ParProx
Source: Brief Bioinform. 2021 Jul 13;22(6):bbab256. doi: 10.1093/bib/bbab256 (PMC8575036; doi:10.1093/bib/bbab256)
Supplement: SuppTable2_PPIcoMutation_TCGAdata_bbab256 [file supptable2_ppicomutation_tcgadata_bbab256.xlsx]

## Sheet: TOC
Supplementary Table 2
Co-mutation events in physically interacting protein pairs in TCGA pan cancer data
Header	Description
geneA_genesym	Interaction partner A
geneB_genesym	Interaction partner B
simultaneous_mut	Number of subjects with simultaneous somatic mutations in sequence segments in A & B
numCancers	Number of cancers in which the co-mutation events in A & B occurred
cancers	Cancer type in which the co-mutation events occurred
decease_2yrs	Number of subjects with co-mutation events in A & B who died in 2 years
decease_5yrs	Number of subjects with co-mutation events in A & B who died in 5 years
p_value	Significance score of co-mutation frequency of each interaction pair

## Sheet: PPInetwork_freq_PIU_pvalue_2020
geneA_genesym	geneB_genesym	simultaneous_mut	numCancers	cancers	decease_2yrs	decease_5yrs	p_value
OBSCN	TTN	342	23	ACC_BLCA_BRCA_CESC_COAD_ESCA_GBM_HNSC_KICH_KIRP_LAML_LGG_LIHC_LUAD_LUSC_OV_PAAD_PRAD_READ_SARC_SKCM_STAD_UCEC	62	85	2.10295e-07
PTEN	TP53	214	21	BLCA_BRCA_CESC_COAD_ESCA_GBM_HNSC_KICH_KIRC_LGG_LIHC_LUAD_LUSC_OV_PRAD_READ_SARC_SKCM_STAD_UCEC_UCS	56	79	8.93756e-07
RB1	TP53	167	19	BLCA_BRCA_CESC_COAD_ESCA_GBM_HNSC_KICH_LGG_LIHC_LUAD_LUSC_OV_READ_SARC_SKCM_STAD_UCEC_UCS	46	64	1.93772e-06
FLNA	TTN	187	19	ACC_BLCA_BRCA_CESC_COAD_GBM_HNSC_LGG_LIHC_LUAD_LUSC_OV_PAAD_READ_SARC_SKCM_STAD_UCEC_UCS	35	54	1.44954e-06
CDKN2A	TP53	122	14	BLCA_CESC_COAD_ESCA_GBM_HNSC_LGG_LUAD_LUSC_PAAD_SARC_STAD_UCEC_UCS	35	51	6.1211e-06
RYR1	TTN	191	22	ACC_BLCA_BRCA_CESC_COAD_ESCA_GBM_HNSC_KIRP_LAML_LGG_LIHC_LUAD_LUSC_OV_PAAD_PRAD_READ_SARC_SKCM_STAD_UCEC	34	46	1.29182e-06
FBXW7	TP53	164	18	BLCA_BRCA_CESC_COAD_ESCA_GBM_HNSC_LGG_LIHC_LUAD_LUSC_OV_PAAD_READ_SKCM_STAD_UCEC_UCS	33	46	2.09544e-06
EPHA3	TP53	119	18	BLCA_BRCA_COAD_ESCA_GBM_HNSC_KICH_LAML_LGG_LIHC_LUAD_LUSC_OV_READ_SKCM_STAD_UCEC_UCS	19	36	6.70692e-06
KRAS	PIK3CA	137	13	BLCA_BRCA_CESC_COAD_LUAD_LUSC_PAAD_PRAD_READ_STAD_TGCT_UCEC_UCS	26	33	4.21342e-06
ERBB4	TP53	114	20	ACC_BLCA_BRCA_CESC_COAD_DLBC_ESCA_GBM_HNSC_KICH_LGG_LIHC_LUAD_LUSC_OV_PRAD_READ_SARC_STAD_UCEC	23	31	8.02127e-06
DYSF	TTN	138	22	ACC_BLCA_BRCA_CESC_COAD_ESCA_GBM_HNSC_KICH_KIRC_LGG_LIHC_LUAD_LUSC_OV_PAAD_READ_SARC_SKCM_STAD_UCEC_UCS	21	31	4.10076e-06
SMARCA4	TP53	87	18	BLCA_BRCA_CESC_COAD_ESCA_GBM_HNSC_LGG_LIHC_LUAD_LUSC_MESO_OV_PRAD_READ_SARC_STAD_UCEC	19	31	2.39361e-05
ACTN2	TTN	113	18	ACC_BLCA_BRCA_COAD_ESCA_GBM_HNSC_KIRP_LGG_LUAD_LUSC_OV_PAAD_PRAD_READ_SKCM_STAD_UCEC	20	30	8.21654e-06
LAMA4	TP53	99	17	BLCA_BRCA_CESC_COAD_ESCA_GBM_HNSC_LGG_LUAD_LUSC_OV_PRAD_READ_SARC_SKCM_STAD_UCEC	22	29	1.40147e-05
HUWE1	TP53	79	18	ACC_BLCA_CESC_COAD_ESCA_GBM_HNSC_LGG_LIHC_LUAD_LUSC_OV_PRAD_READ_SKCM_STAD_UCEC_UCS	16	27	3.54949e-05
NEO1	TTN	113	21	BLCA_BRCA_CESC_COAD_ESCA_GBM_HNSC_KIRC_KIRP_LGG_LIHC_LUAD_LUSC_PAAD_PRAD_READ_SKCM_STAD_THCA_UCEC_UCS	20	26	8.21654e-06
FN1	TTN	136	18	BLCA_BRCA_CESC_COAD_ESCA_GBM_HNSC_KIRC_LGG_LIHC_LUAD_LUSC_PAAD_READ_SARC_SKCM_STAD_UCEC	19	26	4.2735e-06
PPP2R1A	TP53	84	14	BRCA_CESC_COAD_ESCA_GBM_HNSC_LUAD_LUSC_OV_READ_SARC_STAD_UCEC_UCS	17	26	2.74586e-05
EP300	TP53	80	18	ACC_BLCA_BRCA_CESC_COAD_ESCA_GBM_HNSC_KIRC_LUAD_LUSC_OV_PRAD_READ_SKCM_STAD_THYM_UCEC	22	25	3.39177e-05
CREBBP	TP53	81	15	BLCA_BRCA_CESC_COAD_ESCA_GBM_HNSC_LGG_LUAD_LUSC_OV_READ_STAD_UCEC_UCS	21	25	3.22804e-05
TP53	USP7	72	18	BLCA_BRCA_CESC_COAD_ESCA_GBM_HNSC_LGG_LIHC_LUAD_LUSC_OV_PRAD_READ_SKCM_STAD_UCEC_UCS	16	25	5.17627e-05
ANK1	TTN	89	21	ACC_BLCA_BRCA_CESC_COAD_ESCA_GBM_HNSC_KIRP_LAML_LIHC_LUAD_LUSC_OV_PAAD_PRAD_READ_SKCM_STAD_UCEC_UCS	15	25	2.14952e-05
TOP2A	TP53	51	14	ACC_BLCA_BRCA_COAD_GBM_HNSC_LGG_LUAD_LUSC_OV_READ_SKCM_STAD_UCEC	11	24	0.000216995
ARID1A	TP53	94	16	BLCA_BRCA_CESC_COAD_ESCA_GBM_HNSC_LGG_LIHC_LUAD_LUSC_READ_SKCM_STAD_UCEC_UCS	19	23	1.71841e-05
HIST1H4I	HIST4H4	78	18	BLCA_BRCA_CESC_COAD_DLBC_ESCA_GBM_HNSC_LGG_LIHC_LUAD_LUSC_OV_SARC_SKCM_STAD_THCA_UCEC	19	22	3.76279e-05
HIST1H4I	HIST2H4B	78	18	BLCA_BRCA_CESC_COAD_DLBC_ESCA_GBM_HNSC_LGG_LIHC_LUAD_LUSC_OV_SARC_SKCM_STAD_THCA_UCEC	19	22	3.76279e-05
HIST2H4B	HIST4H4	78	18	BLCA_BRCA_CESC_COAD_DLBC_ESCA_GBM_HNSC_LGG_LIHC_LUAD_LUSC_OV_SARC_SKCM_STAD_THCA_UCEC	19	22	3.76279e-05
CASP8	TP53	71	15	BLCA_BRCA_CESC_COAD_ESCA_HNSC_LGG_LUAD_LUSC_OV_PRAD_READ_STAD_UCEC_UCS	19	22	5.51124e-05
H3F3A	H3F3B	64	18	ACC_BLCA_BRCA_CESC_COAD_DLBC_GBM_HNSC_LGG_LUAD_LUSC_MESO_PAAD_SARC_SKCM_STAD_THYM_UCEC	17	22	8.48016e-05
ATM	TP53	73	21	ACC_BLCA_BRCA_CESC_COAD_ESCA_GBM_HNSC_KICH_LGG_LIHC_LUAD_LUSC_OV_PAAD_PRAD_READ_SARC_STAD_UCEC_UCS	15	22	4.89988e-05
FLNA	FLNC	74	13	BRCA_CESC_COAD_GBM_HNSC_KIRP_LGG_LUAD_LUSC_PAAD_SKCM_STAD_UCEC	14	22	4.62425e-05
MYOM2	TTN	99	18	ACC_BLCA_BRCA_CESC_COAD_ESCA_GBM_HNSC_KICH_KIRP_LGG_LUAD_LUSC_PRAD_READ_SKCM_STAD_UCEC	14	21	1.40147e-05
MPDZ	TP53	61	18	ACC_BLCA_BRCA_CESC_COAD_DLBC_GBM_HNSC_LGG_LUAD_LUSC_OV_PRAD_READ_SARC_STAD_UCEC_UCS	14	21	0.000102819
RYR2	RYR3	115	19	ACC_BLCA_BRCA_CESC_COAD_GBM_HNSC_LGG_LIHC_LUAD_LUSC_OV_PAAD_READ_SARC_SKCM_STAD_UCEC_UCS	17	20	7.76591e-06
HECW1	TP53	61	16	BLCA_BRCA_CESC_COAD_ESCA_GBM_HNSC_KIRC_LUAD_LUSC_OV_PAAD_READ_SKCM_STAD_UCEC	17	20	0.000102819
MTOR	TP53	61	15	BLCA_BRCA_COAD_ESCA_HNSC_KIRC_LGG_LUAD_LUSC_OV_PAAD_PRAD_SKCM_STAD_UCEC	15	20	0.000102819
PYGM	TTN	94	17	BLCA_BRCA_CESC_COAD_ESCA_GBM_HNSC_LIHC_LUAD_LUSC_PAAD_PRAD_READ_SARC_SKCM_STAD_UCEC	14	20	1.71841e-05
HIST1H3A	HIST1H3F	70	21	ACC_BLCA_BRCA_CESC_COAD_DLBC_ESCA_GBM_HNSC_KIRC_KIRP_LAML_LIHC_LUAD_LUSC_PAAD_PRAD_READ_STAD_THYM_UCEC	14	20	5.78988e-05
HIST1H3A	HIST1H3D	70	21	ACC_BLCA_BRCA_CESC_COAD_DLBC_ESCA_GBM_HNSC_KIRC_KIRP_LAML_LIHC_LUAD_LUSC_PAAD_PRAD_READ_STAD_THYM_UCEC	14	20	5.78988e-05
HIST1H3A	HIST1H3C	70	21	ACC_BLCA_BRCA_CESC_COAD_DLBC_ESCA_GBM_HNSC_KIRC_KIRP_LAML_LIHC_LUAD_LUSC_PAAD_PRAD_READ_STAD_THYM_UCEC	14	20	5.78988e-05
HIST1H3C	HIST1H3D	70	21	ACC_BLCA_BRCA_CESC_COAD_DLBC_ESCA_GBM_HNSC_KIRC_KIRP_LAML_LIHC_LUAD_LUSC_PAAD_PRAD_READ_STAD_THYM_UCEC	14	20	5.78988e-05
TP53	USP29	81	17	BLCA_BRCA_CHOL_COAD_ESCA_GBM_HNSC_LGG_LUAD_LUSC_OV_READ_SKCM_STAD_THYM_UCEC_UCS	11	20	3.22804e-05
CHD4	TTN	111	22	BLCA_BRCA_CESC_COAD_DLBC_ESCA_GBM_HNSC_KIRC_LAML_LGG_LUAD_LUSC_OV_PAAD_PRAD_READ_SARC_SKCM_STAD_UCEC_UCS	12	19	8.87747e-06
ADAM2	TTN	78	15	BLCA_BRCA_CESC_COAD_ESCA_HNSC_LIHC_LUAD_LUSC_OV_PRAD_READ_SKCM_STAD_UCEC	12	19	3.76279e-05
ACTN4	TTN	72	14	BLCA_BRCA_CESC_COAD_ESCA_GBM_HNSC_LGG_LUAD_LUSC_PRAD_SARC_STAD_UCEC	15	18	5.17627e-05
CUL3	TTN	87	15	BLCA_BRCA_COAD_ESCA_GBM_HNSC_KIRP_LGG_LUAD_LUSC_OV_PAAD_SKCM_STAD_UCEC	14	18	2.39361e-05
MYOM1	TTN	91	20	ACC_BLCA_BRCA_CESC_COAD_ESCA_GBM_HNSC_KIRC_KIRP_LIHC_LUAD_LUSC_OV_PAAD_READ_SKCM_STAD_UCEC_UCS	13	18	1.96476e-05
MYBPC3	TTN	77	18	BLCA_BRCA_COAD_ESCA_GBM_HNSC_LIHC_LUAD_LUSC_OV_PAAD_PRAD_READ_SARC_SKCM_STAD_THCA_UCEC	13	18	3.97684e-05
PRKDC	TP53	53	15	BLCA_BRCA_CESC_COAD_ESCA_GBM_HNSC_LGG_LUAD_LUSC_OV_PAAD_READ_STAD_UCEC	12	18	0.000185728
ALB	TTN	86	18	BLCA_BRCA_CESC_COAD_GBM_HNSC_KIRC_LGG_LIHC_LUAD_LUSC_OV_PAAD_READ_SKCM_STAD_UCEC_UCS	12	17	2.48749e-05
SPTA1	SPTBN1	79	17	BLCA_BRCA_CESC_COAD_GBM_HNSC_LGG_LIHC_LUAD_LUSC_PAAD_PRAD_READ_SKCM_STAD_UCEC_UCS	12	17	3.54949e-05
TP53	TRRAP	48	15	BLCA_BRCA_CESC_COAD_ESCA_GBM_HNSC_KICH_LUAD_LUSC_OV_SARC_STAD_UCEC_UCS	12	17	0.000280594
PCDHA4	TP53	70	17	BLCA_BRCA_COAD_DLBC_ESCA_GBM_HNSC_LUAD_LUSC_OV_PAAD_PRAD_READ_SARC_STAD_UCEC_UCS	10	17	5.78988e-05
TEP1	TP53	49	19	BLCA_BRCA_CESC_COAD_ESCA_GBM_HNSC_KICH_LGG_LIHC_LUAD_LUSC_OV_PRAD_READ_SKCM_STAD_UCEC_UCS	9	17	0.00025786
ABLIM2	TTN	55	13	BLCA_BRCA_COAD_HNSC_KIRC_LGG_LIHC_LUAD_OV_READ_SKCM_STAD_UCEC	14	16	0.000158856
ATR	TP53	45	15	BLCA_BRCA_CESC_COAD_ESCA_GBM_HNSC_LIHC_LUAD_LUSC_OV_READ_STAD_UCEC_UCS	13	16	0.000366305
HDAC9	TP53	57	17	BLCA_COAD_ESCA_GBM_HNSC_KICH_LGG_LIHC_LUAD_LUSC_OV_PAAD_PRAD_READ_SKCM_STAD_UCEC	12	16	0.000137376
NRXN1	PTPRT	50	11	BLCA_BRCA_COAD_GBM_HNSC_LUAD_LUSC_PAAD_SKCM_STAD_UCEC	12	16	0.000236057
TAF1	TP53	68	15	BRCA_CESC_COAD_ESCA_HNSC_LGG_LIHC_LUAD_LUSC_OV_PRAD_SKCM_STAD_UCEC_UCS	11	16	6.52216e-05
TTN	UBC	54	15	BLCA_BRCA_CESC_COAD_GBM_HNSC_KIRC_KIRP_LGG_LUAD_LUSC_SARC_STAD_UCEC_UCS	12	15	0.000172014
TP53	UBC	49	13	BLCA_BRCA_CESC_COAD_GBM_HNSC_LGG_LUAD_LUSC_OV_SARC_STAD_UCEC	12	15	0.00025786
STK11	TP53	40	12	ACC_BLCA_BRCA_COAD_ESCA_HNSC_LIHC_LUAD_LUSC_PAAD_STAD_UCEC	12	15	0.000588519
OBSL1	TTN	80	16	BLCA_BRCA_CESC_COAD_ESCA_GBM_KICH_LAML_LGG_LIHC_LUAD_LUSC_READ_SKCM_STAD_UCEC	10	15	3.39177e-05
DYSF	FLNC	60	12	BRCA_COAD_GBM_HNSC_LAML_LGG_LUAD_LUSC_PAAD_SKCM_STAD_UCEC	10	15	0.000110608
ERBB3	PIK3CA	65	11	BLCA_BRCA_CESC_COAD_GBM_HNSC_OV_READ_STAD_UCEC_UCS	9	15	7.88683e-05
BMP1	TP53	44	17	ACC_BLCA_BRCA_CESC_COAD_ESCA_GBM_HNSC_KICH_LGG_LUAD_LUSC_OV_PAAD_PRAD_STAD_UCEC	9	15	0.00040195
BLM	TP53	56	14	BLCA_BRCA_CESC_COAD_ESCA_GBM_HNSC_LGG_LUAD_LUSC_OV_READ_STAD_UCEC	8	15	0.000147763
DAB2IP	TP53	44	17	BLCA_BRCA_CESC_COAD_ESCA_GBM_HNSC_LIHC_LUAD_LUSC_OV_PAAD_READ_SARC_STAD_UCEC_UCS	13	14	0.00040195
APC	FLNA	75	16	ACC_BLCA_BRCA_CESC_COAD_GBM_HNSC_LUAD_LUSC_PAAD_READ_SARC_SKCM_STAD_UCEC_UCS	12	14	4.40344e-05
APC	LAMA4	57	14	ACC_BLCA_BRCA_CESC_COAD_GBM_HNSC_LUAD_LUSC_PAAD_READ_SKCM_STAD_UCEC	12	14	0.000137376
APC	MYH10	67	14	BLCA_BRCA_CESC_COAD_GBM_HNSC_LAML_LUSC_OV_PAAD_READ_SKCM_STAD_UCEC	11	14	6.96529e-05
COL12A1	DYSF	63	12	BRCA_COAD_GBM_KIRC_LGG_LUAD_LUSC_PAAD_READ_SKCM_STAD_UCEC	11	14	9.075e-05
CCT6A	TTN	61	16	ACC_BLCA_BRCA_CESC_COAD_DLBC_HNSC_LGG_LIHC_LUAD_LUSC_PAAD_READ_SKCM_STAD_UCEC	11	14	0.000102819
PADI4	TP53	40	13	BLCA_BRCA_COAD_ESCA_GBM_HNSC_KICH_LIHC_LUAD_LUSC_OV_READ_UCEC	11	14	0.000588519
DYNC1H1	FLNC	80	14	BLCA_BRCA_CESC_COAD_GBM_LGG_LUAD_LUSC_PAAD_PRAD_READ_SKCM_STAD_UCEC	10	14	3.39177e-05
MYCBP2	TTN	65	14	BLCA_BRCA_CESC_COAD_ESCA_GBM_HNSC_LAML_LUAD_LUSC_PAAD_READ_STAD_UCEC	10	14	7.88683e-05
FNDC3B	TTN	64	16	BLCA_BRCA_CESC_COAD_ESCA_HNSC_KIRP_LGG_LIHC_LUAD_LUSC_PRAD_READ_SKCM_STAD_UCEC	10	14	8.48016e-05
MSH2	TP53	55	18	ACC_BLCA_BRCA_COAD_ESCA_GBM_HNSC_LGG_LUAD_LUSC_MESO_OV_PRAD_READ_SKCM_STAD_THYM_UCEC	10	14	0.000158856
FBN2	PTEN	64	9	BRCA_CESC_COAD_GBM_LGG_LUSC_READ_STAD_UCEC	9	14	8.48016e-05
AGO2	TP53	41	13	BLCA_BRCA_COAD_ESCA_GBM_HNSC_LGG_LUAD_LUSC_OV_READ_STAD_UCEC	8	14	0.000532859
CDH10	CTNNA3	61	11	BLCA_BRCA_CESC_COAD_HNSC_LUAD_LUSC_PAAD_SKCM_STAD_UCEC	11	13	0.000102819
AR	TP53	54	14	BLCA_BRCA_CESC_COAD_ESCA_HNSC_LGG_LIHC_LUAD_LUSC_OV_READ_STAD_UCEC	11	13	0.000172014
CDK8	TP53	32	13	ACC_BLCA_CESC_COAD_GBM_HNSC_LUAD_LUSC_OV_READ_SKCM_STAD_UCEC	11	13	0.00142295
TP53	TP63	48	16	BLCA_BRCA_COAD_ESCA_GBM_HNSC_LGG_LUAD_LUSC_OV_PRAD_READ_SARC_SKCM_STAD_UCEC	10	13	0.000280594
AGO1	TP53	42	14	BLCA_BRCA_COAD_GBM_HNSC_LGG_LIHC_LUAD_LUSC_OV_SARC_SKCM_STAD_UCEC	10	13	0.000483304
RYR1	RYR2	89	15	ACC_BLCA_BRCA_CESC_COAD_GBM_HNSC_LUAD_LUSC_PAAD_READ_SARC_SKCM_STAD_UCEC	9	13	2.14952e-05
HIST1H2AI	HIST1H2AK	65	19	ACC_BLCA_BRCA_CESC_COAD_DLBC_ESCA_GBM_HNSC_LIHC_LUAD_LUSC_OV_PRAD_SARC_SKCM_STAD_TGCT_UCEC	9	13	7.88683e-05
HIST1H2AI	HIST1H2AL	65	19	ACC_BLCA_BRCA_CESC_COAD_DLBC_ESCA_GBM_HNSC_LIHC_LUAD_LUSC_OV_PRAD_SARC_SKCM_STAD_TGCT_UCEC	9	13	7.88683e-05
HIST1H2AK	HIST1H2AL	65	19	ACC_BLCA_BRCA_CESC_COAD_DLBC_ESCA_GBM_HNSC_LIHC_LUAD_LUSC_OV_PRAD_SARC_SKCM_STAD_TGCT_UCEC	9	13	7.88683e-05
LRP2	SCN3A	57	16	BLCA_CESC_COAD_GBM_HNSC_LGG_LIHC_LUAD_OV_PRAD_READ_SARC_SKCM_STAD_UCEC_UCS	9	13	0.000137376
TP53	USP11	48	16	BLCA_BRCA_CESC_COAD_ESCA_GBM_HNSC_LGG_LUAD_LUSC_OV_READ_SARC_SKCM_STAD_UCEC	9	13	0.000280594
TP53	WRN	31	15	BLCA_BRCA_COAD_ESCA_GBM_HNSC_LGG_LUAD_LUSC_OV_READ_SKCM_STAD_UCEC_UCS	9	13	0.00160679
APC	SYNE1	68	12	BLCA_BRCA_COAD_GBM_LUSC_OV_PAAD_READ_SARC_SKCM_STAD_UCEC	8	13	6.52216e-05
CPSF1	TP53	55	16	BLCA_BRCA_CESC_COAD_ESCA_GBM_HNSC_KIRC_LGG_LIHC_LUAD_LUSC_OV_READ_STAD_UCEC	8	13	0.000158856
EP400	TP53	53	17	BLCA_BRCA_CESC_COAD_GBM_HNSC_KICH_LIHC_LUAD_LUSC_OV_PRAD_READ_SKCM_STAD_THYM_UCEC	8	13	0.000185728
EEF2	TP53	49	15	BLCA_BRCA_COAD_ESCA_GBM_HNSC_LIHC_LUAD_LUSC_OV_PAAD_PRAD_READ_STAD_UCEC	8	13	0.00025786
HECW2	TP53	49	17	BLCA_BRCA_CESC_ESCA_GBM_HNSC_KIRC_LGG_LIHC_LUAD_LUSC_OV_PAAD_READ_STAD_UCEC_UCS	8	13	0.00025786
TP53	UTP14A	41	12	ACC_BLCA_BRCA_COAD_HNSC_LGG_LUAD_LUSC_READ_STAD_UCEC_UCS	7	13	0.000532859
APC	SPTBN2	60	12	ACC_BLCA_BRCA_CESC_COAD_GBM_HNSC_LUAD_PAAD_READ_STAD_UCEC	12	12	0.000110608
TP53	TXNRD1	28	12	BLCA_COAD_ESCA_GBM_HNSC_LUAD_LUSC_PRAD_READ_SARC_STAD_UCEC	10	12	0.00236348
CUL2	TTN	65	15	BLCA_BRCA_CESC_COAD_ESCA_GBM_HNSC_LGG_LUAD_LUSC_OV_READ_SKCM_STAD_UCEC	9	12	7.88683e-05
ESR1	TP53	46	15	BLCA_BRCA_CESC_COAD_ESCA_GBM_HNSC_LGG_LIHC_LUAD_LUSC_OV_READ_STAD_UCEC	9	12	0.000334843
DYNC1H1	FLNA	68	13	ACC_BLCA_BRCA_CESC_COAD_GBM_LGG_LUAD_LUSC_PAAD_SKCM_STAD_UCEC	8	12	6.52216e-05
FLNA	SPTAN1	61	14	ACC_BLCA_BRCA_CESC_COAD_GBM_LUAD_LUSC_OV_PAAD_SARC_SKCM_STAD_UCEC	8	12	0.000102819
PIWIL1	TP53	54	17	ACC_BLCA_BRCA_CESC_COAD_GBM_HNSC_LIHC_LUAD_LUSC_OV_PAAD_PRAD_READ_STAD_UCEC_UCS	8	12	0.000172014
HSPA8	TP53	48	15	ACC_BLCA_BRCA_CESC_COAD_ESCA_HNSC_LGG_LUAD_LUSC_PAAD_PRAD_READ_STAD_UCEC	8	12	0.000280594
HSPA2	TP53	43	13	BLCA_BRCA_CESC_COAD_GBM_HNSC_LUAD_LUSC_OV_READ_SARC_STAD_UCEC	8	12	0.000440043
ANK1	SPTA1	47	13	BRCA_CESC_COAD_ESCA_GBM_LUAD_LUSC_PAAD_PRAD_READ_STAD_UCEC_UCS	7	12	0.000306746
POLA1	TP53	45	15	BLCA_BRCA_CESC_COAD_GBM_HNSC_LGG_LIHC_LUAD_LUSC_OV_PAAD_READ_STAD_UCEC	7	12	0.000366305
LRP1B	OLFM3	39	10	COAD_HNSC_LAML_LGG_LUAD_LUSC_READ_SKCM_STAD_UCEC	7	12	0.000650511
SMAD2	TP53	34	12	BLCA_BRCA_CESC_COAD_GBM_HNSC_LGG_LUAD_LUSC_READ_STAD_UCEC	7	12	0.0011218
CTNNB1	PTEN	111	10	BLCA_CESC_COAD_LIHC_LUSC_PRAD_READ_SKCM_STAD_UCEC	10	11	8.87747e-06
MYBPC2	TTN	85	17	BLCA_BRCA_CESC_COAD_GBM_HNSC_LGG_LUAD_LUSC_OV_PRAD_READ_SKCM_STAD_UCEC_UCS_UVM	10	11	2.60841e-05
SPTA1	SPTB	65	15	BLCA_BRCA_CESC_COAD_GBM_HNSC_LGG_LIHC_LUAD_LUSC_PAAD_READ_SKCM_STAD_UCEC	9	11	7.88683e-05
MSH6	TP53	51	17	ACC_BLCA_BRCA_COAD_ESCA_GBM_HNSC_LGG_LIHC_LUAD_LUSC_OV_PRAD_READ_STAD_UCEC_UCS	9	11	0.000216995
AXIN1	TP53	30	14	BLCA_BRCA_COAD_ESCA_GBM_HNSC_LIHC_LUAD_LUSC_OV_READ_SKCM_STAD_UCEC	9	11	0.00181891
MED17	TP53	21	12	BLCA_BRCA_CESC_COAD_GBM_HNSC_LIHC_LUAD_LUSC_READ_STAD_UCEC	9	11	0.00649158
CACNA1C	RYR2	73	11	BRCA_CESC_COAD_LUAD_LUSC_PAAD_READ_SKCM_STAD_UCEC_UCS	8	11	4.89988e-05
LRP1B	PTPRK	54	13	BRCA_COAD_ESCA_LUAD_LUSC_PAAD_PRAD_READ_SARC_SKCM_STAD_THCA_UCEC	8	11	0.000172014
FLNA	MYH9	53	13	BRCA_CESC_COAD_GBM_HNSC_KICH_LUAD_LUSC_OV_PAAD_STAD_UCEC_UCS	8	11	0.000185728
HSP90AB1	TP53	47	18	BLCA_BRCA_CESC_CHOL_COAD_ESCA_GBM_HNSC_KICH_LGG_LIHC_LUAD_LUSC_OV_PRAD_READ_STAD_UCEC	8	11	0.000306746
HSP90AA1	TP53	41	12	ACC_BLCA_BRCA_COAD_ESCA_HNSC_LUAD_LUSC_OV_READ_STAD_UCEC	8	11	0.000532859
MYC	TP53	29	10	BRCA_COAD_HNSC_LUAD_LUSC_OV_READ_SARC_STAD_UCEC	8	11	0.00207191
IFNA1	IFNA13	53	15	BLCA_BRCA_CESC_COAD_GBM_KIRC_LUAD_LUSC_OV_PRAD_READ_SARC_SKCM_STAD_UCEC	7	11	0.000185728
SERPINB9	TP53	27	9	BLCA_BRCA_ESCA_LGG_LUAD_LUSC_OV_STAD_UCEC	6	11	0.00270018
BRCA2	TP53	32	14	BLCA_BRCA_COAD_ESCA_GBM_HNSC_LUAD_LUSC_OV_READ_STAD_THYM_UCEC_UCS	5	11	0.00142295
MAPK8	TP53	27	12	BLCA_BRCA_COAD_HNSC_LGG_LUAD_LUSC_OV_READ_SKCM_STAD_UCEC	5	11	0.00270018
SGCG	TTN	39	12	BRCA_CESC_COAD_ESCA_GBM_LUAD_LUSC_PAAD_READ_STAD_UCEC_UCS	10	10	0.000650511
APC	SPTBN1	59	11	BLCA_CESC_COAD_GBM_LUAD_LUSC_PAAD_READ_STAD_UCEC_UCS	9	10	0.000118592
FAT4	TNKS2	43	11	BLCA_COAD_GBM_LUAD_LUSC_OV_READ_SKCM_STAD_THYM_UCEC	9	10	0.000440043
MYH2	USP15	37	13	CESC_COAD_GBM_HNSC_KIRP_LGG_LUAD_LUSC_PAAD_READ_SKCM_STAD_UCEC	9	10	0.000800437
PAN2	TP53	32	11	BLCA_BRCA_GBM_HNSC_LUAD_LUSC_OV_PRAD_SKCM_STAD_UCEC	9	10	0.00142295
RASGRF1	TP53	50	18	BLCA_BRCA_CESC_COAD_ESCA_GBM_HNSC_LGG_LIHC_LUAD_LUSC_OV_PRAD_READ_SARC_SKCM_STAD_UCEC	8	10	0.000236057
DYRK4	TTN	40	11	BLCA_CESC_COAD_ESCA_HNSC_LUAD_LUSC_PAAD_STAD_UCEC_UCS	8	10	0.000588519
CUL9	TP53	39	13	BLCA_CESC_COAD_ESCA_GBM_HNSC_LIHC_LUAD_LUSC_OV_READ_SKCM_UCEC	8	10	0.000650511
ARRB1	TTN	33	13	BLCA_BRCA_COAD_HNSC_KICH_LGG_LIHC_LUSC_PAAD_PRAD_READ_STAD_UCEC	8	10	0.00126098
SIN3B	TP53	24	14	ACC_BLCA_BRCA_CESC_COAD_ESCA_GBM_HNSC_KICH_LIHC_LUAD_LUSC_STAD_UCEC	8	10	0.00412158
ANK2	OBSCN	58	15	ACC_BLCA_BRCA_CESC_COAD_GBM_KIRP_LUAD_LUSC_PAAD_PRAD_READ_SARC_STAD_UCEC	7	10	0.000127679
MYH7	MYOM2	42	11	CESC_COAD_GBM_LGG_LUAD_LUSC_READ_SARC_SKCM_STAD_UCEC	7	10	0.000483304
PHGDH	TTN	31	12	BLCA_COAD_GBM_LGG_LUAD_LUSC_OV_PRAD_SKCM_STAD_THCA_UCEC	7	10	0.00160679
TOP1	TP53	30	10	BLCA_COAD_ESCA_GBM_LUAD_LUSC_OV_READ_STAD_UCEC	7	10	0.00181891
BRCA1	TP53	21	11	BLCA_BRCA_CESC_GBM_KIRC_LUAD_LUSC_OV_SKCM_STAD_UCEC	7	10	0.00649158
TP53	TTK	45	15	BRCA_CESC_COAD_ESCA_HNSC_KIRC_LGG_LUAD_LUSC_OV_PRAD_READ_SKCM_STAD_UCEC	6	10	0.000366305
CSE1L	TP53	42	15	BLCA_BRCA_CESC_COAD_ESCA_GBM_HNSC_LIHC_LUAD_LUSC_OV_PAAD_PRAD_STAD_UCEC	6	10	0.000483304
AMOT	TTN	34	14	BLCA_CESC_COAD_DLBC_HNSC_LAML_LIHC_LUAD_LUSC_PRAD_READ_SARC_STAD_UCEC	6	10	0.0011218
PTK2	TP53	33	14	BLCA_BRCA_COAD_GBM_HNSC_LGG_LIHC_LUAD_LUSC_OV_READ_SARC_STAD_UCEC	6	10	0.00126098
KMT2E	TP53	29	15	ACC_BRCA_CESC_COAD_ESCA_GBM_HNSC_LGG_LIHC_LUAD_LUSC_OV_READ_STAD_UCEC	6	10	0.00207191
TAF5L	TP53	20	14	BLCA_BRCA_CESC_ESCA_GBM_HNSC_LGG_LUAD_LUSC_OV_PAAD_PRAD_STAD_UCEC	6	10	0.00761515
HIST1H2BF	HIST1H2BG	49	20	BLCA_BRCA_CESC_COAD_DLBC_ESCA_HNSC_KIRP_LGG_LIHC_LUAD_LUSC_OV_PAAD_PCPG_READ_STAD_THCA_THYM_UCEC	5	10	0.00025786
MYBBP1A	TP53	40	13	ACC_BLCA_CESC_COAD_GBM_HNSC_LUAD_LUSC_OV_PRAD_SARC_STAD_UCEC	5	10	0.000588519
KDM1A	TP53	35	12	BLCA_CESC_ESCA_GBM_HNSC_LGG_LUAD_LUSC_OV_PRAD_READ_UCEC	5	10	0.00099994
NOTCH4	TP53	33	13	BLCA_COAD_ESCA_GBM_HNSC_LGG_LUAD_OV_PRAD_SARC_STAD_UCEC_UCS	4	10	0.00126098
CFTR	RYR2	59	13	BRCA_COAD_ESCA_GBM_HNSC_LUAD_LUSC_PAAD_READ_SARC_SKCM_STAD_UCEC	9	9	0.000118592
APC	CTNNA1	48	11	BLCA_BRCA_CESC_COAD_GBM_HNSC_LUSC_PAAD_READ_STAD_UCEC	9	9	0.000280594
CTNNA1	DMD	44	10	BLCA_BRCA_CESC_COAD_ESCA_GBM_LUSC_PAAD_STAD_UCEC	9	9	0.00040195
CTNNA1	CTNNA2	36	8	COAD_GBM_LUAD_LUSC_PAAD_PRAD_STAD_UCEC	9	9	0.000894154
APC	DST	60	12	BLCA_BRCA_COAD_GBM_HNSC_LUAD_LUSC_OV_PAAD_READ_STAD_UCEC	8	9	0.000110608
FLNA	FLNB	60	12	BLCA_BRCA_CESC_COAD_GBM_HNSC_LGG_LIHC_LUSC_SKCM_STAD_UCEC	8	9	0.000110608
APC	CTNNA3	56	16	ACC_BLCA_BRCA_CESC_COAD_GBM_HNSC_LIHC_LUAD_LUSC_PAAD_READ_SARC_SKCM_STAD_UCEC	8	9	0.000147763
HSPG2	LAMA1	49	13	BLCA_BRCA_CESC_COAD_DLBC_ESCA_GBM_LGG_LUAD_SARC_SKCM_STAD_UCEC	8	9	0.00025786
BTK	SPTA1	43	13	BLCA_BRCA_COAD_GBM_HNSC_LUAD_LUSC_OV_PAAD_READ_SKCM_STAD_UCEC	8	9	0.000440043
FLNA	GRM8	41	11	COAD_GBM_HNSC_LGG_LUAD_LUSC_PAAD_SKCM_STAD_UCEC_UCS	8	9	0.000532859
FN1	MYH9	41	10	BLCA_BRCA_COAD_GBM_HNSC_LUSC_PAAD_READ_STAD_UCEC	8	9	0.000532859
MYH4	USP15	38	14	BRCA_CESC_COAD_GBM_HNSC_LAML_LGG_LUAD_LUSC_PAAD_READ_SKCM_STAD_UCEC	8	9	0.000721366
SMURF1	TP53	27	15	BLCA_BRCA_CESC_COAD_ESCA_GBM_HNSC_LGG_LUAD_OV_PRAD_READ_SARC_STAD_UCEC	8	9	0.00270018
CUL4B	TTN	72	15	BLCA_BRCA_CESC_COAD_GBM_HNSC_LGG_LUAD_LUSC_PAAD_READ_SKCM_STAD_UCEC_UCS	7	9	5.17627e-05
APC	LAMA3	57	11	BLCA_BRCA_COAD_GBM_LAML_PAAD_READ_SKCM_STAD_UCEC_UCS	7	9	0.000137376
CDH8	CTNNA2	55	14	ACC_BLCA_BRCA_COAD_GBM_HNSC_LUAD_LUSC_PRAD_READ_SARC_SKCM_STAD_UCEC	7	9	0.000158856
ANK2	SPTBN1	45	13	BLCA_CESC_COAD_GBM_KIRC_LUAD_LUSC_PAAD_PRAD_READ_STAD_UCEC_UCS	7	9	0.000366305
ACTN2	GRIN2B	38	11	CESC_COAD_GBM_LUAD_LUSC_PAAD_PRAD_READ_SKCM_STAD_UCEC	7	9	0.000721366
IGF2BP1	TP53	38	16	ACC_BLCA_BRCA_COAD_ESCA_GBM_HNSC_LGG_LUAD_LUSC_OV_READ_SKCM_STAD_UCEC_UCS	7	9	0.000721366
IGF1R	TP53	32	14	ACC_BLCA_BRCA_CESC_COAD_GBM_HNSC_LGG_LIHC_LUAD_LUSC_SKCM_STAD_UCEC	7	9	0.00142295
SMAD3	TP53	31	14	BLCA_BRCA_CESC_COAD_ESCA_GBM_HNSC_KICH_LGG_LUAD_LUSC_READ_STAD_UCEC	7	9	0.00160679
C1QTNF9	TTN	30	14	BLCA_BRCA_CESC_COAD_ESCA_GBM_LUAD_LUSC_PAAD_READ_SKCM_STAD_UCEC_UCS	7	9	0.00181891
CHD8	TP53	29	15	BLCA_BRCA_CESC_COAD_GBM_HNSC_LGG_LUAD_LUSC_OV_READ_SKCM_STAD_UCEC_UCS	7	9	0.00207191
HRAS	TP53	28	6	BLCA_BRCA_HNSC_LUAD_LUSC_UCEC	7	9	0.00236348
ANK1	OBSCN	54	14	ACC_BLCA_BRCA_CESC_COAD_GBM_LIHC_LUAD_LUSC_PAAD_PRAD_SKCM_STAD_UCEC	6	9	0.000172014
PCDHA12	PCDHA4	42	6	COAD_HNSC_LUSC_READ_STAD_UCEC	6	9	0.000483304
CHRM3	NALCN	33	10	BLCA_COAD_GBM_HNSC_LUAD_LUSC_PRAD_SKCM_STAD_UCEC	6	9	0.00126098
HSPA5	TP53	26	13	ACC_BLCA_BRCA_CESC_COAD_GBM_HNSC_LIHC_LUSC_OV_PAAD_READ_UCEC	6	9	0.00309658
SETD2	TP53	26	12	BLCA_BRCA_CESC_COAD_GBM_KIRC_LGG_LUAD_LUSC_OV_STAD_UCEC	6	9	0.00309658
AGT	TP53	25	12	BLCA_BRCA_COAD_GBM_HNSC_LGG_LIHC_LUAD_LUSC_OV_SARC_UCEC	6	9	0.0035641
ANKRD28	TTN	49	12	BLCA_BRCA_CESC_COAD_ESCA_GBM_LUAD_LUSC_READ_SARC_STAD_UCEC	5	9	0.00025786
ACTN2	TNN	30	12	ACC_COAD_ESCA_HNSC_LGG_LUAD_LUSC_OV_PRAD_SKCM_STAD_UCEC	5	9	0.00181891
MYBPC1	TTN	89	18	ACC_BLCA_BRCA_CESC_COAD_GBM_HNSC_KIRC_LGG_LUAD_LUSC_OV_PAAD_READ_SKCM_STAD_UCEC_UCS	8	8	2.14952e-05
APC	MYH11	60	15	BLCA_BRCA_CESC_COAD_GBM_HNSC_KIRC_LUSC_PAAD_PRAD_READ_SKCM_STAD_UCEC_UCS	8	8	0.000110608
CFTR	DYNC1H1	47	14	BLCA_BRCA_CESC_COAD_GBM_LGG_LUAD_LUSC_PAAD_PRAD_READ_SKCM_STAD_UCEC	8	8	0.000306746
NUP188	TP53	39	13	BLCA_BRCA_CESC_COAD_ESCA_HNSC_LGG_LUAD_LUSC_OV_READ_STAD_UCEC	8	8	0.000650511
DMD	TRAF3IP1	34	8	COAD_ESCA_GBM_HNSC_LUAD_PAAD_STAD_UCEC	8	8	0.0011218
ANK1	SPTB	31	10	ACC_CESC_COAD_GBM_LAML_LUAD_PAAD_SKCM_STAD_UCEC	8	8	0.00160679
EGFR	MYH9	31	10	BLCA_COAD_GBM_HNSC_LUAD_LUSC_PAAD_READ_STAD_UCEC	8	8	0.00160679
PCDHA3	PCDHA6	29	10	CESC_COAD_KIRC_LUAD_LUSC_PAAD_READ_SKCM_STAD_UCEC	8	8	0.00207191
KMT2A	TP53	29	14	BLCA_BRCA_CESC_COAD_ESCA_HNSC_LGG_LUAD_LUSC_OV_PRAD_SKCM_STAD_UCEC	8	8	0.00207191
EGFR	PIK3R1	26	7	CESC_ESCA_GBM_PAAD_READ_STAD_UCEC	8	8	0.00309658
GNAS	PCK1	21	9	BRCA_GBM_LIHC_LUAD_OV_PAAD_STAD_UCEC_UCS	8	8	0.00649158
FBXW7	PTEN	63	11	BLCA_BRCA_CESC_COAD_GBM_LGG_READ_SKCM_STAD_UCEC_UCS	7	8	9.075e-05
AMER1	APC	57	8	CESC_COAD_GBM_LUAD_PAAD_READ_STAD_UCEC	7	8	0.000137376
FLNA	TRIO	55	12	BLCA_BRCA_CESC_COAD_GBM_HNSC_LGG_LUAD_LUSC_PAAD_STAD_UCEC	7	8	0.000158856
TOP2B	TP53	48	19	BLCA_BRCA_CESC_COAD_ESCA_GBM_HNSC_KIRC_LGG_LIHC_LUAD_LUSC_PAAD_PRAD_READ_SARC_SKCM_STAD_UCEC	7	8	0.000280594
FLNC	FRYL	45	12	BLCA_BRCA_CESC_COAD_GBM_HNSC_LGG_LUSC_PAAD_SKCM_STAD_UCEC	7	8	0.000366305
AGL	FLNC	40	10	BLCA_COAD_ESCA_GBM_LGG_LUSC_PAAD_READ_STAD_UCEC	7	8	0.000588519
NOS1	SCN5A	37	11	BLCA_BRCA_COAD_GBM_LGG_LUAD_PAAD_READ_SKCM_STAD_UCEC	7	8	0.000800437
GRID2	GRIK2	36	11	BLCA_BRCA_COAD_GBM_HNSC_LUAD_LUSC_PAAD_SARC_SKCM_UCEC	7	8	0.000894154
DYSF	KIF1B	35	10	BLCA_BRCA_COAD_GBM_LUAD_LUSC_PAAD_READ_STAD_UCEC	7	8	0.00099994
ERBB3	NRG1	30	10	BLCA_COAD_GBM_LGG_LUAD_PAAD_READ_STAD_UCEC_UCS	7	8	0.00181891
ERBB2	ERBB3	29	9	BLCA_BRCA_CESC_COAD_GBM_OV_PAAD_STAD_UCEC	7	8	0.00207191
DOCK4	EGFR	24	9	CESC_COAD_GBM_LGG_LUSC_READ_SKCM_STAD_UCEC	7	8	0.00412158
ANKRD1	TTN	23	9	COAD_ESCA_LIHC_LUAD_PAAD_READ_SKCM_STAD_UCEC	7	8	0.00478282
LAMA1	MAPK8	23	8	COAD_LUAD_LUSC_PAAD_READ_SKCM_STAD_UCEC	7	8	0.00478282
AGL	APPL1	22	10	BRCA_COAD_ESCA_GBM_LIHC_PAAD_READ_SKCM_STAD_UCEC	7	8	0.00555773
ARRB1	TP53	20	10	COAD_ESCA_KICH_LGG_LIHC_LUAD_LUSC_PRAD_READ_UCEC	7	8	0.00761515
NOS3	PSEN2	16	8	COAD_ESCA_GBM_LUAD_PAAD_SKCM_STAD_UCEC	7	8	0.0151416
LAMA1	SPTAN1	70	13	ACC_BLCA_BRCA_CESC_COAD_GBM_LIHC_LUAD_OV_READ_SKCM_STAD_UCEC	6	8	5.78988e-05
FAT4	PCDHGB1	65	16	ACC_BLCA_COAD_GBM_HNSC_LUAD_LUSC_MESO_OV_PAAD_PRAD_READ_SKCM_STAD_UCEC_UCS	6	8	7.88683e-05
COL6A3	DYSF	61	16	ACC_BLCA_BRCA_CESC_COAD_GBM_HNSC_LAML_LGG_LUAD_LUSC_PAAD_READ_STAD_UCEC_UCS	6	8	0.000102819
DYSF	MYH3	51	15	ACC_BLCA_BRCA_CESC_COAD_GBM_HNSC_LAML_LGG_LUAD_OV_PAAD_READ_STAD_UCEC	6	8	0.000216995
EPB41L3	SPTA1	48	11	BRCA_CESC_COAD_ESCA_LIHC_LUAD_LUSC_PRAD_READ_STAD_UCEC	6	8	0.000280594
GRIA2	SPTBN1	42	11	CESC_COAD_HNSC_LGG_LIHC_LUAD_LUSC_READ_SKCM_STAD_UCEC	6	8	0.000483304
HSP90AB1	SPTAN1	38	8	BLCA_BRCA_CESC_COAD_HNSC_READ_STAD_UCEC	6	8	0.000721366
LYN	TP53	36	12	BLCA_BRCA_CESC_COAD_ESCA_HNSC_LIHC_LUAD_LUSC_STAD_UCEC_UCS	6	8	0.000894154
BICD2	DYNC1H1	35	9	COAD_ESCA_GBM_LGG_LUSC_PAAD_PRAD_STAD_UCEC	6	8	0.00099994
ERBB2	POLR1A	32	12	BLCA_BRCA_CESC_COAD_GBM_LUAD_PAAD_READ_SKCM_STAD_THYM_UCEC	6	8	0.00142295
IFI16	TP53	29	14	BLCA_BRCA_COAD_ESCA_GBM_HNSC_KICH_LGG_LUAD_LUSC_PRAD_READ_STAD_UCEC	6	8	0.00207191
EGFR	FN1	28	10	CESC_COAD_ESCA_GBM_LGG_LUAD_PAAD_READ_STAD_UCEC	6	8	0.00236348
MYBPH	TTN	28	9	COAD_ESCA_GBM_LUAD_SARC_SKCM_STAD_THCA_UCEC	6	8	0.00236348
FBXO11	TP53	25	12	BRCA_COAD_ESCA_GBM_HNSC_KIRC_LUAD_LUSC_OV_READ_STAD_UCEC	6	8	0.0035641
EPHB1	PTEN	61	11	BRCA_CESC_COAD_ESCA_GBM_LUSC_READ_SKCM_STAD_UCEC_UCS	5	8	0.000102819
FLNB	FLNC	57	13	BLCA_BRCA_CESC_COAD_GBM_LGG_LUAD_LUSC_PRAD_READ_SKCM_STAD_UCEC	5	8	0.000137376
MAST2	TTN	48	16	BLCA_BRCA_CESC_COAD_GBM_HNSC_KICH_KIRP_LGG_LUAD_LUSC_PAAD_PRAD_SARC_STAD_UCEC	5	8	0.000280594
DMD	KCNJ12	44	11	ACC_CESC_COAD_GBM_HNSC_LGG_LUAD_LUSC_PAAD_STAD_UCEC	5	8	0.00040195
CYLD	TP53	43	15	BRCA_COAD_ESCA_GBM_HNSC_LGG_LIHC_LUAD_LUSC_OV_PRAD_READ_STAD_THYM_UCEC	5	8	0.000440043
SLC9A2	SPTA1	39	10	BRCA_COAD_GBM_LGG_LUAD_LUSC_READ_SKCM_STAD_UCEC	5	8	0.000650511
ERCC2	TP53	35	11	BLCA_CESC_COAD_HNSC_LGG_LUAD_LUSC_PAAD_SKCM_STAD_UCEC	5	8	0.00099994
NCOA3	TP53	25	11	CESC_COAD_GBM_LIHC_LUAD_LUSC_OV_READ_SARC_STAD_UCEC	5	8	0.0035641
NDN	TP53	24	10	BLCA_COAD_GBM_HNSC_LUAD_LUSC_OV_READ_STAD_UCEC	5	8	0.00412158
NR4A1	TP53	18	7	BRCA_COAD_HNSC_LGG_LUAD_LUSC_UCEC	5	8	0.0106441
STAT6	TP53	39	16	BLCA_BRCA_CESC_CHOL_COAD_ESCA_GBM_HNSC_KIRC_LIHC_LUAD_LUSC_OV_PRAD_STAD_UCEC	4	8	0.000650511
ERCC3	TP53	38	14	BLCA_BRCA_CESC_COAD_GBM_HNSC_LGG_LUAD_LUSC_MESO_OV_SKCM_STAD_UCEC	4	8	0.000721366
ERCC6	TP53	34	13	ACC_BLCA_BRCA_CESC_COAD_ESCA_HNSC_LUAD_LUSC_OV_READ_STAD_UCEC	4	8	0.0011218
CEP170	HERC2	32	8	COAD_GBM_LGG_LUAD_PAAD_READ_STAD_UCEC	4	8	0.00142295
HSPA9	TP53	23	10	BLCA_COAD_HNSC_LIHC_LUAD_LUSC_OV_READ_STAD_UCEC	4	8	0.00478282
HSPA1L	TP53	39	14	BLCA_BRCA_CESC_COAD_GBM_HNSC_LGG_LIHC_LUAD_LUSC_OV_PRAD_READ_UCEC	3	8	0.000650511
MYPN	TTN	65	13	BLCA_BRCA_CESC_COAD_GBM_HNSC_LUAD_LUSC_READ_SKCM_STAD_UCEC_UCS	7	7	7.88683e-05
CFTR	RYR3	52	15	BLCA_BRCA_CESC_COAD_GBM_HNSC_LUAD_LUSC_PAAD_PRAD_READ_SARC_SKCM_STAD_UCEC	7	7	0.000200179
CACNA1A	VWF	49	13	ACC_COAD_GBM_HNSC_LUAD_LUSC_OV_PAAD_PRAD_READ_SKCM_STAD_UCEC	7	7	0.00025786
DLG2	GRIN2A	44	12	BRCA_COAD_GBM_HNSC_LUAD_LUSC_PAAD_READ_SKCM_STAD_UCEC_UCS	7	7	0.00040195
PARD3	TTN	39	15	BLCA_BRCA_CESC_COAD_GBM_HNSC_LGG_LIHC_LUAD_LUSC_PAAD_SKCM_STAD_UCEC_UVM	7	7	0.000650511
FN1	PLG	38	8	BRCA_COAD_ESCA_LGG_LUAD_READ_STAD_UCEC	7	7	0.000721366
DLG2	LRP2	35	10	CESC_COAD_GBM_LUAD_PAAD_READ_SKCM_STAD_UCEC_UCS	7	7	0.00099994
ANK3	SCN2A	34	12	BRCA_CESC_COAD_GBM_LGG_LUAD_LUSC_PAAD_READ_SKCM_STAD_UCEC	7	7	0.0011218
CTNNA1	SPTBN1	34	9	BLCA_CESC_COAD_HNSC_LUSC_PAAD_PRAD_STAD_UCEC	7	7	0.0011218
ACTN2	DYSF	32	12	ACC_BRCA_CESC_COAD_HNSC_LGG_LUAD_LUSC_OV_PAAD_STAD_UCEC	7	7	0.00142295
PCDHA10	PCDHA8	31	9	BRCA_COAD_HNSC_LUAD_LUSC_PAAD_PRAD_STAD_UCEC	7	7	0.00160679
ANK1	SPTBN1	29	11	BRCA_CESC_COAD_GBM_LAML_LUAD_PAAD_PRAD_STAD_UCEC_UCS	7	7	0.00207191
EPHA2	EPHA7	28	14	BLCA_CESC_COAD_ESCA_GBM_HNSC_LGG_LIHC_LUAD_LUSC_PAAD_SKCM_STAD_UCEC	7	7	0.00236348
CDH1	CTNNA3	27	13	BLCA_BRCA_CESC_COAD_GBM_LUAD_LUSC_PAAD_READ_SARC_SKCM_STAD_UCEC	7	7	0.00270018
CUL3	DICER1	26	9	BLCA_BRCA_COAD_GBM_LGG_LUSC_PAAD_STAD_UCEC	7	7	0.00309658
EGFR	PRKDC	26	9	CESC_COAD_ESCA_GBM_LGG_LUAD_PAAD_STAD_UCEC	7	7	0.00309658
ARFGEF2	FLNC	25	9	BLCA_COAD_GBM_HNSC_LUAD_LUSC_PAAD_STAD_UCEC	7	7	0.0035641
CTNNA3	GIMAP8	23	7	COAD_LUAD_PAAD_SARC_SKCM_STAD_UCEC	7	7	0.00478282
PRKCD	TP53	19	11	BLCA_BRCA_COAD_DLBC_GBM_HNSC_LUAD_LUSC_PAAD_STAD_UCEC	7	7	0.00898354
CDKN1A	TP53	15	5	BLCA_COAD_READ_SKCM_STAD	7	7	0.01823
TTN	UGP2	57	15	BLCA_BRCA_CESC_COAD_GBM_HNSC_LGG_LUAD_LUSC_OV_PAAD_READ_SARC_STAD_UCEC	6	7	0.000137376
NEB	TTN	54	16	ACC_BLCA_BRCA_CESC_COAD_GBM_HNSC_KIRC_KIRP_LUAD_LUSC_OV_READ_SKCM_STAD_UCEC	6	7	0.000172014
ACTN1	TTN	53	13	BLCA_BRCA_COAD_GBM_HNSC_LGG_LIHC_LUAD_LUSC_PAAD_READ_STAD_UCEC	6	7	0.000185728
CUBN	TF	53	17	ACC_BLCA_BRCA_CESC_COAD_GBM_HNSC_LAML_LGG_LUAD_LUSC_PAAD_READ_SKCM_STAD_UCEC_UCS	6	7	0.000185728
MYH10	MYH9	52	11	BLCA_BRCA_COAD_GBM_HNSC_LUSC_PAAD_PRAD_READ_STAD_UCEC	6	7	0.000200179
SPTAN1	SPTBN1	51	13	BLCA_CESC_COAD_GBM_HNSC_LUAD_OV_PRAD_READ_SARC_SKCM_STAD_UCEC	6	7	0.000216995
MYO16	NRXN1	49	12	BLCA_BRCA_COAD_GBM_KIRC_LUAD_LUSC_PAAD_READ_SKCM_STAD_UCEC	6	7	0.00025786
LPA	LRP2	47	15	BLCA_CESC_COAD_GBM_HNSC_KIRP_LGG_LUAD_LUSC_PAAD_PRAD_READ_SKCM_STAD_UCEC	6	7	0.000306746
CFTR	FAT2	43	13	BRCA_CESC_COAD_GBM_HNSC_LAML_LUSC_PAAD_PRAD_READ_SKCM_STAD_UCEC	6	7	0.000440043
NLGN1	NRXN1	40	12	BRCA_CESC_COAD_GBM_HNSC_LGG_LUAD_LUSC_PAAD_READ_STAD_UCEC	6	7	0.000588519
MCRS1	TTN	38	12	BLCA_BRCA_CESC_COAD_GBM_KIRC_LUAD_LUSC_OV_SKCM_STAD_UCEC	6	7	0.000721366
CFTR	PCDHB8	37	13	BRCA_CESC_COAD_GBM_HNSC_LIHC_LUSC_PAAD_READ_SARC_SKCM_STAD_UCEC	6	7	0.000800437
FLNA	RANBP2	37	7	BRCA_CESC_COAD_HNSC_PAAD_STAD_UCEC	6	7	0.000800437
PTPRF	TRIO	37	8	CESC_COAD_GBM_LGG_OV_PRAD_STAD_UCEC	6	7	0.000800437
ACTN2	CACNA1D	34	11	BRCA_COAD_GBM_HNSC_LGG_LUAD_LUSC_PAAD_SKCM_STAD_UCEC	6	7	0.0011218
ANK3	SCN5A	33	9	COAD_GBM_LGG_PAAD_READ_SARC_SKCM_STAD_UCEC	6	7	0.00126098
APC	DVL2	32	9	BLCA_CESC_COAD_GBM_LUAD_PAAD_READ_STAD_UCEC	6	7	0.00142295
AR	DCC	30	9	CESC_COAD_LGG_LUAD_PAAD_READ_SKCM_STAD_UCEC	6	7	0.00181891
MEN1	TP53	30	15	ACC_BLCA_BRCA_COAD_HNSC_LIHC_LUAD_LUSC_PRAD_READ_SARC_SKCM_STAD_UCEC_UCS	6	7	0.00181891
ADAM21	PLXNA2	29	12	CESC_COAD_HNSC_KIRC_LUAD_LUSC_OV_PAAD_READ_SKCM_STAD_UCEC	6	7	0.00207191
ECD	TP53	28	14	BLCA_BRCA_CESC_COAD_GBM_LGG_LUAD_LUSC_OV_PRAD_SKCM_STAD_UCEC_UCS	6	7	0.00236348
KAT2B	TP53	27	10	COAD_ESCA_GBM_HNSC_KIRC_LUAD_LUSC_READ_STAD_UCEC	6	7	0.00270018
MYH9	TRAF3IP1	27	8	BLCA_COAD_GBM_HNSC_PAAD_PRAD_STAD_UCEC	6	7	0.00270018
TP53	XRCC6	26	12	BRCA_CESC_COAD_ESCA_GBM_HNSC_LUAD_LUSC_OV_PRAD_READ_UCEC	6	7	0.00309658
PCDHGB4	SLC27A6	25	10	BLCA_COAD_GBM_HNSC_LUAD_LUSC_PRAD_SKCM_STAD_UCEC	6	7	0.0035641
CTNNB1	PTPRB	25	8	BLCA_COAD_ESCA_LIHC_READ_SKCM_STAD_UCEC	6	7	0.0035641
ANKRD28	FLNC	24	7	BRCA_CESC_COAD_ESCA_GBM_LUAD_UCEC	6	7	0.00412158
LPL	LRP2	24	9	BLCA_CESC_COAD_GBM_LGG_PAAD_READ_STAD_UCEC	6	7	0.00412158
POLR1A	SUPT16H	24	10	ACC_BLCA_COAD_HNSC_LGG_LUSC_PAAD_READ_STAD_UCEC	6	7	0.00412158
COG6	EGFR	22	9	CESC_COAD_ESCA_GBM_LUAD_READ_SKCM_STAD_UCEC	6	7	0.00555773
DRD1	FLNA	20	6	COAD_GBM_LUAD_PAAD_SKCM_UCEC	6	7	0.00761515
TP53	VCP	20	10	BRCA_COAD_ESCA_HNSC_LGG_LUAD_OV_SKCM_STAD_UCEC	6	7	0.00761515
TFAP2A	TP53	19	8	BLCA_CESC_ESCA_LIHC_LUAD_LUSC_STAD_UCEC	6	7	0.00898354
ARRB1	FLNA	18	8	COAD_HNSC_LGG_LIHC_LUAD_PAAD_STAD_UCEC	6	7	0.0106441
DUSP26	TP53	18	11	BLCA_BRCA_CESC_COAD_ESCA_HNSC_LUAD_LUSC_READ_STAD_UCEC	6	7	0.0106441
ELL	TP53	18	8	BRCA_COAD_HNSC_LGG_LUAD_LUSC_STAD_UCEC	6	7	0.0106441
GABRE	KCNQ5	16	7	CESC_COAD_LGG_LUSC_PAAD_STAD_UCEC	6	7	0.0151416
TP53	VDR	15	10	ACC_BLCA_COAD_KICH_LGG_LUAD_LUSC_OV_STAD_UCEC	6	7	0.01823
FLNA	PSEN2	14	6	COAD_GBM_LUSC_PAAD_SKCM_UCEC	6	7	0.0220919
GNAS	UBC	14	9	BRCA_COAD_GBM_HNSC_LUAD_LUSC_STAD_UCEC_UCS	6	7	0.0220919
APC	CREBBP	49	11	BLCA_BRCA_CESC_COAD_GBM_HNSC_LUAD_READ_STAD_UCEC_UCS	5	7	0.00025786
FAT1	NOS2	49	12	BLCA_BRCA_CESC_COAD_LUAD_LUSC_PAAD_READ_SKCM_STAD_UCEC_UCS	5	7	0.00025786
MED12	PTEN	48	7	BRCA_CESC_GBM_HNSC_SKCM_UCEC_UCS	5	7	0.000280594
MYH14	MYH9	44	10	BRCA_CESC_COAD_GBM_LUSC_OV_PAAD_PRAD_STAD_UCEC	5	7	0.00040195
SIN3A	TP53	41	14	BLCA_BRCA_COAD_DLBC_ESCA_GBM_HNSC_LIHC_LUAD_LUSC_OV_READ_STAD_UCEC	5	7	0.000532859
ENO1	TTN	39	17	BLCA_CESC_COAD_ESCA_GBM_HNSC_KIRC_KIRP_LGG_LUAD_LUSC_OV_PAAD_PRAD_SKCM_STAD_UCEC	5	7	0.000650511
APC	PTPN13	38	9	BRCA_COAD_GBM_LUSC_OV_READ_STAD_UCEC_UCS	5	7	0.000721366
DVL2	TP53	38	13	BLCA_BRCA_CESC_COAD_GBM_KIRC_LIHC_LUAD_LUSC_PRAD_READ_STAD_UCEC	5	7	0.000721366
TP53	UBE4B	36	15	ACC_BLCA_BRCA_CESC_COAD_ESCA_GBM_HNSC_LIHC_LUAD_LUSC_READ_SKCM_STAD_UCEC	5	7	0.000894154
FLNC	KCND2	33	10	BLCA_COAD_GBM_HNSC_LAML_LUAD_PAAD_READ_STAD_UCEC	5	7	0.00126098
APC	SETDB1	31	9	BRCA_COAD_GBM_HNSC_LUSC_OV_SKCM_STAD_UCEC	5	7	0.00160679
FLNC	NUP88	30	10	BLCA_COAD_GBM_LGG_LUAD_PAAD_PRAD_SKCM_STAD_UCEC	5	7	0.00181891
CASR	FLNA	29	11	BRCA_CESC_COAD_GBM_HNSC_LUAD_LUSC_OV_PAAD_STAD_UCEC	5	7	0.00207191
ITGB5	TTN	29	11	BRCA_CESC_COAD_HNSC_KIRC_LIHC_LUAD_LUSC_PAAD_STAD_UCEC	5	7	0.00207191
ABCA13	CUL3	28	8	BLCA_BRCA_HNSC_LUAD_LUSC_PAAD_PRAD_UCEC	5	7	0.00236348
MAPK10	TP53	27	12	BLCA_BRCA_COAD_HNSC_LGG_LIHC_LUAD_LUSC_READ_SARC_STAD_UCEC	5	7	0.00270018
CDH1	CTNNA2	26	12	BLCA_COAD_GBM_LAML_LGG_LUAD_LUSC_PAAD_READ_SKCM_STAD_UCEC	5	7	0.00309658
TOE1	TP53	25	11	BLCA_ESCA_HNSC_LGG_LIHC_LUAD_LUSC_OV_PRAD_READ_UCEC	5	7	0.0035641
GATB	TP53	23	10	BLCA_BRCA_CESC_COAD_ESCA_HNSC_LIHC_LUAD_STAD_UCEC	5	7	0.00478282
ANK3	SMAD2	22	8	CESC_COAD_GBM_LGG_LUAD_SKCM_STAD_UCEC	5	7	0.00555773
RFC1	TP53	22	15	BLCA_BRCA_CESC_COAD_ESCA_GBM_HNSC_LUAD_LUSC_OV_PRAD_READ_SKCM_UCEC_UCS	5	7	0.00555773
PIK3CG	PRKCB	21	8	COAD_GBM_LUAD_LUSC_OV_PAAD_READ_UCEC	5	7	0.00649158
MYH10	UBC	18	8	BLCA_BRCA_CESC_LGG_LUSC_STAD_UCEC_UCS	5	7	0.0106441
BRF1	TP53	16	12	BLCA_BRCA_CESC_COAD_KIRC_LUAD_LUSC_OV_PAAD_SKCM_STAD_UCEC	5	7	0.0151416
ENO3	TTN	46	16	BLCA_BRCA_CESC_COAD_GBM_HNSC_LAML_LGG_LIHC_LUAD_LUSC_PRAD_READ_SKCM_STAD_UCEC	4	7	0.000334843
CAPN3	TTN	45	13	BLCA_CESC_COAD_HNSC_LGG_LUAD_LUSC_PAAD_PRAD_READ_SKCM_STAD_UCEC	4	7	0.000366305
DCC	MYO10	44	12	BLCA_BRCA_CESC_COAD_GBM_HNSC_LGG_PAAD_PRAD_READ_STAD_UCEC	4	7	0.00040195
CAPN6	FLNA	39	12	ACC_BRCA_COAD_GBM_HNSC_LGG_LUAD_LUSC_SKCM_STAD_UCEC_UCS	4	7	0.000650511
FLNA	LIG4	39	10	CESC_COAD_GBM_LGG_LUAD_PAAD_SKCM_STAD_UCEC_UCS	4	7	0.000650511
DAPK1	TP53	38	14	BLCA_BRCA_CESC_COAD_ESCA_GBM_HNSC_LGG_LUAD_LUSC_OV_READ_STAD_UCEC	4	7	0.000721366
PCDHA7	PCDHA9	34	11	BLCA_CESC_COAD_GBM_HNSC_LIHC_LUSC_READ_SKCM_STAD_UCEC	4	7	0.0011218
NR3C1	TP53	33	13	BLCA_BRCA_COAD_GBM_HNSC_LGG_LUAD_LUSC_OV_READ_SKCM_STAD_UCEC	4	7	0.00126098
PLEC	SPTA1	33	12	BRCA_CESC_COAD_GBM_LGG_LUAD_LUSC_PAAD_PRAD_SKCM_STAD_UCEC	4	7	0.00126098
EP300	RB1	33	7	BLCA_CESC_COAD_GBM_LUSC_STAD_UCEC	4	7	0.00126098
GRID2	GRIK5	31	10	COAD_GBM_HNSC_LGG_LUAD_LUSC_READ_SKCM_STAD_UCEC	4	7	0.00160679
SMG1	TP53	31	14	BLCA_BRCA_CESC_COAD_GBM_HNSC_KICH_KIRC_LUAD_LUSC_OV_SKCM_STAD_UCEC	4	7	0.00160679
CDH5	CTNNA2	29	10	BLCA_CHOL_COAD_HNSC_LGG_LUAD_PAAD_SKCM_STAD_UCEC	4	7	0.00207191
SPTBN1	STAT1	26	8	CESC_COAD_LGG_LIHC_LUAD_PAAD_READ_UCEC	4	7	0.00309658
ACAN	TNR	25	8	COAD_HNSC_LGG_LUAD_LUSC_READ_SKCM_UCEC	4	7	0.0035641
ADAMTS2	PIK3R1	22	9	CESC_COAD_GBM_LUAD_LUSC_PAAD_SKCM_STAD_UCEC	4	7	0.00555773
ASPM	TP53	21	8	CESC_HNSC_LGG_LIHC_LUAD_LUSC_STAD_UCEC	4	7	0.00649158
CKAP5	DOCK2	20	8	BRCA_COAD_LIHC_LUAD_LUSC_READ_SARC_UCEC	4	7	0.00761515
ITK	TGFBR1	17	10	BLCA_BRCA_COAD_ESCA_HNSC_LUAD_LUSC_PAAD_READ_UCEC	4	7	0.0126739
CHRNA3	ITPR3	16	9	BRCA_COAD_GBM_HNSC_LUAD_PAAD_READ_STAD_UCEC	4	7	0.0151416
MYH9	SPTAN1	50	11	BLCA_BRCA_COAD_GBM_LUAD_OV_PRAD_READ_STAD_UCEC_UCS	3	7	0.000236057
TP53	XRCC1	20	11	BLCA_BRCA_CESC_COAD_ESCA_HNSC_LUAD_LUSC_OV_STAD_UCEC	3	7	0.00761515
LAMA1	PLG	49	11	BLCA_BRCA_COAD_ESCA_LGG_LUAD_LUSC_READ_SKCM_STAD_UCEC	6	6	0.00025786
CFTR	FAT1	47	12	BLCA_BRCA_COAD_GBM_HNSC_LUSC_PAAD_PRAD_READ_SKCM_STAD_UCEC	6	6	0.000306746
APC	SNRNP200	39	12	BLCA_CESC_COAD_GBM_HNSC_LUAD_LUSC_PAAD_READ_SKCM_STAD_UCEC	6	6	0.000650511
FLNC	MYBPC2	39	12	BLCA_BRCA_CESC_COAD_ESCA_GBM_HNSC_LUSC_PRAD_READ_STAD_UCEC	6	6	0.000650511
GRIA2	GRIK2	36	11	ACC_BLCA_COAD_GBM_HNSC_LUAD_LUSC_READ_SKCM_STAD_UCEC	6	6	0.000894154
PCDHGB4	PTPRD	35	11	BLCA_BRCA_COAD_GBM_HNSC_LGG_LUAD_PRAD_SKCM_STAD_UCEC	6	6	0.00099994
APC	ASAP1	34	11	BRCA_CESC_COAD_GBM_LUAD_LUSC_PAAD_READ_SARC_STAD_UCEC	6	6	0.0011218
COL12A1	MMP9	33	12	BLCA_CESC_COAD_ESCA_LGG_LUAD_LUSC_PAAD_READ_SKCM_STAD_UCEC	6	6	0.00126098
FAT1	HDAC6	33	10	ACC_BLCA_CESC_COAD_LGG_LIHC_LUSC_PAAD_STAD_UCEC	6	6	0.00126098
COL12A1	MMP2	31	12	BLCA_BRCA_CESC_COAD_GBM_LUAD_LUSC_PAAD_READ_SKCM_STAD_UCEC	6	6	0.00160679
DOCK2	ELMO1	31	13	ACC_BRCA_CESC_COAD_ESCA_GBM_LUAD_LUSC_PAAD_READ_SKCM_STAD_UCEC	6	6	0.00160679
DLG2	NOS1	30	11	BLCA_CESC_COAD_GBM_LUAD_LUSC_PAAD_READ_SKCM_STAD_UCEC	6	6	0.00181891
BCLAF1	EGFR	29	12	CESC_COAD_GBM_LUAD_LUSC_OV_PAAD_READ_SARC_SKCM_STAD_UCEC	6	6	0.00207191
NLGN1	PTPRT	29	10	BRCA_CESC_COAD_DLBC_GBM_LUAD_LUSC_PAAD_STAD_UCEC	6	6	0.00207191
DNAJB5	TTN	27	9	BLCA_BRCA_COAD_GBM_LGG_LUSC_SKCM_STAD_UCEC	6	6	0.00270018
GRIK3	GRIK5	27	9	BLCA_COAD_GBM_LGG_LUAD_READ_SKCM_STAD_UCEC	6	6	0.00270018
TTN	VDAC1	27	9	BLCA_BRCA_COAD_ESCA_LIHC_OV_PAAD_STAD_UCEC	6	6	0.00270018
FN1	RBL1	25	8	COAD_GBM_HNSC_LGG_PAAD_READ_SKCM_UCEC	6	6	0.0035641
RYR2	UBC	25	9	BRCA_CESC_GBM_HNSC_LGG_LUAD_LUSC_STAD_UCEC	6	6	0.0035641
EPHA4	EPHA7	24	10	BRCA_COAD_ESCA_GBM_LGG_LUAD_PAAD_READ_STAD_UCEC	6	6	0.00412158
CACNA1A	KDM5B	24	8	COAD_GBM_HNSC_LUSC_PAAD_PRAD_UCEC_UCS	6	6	0.00412158
GRIN2B	KDM5B	24	11	BLCA_BRCA_COAD_GBM_LIHC_LUSC_PAAD_PRAD_READ_STAD_UCEC	6	6	0.00412158
CUL1	HSPA6	22	8	BLCA_CESC_COAD_GBM_PAAD_READ_STAD_UCEC	6	6	0.00555773
CUL1	RANBP2	22	8	BLCA_BRCA_COAD_HNSC_PAAD_READ_STAD_UCEC	6	6	0.00555773
CCT6A	DYNC1H1	22	9	CESC_COAD_LGG_LUSC_PAAD_READ_SKCM_STAD_UCEC	6	6	0.00555773
LAMA1	MAPK9	22	8	COAD_ESCA_LUAD_PAAD_READ_SKCM_STAD_UCEC	6	6	0.00555773
CFTR	PRKDC	21	7	BRCA_COAD_GBM_LUSC_PAAD_STAD_UCEC	6	6	0.00649158
CUL1	DOCK1	21	7	BRCA_CESC_COAD_GBM_PAAD_STAD_UCEC	6	6	0.00649158
CPS1	CPT1A	20	9	CESC_COAD_GBM_LUAD_LUSC_PAAD_READ_SKCM_UCEC	6	6	0.00761515
EGFR	MET	20	7	COAD_ESCA_GBM_LGG_PAAD_STAD_UCEC	6	6	0.00761515
NMT1	TP53	19	9	BLCA_COAD_HNSC_LIHC_LUAD_LUSC_READ_STAD_UCEC	6	6	0.00898354
ACTN2	NOS3	18	9	COAD_GBM_LGG_LUAD_LUSC_PAAD_SKCM_STAD_UCEC	6	6	0.0106441
MDH1	TP53	18	13	BLCA_COAD_ESCA_HNSC_KIRC_LIHC_LUAD_LUSC_OV_PRAD_READ_STAD_UCEC	6	6	0.0106441
PLXNB2	PTCH1	17	7	BRCA_COAD_LGG_LUSC_PAAD_STAD_UCEC	6	6	0.0126739
FASN	PCK1	17	8	BRCA_COAD_GBM_LUAD_PAAD_READ_STAD_UCEC	6	6	0.0126739
MAPK1	TP53	16	10	COAD_GBM_LGG_LIHC_LUAD_LUSC_PRAD_READ_STAD_UCEC	6	6	0.0151416
BCAM	LAMA4	14	7	CESC_COAD_LUSC_PAAD_SKCM_STAD_UCEC	6	6	0.0220919
KEAP1	MCM3	12	7	HNSC_LUAD_PAAD_PRAD_SKCM_STAD_UCEC	6	6	0.0331188
SLC23A2	UBC	10	8	BRCA_CESC_GBM_HNSC_LGG_LUSC_STAD_UCEC	6	6	0.0512032
APC	MACF1	50	13	ACC_BLCA_BRCA_CESC_COAD_GBM_HNSC_LGG_PAAD_READ_SKCM_STAD_UCEC	5	6	0.000236057
CENPC	PTEN	43	7	BRCA_CESC_COAD_GBM_LGG_STAD_UCEC	5	6	0.000440043
CHD3	TP53	42	14	BLCA_BRCA_CESC_COAD_ESCA_GBM_LGG_LIHC_LUAD_LUSC_OV_PRAD_STAD_UCEC	5	6	0.000483304
FREM2	PCDHGB1	41	13	BLCA_BRCA_CESC_COAD_GBM_LUAD_LUSC_PAAD_READ_SKCM_STAD_UCEC_UCS	5	6	0.000532859
RPS6KA1	TTN	41	15	BLCA_BRCA_CESC_COAD_HNSC_KIRC_LAML_LGG_LIHC_LUAD_LUSC_PRAD_SKCM_STAD_UCEC	5	6	0.000532859
CDH2	SPTBN1	40	10	BLCA_CESC_COAD_LGG_LUAD_LUSC_PAAD_READ_SKCM_UCEC	5	6	0.000588519
NRCAM	PTPRB	39	12	BLCA_BRCA_COAD_LGG_LUAD_LUSC_PAAD_READ_SKCM_STAD_UCEC_UCS	5	6	0.000650511
MYO16	PIK3R1	37	8	BRCA_CESC_COAD_GBM_PAAD_READ_STAD_UCEC	5	6	0.000800437
PIK3CA	SMAD2	37	7	BRCA_CESC_COAD_HNSC_LUSC_STAD_UCEC	5	6	0.000800437
HSPA4	TP53	36	15	BLCA_BRCA_CESC_COAD_GBM_HNSC_LGG_LIHC_LUAD_LUSC_PRAD_READ_STAD_UCEC_UCS	5	6	0.000894154
CFTR	PCDH15	35	13	BLCA_BRCA_CESC_COAD_GBM_LUSC_PAAD_PRAD_READ_SARC_SKCM_STAD_UCEC	5	6	0.00099994
MYOM1	SYNE1	35	11	BLCA_COAD_GBM_HNSC_KIRC_LUAD_LUSC_PAAD_READ_STAD_UCEC	5	6	0.00099994
CHEK2	TP53	34	14	BLCA_BRCA_COAD_ESCA_HNSC_KICH_LGG_LUAD_LUSC_READ_SARC_STAD_UCEC_UCS	5	6	0.0011218
AP2B1	APC	33	11	BRCA_CESC_COAD_GBM_HNSC_LUSC_OV_READ_SKCM_STAD_UCEC	5	6	0.00126098
CCT5	TP53	32	15	BLCA_BRCA_CESC_COAD_ESCA_GBM_LGG_LUAD_LUSC_OV_SARC_SKCM_STAD_THYM_UCEC	5	6	0.00142295
MYO16	NCKAP1	32	11	BLCA_COAD_GBM_HNSC_LUAD_LUSC_OV_PAAD_READ_STAD_UCEC	5	6	0.00142295
EPHA3	EPHA7	31	9	CESC_COAD_ESCA_GBM_HNSC_LUAD_READ_SKCM_UCEC	5	6	0.00160679
DCHS1	ESR1	31	11	BRCA_COAD_GBM_HNSC_LGG_LUAD_LUSC_PAAD_READ_STAD_UCEC	5	6	0.00160679
FLNA	USP45	31	8	BLCA_BRCA_COAD_GBM_HNSC_PAAD_STAD_UCEC	5	6	0.00160679
MME	UTRN	31	13	BLCA_BRCA_CHOL_COAD_GBM_HNSC_LGG_LUAD_LUSC_PAAD_READ_STAD_UCEC	5	6	0.00160679
PIK3CA	VARS2	31	10	BLCA_BRCA_CESC_COAD_GBM_HNSC_PRAD_STAD_UCEC_UCS	5	6	0.00160679
EPB41L2	SPTA1	31	13	BLCA_BRCA_CESC_COAD_GBM_LGG_LUAD_LUSC_OV_PRAD_SKCM_STAD_UCEC	5	6	0.00160679
PCDHA10	PCDHA12	30	10	BRCA_COAD_HNSC_LUAD_LUSC_PAAD_READ_SKCM_STAD_UCEC	5	6	0.00181891
MUSK	SYNE1	30	9	BRCA_COAD_GBM_HNSC_LUSC_PAAD_SKCM_STAD_UCEC	5	6	0.00181891
ACTL6A	TP53	29	12	BLCA_BRCA_COAD_GBM_HNSC_LIHC_LUAD_LUSC_PRAD_STAD_UCEC_UCS	5	6	0.00207191
ITGA1	LAMA1	29	10	BLCA_COAD_LGG_LUSC_OV_PAAD_READ_SKCM_STAD_UCEC	5	6	0.00207191
BTK	FLNA	28	8	CESC_COAD_GBM_LUAD_LUSC_PAAD_STAD_UCEC	5	6	0.00236348
DOCK4	ELMO1	27	9	BRCA_CESC_COAD_ESCA_GBM_READ_SKCM_STAD_UCEC	5	6	0.00270018
APPL1	DCC	27	10	BLCA_COAD_ESCA_GBM_LGG_PAAD_READ_SKCM_STAD_UCEC	5	6	0.00270018
RB1	RBL2	27	12	BLCA_COAD_GBM_LGG_LIHC_LUAD_LUSC_OV_PAAD_READ_STAD_UCEC	5	6	0.00270018
DOCK5	HDAC6	26	5	BLCA_COAD_LGG_LUSC_UCEC	5	6	0.00309658
CACNA1A	NELL2	26	9	BRCA_COAD_LUSC_PAAD_READ_SKCM_STAD_UCEC_UCS	5	6	0.00309658
CPNE4	SPTBN1	26	9	COAD_GBM_HNSC_LUAD_PAAD_READ_SKCM_STAD_UCEC	5	6	0.00309658
ITPR1	ITPR3	26	9	BLCA_COAD_LIHC_LUAD_LUSC_PAAD_READ_STAD_UCEC	5	6	0.00309658
PARP1	TP53	26	11	ACC_BLCA_BRCA_COAD_GBM_LIHC_LUAD_OV_PRAD_STAD_UCEC	5	6	0.00309658
PCDH18	PCDHGB1	25	8	ACC_BRCA_CESC_COAD_PAAD_SKCM_STAD_UCEC	5	6	0.0035641
COL7A1	LAMA5	25	8	COAD_GBM_LIHC_LUAD_PAAD_STAD_THCA_UCEC	5	6	0.0035641
CUL1	UGGT1	25	9	BRCA_CESC_COAD_GBM_LUAD_PAAD_PRAD_READ_UCEC	5	6	0.0035641
PPP2R5C	TP53	25	16	BLCA_BRCA_COAD_ESCA_GBM_HNSC_LGG_LUAD_LUSC_OV_PAAD_READ_SARC_SKCM_STAD_UCEC	5	6	0.0035641
MAGEB18	TP53	24	8	BLCA_BRCA_HNSC_LUAD_LUSC_READ_STAD_UCEC	5	6	0.00412158
MYH7	SYT3	23	12	CESC_COAD_GBM_LGG_LIHC_LUAD_LUSC_PAAD_READ_SKCM_STAD_UCEC	5	6	0.00478282
ERBB4	NRG1	23	9	COAD_LGG_LUAD_LUSC_PAAD_READ_SKCM_STAD_UCEC	5	6	0.00478282
HMCN1	UBC	23	8	BLCA_BRCA_CESC_LGG_LUAD_LUSC_STAD_UCEC	5	6	0.00478282
USP19	USP7	23	10	BLCA_CESC_COAD_GBM_LGG_LUAD_PAAD_PRAD_STAD_UCEC	5	6	0.00478282
COL6A1	PTPRK	22	8	BRCA_COAD_GBM_PAAD_READ_SKCM_STAD_UCEC	5	6	0.00555773
ABCB6	PCDHA12	21	7	BRCA_COAD_HNSC_PAAD_READ_STAD_UCEC	5	6	0.00649158
APOH	TP53	21	9	BLCA_COAD_ESCA_GBM_HNSC_LUAD_LUSC_STAD_UCEC	5	6	0.00649158
DYNC1H1	PSEN2	21	10	BRCA_COAD_GBM_LGG_LUSC_PAAD_READ_SKCM_STAD_UCEC	5	6	0.00649158
FAT4	PRSS37	20	6	COAD_GBM_LUAD_SKCM_STAD_UCEC	5	6	0.00761515
CREBBP	SMAD2	20	9	BRCA_CESC_COAD_LGG_LUSC_READ_SKCM_STAD_UCEC	5	6	0.00761515
CUL5	TNKS2	20	7	BLCA_COAD_GBM_HNSC_READ_STAD_UCEC	5	6	0.00761515
MAPK9	TP53	20	10	BLCA_COAD_HNSC_LGG_LIHC_LUAD_LUSC_STAD_UCEC_UCS	5	6	0.00761515
DLG4	GRIK2	19	8	BLCA_COAD_HNSC_LUAD_PAAD_READ_SKCM_UCEC	5	6	0.00898354
GPS2	TP53	19	10	BLCA_BRCA_COAD_GBM_LGG_LUSC_OV_PRAD_READ_UCEC	5	6	0.00898354
PAF1	POLR2A	19	10	BRCA_CESC_COAD_GBM_LGG_PAAD_READ_SKCM_STAD_UCEC	5	6	0.00898354
PBK	TP53	19	11	BRCA_COAD_GBM_KICH_LIHC_LUAD_LUSC_OV_READ_STAD_UCEC	5	6	0.00898354
GTF2H4	TP53	18	8	GBM_HNSC_LUSC_OV_PRAD_READ_STAD_UCEC	5	6	0.0106441
ACTN2	DLG1	17	8	COAD_HNSC_LUAD_LUSC_PAAD_PRAD_STAD_UCEC	5	6	0.0126739
ARRB1	SPTAN1	17	8	BLCA_COAD_HNSC_LUAD_PRAD_READ_STAD_UCEC	5	6	0.0126739
KRAS	PIK3CG	17	6	COAD_LUAD_LUSC_PAAD_STAD_UCEC	5	6	0.0126739
TP53	UBE2A	17	8	BLCA_COAD_GBM_LUAD_LUSC_READ_STAD_UCEC	5	6	0.0126739
NTHL1	TP53	16	10	BLCA_BRCA_CESC_ESCA_LGG_LIHC_LUAD_LUSC_STAD_UCEC	5	6	0.0151416
ALB	RYR2	48	11	BRCA_COAD_GBM_HNSC_LGG_LUAD_LUSC_READ_STAD_UCEC_UCS	4	6	0.000280594
DNMT1	TP53	48	16	BLCA_BRCA_CESC_COAD_GBM_HNSC_KICH_LGG_LIHC_LUAD_LUSC_OV_PRAD_READ_STAD_UCEC	4	6	0.000280594
DYRK2	TTN	39	13	BLCA_BRCA_CESC_COAD_GBM_HNSC_KICH_LUSC_OV_READ_SKCM_STAD_UCEC	4	6	0.000650511
CLTC	FLNA	38	9	BLCA_BRCA_COAD_HNSC_LGG_PAAD_STAD_THYM_UCEC	4	6	0.000721366
AR	FLNA	37	11	BRCA_CESC_COAD_LGG_LUAD_LUSC_PAAD_READ_SKCM_STAD_UCEC	4	6	0.000800437
DNA2	FAT4	35	13	BLCA_COAD_GBM_HNSC_LAML_LUAD_LUSC_PAAD_PRAD_READ_STAD_THYM_UCEC	4	6	0.00099994
ABLIM1	TTN	35	12	ACC_BRCA_COAD_ESCA_GBM_HNSC_KIRP_LUSC_PAAD_READ_STAD_UCEC	4	6	0.00099994
ESR1	PTEN	35	8	BRCA_COAD_GBM_LGG_PRAD_READ_STAD_UCEC	4	6	0.00099994
SMARCC1	TP53	35	13	BLCA_BRCA_CESC_COAD_ESCA_GBM_HNSC_LGG_LUAD_LUSC_READ_STAD_UCEC	4	6	0.00099994
ALB	LRP2	31	12	COAD_GBM_HNSC_LGG_LUAD_LUSC_OV_READ_SKCM_STAD_UCEC_UCS	4	6	0.00160679
DSCAML1	MAGI2	31	9	COAD_ESCA_GBM_HNSC_LUSC_OV_SKCM_STAD_UCEC	4	6	0.00160679
NCOA1	TP53	31	13	BLCA_CESC_COAD_ESCA_GBM_HNSC_LUAD_LUSC_OV_READ_SARC_STAD_UCEC	4	6	0.00160679
SH3GLB1	TTN	29	12	CESC_COAD_ESCA_GBM_HNSC_KICH_LGG_LUSC_PAAD_READ_STAD_UCEC	4	6	0.00207191
PCDHGA5	PCDHGA8	28	10	ACC_BLCA_CESC_COAD_HNSC_LUAD_LUSC_READ_STAD_UCEC	4	6	0.00236348
ARID1A	SMARCA4	28	10	BLCA_CESC_COAD_ESCA_GBM_LIHC_LUAD_PAAD_STAD_UCEC	4	6	0.00236348
TP53	XPO1	27	13	BLCA_BRCA_COAD_ESCA_GBM_HNSC_LIHC_LUAD_LUSC_OV_READ_STAD_UCEC	4	6	0.00270018
COL6A2	PTPRK	26	8	CESC_COAD_ESCA_GBM_PAAD_SKCM_STAD_UCEC	4	6	0.00309658
NRXN2	PTPRT	25	8	COAD_ESCA_GBM_LAML_LUSC_SKCM_STAD_UCEC	4	6	0.0035641
PIK3CG	PIK3R5	25	10	BRCA_CESC_COAD_GBM_HNSC_LUSC_PAAD_READ_SKCM_UCEC	4	6	0.0035641
ACTN4	MYH9	24	8	BLCA_CESC_COAD_GBM_LUAD_PRAD_STAD_UCEC	4	6	0.00412158
NLGN1	NRXN2	23	10	CESC_COAD_ESCA_GBM_HNSC_KIRP_LUSC_READ_STAD_UCEC	4	6	0.00478282
PRKDC	PRPF8	23	11	BLCA_CESC_COAD_GBM_HNSC_LGG_LUAD_LUSC_PAAD_STAD_UCEC	4	6	0.00478282
BRD7	TP53	21	11	BLCA_BRCA_ESCA_HNSC_LIHC_LUAD_LUSC_OV_STAD_UCEC_UCS	4	6	0.00649158
DLG1	GRIK2	21	9	BLCA_COAD_GBM_HNSC_LUSC_PAAD_SKCM_STAD_UCEC	4	6	0.00649158
CDK5	TP53	18	10	BLCA_BRCA_COAD_HNSC_LUAD_LUSC_READ_SARC_STAD_UCEC	4	6	0.0106441
EGFR	NCAM1	18	10	CESC_COAD_ESCA_GBM_LGG_LUAD_PAAD_READ_STAD_UCEC	4	6	0.0106441
G3BP1	TP53	18	7	CESC_COAD_HNSC_LUAD_LUSC_STAD_UCEC	4	6	0.0106441
RORC	TP53	17	11	BLCA_BRCA_GBM_HNSC_KIRC_OV_PAAD_READ_SKCM_STAD_UCEC	4	6	0.0126739
EGFR	ERBB2	16	10	BLCA_CESC_ESCA_GBM_HNSC_LUAD_PAAD_READ_SKCM_UCEC	4	6	0.0151416
ITGA4	NUP205	16	8	COAD_GBM_LUAD_PRAD_READ_SARC_STAD_UCEC	4	6	0.0151416
APC	LZTS2	13	7	BLCA_COAD_HNSC_PAAD_SKCM_UCEC_UCS	4	6	0.0269545
EEF1A1	KRAS	13	6	COAD_LUAD_READ_STAD_THCA_UCEC	4	6	0.0269545
CELSR3	SPTBN2	43	16	BLCA_CESC_COAD_ESCA_GBM_HNSC_LAML_LGG_LUAD_LUSC_PAAD_PRAD_READ_SKCM_STAD_UCEC	3	6	0.000440043
FLNA	KCND2	35	12	BLCA_BRCA_CESC_COAD_GBM_HNSC_LUAD_PAAD_SARC_SKCM_STAD_UCEC	3	6	0.00099994
PIK3R1	RB1	35	8	BRCA_CESC_COAD_GBM_PAAD_READ_STAD_UCEC	3	6	0.00099994
GSK3B	TP53	26	13	BLCA_CESC_COAD_ESCA_GBM_HNSC_KIRC_LUAD_LUSC_OV_READ_STAD_UCEC	3	6	0.00309658
APC	DVL3	26	7	COAD_HNSC_KIRC_LAML_READ_STAD_UCEC	3	6	0.00309658
PIK3CA	PTK2	24	10	BLCA_BRCA_CESC_COAD_GBM_LGG_LUSC_READ_STAD_UCEC	3	6	0.00412158
DLG1	UTRN	23	8	BRCA_COAD_GBM_LUSC_PAAD_PRAD_STAD_UCEC	3	6	0.00478282
TP53	WT1	18	7	BRCA_ESCA_HNSC_LUAD_LUSC_READ_UCEC	3	6	0.0106441
MCM4	MMS22L	15	6	BLCA_CESC_COAD_GBM_STAD_UCEC	3	6	0.01823
ACVR2A	BMP6	14	6	CHOL_COAD_GBM_SKCM_STAD_UCEC	3	6	0.0220919
APC	EEF1A1	12	5	BLCA_COAD_READ_SKCM_UCEC	3	6	0.0331188
TP53	UBE3A	27	12	BLCA_BRCA_CESC_COAD_ESCA_HNSC_LUAD_LUSC_OV_READ_SKCM_UCEC	2	6	0.00270018
DMD	UTRN	54	10	BLCA_CESC_COAD_GBM_LGG_LUAD_PAAD_READ_STAD_UCEC	5	5	0.000172014
ANK2	DMD	53	15	ACC_BLCA_BRCA_CESC_COAD_GBM_LUAD_LUSC_OV_PAAD_PRAD_READ_STAD_UCEC_UCS	5	5	0.000185728
COL12A1	MYBPC2	48	11	BLCA_BRCA_CESC_COAD_GBM_LIHC_LUSC_PRAD_READ_STAD_UCEC	5	5	0.000280594
APC	SMC3	45	12	BLCA_BRCA_COAD_GBM_LUAD_LUSC_PAAD_READ_SKCM_STAD_UCEC_UCS	5	5	0.000366305
SPTAN1	SPTB	42	12	ACC_BLCA_BRCA_CESC_COAD_GBM_HNSC_LGG_LUAD_SKCM_STAD_UCEC	5	5	0.000483304
SPTAN1	SPTBN2	42	13	ACC_BLCA_BRCA_CESC_COAD_GBM_LUSC_PRAD_READ_SARC_SKCM_STAD_UCEC	5	5	0.000483304
APC	CFTR	41	10	BLCA_BRCA_COAD_GBM_PAAD_READ_SARC_SKCM_STAD_UCEC	5	5	0.000532859
FN1	LPA	41	12	BLCA_COAD_GBM_HNSC_LGG_LUAD_LUSC_PAAD_READ_SKCM_STAD_UCEC	5	5	0.000532859
CACNA1A	KALRN	40	10	ACC_BRCA_COAD_HNSC_LUSC_READ_SARC_SKCM_STAD_UCEC	5	5	0.000588519
CUL1	RYR3	40	14	BLCA_BRCA_CESC_COAD_GBM_HNSC_LUAD_LUSC_PAAD_PRAD_READ_SKCM_STAD_UCEC	5	5	0.000588519
CUL7	TP53	39	15	BLCA_BRCA_CESC_COAD_ESCA_GBM_HNSC_LGG_LUAD_LUSC_PRAD_READ_SARC_STAD_UCEC	5	5	0.000650511
CUL3	FLNA	39	11	BRCA_COAD_GBM_HNSC_LGG_LUAD_LUSC_OV_PAAD_STAD_UCEC	5	5	0.000650511
CUL1	MYH3	36	12	BLCA_CESC_COAD_ESCA_GBM_HNSC_LUSC_PAAD_PRAD_READ_STAD_UCEC	5	5	0.000894154
FN1	HSPG2	36	9	BLCA_BRCA_CESC_COAD_ESCA_GBM_LGG_STAD_UCEC	5	5	0.000894154
PCDH10	PCDHGB1	35	10	ACC_BLCA_COAD_ESCA_LUAD_LUSC_PAAD_READ_STAD_UCEC	5	5	0.00099994
CELSR3	DST	34	10	BLCA_BRCA_COAD_GBM_LGG_LIHC_LUAD_PAAD_STAD_UCEC	5	5	0.0011218
CDH8	CTNNA1	33	9	BLCA_BRCA_CESC_COAD_GBM_LUSC_PRAD_STAD_UCEC	5	5	0.00126098
DMD	OSBPL1A	33	8	COAD_GBM_LGG_LUAD_LUSC_PAAD_STAD_UCEC	5	5	0.00126098
APC	DLG4	33	8	BLCA_COAD_PAAD_READ_SKCM_STAD_UCEC_UCS	5	5	0.00126098
CUBN	GC	33	12	ACC_BLCA_BRCA_COAD_HNSC_LGG_LUAD_LUSC_SKCM_STAD_UCEC_UCS	5	5	0.00126098
POLR2A	POLR2B	33	9	BLCA_CESC_GBM_HNSC_LGG_PAAD_PRAD_STAD_UCEC	5	5	0.00126098
CELSR2	PCDHGB1	32	11	BLCA_BRCA_CESC_COAD_GBM_LIHC_LUAD_LUSC_PAAD_STAD_UCEC	5	5	0.00142295
ALK	PTPRZ1	32	9	BRCA_COAD_GBM_LGG_LUAD_READ_SKCM_STAD_UCEC	5	5	0.00142295
CUL5	PRKDC	32	10	CESC_COAD_GBM_HNSC_LGG_OV_PAAD_READ_STAD_UCEC	5	5	0.00142295
FLNA	USP19	32	11	CESC_COAD_GBM_LGG_LUAD_LUSC_OV_PAAD_READ_STAD_UCEC	5	5	0.00142295
LAMA4	LRIF1	32	12	BRCA_CESC_COAD_GBM_HNSC_LUSC_PAAD_PRAD_READ_STAD_THCA_UCEC	5	5	0.00142295
ADCY8	CFTR	31	10	BRCA_COAD_GBM_HNSC_LUSC_PAAD_PRAD_SKCM_STAD_UCEC	5	5	0.00160679
APC	ASAP2	31	11	BLCA_BRCA_CESC_COAD_GBM_LUAD_LUSC_PAAD_READ_SKCM_UCEC	5	5	0.00160679
CUL3	NUP205	31	10	BLCA_BRCA_COAD_GBM_HNSC_LGG_LUSC_PAAD_STAD_UCEC	5	5	0.00160679
CUL5	POLR2A	31	11	CESC_COAD_GBM_HNSC_LGG_OV_PAAD_PRAD_SKCM_STAD_UCEC	5	5	0.00160679
FASN	MSH6	31	12	BLCA_BRCA_COAD_GBM_HNSC_LIHC_LUSC_PAAD_PRAD_READ_STAD_UCEC	5	5	0.00160679
PCDHGB3	PCDHGB4	30	8	BLCA_COAD_GBM_HNSC_LUAD_LUSC_STAD_UCEC	5	5	0.00181891
DLG2	GRID2	30	11	CESC_COAD_HNSC_LIHC_LUAD_OV_PAAD_READ_STAD_UCEC_UCS	5	5	0.00181891
COL6A3	ITGA1	30	8	BLCA_COAD_LGG_PAAD_READ_SARC_SKCM_UCEC	5	5	0.00181891
AFF1	POLR2A	29	10	BLCA_BRCA_CESC_COAD_LGG_OV_PAAD_SKCM_STAD_UCEC	5	5	0.00207191
AQR	PRPF8	29	8	CESC_COAD_LGG_PAAD_READ_SKCM_STAD_UCEC	5	5	0.00207191
FN1	RPS6KA5	29	9	BLCA_BRCA_CESC_COAD_GBM_LUSC_PAAD_READ_UCEC	5	5	0.00207191
NRP2	PLXNA1	29	10	CESC_COAD_GBM_HNSC_LUAD_PAAD_PRAD_READ_STAD_UCEC	5	5	0.00207191
PCDHGA5	PCDHGA7	28	7	BLCA_CESC_COAD_LUAD_PRAD_STAD_UCEC	5	5	0.00236348
APC	MYO6	28	8	BLCA_CESC_COAD_GBM_PAAD_READ_STAD_UCEC	5	5	0.00236348
APPL1	MYH3	28	9	BLCA_BRCA_COAD_GBM_LGG_PAAD_READ_STAD_UCEC	5	5	0.00236348
BICD2	MYH9	28	9	BLCA_CESC_COAD_GBM_HNSC_PAAD_PRAD_STAD_UCEC	5	5	0.00236348
PCDHGA7	PCDHGB1	27	11	BLCA_BRCA_CESC_COAD_GBM_LUAD_LUSC_PAAD_READ_STAD_UCEC	5	5	0.00270018
PCDHGA12	PCDHGB1	27	9	BLCA_COAD_ESCA_LUSC_PAAD_READ_STAD_UCEC_UCS	5	5	0.00270018
APC	HSPA5	27	10	BLCA_BRCA_CESC_COAD_GBM_LUSC_OV_PAAD_READ_UCEC	5	5	0.00270018
C7	PLG	27	9	BRCA_COAD_LGG_LUAD_LUSC_READ_SKCM_STAD_UCEC	5	5	0.00270018
CDH10	CTNNB1	27	8	CESC_COAD_LIHC_LUAD_LUSC_READ_STAD_UCEC	5	5	0.00270018
DYNC1H1	LONP1	27	8	BLCA_COAD_HNSC_KIRC_KIRP_PAAD_STAD_UCEC	5	5	0.00270018
FBN1	FN1	27	9	BLCA_CESC_COAD_HNSC_LGG_LIHC_PAAD_STAD_UCEC	5	5	0.00270018
ATM	BLM	26	10	BLCA_COAD_ESCA_GBM_HNSC_LUSC_PAAD_READ_STAD_UCEC	5	5	0.00309658
GRIA1	GRIK2	26	7	BLCA_COAD_GBM_KIRC_READ_SKCM_UCEC	5	5	0.00309658
AKAP3	AKAP4	25	6	BRCA_COAD_HNSC_LUAD_PAAD_UCEC	5	5	0.0035641
CTNNA1	CTNNA3	25	7	CESC_COAD_GBM_LUAD_PAAD_STAD_UCEC	5	5	0.0035641
HSPA5	SPTBN1	25	9	BLCA_CESC_COAD_GBM_HNSC_PAAD_READ_STAD_UCEC	5	5	0.0035641
PCDH7	PCDHGB1	24	9	ACC_BLCA_COAD_GBM_LUAD_LUSC_PAAD_STAD_UCEC	5	5	0.00412158
EPHA4	GBP5	24	10	CESC_COAD_LGG_PAAD_PRAD_READ_SARC_SKCM_STAD_UCEC	5	5	0.00412158
CACNA1A	VARS	24	8	ACC_BRCA_COAD_LUSC_PAAD_READ_STAD_UCEC	5	5	0.00412158
CUL5	SNRNP200	24	9	CESC_COAD_GBM_HNSC_LGG_PAAD_READ_STAD_UCEC	5	5	0.00412158
DYNC1H1	UBC	24	10	BLCA_BRCA_CESC_COAD_HNSC_LGG_LUSC_SARC_STAD_UCEC	5	5	0.00412158
HNRNPUL1	TP53	24	9	BRCA_COAD_ESCA_HNSC_LUAD_LUSC_READ_STAD_UCEC	5	5	0.00412158
SMG8	UPF2	24	9	BRCA_COAD_GBM_OV_PAAD_READ_SKCM_STAD_UCEC	5	5	0.00412158
EGFR	HTR3A	23	7	CESC_COAD_GBM_LGG_LUAD_PAAD_UCEC	5	5	0.00478282
PCDHA10	PCDHA3	23	10	COAD_HNSC_LIHC_LUAD_LUSC_PAAD_PRAD_READ_STAD_UCEC	5	5	0.00478282
ARHGEF5	EGFR	23	11	BLCA_CESC_COAD_GBM_LGG_PAAD_READ_SARC_SKCM_STAD_UCEC	5	5	0.00478282
CHAF1A	MSH6	23	10	BRCA_CESC_COAD_ESCA_GBM_LGG_PAAD_READ_STAD_UCEC	5	5	0.00478282
DLG2	KCNJ12	23	9	CESC_COAD_ESCA_GBM_HNSC_LUSC_PAAD_STAD_UCEC	5	5	0.00478282
ESR1	MYH14	23	10	BRCA_COAD_GBM_LGG_LIHC_LUAD_LUSC_PAAD_STAD_UCEC	5	5	0.00478282
FLNA	TJP1	23	6	BRCA_CESC_COAD_GBM_STAD_UCEC	5	5	0.00478282
MYH9	PIK3C3	23	9	BRCA_CESC_COAD_LUSC_PAAD_READ_STAD_UCEC_UCS	5	5	0.00478282
PTPRK	PTPRU	22	7	CESC_COAD_GBM_OV_PAAD_STAD_UCEC	5	5	0.00555773
CDK2	TTN	22	8	COAD_KIRC_LAML_LUSC_OV_SKCM_STAD_UCEC	5	5	0.00555773
CUL5	PCK1	22	8	BRCA_COAD_GBM_LGG_LUAD_PAAD_STAD_UCEC	5	5	0.00555773
HDAC5	TP53	22	10	CESC_COAD_HNSC_LIHC_LUAD_LUSC_PRAD_SARC_STAD_UCEC	5	5	0.00555773
HDLBP	PRKDC	22	10	BLCA_BRCA_CESC_COAD_ESCA_GBM_LUAD_PAAD_STAD_UCEC	5	5	0.00555773
PCDHGB3	PCDHGC3	21	8	BLCA_COAD_ESCA_LUAD_PAAD_SARC_STAD_UCEC	5	5	0.00649158
EPHA7	HSPA5	21	9	BLCA_BRCA_COAD_GBM_HNSC_PAAD_READ_STAD_UCEC	5	5	0.00649158
ADAMTS18	HSPA5	21	8	BLCA_CESC_COAD_GBM_LUSC_PAAD_READ_UCEC	5	5	0.00649158
APPL1	DYSF	21	7	COAD_GBM_LGG_PAAD_READ_STAD_UCEC	5	5	0.00649158
FAT1	UBC	21	9	BLCA_BRCA_CESC_HNSC_KIRP_LGG_LUSC_STAD_UCEC	5	5	0.00649158
FLNC	SGCD	21	7	BRCA_COAD_LGG_LUSC_PAAD_STAD_UCEC	5	5	0.00649158
MCM3	POLR2A	21	9	GBM_HNSC_LGG_PAAD_PRAD_READ_SKCM_STAD_UCEC	5	5	0.00649158
MON2	ROCK1	21	8	BLCA_BRCA_COAD_GBM_LIHC_READ_STAD_UCEC	5	5	0.00649158
MYO6	POLR2A	21	11	BRCA_CESC_COAD_GBM_LAML_LGG_PAAD_PRAD_SKCM_STAD_UCEC	5	5	0.00649158
NEURL4	USP20	21	8	BRCA_CESC_COAD_GBM_LGG_PAAD_STAD_UCEC	5	5	0.00649158
ADAM21	HSPA5	20	7	BRCA_CESC_COAD_PAAD_READ_STAD_UCEC	5	5	0.00761515
EPHB4	PCDHA12	20	7	HNSC_LUAD_PAAD_READ_SKCM_STAD_UCEC	5	5	0.00761515
FLNC	MFN1	20	12	BRCA_COAD_GBM_HNSC_LGG_LUAD_LUSC_PAAD_PRAD_READ_STAD_UCEC	5	5	0.00761515
A2ML1	FCRL5	20	6	COAD_LUAD_PAAD_READ_STAD_UCEC	5	5	0.00761515
CCNA2	TP53	20	12	BLCA_BRCA_CESC_COAD_GBM_HNSC_LUAD_LUSC_OV_READ_STAD_UCEC	5	5	0.00761515
CFTR	PKD1	20	8	BLCA_CESC_COAD_GBM_LUSC_PAAD_STAD_UCEC	5	5	0.00761515
PLXNA1	SEMA3A	20	8	BRCA_COAD_GBM_LUAD_LUSC_PAAD_STAD_UCEC	5	5	0.00761515
PCDHGB4	PTPRU	19	5	COAD_ESCA_GBM_LGG_UCEC	5	5	0.00898354
EPHA1	PRKDC	19	10	BRCA_CESC_COAD_GBM_HNSC_LUAD_PAAD_READ_STAD_UCEC	5	5	0.00898354
CAD	XPO1	19	7	COAD_GBM_LUSC_PAAD_READ_STAD_UCEC	5	5	0.00898354
CUL1	MYBPC3	19	9	BLCA_COAD_GBM_HNSC_LUAD_PAAD_READ_STAD_UCEC	5	5	0.00898354
DNAJB5	OBSCN	19	7	BRCA_GBM_LGG_LUSC_SKCM_STAD_UCEC	5	5	0.00898354
GRIN2A	PTPN4	19	8	BRCA_COAD_GBM_LUAD_PAAD_READ_STAD_UCEC	5	5	0.00898354
LZTR1	STAT1	19	8	CESC_COAD_ESCA_GBM_LGG_PAAD_STAD_UCEC	5	5	0.00898354
PLG	SMAD4	19	6	COAD_HNSC_LUAD_READ_STAD_UCEC	5	5	0.00898354
APC	UBC	18	7	BRCA_CESC_GBM_HNSC_LUSC_STAD_UCEC	5	5	0.0106441
FASN	HSP90AB1	18	5	BRCA_COAD_READ_STAD_UCEC	5	5	0.0106441
HECW1	USP7	18	9	BLCA_BRCA_CESC_COAD_GBM_PAAD_READ_STAD_UCEC	5	5	0.0106441
IRS1	PIK3CA	18	10	BLCA_BRCA_CESC_COAD_LUAD_LUSC_PRAD_READ_STAD_UCEC	5	5	0.0106441
PRKDC	XRCC5	18	5	COAD_ESCA_PAAD_STAD_UCEC	5	5	0.0106441
HDAC9	PRKDC	18	9	COAD_GBM_KIRC_LGG_LUSC_PAAD_READ_STAD_UCEC	5	5	0.0106441
LONP2	PCDHA12	17	5	BLCA_COAD_PAAD_STAD_UCEC	5	5	0.0126739
SBF1	TGFBR2	17	7	COAD_GBM_HNSC_LGG_PAAD_STAD_UCEC	5	5	0.0126739
APLP1	CNTN4	17	5	BLCA_COAD_PAAD_PRAD_UCEC	5	5	0.0126739
CDH1	CDON	17	7	BLCA_CESC_COAD_LGG_OV_SKCM_UCEC	5	5	0.0126739
CDH1	CTNNA1	17	6	BLCA_CESC_COAD_LGG_PAAD_UCEC	5	5	0.0126739
CUL5	IGF2BP1	17	5	COAD_GBM_PAAD_STAD_UCEC	5	5	0.0126739
BCLAF1	TIMELESS	17	7	COAD_GBM_LUSC_PAAD_SKCM_STAD_UCEC	5	5	0.0126739
ACADSB	PXDN	16	7	COAD_ESCA_HNSC_PAAD_PRAD_STAD_UCEC	5	5	0.0151416
CPT1A	SNRNP200	16	7	CESC_COAD_GBM_LGG_PAAD_READ_UCEC	5	5	0.0151416
CUL1	KEAP1	16	9	BLCA_BRCA_COAD_ESCA_LUAD_LUSC_PAAD_PRAD_UCEC	5	5	0.0151416
CUL5	SYNCRIP	16	8	CESC_COAD_GBM_LGG_LUSC_PAAD_STAD_UCEC	5	5	0.0151416
EGFR	NCDN	16	9	CESC_COAD_ESCA_GBM_LGG_LUAD_PAAD_STAD_UCEC	5	5	0.0151416
EP300	PCK1	16	6	BLCA_COAD_GBM_LUAD_STAD_UCEC	5	5	0.0151416
ESR1	POLR2A	16	8	COAD_GBM_HNSC_LGG_PAAD_READ_STAD_UCEC	5	5	0.0151416
FLNC	SGCG	16	6	BRCA_COAD_LUAD_LUSC_STAD_UCEC	5	5	0.0151416
MUL1	TP53	16	8	COAD_ESCA_LUAD_LUSC_OV_STAD_THYM_UCEC	5	5	0.0151416
SMG5	UPF2	16	7	BLCA_COAD_PAAD_PRAD_SKCM_STAD_UCEC	5	5	0.0151416
FCRL5	TGM1	15	5	GBM_LUAD_PAAD_SKCM_UCEC	5	5	0.01823
EGFR	MAP4K1	15	8	COAD_HNSC_LUAD_PAAD_READ_SKCM_STAD_UCEC	5	5	0.01823
NOC2L	TP53	15	11	CESC_COAD_GBM_HNSC_KIRC_LUSC_OV_READ_SARC_STAD_UCEC	5	5	0.01823
ARRB1	PIK3C2A	14	7	COAD_LGG_LUAD_PAAD_PRAD_READ_UCEC	5	5	0.0220919
CDC42BPB	PYGM	14	6	BLCA_CHOL_COAD_HNSC_STAD_UCEC	5	5	0.0220919
CDH1	HSPA8	14	7	BRCA_CESC_COAD_PAAD_READ_STAD_UCEC	5	5	0.0220919
HSP90AB1	MCM7	14	3	BRCA_STAD_UCEC	5	5	0.0220919
ITPR3	TRPC5	14	8	COAD_GBM_HNSC_LGG_PAAD_SKCM_STAD_UCEC	5	5	0.0220919
RING1	TP53	14	9	BLCA_BRCA_COAD_GBM_HNSC_LUAD_LUSC_READ_UCEC	5	5	0.0220919
SMAD1	TP53	14	10	BLCA_BRCA_CESC_COAD_GBM_KIRC_LGG_LUSC_READ_UCEC	5	5	0.0220919
APOB	SMPD3	13	7	COAD_LGG_LIHC_PAAD_READ_SKCM_UCEC	5	5	0.0269545
APC	PXN	13	8	CESC_COAD_GBM_HNSC_PAAD_READ_SKCM_UCEC	5	5	0.0269545
ASCC3	UBC	13	5	BLCA_CESC_LUSC_STAD_UCEC	5	5	0.0269545
CDK8	ESR1	13	9	CESC_COAD_GBM_HNSC_LUSC_OV_PAAD_READ_UCEC	5	5	0.0269545
DOCK4	UBC	13	7	BRCA_CESC_HNSC_LUAD_LUSC_STAD_UCEC	5	5	0.0269545
TXNL1	USP7	13	7	ACC_BLCA_COAD_ESCA_GBM_PAAD_UCEC	5	5	0.0269545
CUL3	EIF4G1	12	6	COAD_LUAD_LUSC_PAAD_STAD_UCEC	5	5	0.0331188
EEF2	FLOT2	11	5	COAD_ESCA_PAAD_STAD_UCEC	5	5	0.0410049
CD2	ITK	10	5	COAD_PAAD_READ_SKCM_UCEC	5	5	0.0512032
PCDHB2	UBC	10	4	LGG_LUSC_STAD_UCEC	5	5	0.0512032
GRIN2A	SPTAN1	56	13	BLCA_BRCA_COAD_GBM_HNSC_LUAD_LUSC_OV_PRAD_READ_SKCM_STAD_UCEC	4	5	0.000147763
CDH12	CTNNA3	46	13	ACC_BLCA_BRCA_COAD_GBM_KIRC_LUAD_LUSC_READ_SARC_SKCM_STAD_UCEC	4	5	0.000334843
APC	RANBP2	43	11	ACC_BLCA_BRCA_COAD_HNSC_LUAD_OV_PAAD_READ_STAD_UCEC	4	5	0.000440043
PTEN	USP7	40	11	BRCA_CESC_COAD_ESCA_GBM_LGG_LUSC_READ_SKCM_STAD_UCEC	4	5	0.000588519
CNTN1	PTPRB	39	12	BLCA_BRCA_CESC_COAD_GBM_HNSC_LGG_LUSC_PAAD_READ_STAD_UCEC	4	5	0.000650511
ANK2	CHL1	38	10	BLCA_CESC_COAD_GBM_LUAD_LUSC_PAAD_READ_UCEC_UCS	4	5	0.000721366
FLNB	MYBPC2	38	9	BLCA_BRCA_CESC_COAD_GBM_PRAD_READ_STAD_UCEC	4	5	0.000721366
MACF1	NRXN1	38	11	BLCA_CESC_COAD_GBM_LUAD_OV_PAAD_READ_SKCM_STAD_UCEC	4	5	0.000721366
PTPRZ1	TNR	38	11	BRCA_COAD_GBM_HNSC_LGG_LUAD_LUSC_READ_SKCM_STAD_UCEC	4	5	0.000721366
APC	TAF1	37	8	CESC_COAD_LUSC_PAAD_READ_SKCM_STAD_UCEC	4	5	0.000800437
PTPRK	PXDN	35	8	COAD_PAAD_PRAD_READ_SARC_SKCM_STAD_UCEC	4	5	0.00099994
ACE	MYH9	34	11	BLCA_BRCA_COAD_GBM_LUAD_LUSC_PAAD_PRAD_STAD_UCEC_UCS	4	5	0.0011218
CUL3	DYNC1H1	34	8	COAD_GBM_LGG_LUAD_LUSC_PAAD_STAD_UCEC	4	5	0.0011218
CUL3	FLNC	34	10	BLCA_COAD_GBM_LGG_LUAD_LUSC_PAAD_SKCM_STAD_UCEC	4	5	0.0011218
C3	FN1	33	9	BRCA_CESC_COAD_GBM_LGG_LUAD_SKCM_STAD_UCEC	4	5	0.00126098
CACNA1A	HSPG2	33	11	BLCA_BRCA_COAD_GBM_LUAD_LUSC_PRAD_SARC_SKCM_STAD_UCEC	4	5	0.00126098
RPS6KA6	SPTBN4	32	6	BLCA_CESC_OV_SKCM_STAD_UCEC	4	5	0.00142295
PIK3CA	PIK3CB	32	8	BLCA_GBM_HNSC_LUSC_OV_READ_STAD_UCEC	4	5	0.00142295
EPB41L3	SPTBN1	31	9	BRCA_CESC_COAD_KIRC_LIHC_PRAD_READ_STAD_UCEC	4	5	0.00160679
PCDHGB1	PTPRK	30	9	BLCA_CESC_COAD_LUAD_LUSC_PAAD_SKCM_STAD_UCEC	4	5	0.00181891
COL14A1	COL20A1	30	7	COAD_LUAD_LUSC_READ_SKCM_STAD_UCEC	4	5	0.00181891
FN1	ITIH2	30	8	CESC_COAD_GBM_LUSC_PAAD_SKCM_STAD_UCEC	4	5	0.00181891
NLGN3	NRXN1	30	8	BRCA_CESC_COAD_GBM_HNSC_LUAD_STAD_UCEC	4	5	0.00181891
HIST2H3A	HIST2H3C	30	13	BLCA_BRCA_CESC_COAD_ESCA_GBM_HNSC_LIHC_LUAD_LUSC_STAD_THCA_UCEC	4	5	0.00181891
COL7A1	FN1	29	9	BLCA_COAD_GBM_LGG_LIHC_LUSC_PAAD_READ_UCEC	4	5	0.00207191
NRXN3	PTPRT	29	10	BRCA_CESC_COAD_GBM_LUAD_LUSC_PAAD_SKCM_STAD_UCEC	4	5	0.00207191
ADRA1A	FLNC	28	9	BLCA_BRCA_COAD_LGG_LUAD_LUSC_SKCM_STAD_UCEC	4	5	0.00236348
BAIAP2L1	TP53	28	14	ACC_BLCA_BRCA_COAD_GBM_HNSC_LGG_LIHC_LUAD_LUSC_OV_SARC_STAD_UCEC	4	5	0.00236348
CUL2	DYNC1H1	28	9	BRCA_CESC_COAD_ESCA_GBM_LGG_READ_STAD_UCEC	4	5	0.00236348
FLNC	RPS6KA2	28	10	COAD_GBM_LGG_LUAD_LUSC_PRAD_READ_SKCM_STAD_UCEC	4	5	0.00236348
GRIA1	GRID2	28	8	BLCA_COAD_GBM_LUSC_READ_SARC_SKCM_UCEC	4	5	0.00236348
HSP90AB1	MYH9	28	6	BRCA_COAD_LUSC_READ_STAD_UCEC	4	5	0.00236348
APC	GOLGA2	27	7	CESC_COAD_GBM_PAAD_READ_STAD_UCEC	4	5	0.00270018
CACNA1A	KLHL1	27	11	ACC_BLCA_BRCA_COAD_GBM_LUAD_PAAD_READ_SKCM_STAD_UCEC	4	5	0.00270018
DLG4	LRP2	27	10	BLCA_COAD_LUAD_PAAD_PRAD_READ_SKCM_STAD_UCEC_UCS	4	5	0.00270018
DYNC1H1	XRCC5	27	6	COAD_LUAD_LUSC_PAAD_STAD_UCEC	4	5	0.00270018
HSP90AB1	NOS2	27	8	BRCA_CESC_COAD_LUSC_OV_READ_STAD_UCEC	4	5	0.00270018
ABCC4	CFTR	26	8	BRCA_CESC_COAD_LUAD_PAAD_SKCM_STAD_UCEC	4	5	0.00309658
DGKB	PCDHB5	26	8	CESC_COAD_GBM_LUAD_READ_SKCM_STAD_UCEC	4	5	0.00309658
DYNC1H1	SMAD2	26	7	CESC_COAD_GBM_LGG_READ_STAD_UCEC	4	5	0.00309658
ACVR2A	PCDHAC1	25	7	CESC_COAD_GBM_READ_SKCM_STAD_UCEC	4	5	0.0035641
DHX9	POLR2A	25	8	BLCA_COAD_HNSC_LGG_LUAD_PAAD_STAD_UCEC	4	5	0.0035641
FN1	TSHR	25	7	COAD_GBM_LUAD_LUSC_PAAD_STAD_UCEC	4	5	0.0035641
HUWE1	USP7	25	11	BRCA_CESC_COAD_GBM_LGG_LUAD_PRAD_READ_SKCM_STAD_UCEC	4	5	0.0035641
INPPL1	PIK3R1	25	6	CESC_CHOL_COAD_HNSC_STAD_UCEC	4	5	0.0035641
MAP3K1	TP53	25	12	BLCA_BRCA_COAD_ESCA_GBM_LGG_LUAD_LUSC_OV_PRAD_READ_UCEC	4	5	0.0035641
CUL3	USP32	24	7	COAD_GBM_HNSC_LGG_PAAD_SKCM_UCEC	4	5	0.00412158
SPEN	TTN	24	14	BLCA_CESC_COAD_HNSC_KIRP_LUAD_LUSC_OV_PAAD_PRAD_READ_SKCM_STAD_UCEC	4	5	0.00412158
COL14A1	MMP2	23	8	BRCA_COAD_GBM_LUAD_READ_SKCM_STAD_UCEC	4	5	0.00478282
PCDHA10	PCDHAC1	23	9	BRCA_COAD_LGG_LUSC_PAAD_PRAD_READ_STAD_UCEC	4	5	0.00478282
BMX	TP53	23	11	BLCA_BRCA_CESC_ESCA_GBM_LGG_LUAD_LUSC_READ_UCEC_UCS	4	5	0.00478282
CUL5	SMAD2	23	8	BRCA_CESC_COAD_GBM_LGG_SKCM_STAD_UCEC	4	5	0.00478282
HIPK3	TP53	23	12	CESC_COAD_GBM_HNSC_LGG_LIHC_LUAD_LUSC_OV_READ_STAD_UCEC	4	5	0.00478282
LAMA1	LAMB1	23	10	BLCA_COAD_GBM_LGG_LUAD_PAAD_SARC_SKCM_STAD_UCEC	4	5	0.00478282
LZTR1	POLR2B	23	8	CESC_COAD_GBM_LGG_PAAD_STAD_UCEC_UCS	4	5	0.00478282
SRPK1	TP53	23	12	BLCA_BRCA_CESC_COAD_GBM_LGG_LUAD_LUSC_PAAD_READ_STAD_UCEC	4	5	0.00478282
CFTR	SLC9A2	23	9	BLCA_BRCA_COAD_GBM_LUSC_READ_SKCM_STAD_UCEC	4	5	0.00478282
CFTR	HSPA6	22	9	BRCA_COAD_GBM_HNSC_LUSC_PAAD_SKCM_STAD_UCEC	4	5	0.00555773
EIF2AK2	TP53	22	11	BLCA_CESC_COAD_GBM_LGG_LIHC_OV_READ_STAD_UCEC_UCS	4	5	0.00555773
NUAK1	TP53	22	10	BRCA_ESCA_GBM_LGG_LUAD_LUSC_OV_SKCM_STAD_UCEC	4	5	0.00555773
RB1	RBL1	22	8	BLCA_COAD_GBM_LGG_LUSC_PAAD_READ_UCEC	4	5	0.00555773
PCDHAC1	TYW1	21	8	BLCA_GBM_LGG_PAAD_PRAD_READ_STAD_UCEC	4	5	0.00649158
ABCB1	UBA7	21	9	BRCA_CESC_COAD_LUAD_PAAD_PRAD_READ_SKCM_UCEC	4	5	0.00649158
ARHGAP26	MYO16	21	7	BLCA_GBM_LUSC_READ_SKCM_STAD_UCEC	4	5	0.00649158
BTBD2	TP53	21	8	BLCA_COAD_HNSC_LUAD_PRAD_READ_STAD_UCEC	4	5	0.00649158
CFTR	SORL1	21	9	BRCA_COAD_GBM_LUAD_LUSC_PAAD_SKCM_STAD_UCEC	4	5	0.00649158
DAAM1	DVL2	21	8	CESC_COAD_GBM_PAAD_PRAD_READ_STAD_UCEC	4	5	0.00649158
DNAH5	EIF4A2	21	6	BLCA_CESC_LIHC_PAAD_STAD_UCEC	4	5	0.00649158
ESR1	PIK3R1	21	7	BRCA_COAD_GBM_PAAD_READ_STAD_UCEC	4	5	0.00649158
DMD	KRT8	21	7	BLCA_BRCA_GBM_LGG_LUAD_STAD_UCEC	4	5	0.00649158
FAT1	ST8SIA4	20	8	CESC_COAD_HNSC_LUAD_PAAD_STAD_UCEC_UCS	4	5	0.00761515
CELA2B	TP53	20	13	BLCA_CESC_COAD_GBM_HNSC_LGG_LUAD_OV_PRAD_SARC_STAD_UCEC_UCS	4	5	0.00761515
AKT2	MYH13	20	8	BRCA_CESC_COAD_KIRC_LUAD_PAAD_STAD_UCEC	4	5	0.00761515
BTK	PRKCB	20	7	COAD_GBM_LUAD_LUSC_OV_PAAD_UCEC	4	5	0.00761515
DHX16	MTR	20	8	CESC_COAD_GBM_LAML_LGG_PAAD_STAD_UCEC	4	5	0.00761515
DLG4	PTPRG	20	6	COAD_LUAD_READ_SKCM_STAD_UCEC	4	5	0.00761515
EIF2AK4	SMAD4	20	9	BRCA_CESC_COAD_OV_PAAD_PRAD_READ_STAD_UCEC	4	5	0.00761515
F13A1	FN1	20	8	CESC_COAD_HNSC_LUAD_LUSC_PAAD_STAD_UCEC	4	5	0.00761515
F2	FN1	20	8	CESC_COAD_ESCA_GBM_READ_SARC_STAD_UCEC	4	5	0.00761515
LZTR1	RERE	20	5	GBM_LGG_PAAD_STAD_UCEC	4	5	0.00761515
SDHA	SYNE1	20	7	COAD_LUSC_PAAD_PRAD_SKCM_STAD_UCEC	4	5	0.00761515
TAF1A	TP53	20	9	CESC_COAD_ESCA_GBM_LGG_LUAD_LUSC_READ_UCEC	4	5	0.00761515
FLNA	MAP2K4	19	6	BRCA_COAD_LUAD_STAD_UCEC_UCS	4	5	0.00898354
MUC16	UBC	19	9	BLCA_BRCA_HNSC_LGG_LUAD_LUSC_SARC_STAD_UCEC	4	5	0.00898354
NCAN	TNR	19	9	COAD_GBM_LGG_LUAD_LUSC_PAAD_SKCM_STAD_UCEC	4	5	0.00898354
CTNNA2	DUSP22	18	10	COAD_GBM_LGG_LUAD_LUSC_PAAD_READ_SKCM_STAD_UCEC	4	5	0.0106441
ARRB1	DMD	18	8	BRCA_COAD_LGG_LUAD_PAAD_READ_STAD_UCEC	4	5	0.0106441
ARRB1	DNAH3	18	9	COAD_KICH_LGG_LUAD_PAAD_PRAD_READ_STAD_UCEC	4	5	0.0106441
C3	CFHR5	18	6	BRCA_CHOL_COAD_LUSC_SKCM_UCEC	4	5	0.0106441
COL12A1	UBC	18	9	BLCA_BRCA_COAD_GBM_LGG_LUAD_OV_STAD_UCEC	4	5	0.0106441
CUL1	SDHA	18	9	BLCA_CESC_COAD_HNSC_PAAD_PRAD_SKCM_STAD_UCEC	4	5	0.0106441
EPHB2	RASA1	18	6	BLCA_CESC_COAD_GBM_STAD_UCEC	4	5	0.0106441
FANCD2	MLH1	18	8	BRCA_COAD_GBM_HNSC_OV_READ_STAD_UCEC	4	5	0.0106441
FLNA	MAP3K1	18	5	COAD_GBM_LUSC_PAAD_UCEC	4	5	0.0106441
MAPK14	TP53	18	10	BLCA_CESC_COAD_HNSC_LUAD_LUSC_OV_READ_STAD_UCEC	4	5	0.0106441
ATM	P2RY8	17	4	COAD_PAAD_STAD_UCEC	4	5	0.0126739
CDH19	TPP2	17	6	BLCA_CESC_COAD_HNSC_PAAD_UCEC	4	5	0.0126739
APC	RANBP9	17	7	BRCA_COAD_GBM_LUSC_READ_SKCM_UCEC	4	5	0.0126739
BLM	TEP1	17	8	CESC_COAD_ESCA_GBM_LGG_LUSC_PAAD_UCEC	4	5	0.0126739
OTUB1	TP53	17	10	BLCA_BRCA_COAD_HNSC_LUAD_OV_SARC_STAD_UCEC_UCS	4	5	0.0126739
GPR156	TP53	16	11	BLCA_BRCA_CESC_COAD_GBM_HNSC_LIHC_LUAD_LUSC_SKCM_UCEC	4	5	0.0151416
ECE1	PTPRK	16	7	BRCA_COAD_GBM_PAAD_PRAD_STAD_UCEC	4	5	0.0151416
KLKB1	NCAPH	16	6	CESC_COAD_LGG_PAAD_STAD_UCEC	4	5	0.0151416
CPT1A	GABRG2	16	8	COAD_GBM_KICH_LGG_READ_SKCM_STAD_UCEC	4	5	0.0151416
AKT2	APOB	16	5	BLCA_LUAD_PAAD_STAD_UCEC	4	5	0.0151416
FLNC	UBC	16	8	BRCA_CESC_COAD_LGG_LUAD_LUSC_STAD_UCEC	4	5	0.0151416
GRIP1	GRM7	16	8	CESC_COAD_LUAD_LUSC_OV_SKCM_STAD_UCEC	4	5	0.0151416
TP53	UHRF2	16	9	BLCA_CESC_COAD_GBM_HNSC_LGG_LUSC_SKCM_UCEC	4	5	0.0151416
UTP14A	VIM	16	8	ACC_BLCA_BRCA_COAD_LGG_LUAD_LUSC_UCEC	4	5	0.0151416
GIMAP8	POLR3E	15	7	COAD_LGG_LUAD_PAAD_SKCM_STAD_UCEC	4	5	0.01823
ARHGAP26	NYAP2	15	7	GBM_LGG_LUAD_READ_SKCM_STAD_UCEC	4	5	0.01823
EGFR	PIK3CB	15	6	ESCA_GBM_LGG_READ_STAD_UCEC	4	5	0.01823
HDAC11	POLR2A	15	6	CESC_COAD_LUAD_SKCM_STAD_UCEC	4	5	0.01823
MAP2	PLEC	15	6	COAD_LGG_LUSC_PAAD_STAD_UCEC	4	5	0.01823
CLTC	HSPA8	15	6	BLCA_BRCA_COAD_PAAD_READ_UCEC	4	5	0.01823
ANXA3	TP53	14	9	BLCA_BRCA_CESC_GBM_HNSC_LGG_LIHC_LUSC_UCEC	4	5	0.0220919
PGR	PRKDC	14	7	COAD_ESCA_LGG_LUAD_PAAD_STAD_UCEC	4	5	0.0220919
MAD1L1	SIN3A	13	5	COAD_PAAD_STAD_UCEC_UCS	4	5	0.0269545
RBL1	SMARCA4	13	6	CESC_COAD_GBM_LUAD_PAAD_UCEC	4	5	0.0269545
SUN1	SYNE1	13	6	CESC_COAD_GBM_PAAD_STAD_UCEC	4	5	0.0269545
TP53	UCHL1	13	9	BLCA_COAD_LIHC_LUAD_LUSC_READ_SKCM_STAD_UCEC	4	5	0.0269545
BMP6	BMPR2	12	7	COAD_GBM_LUAD_LUSC_SARC_STAD_UCEC	4	5	0.0331188
ITPR3	UBC	12	6	BRCA_LGG_LUSC_STAD_UCEC_UCS	4	5	0.0331188
KAT5	TP53	12	7	CESC_GBM_HNSC_LIHC_LUAD_LUSC_UCEC	4	5	0.0331188
KLHL1	TGFBR1	12	6	BRCA_COAD_LIHC_PAAD_STAD_UCEC	4	5	0.0331188
MAPK8	RB1	12	7	BLCA_COAD_LUAD_PAAD_READ_STAD_UCEC	4	5	0.0331188
PTPRF	UBC	12	8	BRCA_CESC_GBM_HNSC_LGG_LUAD_STAD_UCEC	4	5	0.0331188
ACTL6A	EP400	11	5	COAD_PRAD_SARC_STAD_UCEC	4	5	0.0410049
CBLB	EGFR	11	7	BLCA_COAD_GBM_LUAD_PAAD_SKCM_UCEC	4	5	0.0410049
FBXW7	MYC	11	6	BLCA_COAD_HNSC_STAD_UCEC_UCS	4	5	0.0410049
TNFAIP3	TP53	11	8	BLCA_GBM_HNSC_LUAD_LUSC_READ_STAD_UCEC	4	5	0.0410049
GNAQ	GNAS	10	7	COAD_GBM_PAAD_SKCM_STAD_UCEC_UCS	4	5	0.0512032
RELB	USP7	10	5	CESC_COAD_ESCA_HNSC_UCEC	4	5	0.0512032
RPL22	UBC	10	5	CESC_GBM_STAD_UCEC_UCS	4	5	0.0512032
CTNNB1	PIK3R1	43	6	BLCA_COAD_LIHC_READ_SKCM_UCEC	3	5	0.000440043
FLNA	GRM7	42	10	CESC_COAD_HNSC_LUAD_LUSC_PAAD_SKCM_STAD_UCEC_UCS	3	5	0.000483304
FN1	VCL	38	10	BRCA_CESC_COAD_GBM_HNSC_LUSC_PAAD_READ_STAD_UCEC	3	5	0.000721366
ALB	DCC	35	12	COAD_GBM_HNSC_LGG_LIHC_LUAD_LUSC_READ_SKCM_STAD_UCEC_UCS	3	5	0.00099994
ITGA2	LAMA1	35	12	ACC_BRCA_COAD_ESCA_GBM_LGG_LUAD_OV_READ_SKCM_STAD_UCEC	3	5	0.00099994
FN1	TF	33	12	BRCA_CESC_COAD_GBM_HNSC_LGG_LUAD_PAAD_READ_SKCM_STAD_UCEC	3	5	0.00126098
MYH9	VCL	33	10	BLCA_BRCA_CESC_COAD_GBM_LUSC_PAAD_READ_STAD_UCEC	3	5	0.00126098
ALB	SCN5A	31	9	COAD_GBM_HNSC_LGG_LUAD_READ_SKCM_STAD_UCEC	3	5	0.00160679
PTPRD	PTPRS	31	12	BLCA_BRCA_COAD_GBM_HNSC_LGG_LUAD_OV_PAAD_PRAD_STAD_UCEC	3	5	0.00160679
ITSN1	MYH9	31	9	BLCA_BRCA_COAD_GBM_PAAD_READ_SKCM_STAD_UCEC	3	5	0.00160679
APC	NAV3	29	8	ACC_BRCA_COAD_LUAD_READ_SKCM_STAD_UCEC	3	5	0.00207191
CUL4A	TP53	29	14	ACC_BLCA_BRCA_COAD_HNSC_LIHC_LUAD_LUSC_OV_READ_SARC_STAD_THYM_UCEC	3	5	0.00207191
GJA1	SPTA1	29	10	CESC_COAD_GBM_LGG_LUAD_LUSC_READ_STAD_UCEC_UCS	3	5	0.00207191
DMD	KIF23	27	10	BRCA_CESC_COAD_GBM_LUAD_LUSC_PAAD_STAD_UCEC_UCS	3	5	0.00270018
CELSR3	PCDHB11	26	9	BLCA_BRCA_COAD_HNSC_LGG_LIHC_LUAD_STAD_UCEC	3	5	0.00309658
HDLBP	UBA6	26	9	ACC_BLCA_CESC_COAD_LUAD_PAAD_READ_STAD_UCEC	3	5	0.00309658
ESR1	FLNA	25	12	BRCA_COAD_GBM_LGG_LIHC_LUAD_LUSC_OV_PAAD_PRAD_STAD_UCEC	3	5	0.0035641
CUL2	USP7	25	11	BLCA_BRCA_CESC_COAD_GBM_HNSC_LGG_LUSC_READ_STAD_UCEC	3	5	0.0035641
CACNA1A	HECW1	24	7	COAD_GBM_OV_PAAD_READ_SKCM_UCEC	3	5	0.00412158
DDB1	POLR2A	24	8	BLCA_BRCA_CESC_GBM_LGG_LUSC_STAD_UCEC	3	5	0.00412158
DYNC1H1	TNKS1BP1	24	7	CESC_COAD_GBM_LUSC_SKCM_STAD_UCEC	3	5	0.00412158
BMP1	MAD1L1	23	9	BRCA_CESC_COAD_PAAD_PRAD_SKCM_STAD_UCEC_UCS	3	5	0.00478282
FN1	PELI2	23	6	COAD_GBM_LUAD_SKCM_STAD_UCEC	3	5	0.00478282
HERC2	USP19	23	7	BLCA_COAD_GBM_LGG_PAAD_STAD_UCEC	3	5	0.00478282
MLH1	SMC1A	23	7	ACC_BLCA_BRCA_COAD_GBM_STAD_UCEC	3	5	0.00478282
NOTCH1	PIK3CA	23	7	BLCA_BRCA_COAD_HNSC_LGG_STAD_UCEC	3	5	0.00478282
DYNC1H1	MCCC1	22	10	BLCA_BRCA_CESC_COAD_GBM_HNSC_LUAD_PAAD_READ_UCEC	3	5	0.00555773
ITCH	TP53	22	9	BLCA_COAD_ESCA_GBM_HNSC_LUSC_READ_UCEC_UCS	3	5	0.00555773
PTEN	UBC	22	9	BRCA_CESC_GBM_HNSC_LGG_LUSC_STAD_UCEC_UCS	3	5	0.00555773
SMAD2	SPTBN1	22	8	CESC_COAD_LGG_LUAD_READ_SKCM_STAD_UCEC	3	5	0.00555773
CEP170	KIF2B	21	6	COAD_HNSC_LUAD_LUSC_PAAD_UCEC	3	5	0.00649158
DDX1	DYNC1H1	21	7	CESC_COAD_LUAD_LUSC_READ_STAD_UCEC	3	5	0.00649158
EXT1	MYH1	21	7	COAD_LGG_LIHC_LUAD_PAAD_STAD_UCEC	3	5	0.00649158
MYH15	UBC	21	12	BLCA_BRCA_CESC_COAD_GBM_LGG_LUAD_LUSC_OV_SARC_STAD_UCEC	3	5	0.00649158
SMARCB1	TP53	21	11	BLCA_BRCA_CESC_COAD_LGG_LUAD_LUSC_OV_READ_STAD_UCEC	3	5	0.00649158
BRCA2	FLNA	20	7	COAD_GBM_LUAD_LUSC_STAD_UCEC_UCS	3	5	0.00761515
ESR1	MYH9	20	9	BLCA_BRCA_COAD_GBM_LUSC_PAAD_READ_STAD_UCEC	3	5	0.00761515
APPL1	PIK3R1	19	8	COAD_GBM_LUAD_PAAD_READ_SKCM_STAD_UCEC	3	5	0.00898354
CACNA1A	LRP1	19	7	COAD_GBM_HNSC_PAAD_SKCM_STAD_UCEC	3	5	0.00898354
ERBB2	PIK3R1	19	7	BRCA_COAD_GBM_PAAD_READ_SKCM_UCEC	3	5	0.00898354
PLK3	TP53	19	11	BLCA_CESC_CHOL_HNSC_LGG_LUSC_OV_READ_SKCM_STAD_UCEC	3	5	0.00898354
DNAH7	UBC	18	7	BLCA_CESC_LGG_LUSC_STAD_UCEC_UCS	3	5	0.0106441
FYN	GRIN2B	18	8	CESC_COAD_GBM_LUAD_LUSC_READ_STAD_UCEC	3	5	0.0106441
INTS5	POLR2B	18	7	GBM_LUSC_PAAD_PRAD_READ_STAD_UCEC	3	5	0.0106441
L3MBTL1	TP53	18	7	BLCA_LUAD_LUSC_READ_SKCM_STAD_UCEC	3	5	0.0106441
MEN1	POLR2B	18	6	BRCA_PAAD_PRAD_SKCM_STAD_UCEC	3	5	0.0106441
TADA1	TP53	18	11	BLCA_CESC_COAD_ESCA_HNSC_LGG_LUAD_LUSC_OV_STAD_UCEC	3	5	0.0106441
DYNC1H1	RANBP9	17	6	COAD_GBM_READ_SKCM_STAD_UCEC	3	5	0.0126739
AP2M1	GRIN2B	16	5	CESC_LUAD_PAAD_STAD_UCEC	3	5	0.0151416
CUL3	KEAP1	16	5	COAD_LUAD_LUSC_PAAD_UCEC	3	5	0.0151416
IGF2R	TM9SF4	16	8	BLCA_COAD_GBM_LGG_LUSC_READ_STAD_UCEC	3	5	0.0151416
SFN	TP53	16	8	BLCA_HNSC_LGG_LUSC_OV_READ_STAD_UCEC	3	5	0.0151416
HSPA1A	TTN	15	8	BLCA_CESC_COAD_HNSC_LUAD_OV_STAD_UCEC	3	5	0.01823
MAPK8	MTOR	14	7	COAD_HNSC_LAML_LUSC_PAAD_READ_UCEC	3	5	0.0220919
PPP4C	TP53	14	7	BLCA_COAD_HNSC_LIHC_OV_STAD_UCEC	3	5	0.0220919
ADCY5	GNAI1	13	8	COAD_GBM_LUAD_LUSC_PAAD_READ_STAD_UCEC	3	5	0.0269545
EP300	PPARD	13	6	COAD_GBM_LUSC_PRAD_STAD_UCEC	3	5	0.0269545
GRM8	RANBP9	13	5	GBM_READ_SKCM_STAD_UCEC	3	5	0.0269545
TP53	UBR5	13	10	BLCA_BRCA_COAD_ESCA_LGG_LUAD_LUSC_OV_STAD_UCEC	3	5	0.0269545
NOTCH1	PIK3R1	13	6	COAD_HNSC_LGG_PAAD_STAD_UCEC	3	5	0.0269545
FLNC	MYOZ3	12	9	BLCA_BRCA_COAD_GBM_LUAD_PAAD_READ_STAD_UCEC	3	5	0.0331188
HIPK2	TP53	12	7	BLCA_COAD_LUAD_LUSC_OV_STAD_UCEC	3	5	0.0331188
MYH7B	SMYD1	11	6	BLCA_COAD_PAAD_READ_STAD_UCEC	3	5	0.0410049
FLNC	MLH1	29	9	BLCA_BRCA_COAD_LGG_LUSC_PRAD_SKCM_STAD_UCEC	2	5	0.00207191
ACTN2	KCNA4	27	10	ACC_COAD_HNSC_LGG_LUAD_LUSC_PAAD_PRAD_STAD_UCEC	2	5	0.00270018
CDC14A	TP53	22	11	CESC_HNSC_KIRP_LIHC_LUAD_LUSC_PAAD_READ_SKCM_STAD_UCEC	2	5	0.00555773
EEF1A2	PTEN	22	9	BRCA_CESC_COAD_GBM_KICH_LUAD_LUSC_STAD_UCEC	2	5	0.00555773
LAMA1	TMPO	21	9	CESC_COAD_ESCA_HNSC_LUAD_PAAD_READ_STAD_UCEC	2	5	0.00649158
CCDC106	TP53	19	9	BRCA_CESC_COAD_ESCA_HNSC_LUAD_LUSC_READ_UCEC	2	5	0.00898354
PML	TP53	19	8	BLCA_COAD_KIRC_LGG_LUAD_READ_STAD_UCEC	2	5	0.00898354
TP53	UBE2K	17	11	BLCA_COAD_ESCA_LIHC_LUAD_LUSC_OV_READ_SKCM_STAD_UCEC	2	5	0.0126739
MRVI1	PRKG1	16	8	CESC_COAD_HNSC_LGG_LUAD_READ_SKCM_UCEC	2	5	0.0151416
CANX	LCT	15	7	BLCA_COAD_GBM_LUAD_STAD_UCEC_UCS	2	5	0.01823
FLNA	MTNR1A	15	9	COAD_HNSC_LGG_LIHC_LUAD_LUSC_STAD_UCEC_UCS	2	5	0.01823
TMPO	USP7	11	7	CESC_COAD_HNSC_LUAD_PAAD_READ_UCEC	2	5	0.0410049
COL6A1	WNT7A	10	6	CESC_COAD_HNSC_READ_SKCM_UCEC	2	5	0.0512032
FAT4	PSG8	22	8	BRCA_COAD_HNSC_LUAD_LUSC_OV_SKCM_UCEC	1	5	0.00555773
CASP8	PTEN	47	10	BLCA_BRCA_CESC_COAD_ESCA_HNSC_READ_STAD_UCEC_UCS	4	4	0.000306746
APC	MCM3AP	44	15	BLCA_BRCA_CESC_COAD_DLBC_GBM_LUSC_OV_PAAD_READ_SARC_SKCM_STAD_UCEC_UCS	4	4	0.00040195
ALB	DMD	43	13	BLCA_BRCA_CHOL_COAD_GBM_HNSC_LGG_LUAD_LUSC_READ_STAD_UCEC_UCS	4	4	0.000440043
FN1	TNC	43	11	BRCA_CESC_COAD_GBM_HNSC_LGG_LUAD_LUSC_PAAD_STAD_UCEC	4	4	0.000440043
SMC2	SMC4	38	10	BLCA_BRCA_CESC_COAD_GBM_LGG_PAAD_READ_STAD_UCEC	4	4	0.000721366
FRY	FRYL	37	11	BLCA_CESC_COAD_GBM_LGG_LUSC_PAAD_READ_SKCM_STAD_UCEC	4	4	0.000800437
APC	TNKS	37	10	ACC_BRCA_CESC_COAD_HNSC_LUAD_PAAD_READ_STAD_UCEC	4	4	0.000800437
FBXW7	MED23	36	10	CESC_COAD_ESCA_GBM_HNSC_LGG_PAAD_READ_STAD_UCEC	4	4	0.000894154
ATM	SMC3	35	10	BLCA_CESC_COAD_GBM_LGG_PAAD_READ_STAD_UCEC_UCS	4	4	0.00099994
DLG2	GRIN2B	35	9	BLCA_CESC_COAD_LUSC_PAAD_READ_SKCM_STAD_UCEC	4	4	0.00099994
PTEN	PTPN14	35	8	BRCA_CESC_COAD_HNSC_LGG_READ_STAD_UCEC	4	4	0.00099994
FAT4	NXPH2	34	11	BLCA_BRCA_COAD_GBM_LIHC_LUAD_LUSC_READ_SKCM_STAD_UCEC	4	4	0.0011218
APC	XPO1	34	9	BLCA_BRCA_COAD_GBM_LUSC_PAAD_READ_STAD_UCEC	4	4	0.0011218
DST	EXOC1	34	11	BLCA_BRCA_COAD_GBM_LGG_LIHC_LUSC_PAAD_READ_STAD_UCEC	4	4	0.0011218
MSH6	SMC1A	34	10	BLCA_BRCA_COAD_GBM_LGG_LUSC_OV_PAAD_STAD_UCEC	4	4	0.0011218
PCDHGB1	SDK2	33	10	BRCA_CESC_COAD_GBM_LUAD_LUSC_PAAD_STAD_UCEC_UCS	4	4	0.00126098
PLXNA2	PTPRK	33	11	BLCA_CESC_COAD_LUAD_LUSC_PAAD_PRAD_SARC_SKCM_STAD_UCEC	4	4	0.00126098
CUL1	SPTBN1	33	10	BLCA_CESC_GBM_HNSC_LUSC_PAAD_PRAD_READ_STAD_UCEC	4	4	0.00126098
CUL3	SPTAN1	33	7	BRCA_CESC_COAD_GBM_LUAD_LUSC_UCEC	4	4	0.00126098
DYSF	TAF1	33	9	CESC_COAD_ESCA_LGG_PAAD_READ_SKCM_STAD_UCEC	4	4	0.00126098
MAST1	PTEN	33	8	CESC_CHOL_COAD_GBM_HNSC_LGG_READ_UCEC	4	4	0.00126098
ADGRL1	APC	32	10	ACC_BLCA_BRCA_CESC_COAD_PAAD_READ_SKCM_STAD_UCEC	4	4	0.00142295
MET	PIK3R1	32	8	BRCA_COAD_GBM_LUSC_PAAD_READ_STAD_UCEC	4	4	0.00142295
PIK3CG	UTRN	32	9	CESC_COAD_GBM_LGG_LUAD_LUSC_PAAD_READ_UCEC	4	4	0.00142295
SULT1E1	TP53	32	11	BLCA_BRCA_COAD_GBM_HNSC_LUAD_LUSC_READ_SARC_SKCM_UCEC	4	4	0.00142295
ABCA1	UTRN	32	9	BLCA_CESC_COAD_GBM_PAAD_PRAD_READ_STAD_UCEC	4	4	0.00142295
HERC2	NEURL4	31	9	BRCA_COAD_GBM_HNSC_LGG_PAAD_SKCM_STAD_UCEC	4	4	0.00160679
NBEA	VCL	31	7	BRCA_CESC_COAD_GBM_PAAD_READ_UCEC	4	4	0.00160679
NEURL4	POLR2A	31	9	BLCA_BRCA_CESC_COAD_GBM_LGG_PAAD_STAD_UCEC	4	4	0.00160679
NYAP2	PIK3R1	31	7	CESC_COAD_GBM_PAAD_READ_STAD_UCEC	4	4	0.00160679
CUL3	SPTBN1	30	9	BLCA_COAD_GBM_LGG_LUAD_LUSC_PAAD_STAD_UCEC	4	4	0.00181891
PLXNA1	PLXNB1	30	10	COAD_GBM_HNSC_LGG_LUAD_PAAD_SKCM_STAD_THYM_UCEC	4	4	0.00181891
EGFR	PTPRK	29	9	CESC_COAD_ESCA_GBM_LIHC_PAAD_SKCM_STAD_UCEC	4	4	0.00207191
CEP170	CFTR	29	11	BLCA_BRCA_COAD_GBM_LIHC_LUSC_PAAD_PRAD_SKCM_STAD_UCEC	4	4	0.00207191
GHR	PTPRB	29	10	BLCA_BRCA_COAD_GBM_LGG_LUAD_PAAD_SKCM_STAD_UCEC	4	4	0.00207191
GRIA1	GRIA4	29	10	BLCA_COAD_ESCA_GBM_LUSC_OV_READ_SKCM_STAD_UCEC	4	4	0.00207191
CUL1	FBXW7	28	7	BLCA_COAD_GBM_PAAD_READ_STAD_UCEC	4	4	0.00236348
PCDHA11	PCDHA12	28	7	CESC_COAD_GBM_LUAD_READ_STAD_UCEC	4	4	0.00236348
PCDHGB1	PCDHGB2	28	7	BRCA_COAD_LUAD_LUSC_READ_STAD_UCEC	4	4	0.00236348
LAMA3	PTPRK	28	6	COAD_PAAD_READ_SKCM_STAD_UCEC	4	4	0.00236348
DOCK2	VAV1	28	9	CESC_COAD_GBM_HNSC_LUAD_PAAD_READ_SKCM_UCEC	4	4	0.00236348
HSPA5	LCT	28	8	BRCA_CESC_COAD_GBM_PAAD_READ_STAD_UCEC	4	4	0.00236348
MAP3K5	PIK3R1	28	8	BLCA_CESC_COAD_ESCA_GBM_SKCM_STAD_UCEC	4	4	0.00236348
RANBP2	TAF1	28	7	CESC_COAD_LIHC_PAAD_READ_STAD_UCEC	4	4	0.00236348
RB1	SMARCA4	28	10	CESC_COAD_GBM_HNSC_LIHC_LUSC_PAAD_STAD_THCA_UCEC	4	4	0.00236348
NRP1	PLXNA4	28	10	CESC_COAD_GBM_LGG_LUAD_LUSC_READ_SKCM_STAD_UCEC	4	4	0.00236348
EPHA7	IARS2	27	8	BRCA_CESC_COAD_GBM_LUAD_READ_STAD_UCEC	4	4	0.00270018
PCDHA10	PCDHA13	27	11	BRCA_COAD_LGG_LIHC_LUAD_LUSC_PRAD_READ_SKCM_STAD_UCEC	4	4	0.00270018
ANK3	CHL1	27	8	CESC_COAD_GBM_LUAD_PAAD_READ_SKCM_UCEC	4	4	0.00270018
AGL	CUL5	27	7	BLCA_BRCA_COAD_GBM_PAAD_STAD_UCEC	4	4	0.00270018
C3	C5	27	9	BRCA_CESC_COAD_GBM_LGG_LUSC_SKCM_STAD_UCEC	4	4	0.00270018
CLTC	CUL5	27	7	BLCA_COAD_LGG_PAAD_PRAD_STAD_UCEC	4	4	0.00270018
DGKD	MYH13	27	12	BLCA_BRCA_CESC_COAD_HNSC_LGG_LIHC_PAAD_PRAD_READ_STAD_UCEC	4	4	0.00270018
DMD	UBC	27	11	BLCA_BRCA_CESC_HNSC_LGG_LUAD_LUSC_OV_SARC_STAD_UCEC	4	4	0.00270018
DYSF	HDAC6	27	11	ACC_BRCA_CESC_COAD_GBM_LGG_LUSC_OV_PAAD_STAD_UCEC	4	4	0.00270018
SPTBN2	UNC13B	27	8	BRCA_CESC_COAD_LUAD_PRAD_READ_STAD_UCEC	4	4	0.00270018
PCDHA10	PCDHA6	26	9	COAD_HNSC_LGG_LUAD_LUSC_PAAD_READ_STAD_UCEC	4	4	0.00309658
EPHA4	IARS2	26	7	BRCA_COAD_GBM_LUAD_SKCM_STAD_UCEC	4	4	0.00309658
AKAP4	FSIP2	26	6	CESC_COAD_LUAD_PAAD_UCEC_UCS	4	4	0.00309658
AP1G1	SPTB	26	8	BRCA_CESC_COAD_GBM_LUAD_LUSC_STAD_UCEC	4	4	0.00309658
BLM	MSH6	26	8	BRCA_COAD_GBM_HNSC_LGG_PAAD_READ_UCEC	4	4	0.00309658
CUL5	KRT1	26	8	BRCA_COAD_GBM_LGG_LUSC_PAAD_STAD_UCEC	4	4	0.00309658
DRD3	FLNA	26	8	BRCA_COAD_HNSC_LGG_LUSC_SKCM_STAD_UCEC	4	4	0.00309658
DYNC1H1	ESR1	26	10	BRCA_COAD_GBM_LGG_LUAD_LUSC_PAAD_READ_STAD_UCEC	4	4	0.00309658
FRK	PTEN	26	6	CESC_COAD_GBM_OV_READ_UCEC	4	4	0.00309658
MME	MYH9	26	10	BLCA_BRCA_CESC_COAD_GBM_LUSC_PAAD_READ_STAD_UCEC	4	4	0.00309658
TP53	USP10	26	12	ACC_BLCA_BRCA_CESC_COAD_HNSC_LUSC_PAAD_READ_SKCM_STAD_UCEC	4	4	0.00309658
APLP1	MED23	26	8	COAD_GBM_HNSC_PAAD_PRAD_SKCM_STAD_UCEC	4	4	0.00309658
CD109	PTPRK	25	6	COAD_LUSC_PRAD_READ_SKCM_UCEC	4	4	0.0035641
CUL5	TOP2B	25	6	BRCA_GBM_LGG_PAAD_STAD_UCEC	4	4	0.0035641
ANK1	CHL1	25	8	CESC_COAD_GBM_LUSC_PAAD_READ_UCEC_UCS	4	4	0.0035641
APC	NUP58	25	7	COAD_GBM_PAAD_READ_SKCM_STAD_UCEC	4	4	0.0035641
ARHGEF6	PRKDC	25	6	CESC_COAD_LGG_PAAD_STAD_UCEC	4	4	0.0035641
ATP2B4	SCN5A	25	7	COAD_GBM_LUAD_READ_SKCM_STAD_UCEC	4	4	0.0035641
C1S	FN1	25	10	BRCA_CESC_COAD_GBM_HNSC_LGG_LIHC_PAAD_READ_UCEC	4	4	0.0035641
CACNA1A	VPS52	25	10	BLCA_COAD_HNSC_LUAD_PRAD_READ_SKCM_STAD_UCEC_UCS	4	4	0.0035641
CLTC	CUL1	25	10	BLCA_COAD_HNSC_KIRP_PAAD_PRAD_READ_SKCM_STAD_UCEC	4	4	0.0035641
CREBBP	SMARCA4	25	10	BRCA_CESC_COAD_GBM_HNSC_KIRC_LGG_SKCM_STAD_UCEC	4	4	0.0035641
DLG2	KIF1B	25	8	BLCA_CESC_COAD_GBM_PAAD_READ_STAD_UCEC	4	4	0.0035641
FBXW7	SHPRH	25	10	CESC_COAD_GBM_HNSC_LGG_LUSC_PAAD_READ_STAD_UCEC	4	4	0.0035641
MAGI2	PTEN	25	5	ESCA_READ_SKCM_STAD_UCEC	4	4	0.0035641
PRPF8	SNRNP200	25	8	CESC_GBM_HNSC_LGG_PAAD_READ_STAD_UCEC	4	4	0.0035641
PTPN3	SCN5A	25	9	BLCA_BRCA_COAD_GBM_LUSC_READ_SKCM_STAD_UCEC	4	4	0.0035641
SMARCA2	TOP2B	25	8	BLCA_BRCA_COAD_GBM_PAAD_READ_STAD_UCEC	4	4	0.0035641
CPNE4	UTRN	24	7	COAD_GBM_PAAD_READ_SARC_STAD_UCEC	4	4	0.00412158
CDH1	EGFR	24	9	BRCA_CESC_COAD_LGG_LIHC_PAAD_READ_STAD_UCEC	4	4	0.00412158
CNTNAP2	EPB41L3	24	6	COAD_LIHC_LUAD_LUSC_READ_UCEC	4	4	0.00412158
CTNNA1	VCL	24	8	BRCA_CESC_COAD_ESCA_GBM_PAAD_STAD_UCEC	4	4	0.00412158
CUL3	PCDHA6	24	8	BLCA_BRCA_COAD_LGG_LUAD_PAAD_STAD_UCEC	4	4	0.00412158
CUL4B	CUL5	24	7	CESC_COAD_GBM_LGG_LUSC_PAAD_UCEC	4	4	0.00412158
CUL5	NCBP1	24	6	CESC_COAD_OV_READ_STAD_UCEC	4	4	0.00412158
FBXW7	MED15	24	10	BLCA_BRCA_COAD_ESCA_LGG_LUAD_PAAD_SKCM_STAD_UCEC	4	4	0.00412158
HLTF	USP7	24	9	BRCA_CESC_COAD_GBM_LGG_PRAD_READ_STAD_UCEC	4	4	0.00412158
PCDHB11	PCDHB13	23	8	BRCA_COAD_ESCA_LUAD_LUSC_READ_STAD_UCEC	4	4	0.00478282
CNTNAP3	PTPRK	23	7	BLCA_COAD_GBM_LUSC_READ_SKCM_UCEC	4	4	0.00478282
BMP1	TLL1	23	8	BLCA_CESC_GBM_LGG_PRAD_SKCM_STAD_UCEC	4	4	0.00478282
EPHA1	SMC2	23	7	BRCA_COAD_LUAD_PAAD_READ_STAD_UCEC	4	4	0.00478282
CDH19	SETX	23	9	BLCA_BRCA_COAD_GBM_LGG_LUSC_PRAD_READ_UCEC	4	4	0.00478282
AGL	CUL4B	23	6	BRCA_COAD_GBM_PAAD_STAD_UCEC	4	4	0.00478282
APOB	MTTP	23	7	CESC_COAD_LUSC_READ_SKCM_STAD_UCEC	4	4	0.00478282
CACNA1A	PPM1A	23	7	BLCA_COAD_LUAD_LUSC_PRAD_READ_UCEC	4	4	0.00478282
CAD	VARS	23	9	CESC_ESCA_GBM_LGG_LUSC_PAAD_READ_STAD_UCEC	4	4	0.00478282
CUL5	DPY19L4	23	7	BLCA_BRCA_COAD_GBM_PAAD_STAD_UCEC	4	4	0.00478282
EGFR	NRG1	23	8	BLCA_COAD_LGG_PAAD_READ_SKCM_STAD_UCEC	4	4	0.00478282
FBXW7	MTOR	23	9	BLCA_CESC_COAD_ESCA_HNSC_LGG_PAAD_STAD_UCEC	4	4	0.00478282
GRM7	PRKCA	23	8	CESC_COAD_HNSC_LUAD_READ_SKCM_STAD_UCEC	4	4	0.00478282
NF2	SPTBN1	23	9	BLCA_CESC_COAD_GBM_LIHC_LUSC_MESO_STAD_UCEC	4	4	0.00478282
POLR2A	SMARCA4	23	9	BRCA_CESC_GBM_HNSC_PAAD_PRAD_READ_SKCM_UCEC	4	4	0.00478282
SNRNP200	USP19	23	7	CESC_COAD_LGG_LUSC_PAAD_STAD_UCEC	4	4	0.00478282
SPTBN1	TRAF3IP1	23	6	COAD_GBM_PAAD_PRAD_STAD_UCEC	4	4	0.00478282
CUL2	FN1	23	8	CESC_COAD_GBM_HNSC_LGG_READ_STAD_UCEC	4	4	0.00478282
DMD	KRT19	23	9	BRCA_CESC_COAD_ESCA_LIHC_LUAD_PAAD_STAD_UCEC	4	4	0.00478282
PRKDC	TOP2B	23	7	BRCA_COAD_GBM_LGG_PAAD_STAD_UCEC	4	4	0.00478282
PCDHGB1	PTPRU	22	6	CESC_COAD_PAAD_READ_STAD_UCEC	4	4	0.00555773
DOCK1	ELMO1	22	7	BRCA_CESC_COAD_GBM_PAAD_STAD_UCEC	4	4	0.00555773
APC	KRT23	22	6	BLCA_BRCA_COAD_GBM_STAD_UCEC	4	4	0.00555773
BCLAF1	ESR1	22	10	BRCA_CESC_COAD_GBM_LUAD_LUSC_PAAD_READ_STAD_UCEC	4	4	0.00555773
CREBBP	RPS6KA2	22	10	BRCA_CESC_COAD_GBM_HNSC_LGG_READ_STAD_UCEC_UCS	4	4	0.00555773
CUL3	LZTR1	22	7	BLCA_ESCA_GBM_LGG_PAAD_STAD_UCEC	4	4	0.00555773
DYNC1H1	ILK	22	7	CESC_ESCA_GBM_LUAD_READ_STAD_UCEC	4	4	0.00555773
DYNC1H1	RASGRF2	22	10	BLCA_CESC_COAD_GBM_LUAD_LUSC_PRAD_READ_SARC_UCEC	4	4	0.00555773
ESR1	NRIP1	22	9	BLCA_COAD_GBM_LGG_LUSC_PAAD_READ_STAD_UCEC	4	4	0.00555773
HSPA5	MYH9	22	8	BLCA_BRCA_COAD_GBM_PAAD_READ_STAD_UCEC	4	4	0.00555773
IFI16	RB1	22	8	BLCA_COAD_ESCA_GBM_PAAD_READ_STAD_UCEC	4	4	0.00555773
KIFAP3	RANBP2	22	8	ACC_BRCA_COAD_LUSC_PAAD_READ_STAD_UCEC	4	4	0.00555773
KIT	PTPRU	22	8	CESC_COAD_GBM_LGG_PAAD_READ_STAD_UCEC	4	4	0.00555773
NUP205	TAT	22	7	BLCA_COAD_GBM_LAML_OV_READ_UCEC	4	4	0.00555773
ROBO2	RPS6KA5	22	7	BRCA_COAD_GBM_OV_READ_STAD_UCEC	4	4	0.00555773
FARP2	PLXNA4	22	7	BLCA_COAD_LUSC_PRAD_SKCM_STAD_UCEC	4	4	0.00555773
AP2M1	APC	21	9	CESC_COAD_GBM_HNSC_LUSC_PAAD_SARC_STAD_UCEC	4	4	0.00649158
HSPA5	VIT	21	7	BLCA_COAD_OV_PAAD_READ_STAD_UCEC	4	4	0.00649158
CTNNA1	PTPN14	21	7	BRCA_CESC_COAD_LGG_PAAD_STAD_UCEC	4	4	0.00649158
CUL1	MYO1D	21	10	BLCA_CESC_COAD_GBM_HNSC_LUSC_PAAD_READ_STAD_UCEC	4	4	0.00649158
CUL5	EEF2	21	6	COAD_GBM_OV_PAAD_STAD_UCEC	4	4	0.00649158
EGFR	MON2	21	8	COAD_LGG_LUAD_PAAD_READ_SKCM_STAD_UCEC	4	4	0.00649158
MYCBP2	NOS2	21	6	BRCA_CESC_COAD_PAAD_PRAD_UCEC	4	4	0.00649158
MYH9	PAN2	21	8	BLCA_BRCA_CESC_GBM_LUSC_PRAD_STAD_UCEC	4	4	0.00649158
NAP1L1	TP53	21	10	BLCA_BRCA_COAD_GBM_HNSC_LUAD_OV_READ_STAD_UCEC	4	4	0.00649158
TEK	TIE1	21	6	COAD_GBM_LGG_PAAD_STAD_UCEC	4	4	0.00649158
CTNNA2	IQGAP1	21	9	COAD_GBM_LGG_LIHC_LUAD_LUSC_SKCM_STAD_UCEC	4	4	0.00649158
BLM	POLR1B	21	10	CESC_COAD_GBM_HNSC_LGG_PAAD_READ_SKCM_STAD_UCEC	4	4	0.00649158
CHAF1A	CNOT1	21	8	COAD_ESCA_GBM_LGG_READ_SKCM_STAD_UCEC	4	4	0.00649158
BIRC6	UGGT2	20	7	BLCA_BRCA_COAD_GBM_LGG_STAD_UCEC	4	4	0.00761515
ACAD10	PCDHA12	20	8	GBM_HNSC_LUAD_LUSC_PAAD_PRAD_READ_UCEC	4	4	0.00761515
EPHA2	NTRK3	20	10	CESC_COAD_GBM_HNSC_LGG_LIHC_PAAD_SKCM_STAD_UCEC	4	4	0.00761515
ATP6V0A2	FZD10	20	8	COAD_ESCA_HNSC_LUSC_PAAD_READ_STAD_UCEC	4	4	0.00761515
APPL1	DST	20	7	COAD_GBM_LGG_PAAD_READ_STAD_UCEC	4	4	0.00761515
AR	CASP8	20	5	CESC_COAD_READ_STAD_UCEC	4	4	0.00761515
BCLAF1	HDAC11	20	7	BLCA_COAD_HNSC_LUAD_SKCM_STAD_UCEC	4	4	0.00761515
CHAF1A	PRKDC	20	9	BRCA_COAD_ESCA_GBM_LGG_LUAD_PAAD_STAD_UCEC	4	4	0.00761515
CUL3	FASN	20	7	BRCA_COAD_GBM_LUAD_LUSC_PAAD_UCEC	4	4	0.00761515
EGFR	VAV1	20	11	BLCA_CESC_COAD_GBM_HNSC_LGG_PAAD_READ_SARC_SKCM_UCEC	4	4	0.00761515
EPHA4	FYN	20	7	COAD_GBM_LGG_LUAD_LUSC_STAD_UCEC	4	4	0.00761515
MYO10	PRKCI	20	9	CESC_COAD_GBM_LGG_LUAD_LUSC_PAAD_PRAD_UCEC	4	4	0.00761515
NCAM1	PRKCB	20	10	COAD_ESCA_GBM_LUAD_LUSC_OV_PAAD_READ_UCEC_UCS	4	4	0.00761515
POLR2A	XRCC5	20	5	CESC_COAD_PAAD_STAD_UCEC	4	4	0.00761515
EPHA7	PC	19	7	COAD_ESCA_HNSC_KIRP_LUAD_PAAD_UCEC	4	4	0.00898354
CES3	PTPRK	19	8	COAD_GBM_LUAD_PAAD_READ_SKCM_STAD_UCEC	4	4	0.00898354
HTR3A	UGT3A2	19	4	COAD_GBM_PAAD_UCEC	4	4	0.00898354
CTNNA3	OSBPL1A	19	7	COAD_GBM_LUAD_LUSC_PAAD_STAD_UCEC	4	4	0.00898354
HK2	HK3	19	10	CESC_COAD_GBM_LGG_LUAD_PAAD_PRAD_READ_STAD_UCEC	4	4	0.00898354
ACTB	PLG	19	8	BLCA_COAD_DLBC_LGG_LUAD_READ_STAD_UCEC	4	4	0.00898354
ACVR2A	MAGI2	19	8	CESC_COAD_GBM_LUSC_READ_SKCM_STAD_UCEC	4	4	0.00898354
AGO1	POLR2A	19	8	COAD_GBM_LGG_LUAD_SARC_SKCM_STAD_UCEC	4	4	0.00898354
ANKRD17	APC	19	6	BRCA_COAD_HNSC_PAAD_READ_UCEC	4	4	0.00898354
BLM	CHAF1A	19	10	BLCA_BRCA_COAD_GBM_LGG_PAAD_READ_SKCM_STAD_UCEC	4	4	0.00898354
CUL3	SNRNP200	19	8	BLCA_BRCA_COAD_LGG_LUSC_PAAD_STAD_UCEC	4	4	0.00898354
EGFR	SOS2	19	9	CESC_GBM_LGG_LUAD_LUSC_PAAD_READ_SKCM_UCEC	4	4	0.00898354
FOLH1	MME	19	9	COAD_GBM_HNSC_LGG_LUAD_LUSC_SKCM_STAD_UCEC	4	4	0.00898354
HSP90AB1	ROR2	19	6	BLCA_CESC_COAD_READ_STAD_UCEC	4	4	0.00898354
KCNB1	KCNB2	19	8	BLCA_COAD_LUAD_LUSC_PAAD_SKCM_STAD_UCEC	4	4	0.00898354
LAMA1	UBC	19	7	BRCA_CESC_COAD_GBM_LGG_STAD_UCEC	4	4	0.00898354
MAGI2	POLR2A	19	8	COAD_GBM_LUAD_LUSC_READ_SKCM_STAD_UCEC	4	4	0.00898354
POLR2A	SMARCA2	19	10	BLCA_BRCA_CESC_COAD_GBM_LUSC_PAAD_SKCM_STAD_UCEC	4	4	0.00898354
RAB3GAP2	UTP20	19	6	COAD_GBM_LUSC_READ_STAD_UCEC	4	4	0.00898354
SMARCA2	TAF1	19	7	BRCA_CESC_COAD_PAAD_READ_STAD_UCEC	4	4	0.00898354
SPTBN1	TGFBR1	19	6	BLCA_CESC_COAD_PAAD_STAD_UCEC	4	4	0.00898354
DMBT1	PRKCI	19	10	BRCA_CESC_COAD_GBM_HNSC_LUSC_PAAD_PRAD_READ_UCEC	4	4	0.00898354
EPB41L3	SPTB	19	6	CESC_COAD_LGG_LUSC_STAD_UCEC	4	4	0.00898354
EPHA10	EPHA7	18	9	CESC_COAD_GBM_LUAD_LUSC_PAAD_SKCM_STAD_UCEC	4	4	0.0106441
ATP2B2	ATP2B3	18	8	CESC_COAD_GBM_HNSC_LGG_READ_SKCM_UCEC	4	4	0.0106441
CTNNA3	PRKAA2	18	5	COAD_LUSC_PAAD_SKCM_UCEC	4	4	0.0106441
DPY19L3	THBS2	18	7	CESC_GBM_LUAD_LUSC_PAAD_READ_UCEC	4	4	0.0106441
CDK8	MED23	18	6	COAD_GBM_PAAD_READ_SKCM_UCEC	4	4	0.0106441
ABCA2	CACNA1A	18	8	COAD_GBM_HNSC_LUSC_PAAD_SKCM_STAD_UCEC	4	4	0.0106441
ANK3	HOOK1	18	6	COAD_GBM_LGG_PAAD_STAD_UCEC	4	4	0.0106441
AR	PRKDC	18	7	CESC_COAD_LGG_LUAD_PAAD_STAD_UCEC	4	4	0.0106441
ARHGEF12	PLXNB1	18	5	BLCA_BRCA_COAD_STAD_UCEC	4	4	0.0106441
CCNH	TP53	18	10	BLCA_BRCA_COAD_GBM_LGG_LUAD_OV_SARC_STAD_UCEC	4	4	0.0106441
CLTC	QARS	18	6	BLCA_BRCA_COAD_LGG_STAD_UCEC	4	4	0.0106441
CTNNB1	EGFR	18	7	CESC_COAD_LIHC_LUAD_SKCM_STAD_UCEC	4	4	0.0106441
CUL3	SMARCA4	18	5	COAD_GBM_PAAD_STAD_UCEC	4	4	0.0106441
CUL5	KRT75	18	9	BLCA_CESC_COAD_HNSC_LUAD_OV_SKCM_STAD_UCEC	4	4	0.0106441
DLG1	GRIN2A	18	8	COAD_GBM_LUSC_PAAD_PRAD_SKCM_STAD_UCEC	4	4	0.0106441
DYSF	SGCG	18	7	BRCA_COAD_LUSC_READ_STAD_UCEC_UCS	4	4	0.0106441
EEF2	XPO1	18	6	COAD_GBM_PAAD_READ_STAD_UCEC	4	4	0.0106441
ESR1	XPO1	18	9	BRCA_COAD_GBM_LIHC_LUSC_PAAD_READ_STAD_UCEC	4	4	0.0106441
FLNC	MAP2K4	18	7	COAD_LUSC_PRAD_READ_SKCM_STAD_UCEC	4	4	0.0106441
MINK1	SPTBN2	18	8	BRCA_CESC_COAD_ESCA_GBM_LGG_PRAD_UCEC	4	4	0.0106441
MYH7B	UBC	18	9	BLCA_BRCA_CESC_COAD_LGG_LUSC_SARC_STAD_UCEC	4	4	0.0106441
PARD3	TP53	18	10	BLCA_CESC_COAD_GBM_HNSC_LGG_LUAD_SKCM_STAD_UCEC	4	4	0.0106441
PYGM	WWP1	18	7	CESC_CHOL_COAD_PAAD_READ_STAD_UCEC	4	4	0.0106441
TF	TIMELESS	18	6	COAD_LUAD_PAAD_SKCM_STAD_UCEC	4	4	0.0106441
CUL1	CUL2	18	7	BLCA_CESC_COAD_GBM_LUSC_READ_UCEC	4	4	0.0106441
SMG6	UPF2	18	7	CESC_COAD_GBM_KIRC_PAAD_STAD_UCEC	4	4	0.0106441
EP300	SMARCC2	18	8	BLCA_GBM_HNSC_KIRP_LUSC_READ_STAD_UCEC	4	4	0.0106441
ATP2B2	ATP9A	17	10	BRCA_CESC_GBM_LGG_LIHC_LUSC_PAAD_READ_STAD_UCEC	4	4	0.0126739
ARRB1	LRP1B	17	9	COAD_HNSC_LGG_LIHC_LUSC_PAAD_PRAD_READ_UCEC	4	4	0.0126739
CACNA1A	CRMP1	17	7	ACC_COAD_LUAD_PAAD_PRAD_READ_UCEC	4	4	0.0126739
CELSR3	RYK	17	7	CESC_COAD_GBM_PRAD_SKCM_STAD_UCEC	4	4	0.0126739
CFTR	SLC26A8	17	8	BLCA_COAD_GBM_PAAD_READ_SKCM_STAD_UCEC	4	4	0.0126739
COL14A1	UBC	17	6	BRCA_HNSC_LGG_LUAD_STAD_UCEC	4	4	0.0126739
CREBBP	CTNNB1	17	5	BLCA_COAD_LUSC_STAD_UCEC	4	4	0.0126739
CTNNA1	DLG1	17	6	COAD_PAAD_PRAD_SKCM_STAD_UCEC	4	4	0.0126739
CTNNA2	PAN2	17	7	GBM_HNSC_LUSC_PRAD_SKCM_STAD_UCEC	4	4	0.0126739
CTNNB1	HSP90AB1	17	7	BLCA_COAD_LIHC_LUAD_READ_STAD_UCEC	4	4	0.0126739
CUL5	SDHA	17	6	CESC_COAD_PAAD_PRAD_STAD_UCEC	4	4	0.0126739
EGFR	HSPA2	17	7	COAD_GBM_LGG_LUAD_PAAD_STAD_UCEC	4	4	0.0126739
FLNC	TXNL1	17	6	BLCA_BRCA_COAD_PAAD_READ_UCEC	4	4	0.0126739
GANAB	MSH6	17	5	BRCA_PAAD_PRAD_STAD_UCEC	4	4	0.0126739
ITGB1	LAMA1	17	5	COAD_HNSC_LGG_STAD_UCEC	4	4	0.0126739
JMY	TP53	17	12	BRCA_CESC_COAD_GBM_HNSC_LUAD_LUSC_PAAD_READ_SARC_STAD_UCEC	4	4	0.0126739
KCNQ3	KCNQ5	17	9	BLCA_CESC_GBM_LGG_LUSC_PAAD_READ_STAD_UCEC	4	4	0.0126739
KDM5B	RB1	17	6	COAD_GBM_PAAD_STAD_UCEC_UCS	4	4	0.0126739
MCM2	MMS22L	17	6	BLCA_CESC_LUSC_READ_STAD_UCEC	4	4	0.0126739
MED15	MED23	17	7	BRCA_LGG_LUSC_PAAD_PRAD_STAD_UCEC	4	4	0.0126739
RB1	UBR4	17	9	BLCA_BRCA_CESC_COAD_GBM_LGG_READ_STAD_UCEC	4	4	0.0126739
PCDHGB1	PCDHGC3	16	6	CESC_ESCA_LUSC_PAAD_STAD_UCEC	4	4	0.0151416
EXTL3	HTR3A	16	5	CESC_COAD_GBM_PAAD_UCEC	4	4	0.0151416
CUL1	TINAG	16	8	BRCA_CESC_COAD_GBM_LUSC_PAAD_STAD_UCEC	4	4	0.0151416
AFF1	PCSK1	16	6	COAD_PAAD_SKCM_STAD_UCEC_UCS	4	4	0.0151416
AP2B1	OSBPL10	16	8	BRCA_CESC_COAD_GBM_KIRP_SKCM_STAD_UCEC	4	4	0.0151416
APLP1	UTP14A	16	4	BRCA_PAAD_STAD_UCEC	4	4	0.0151416
BICD1	CPNE4	16	6	COAD_GBM_LUAD_PAAD_STAD_UCEC	4	4	0.0151416
CDH1	CREBBP	16	7	BLCA_CESC_COAD_GBM_LGG_READ_UCEC	4	4	0.0151416
CUL4B	SYNCRIP	16	7	CESC_GBM_LGG_LUSC_PAAD_STAD_UCEC	4	4	0.0151416
ERBB2	NRG1	16	7	BLCA_COAD_GBM_PAAD_READ_STAD_UCEC	4	4	0.0151416
FLNA	ITGB6	16	7	BRCA_COAD_GBM_LGG_SKCM_STAD_UCEC	4	4	0.0151416
KDM1A	POLR2B	16	7	BLCA_BRCA_GBM_LGG_PRAD_STAD_UCEC	4	4	0.0151416
PARP1	TOP2B	16	5	BRCA_COAD_GBM_PAAD_UCEC	4	4	0.0151416
PIK3CA	UBTF	16	6	BLCA_BRCA_CESC_GBM_STAD_UCEC	4	4	0.0151416
DHX57	HSPA8	15	6	CESC_COAD_LUAD_PAAD_READ_UCEC	4	4	0.01823
COL20A1	TSC2	15	6	CESC_LIHC_LUAD_PAAD_STAD_UCEC	4	4	0.01823
EXT1	PTCH1	15	6	BLCA_COAD_LGG_PAAD_STAD_UCEC	4	4	0.01823
AFF4	EPB41L5	15	7	BLCA_BRCA_COAD_LGG_READ_SKCM_UCEC	4	4	0.01823
FCRL5	ME1	15	7	COAD_LUAD_LUSC_PAAD_PRAD_SKCM_UCEC	4	4	0.01823
ACACB	UBC	15	6	CESC_HNSC_LGG_LUSC_STAD_UCEC	4	4	0.01823
AP2M1	CACNA1A	15	6	COAD_GBM_LUSC_PAAD_SARC_UCEC	4	4	0.01823
APLP1	CNTN3	15	5	BRCA_COAD_PAAD_STAD_UCEC	4	4	0.01823
CREBBP	GRIP1	15	6	BLCA_BRCA_CESC_COAD_STAD_UCEC	4	4	0.01823
CTNNB1	DDX1	15	6	BLCA_COAD_LIHC_READ_STAD_UCEC	4	4	0.01823
DNM2	ITSN2	15	5	COAD_HNSC_READ_STAD_UCEC	4	4	0.01823
ELMO1	UBC	15	7	BRCA_CESC_LGG_LUAD_LUSC_STAD_UCEC	4	4	0.01823
ERBB2	XPO1	15	6	BLCA_BRCA_GBM_PAAD_STAD_UCEC	4	4	0.01823
FRYL	PELI2	15	5	BRCA_COAD_SKCM_STAD_UCEC	4	4	0.01823
KDM5A	RBL1	15	6	CESC_LUSC_PAAD_READ_STAD_UCEC	4	4	0.01823
KEAP1	USP11	15	7	COAD_HNSC_LUAD_LUSC_PAAD_STAD_UCEC	4	4	0.01823
PKD2	PKHD1	15	5	COAD_LUAD_PAAD_READ_UCEC	4	4	0.01823
POLR2A	UBC	15	9	BLCA_CESC_COAD_GBM_HNSC_LGG_SARC_STAD_UCEC	4	4	0.01823
PTPN11	ROS1	15	6	BRCA_COAD_GBM_LUSC_READ_UCEC	4	4	0.01823
SPTBN2	UBC	15	11	BRCA_CESC_COAD_GBM_LGG_LIHC_LUAD_LUSC_OV_STAD_UCEC	4	4	0.01823
SMG5	SMG6	15	6	BRCA_COAD_LIHC_PAAD_STAD_UCEC	4	4	0.01823
HSPA9	TRHDE	15	5	BRCA_COAD_OV_PAAD_UCEC	4	4	0.01823
DNM1	HSPA8	15	7	CESC_COAD_OV_PAAD_READ_STAD_UCEC	4	4	0.01823
DYNC2H1	DYNC2LI1	14	7	COAD_GBM_LUAD_LUSC_READ_STAD_UCEC	4	4	0.0220919
CCT2	PCK1	14	5	BRCA_GBM_PAAD_READ_UCEC	4	4	0.0220919
CFTR	GNA11	14	9	BRCA_COAD_GBM_PAAD_PRAD_SARC_SKCM_STAD_UCEC	4	4	0.0220919
CFTR	HSPA2	14	5	COAD_GBM_PAAD_STAD_UCEC	4	4	0.0220919
COG7	EGFR	14	8	CESC_COAD_LIHC_PAAD_READ_SKCM_STAD_UCEC	4	4	0.0220919
CSNK1A1	TP53	14	8	BLCA_ESCA_HNSC_LGG_LIHC_LUSC_STAD_UCEC	4	4	0.0220919
DOCK1	UBC	14	8	BLCA_BRCA_CESC_HNSC_LIHC_LUSC_STAD_UCEC	4	4	0.0220919
EGFR	SNX1	14	7	CESC_COAD_GBM_LGG_PAAD_STAD_UCEC	4	4	0.0220919
ESR1	VPS13D	14	6	COAD_GBM_PAAD_READ_STAD_UCEC	4	4	0.0220919
GRIP1	SMURF1	14	6	BLCA_CESC_COAD_HNSC_LUAD_UCEC	4	4	0.0220919
MTMR2	SBF1	14	8	BRCA_COAD_GBM_LGG_LIHC_PRAD_STAD_UCEC	4	4	0.0220919
CTNNA1	IQGAP1	14	4	COAD_GBM_STAD_UCEC	4	4	0.0220919
HNRNPH2	MYH9	14	6	BRCA_COAD_GBM_READ_STAD_UCEC	4	4	0.0220919
EPHA4	SLC1A1	13	6	GBM_LGG_PAAD_SARC_SKCM_UCEC	4	4	0.0269545
GIMAP8	SRP68	13	8	COAD_LGG_OV_PAAD_READ_SKCM_STAD_UCEC	4	4	0.0269545
POLR2A	SYDE1	13	6	LUAD_LUSC_PAAD_PRAD_READ_UCEC	4	4	0.0269545
CCDC22	COG6	13	6	BRCA_CESC_COAD_GBM_STAD_UCEC	4	4	0.0269545
ACTA1	ESR1	13	7	COAD_GBM_HNSC_LUAD_LUSC_PAAD_UCEC	4	4	0.0269545
APOB	CALCR	13	5	LUAD_LUSC_PAAD_READ_UCEC	4	4	0.0269545
BRAF	RPS6KA2	13	5	CESC_COAD_SKCM_THCA_UCEC	4	4	0.0269545
DYNC1H1	SIRT1	13	5	COAD_PAAD_READ_STAD_UCEC	4	4	0.0269545
EGFR	IPO8	13	6	GBM_PAAD_READ_SKCM_STAD_UCEC	4	4	0.0269545
EPHA6	UBC	13	5	CESC_LUAD_LUSC_STAD_UCEC	4	4	0.0269545
FLNA	TLR10	13	5	BLCA_HNSC_SKCM_UCEC_UCS	4	4	0.0269545
FLNC	WNK1	13	7	BRCA_COAD_GBM_LUAD_PRAD_STAD_UCEC	4	4	0.0269545
KEAP1	OSBPL10	13	7	COAD_LUAD_PAAD_PRAD_SKCM_STAD_UCEC	4	4	0.0269545
LZTR1	PARP1	13	4	GBM_PAAD_STAD_UCEC	4	4	0.0269545
NCAPG	SMC4	13	4	BRCA_COAD_STAD_UCEC	4	4	0.0269545
PCK1	TCP1	13	8	COAD_GBM_LUAD_LUSC_READ_STAD_UCEC_UCS	4	4	0.0269545
RBL1	TFDP1	13	5	COAD_LUAD_LUSC_STAD_UCEC	4	4	0.0269545
RNF17	UBE2U	13	8	GBM_LGG_LUSC_PAAD_READ_SKCM_STAD_UCEC	4	4	0.0269545
SMAD4	STAT1	13	6	CESC_COAD_ESCA_LUAD_PAAD_UCEC	4	4	0.0269545
FRAS1	SUSD4	12	6	BRCA_COAD_PAAD_READ_SKCM_UCEC	4	4	0.0331188
ADAMTS4	DICER1	12	6	COAD_GBM_LUSC_PAAD_STAD_UCEC	4	4	0.0331188
CPT2	GNAS	12	5	GBM_LGG_PAAD_STAD_UCEC	4	4	0.0331188
BRAF	MAP2K1	12	4	COAD_HNSC_LUAD_SKCM	4	4	0.0331188
ACTA2	KLHL1	12	7	GBM_HNSC_LUAD_PAAD_SKCM_STAD_UCEC	4	4	0.0331188
ACTC1	SMARCA4	12	7	BLCA_COAD_LUAD_PAAD_SARC_STAD_UCEC	4	4	0.0331188
ATP2A2	EGFR	12	6	COAD_ESCA_LGG_PAAD_STAD_UCEC	4	4	0.0331188
BLM	TOP3A	12	5	BLCA_GBM_PAAD_READ_UCEC	4	4	0.0331188
CTNNA1	VCP	12	4	COAD_ESCA_STAD_UCEC	4	4	0.0331188
CUL1	SCNN1D	12	9	CESC_COAD_ESCA_GBM_LUAD_LUSC_PAAD_STAD_UCEC	4	4	0.0331188
CUL5	ENO1	12	7	GBM_LGG_OV_PAAD_PRAD_STAD_UCEC	4	4	0.0331188
DAPK1	UNC5C	12	7	CESC_COAD_GBM_LUSC_PAAD_STAD_UCEC	4	4	0.0331188
DCPS	VCL	12	5	BRCA_COAD_PAAD_STAD_UCEC	4	4	0.0331188
DDB1	STRIP1	12	3	GBM_STAD_UCEC	4	4	0.0331188
DLG2	FZD4	12	5	COAD_LUAD_READ_STAD_UCEC	4	4	0.0331188
DLG2	WNT3A	12	7	CESC_COAD_LUSC_PAAD_SKCM_STAD_UCEC	4	4	0.0331188
EIF2AK4	USP46	12	7	CESC_COAD_GBM_LUSC_PAAD_STAD_UCEC	4	4	0.0331188
HDAC5	IARS	12	6	COAD_LIHC_PAAD_PRAD_STAD_UCEC	4	4	0.0331188
HSP90AA1	PRKDC	12	7	BLCA_BRCA_COAD_ESCA_PAAD_STAD_UCEC	4	4	0.0331188
LAMC3	UBC	12	4	BRCA_COAD_STAD_UCEC	4	4	0.0331188
NOS1	UBC	12	6	CESC_HNSC_LGG_LUSC_STAD_UCEC	4	4	0.0331188
NOS2	RUVBL2	12	6	BLCA_CESC_COAD_OV_PAAD_UCEC	4	4	0.0331188
PARP1	TCF7L2	12	5	BRCA_GBM_LIHC_STAD_UCEC	4	4	0.0331188
TGFBR1	USP15	12	6	BRCA_CESC_COAD_PAAD_STAD_UCEC	4	4	0.0331188
LMO7	RBL1	12	7	COAD_GBM_LGG_PAAD_READ_STAD_UCEC	4	4	0.0331188
NMUR2	TYW1	11	6	LGG_LUAD_LUSC_PAAD_STAD_UCEC	4	4	0.0410049
CYP8B1	HSPA8	11	4	BRCA_COAD_PAAD_UCEC	4	4	0.0410049
CCT2	GANAB	11	4	BRCA_PAAD_STAD_UCEC	4	4	0.0410049
CPT1A	TBC1D9	11	7	COAD_GBM_LGG_PAAD_SKCM_STAD_UCEC	4	4	0.0410049
HK3	S1PR1	11	4	LUAD_PAAD_PRAD_UCEC	4	4	0.0410049
APBA1	STXBP1	11	6	BRCA_CESC_COAD_LUAD_PAAD_UCEC	4	4	0.0410049
ATP1A4	UBC	11	7	BRCA_CESC_COAD_LUAD_LUSC_STAD_UCEC	4	4	0.0410049
BCLAF1	MAD2L1	11	6	BRCA_COAD_LUAD_PAAD_STAD_UCEC	4	4	0.0410049
CDC37	CFTR	11	7	BRCA_COAD_GBM_PAAD_PRAD_SKCM_UCEC	4	4	0.0410049
CREBBP	HOXA9	11	8	BRCA_CESC_ESCA_LGG_SKCM_STAD_UCEC_UCS	4	4	0.0410049
DLG1	MYO6	11	7	COAD_GBM_LUSC_PAAD_PRAD_STAD_UCEC	4	4	0.0410049
ECT2	TP53	11	9	CESC_HNSC_LIHC_LUAD_LUSC_OV_PAAD_PRAD_UCEC	4	4	0.0410049
EIF4ENIF1	UBC	11	6	BRCA_COAD_LUAD_LUSC_STAD_UCEC	4	4	0.0410049
ERBB2	IQGAP1	11	6	BLCA_COAD_GBM_READ_STAD_UCEC	4	4	0.0410049
ESR1	TSC2	11	7	BRCA_COAD_LGG_PAAD_READ_STAD_UCEC	4	4	0.0410049
FBN3	PIK3R3	11	7	ACC_BRCA_CESC_COAD_PAAD_STAD_UCEC	4	4	0.0410049
FLNA	PXN	11	7	BRCA_COAD_GBM_HNSC_PAAD_UCEC_UCS	4	4	0.0410049
HSP90AB1	PRKX	11	4	BRCA_READ_STAD_UCEC	4	4	0.0410049
IGF2BP1	SYNCRIP	11	6	COAD_GBM_PAAD_READ_STAD_UCEC	4	4	0.0410049
KIF1C	LAMC3	11	6	BLCA_BRCA_COAD_PAAD_STAD_UCEC	4	4	0.0410049
KPNA4	TP53	11	6	BLCA_COAD_ESCA_HNSC_LUSC_UCEC	4	4	0.0410049
LMNA	SYNE1	11	5	COAD_GBM_PRAD_STAD_UCEC	4	4	0.0410049
MAP3K1	MYO1D	11	7	BLCA_CESC_GBM_PAAD_READ_STAD_UCEC	4	4	0.0410049
MAPK9	PRKDC	11	7	COAD_ESCA_HNSC_LUAD_PAAD_STAD_UCEC	4	4	0.0410049
MCM7	RB1	11	6	BLCA_GBM_LIHC_SKCM_STAD_UCEC	4	4	0.0410049
SH3BP5	SPTBN1	11	3	BLCA_COAD_UCEC	4	4	0.0410049
SIAH2	USP19	11	5	COAD_GBM_PAAD_STAD_UCEC	4	4	0.0410049
SMAD2	SMARCA4	11	5	BLCA_CESC_COAD_SKCM_UCEC	4	4	0.0410049
SMPD4	UBC	11	7	BRCA_CESC_COAD_HNSC_LUSC_STAD_UCEC	4	4	0.0410049
VCL	VCP	11	3	BRCA_COAD_UCEC	4	4	0.0410049
DHX57	SESN2	10	3	PAAD_SKCM_UCEC	4	4	0.0512032
STAT1	STAT3	10	5	CESC_ESCA_PRAD_STAD_UCEC	4	4	0.0512032
CDH8	HADHA	10	5	COAD_GBM_READ_STAD_UCEC	4	4	0.0512032
ATP2B2	EDNRB	10	6	COAD_LGG_PAAD_READ_STAD_UCEC	4	4	0.0512032
EDNRB	PXK	10	6	COAD_PAAD_READ_SKCM_STAD_UCEC	4	4	0.0512032
COL5A1	MMP2	10	4	COAD_PAAD_SKCM_UCEC	4	4	0.0512032
ACTC1	ESR1	10	4	COAD_PAAD_READ_UCEC	4	4	0.0512032
CALD1	UBC	10	8	BLCA_BRCA_CESC_LGG_LIHC_SARC_STAD_UCEC	4	4	0.0512032
CBLB	KIT	10	6	COAD_GBM_PAAD_READ_SKCM_UCEC	4	4	0.0512032
CBLB	PLCG2	10	5	COAD_GBM_PAAD_READ_UCEC	4	4	0.0512032
CDC25A	CUL1	10	8	BLCA_BRCA_COAD_GBM_LUAD_PRAD_STAD_UCEC	4	4	0.0512032
COL6A2	PXN	10	5	COAD_HNSC_PAAD_STAD_UCEC	4	4	0.0512032
CUL5	ILF3	10	7	GBM_LGG_OV_PAAD_PRAD_SKCM_UCEC	4	4	0.0512032
DES	MTM1	10	4	COAD_GBM_PAAD_UCEC	4	4	0.0512032
DGAT1	GABRA4	10	5	BRCA_CHOL_COAD_PAAD_UCEC	4	4	0.0512032
EGFR	RIOK1	10	8	CESC_ESCA_GBM_PAAD_READ_SKCM_STAD_UCEC	4	4	0.0512032
ESR1	HDAC5	10	6	COAD_LIHC_PAAD_STAD_UCEC_UVM	4	4	0.0512032
ESR1	PKLR	10	7	COAD_GBM_LIHC_PAAD_READ_STAD_UCEC	4	4	0.0512032
IFNAR1	PIK3R1	10	5	GBM_LUSC_PAAD_STAD_UCEC	4	4	0.0512032
IQGAP1	TGFBR2	10	5	COAD_HNSC_LGG_STAD_UCEC	4	4	0.0512032
KIT	PLCG1	10	8	BLCA_CESC_GBM_HNSC_LIHC_PAAD_STAD_UCEC	4	4	0.0512032
LIG3	PARP1	10	5	BLCA_GBM_LIHC_STAD_UCEC	4	4	0.0512032
PTPRT	PXN	10	7	COAD_GBM_HNSC_LUSC_PAAD_STAD_UCEC	4	4	0.0512032
RPA1	TP53	10	7	COAD_ESCA_HNSC_LUAD_LUSC_STAD_UCEC	4	4	0.0512032
ELL	TAF4	10	5	COAD_LGG_PAAD_STAD_UCEC	4	4	0.0512032
GRIN2B	SPTAN1	46	12	BLCA_CESC_COAD_GBM_HNSC_LUAD_LUSC_PRAD_READ_SKCM_STAD_UCEC	3	4	0.000334843
DCHS1	PCDHGB1	38	12	ACC_BLCA_CESC_COAD_GBM_LIHC_LUAD_LUSC_MESO_PAAD_STAD_UCEC	3	4	0.000721366
CUL1	SPTAN1	37	11	BLCA_BRCA_CESC_COAD_GBM_HNSC_LUSC_PRAD_READ_STAD_UCEC	3	4	0.000800437
FLNA	HSP90AB1	37	11	BLCA_BRCA_CESC_CHOL_COAD_HNSC_LGG_LUAD_LUSC_STAD_UCEC	3	4	0.000800437
COL6A3	ITGA2	37	12	ACC_COAD_GBM_LGG_LUAD_LUSC_OV_READ_SKCM_STAD_UCEC_UCS	3	4	0.000800437
EXOC1	TRIO	35	9	BRCA_COAD_GBM_LGG_PAAD_PRAD_READ_STAD_UCEC	3	4	0.00099994
CFH	MUT	34	11	BLCA_CESC_COAD_GBM_LGG_LUSC_PAAD_READ_SKCM_STAD_UCEC	3	4	0.0011218
CUL3	PXDNL	34	10	ACC_BLCA_COAD_GBM_HNSC_LUAD_LUSC_PAAD_STAD_UCEC	3	4	0.0011218
CASK	DMD	34	10	BLCA_BRCA_COAD_GBM_LIHC_LUAD_LUSC_SKCM_STAD_UCEC	3	4	0.0011218
BCHE	PTPRK	32	9	BLCA_COAD_LUAD_PAAD_PRAD_READ_SKCM_STAD_UCEC	3	4	0.00142295
DYSF	MYBPC2	32	10	BRCA_CESC_COAD_DLBC_GBM_LUAD_LUSC_STAD_UCEC_UCS	3	4	0.00142295
PCDHGB1	PCDHGB3	31	10	BLCA_CESC_COAD_ESCA_LUAD_PAAD_READ_STAD_UCEC_UCS	3	4	0.00160679
CUL1	MYH9	31	12	BLCA_BRCA_CESC_COAD_GBM_HNSC_LUSC_PAAD_PRAD_READ_STAD_UCEC	3	4	0.00160679
DYSF	MYBPC1	31	12	ACC_COAD_GBM_LAML_LGG_LUAD_LUSC_PAAD_READ_STAD_UCEC_UCS	3	4	0.00160679
ARID1A	CREBBP	31	10	BLCA_CESC_COAD_ESCA_GBM_LGG_LUSC_READ_STAD_UCEC	3	4	0.00160679
HSPD1	TP53	31	16	BLCA_BRCA_COAD_GBM_KICH_LGG_LIHC_LUAD_LUSC_OV_PRAD_READ_SARC_STAD_UCEC_UCS	3	4	0.00160679
CDH5	PTPRB	30	10	BLCA_COAD_LGG_LIHC_LUAD_PAAD_SKCM_STAD_THCA_UCEC	3	4	0.00181891
CHGB	PTEN	30	9	CESC_COAD_GBM_LGG_READ_SKCM_STAD_UCEC_UCS	3	4	0.00181891
PCDHB11	PCDHB12	29	6	COAD_HNSC_LUAD_LUSC_READ_UCEC	3	4	0.00207191
DMD	MPP6	29	8	CESC_COAD_ESCA_GBM_PAAD_READ_STAD_UCEC	3	4	0.00207191
DYSF	MYOM2	29	11	BRCA_CESC_COAD_GBM_KICH_LGG_LUAD_LUSC_SKCM_STAD_UCEC	3	4	0.00207191
GRIA2	GRID2	29	11	CESC_COAD_GBM_HNSC_LGG_LUAD_LUSC_READ_SKCM_STAD_UCEC	3	4	0.00207191
ACTB	SPTA1	29	11	BLCA_BRCA_CESC_COAD_LUAD_LUSC_READ_SKCM_STAD_UCEC_UCS	3	4	0.00207191
ACTN1	APC	28	6	COAD_HNSC_LIHC_PAAD_READ_UCEC	3	4	0.00236348
CREBBP	MSH6	28	9	BRCA_COAD_ESCA_GBM_HNSC_LGG_LUSC_READ_UCEC	3	4	0.00236348
DLG2	NLGN1	28	9	BRCA_COAD_GBM_HNSC_LUAD_PAAD_READ_STAD_UCEC	3	4	0.00236348
ERBB3	PIK3R1	28	9	BLCA_BRCA_CESC_COAD_GBM_PAAD_READ_STAD_UCEC	3	4	0.00236348
HDAC9	MKI67	28	10	BLCA_COAD_GBM_HNSC_KICH_LGG_LUSC_PAAD_READ_UCEC	3	4	0.00236348
CREBBP	RB1	28	9	BLCA_COAD_GBM_HNSC_LGG_READ_STAD_UCEC_UCS	3	4	0.00236348
AGO3	FLNA	27	8	ACC_BRCA_CESC_COAD_HNSC_LUSC_STAD_UCEC	3	4	0.00270018
APC	KRT5	27	11	BLCA_BRCA_COAD_GBM_LIHC_LUAD_READ_SARC_SKCM_STAD_UCEC	3	4	0.00270018
AR	RB1	27	8	CESC_COAD_LGG_LUAD_PAAD_READ_STAD_UCEC	3	4	0.00270018
DLG4	GRIN2B	27	8	COAD_LUAD_PAAD_PRAD_READ_SKCM_STAD_UCEC	3	4	0.00270018
EP300	NUTM1	27	8	BLCA_GBM_HNSC_OV_PRAD_SARC_STAD_UCEC	3	4	0.00270018
HSPA5	VWF	27	8	ACC_CESC_COAD_GBM_PAAD_READ_STAD_UCEC	3	4	0.00270018
KDR	RASA1	27	9	BRCA_CESC_COAD_LGG_LUAD_LUSC_PRAD_READ_UCEC	3	4	0.00270018
NMT2	TP53	27	13	BLCA_BRCA_CESC_GBM_HNSC_KICH_LUAD_LUSC_OV_READ_SARC_STAD_UCEC	3	4	0.00270018
INTS5	PCDHA12	26	10	BRCA_COAD_GBM_HNSC_LUAD_LUSC_PAAD_READ_STAD_UCEC	3	4	0.00309658
DOCK3	ELMO1	26	11	BRCA_COAD_ESCA_GBM_LGG_OV_PAAD_READ_SKCM_STAD_UCEC	3	4	0.00309658
CDC73	MYH9	26	10	BRCA_COAD_GBM_LUSC_PAAD_PRAD_READ_STAD_UCEC_UCS	3	4	0.00309658
FAT4	RYK	26	8	BLCA_COAD_OV_PRAD_READ_SKCM_STAD_UCEC	3	4	0.00309658
HSP90AB1	MYO3B	26	8	BRCA_CESC_COAD_LGG_OV_READ_STAD_UCEC	3	4	0.00309658
MSH6	SUPT16H	26	8	BRCA_COAD_HNSC_LGG_PAAD_PRAD_READ_UCEC	3	4	0.00309658
MYH9	USP45	26	7	BRCA_COAD_GBM_PAAD_READ_STAD_UCEC	3	4	0.00309658
PTGS2	TP53	26	14	BLCA_BRCA_CESC_COAD_GBM_HNSC_LGG_LUAD_LUSC_OV_PRAD_READ_STAD_UCEC	3	4	0.00309658
SMC1A	USP13	26	7	BLCA_BRCA_CESC_COAD_GBM_PAAD_UCEC	3	4	0.00309658
FAT3	PSG1	25	9	BLCA_BRCA_COAD_LUAD_PAAD_READ_SKCM_STAD_UCEC	3	4	0.0035641
HNF4A	TP53	25	12	BLCA_COAD_GBM_HNSC_LGG_LUAD_LUSC_OV_READ_SKCM_STAD_UCEC	3	4	0.0035641
BLMH	TRIO	25	8	BRCA_CESC_COAD_GBM_LUAD_READ_STAD_UCEC	3	4	0.0035641
COL4A1	COL7A1	25	8	BLCA_COAD_LIHC_PAAD_SKCM_STAD_UCEC_UCS	3	4	0.0035641
DLG1	LRP2	25	9	COAD_GBM_HNSC_LUAD_LUSC_PAAD_PRAD_STAD_UCEC	3	4	0.0035641
ESR1	PIK3CA	25	10	BLCA_BRCA_CESC_COAD_GBM_LUSC_OV_READ_STAD_UCEC	3	4	0.0035641
LIG4	SMC2	25	10	BLCA_CESC_COAD_GBM_LGG_LUAD_LUSC_PAAD_READ_UCEC	3	4	0.0035641
DLG1	DMD	25	7	BLCA_COAD_GBM_HNSC_PAAD_STAD_UCEC	3	4	0.0035641
ANK3	CNTN1	24	8	COAD_GBM_LGG_LUAD_PAAD_SKCM_STAD_UCEC	3	4	0.00412158
AXL	PIK3R1	24	6	COAD_GBM_PAAD_READ_STAD_UCEC	3	4	0.00412158
CUL3	CUL5	24	6	GBM_LGG_LUSC_PAAD_STAD_UCEC	3	4	0.00412158
CUL4B	EEF2	24	4	GBM_LUAD_PAAD_UCEC	3	4	0.00412158
DMD	KCNJ4	24	8	BRCA_CESC_COAD_GBM_LUSC_PAAD_STAD_UCEC	3	4	0.00412158
DRD2	FLNA	24	8	BRCA_COAD_GBM_HNSC_LUAD_STAD_UCEC_UCS	3	4	0.00412158
EP300	PLG	24	7	BLCA_BRCA_COAD_KIRC_READ_STAD_UCEC	3	4	0.00412158
IMMT	LRIF1	24	9	CESC_COAD_GBM_LUSC_PAAD_PRAD_READ_STAD_UCEC	3	4	0.00412158
DOCK4	STAT1	23	6	BRCA_CESC_COAD_GBM_READ_UCEC	3	4	0.00478282
PCDHGA9	PCDHGB1	23	8	ACC_CESC_COAD_LUAD_PAAD_READ_UCEC_UCS	3	4	0.00478282
NLGN3	PIK3R1	23	6	BRCA_COAD_GBM_LUAD_STAD_UCEC	3	4	0.00478282
DOCK5	USP19	23	5	COAD_LAML_LGG_STAD_UCEC	3	4	0.00478282
BLM	FANCD2	23	10	BLCA_CESC_COAD_GBM_HNSC_LGG_LUSC_READ_SKCM_UCEC	3	4	0.00478282
CALCR	FLNA	23	8	BRCA_COAD_HNSC_LUAD_PAAD_STAD_UCEC_UCS	3	4	0.00478282
ESR1	MKI67	23	9	BLCA_BRCA_COAD_GBM_LGG_PAAD_READ_STAD_UCEC	3	4	0.00478282
PTPRK	TMEM67	22	7	BLCA_BRCA_COAD_LUAD_PRAD_SKCM_UCEC	3	4	0.00555773
SLC2A14	SLC2A3	22	9	CESC_GBM_HNSC_KIRC_LUSC_OV_SKCM_STAD_UCEC	3	4	0.00555773
BMP1	SMC2	22	8	BLCA_COAD_LGG_PAAD_PRAD_SKCM_STAD_UCEC	3	4	0.00555773
DYNC2H1	IL17RA	22	6	COAD_LUAD_READ_SARC_STAD_UCEC	3	4	0.00555773
AGL	CUL2	22	6	COAD_ESCA_GBM_READ_STAD_UCEC	3	4	0.00555773
ATP4A	CD163	22	8	BLCA_BRCA_GBM_LUAD_LUSC_SKCM_STAD_UCEC	3	4	0.00555773
CDC45	CUL3	22	7	COAD_GBM_HNSC_LGG_LUAD_LUSC_UCEC	3	4	0.00555773
DYNC1H1	ITGA4	22	9	COAD_ESCA_GBM_LUAD_LUSC_PRAD_READ_STAD_UCEC	3	4	0.00555773
DYNC1H1	MCCC2	22	8	BLCA_COAD_GBM_LGG_PAAD_SKCM_STAD_UCEC	3	4	0.00555773
ESR1	FLNC	22	9	COAD_GBM_LGG_LIHC_LUSC_PAAD_READ_STAD_UCEC	3	4	0.00555773
ESR1	SYNE1	22	7	BRCA_COAD_GBM_PAAD_READ_STAD_UCEC	3	4	0.00555773
HSP90AB1	KCNA6	22	7	BLCA_CESC_LIHC_LUAD_READ_STAD_UCEC	3	4	0.00555773
KIT	PIK3R1	22	9	BRCA_CESC_COAD_GBM_HNSC_PAAD_READ_STAD_UCEC	3	4	0.00555773
MASP1	RPS6KA6	22	5	COAD_HNSC_SKCM_STAD_UCEC	3	4	0.00555773
MYOM2	TAF1	22	7	CESC_COAD_LGG_LUSC_SKCM_STAD_UCEC	3	4	0.00555773
SELP	VCAN	22	11	COAD_GBM_HNSC_LGG_LUAD_PAAD_PRAD_READ_SKCM_STAD_UCEC	3	4	0.00555773
SMG1	SMG8	22	9	BRCA_COAD_GBM_LUAD_PAAD_READ_SKCM_STAD_UCEC	3	4	0.00555773
HERC2	PRKDC	22	7	CESC_COAD_GBM_LGG_PAAD_STAD_UCEC	3	4	0.00555773
HERC2	HOOK1	21	8	BLCA_BRCA_COAD_GBM_LGG_PAAD_STAD_UCEC	3	4	0.00649158
GIMAP8	OAS2	21	7	BLCA_BRCA_COAD_READ_SKCM_UCEC_UCS	3	4	0.00649158
ALB	THRAP3	21	10	BLCA_BRCA_COAD_GBM_HNSC_LGG_PAAD_READ_STAD_UCEC	3	4	0.00649158
ATP2A1	ITPR3	21	8	ACC_COAD_GBM_LUAD_LUSC_PAAD_STAD_UCEC	3	4	0.00649158
CFTR	CLCA1	21	11	COAD_GBM_HNSC_LUAD_LUSC_PAAD_READ_SARC_SKCM_STAD_UCEC	3	4	0.00649158
CPE	ROBO2	21	6	BLCA_COAD_LUSC_READ_STAD_UCEC	3	4	0.00649158
DGKD	DYSF	21	7	BRCA_CESC_COAD_LGG_PAAD_SARC_UCEC	3	4	0.00649158
HSP90AA1	MYH9	21	10	BLCA_BRCA_COAD_GBM_HNSC_LUSC_PAAD_READ_STAD_UCEC	3	4	0.00649158
MED13	MED24	21	8	BLCA_CESC_COAD_GBM_HNSC_READ_STAD_UCEC	3	4	0.00649158
NRXN1	PDZD2	21	7	BLCA_COAD_GBM_LUAD_SKCM_STAD_UCEC	3	4	0.00649158
ERBB2	PIK3C2A	21	11	BLCA_BRCA_COAD_GBM_LUSC_OV_PAAD_PRAD_SKCM_STAD_UCEC	3	4	0.00649158
EP300	RBL2	21	6	BLCA_COAD_GBM_READ_STAD_UCEC	3	4	0.00649158
FREM2	ST8SIA4	20	8	BLCA_COAD_HNSC_LUAD_PAAD_STAD_UCEC_UCS	3	4	0.00761515
DLG4	ERBB4	20	10	BLCA_BRCA_COAD_ESCA_LUAD_PAAD_READ_SKCM_STAD_UCEC	3	4	0.00761515
DLG4	NETO1	20	8	BLCA_COAD_ESCA_PAAD_PRAD_READ_UCEC_UCS	3	4	0.00761515
FLNC	HIPK3	20	6	HNSC_LGG_LUAD_READ_STAD_UCEC	3	4	0.00761515
FN1	SMAD4	20	5	CESC_COAD_PAAD_STAD_UCEC	3	4	0.00761515
GHR	PTPRH	20	10	CESC_COAD_GBM_LAML_LGG_LUAD_LUSC_PAAD_SKCM_UCEC	3	4	0.00761515
HUWE1	SMAD2	20	5	CESC_LGG_READ_STAD_UCEC	3	4	0.00761515
ITPR3	TRPC6	20	9	COAD_GBM_LIHC_LUAD_PAAD_READ_SKCM_STAD_UCEC	3	4	0.00761515
MED1	TP53	20	11	BLCA_BRCA_COAD_ESCA_HNSC_LGG_LUAD_LUSC_OV_READ_UCEC	3	4	0.00761515
NCOA3	SPTA1	20	10	BRCA_CESC_COAD_GBM_LUAD_LUSC_PAAD_READ_STAD_UCEC	3	4	0.00761515
PIK3CA	UBC	20	7	BLCA_BRCA_CESC_LIHC_OV_STAD_UCEC	3	4	0.00761515
COL6A3	ITGA5	20	8	BRCA_CESC_COAD_LGG_LUAD_PAAD_STAD_UCEC	3	4	0.00761515
BCLAF1	THRAP3	20	8	BLCA_COAD_GBM_HNSC_LUSC_READ_STAD_UCEC	3	4	0.00761515
FAT3	PPIAL4G	19	6	ACC_BRCA_LUAD_SKCM_STAD_UCEC	3	4	0.00898354
PCDHGA5	PCDHGA9	19	6	ACC_CESC_COAD_HNSC_STAD_UCEC	3	4	0.00898354
CEP170	SYNE2	19	7	CESC_COAD_GBM_HNSC_PRAD_STAD_UCEC	3	4	0.00898354
LRIG1	PTPRK	19	7	BLCA_COAD_PAAD_PRAD_READ_STAD_UCEC	3	4	0.00898354
DDX39A	FAT4	19	7	COAD_LGG_LUSC_OV_SKCM_STAD_UCEC	3	4	0.00898354
COL6A2	MMP9	19	8	COAD_ESCA_LUAD_OV_PAAD_STAD_UCEC_UCS	3	4	0.00898354
ALB	RANBP2	19	7	COAD_HNSC_LIHC_LUAD_READ_STAD_UCEC	3	4	0.00898354
CACNA1B	CASK	19	7	COAD_GBM_HNSC_LUSC_SKCM_STAD_UCEC	3	4	0.00898354
CPSF1	HDAC6	19	7	CESC_COAD_GBM_LGG_PAAD_STAD_UCEC	3	4	0.00898354
CREBBP	EP300	19	7	BLCA_BRCA_COAD_GBM_READ_STAD_UCEC	3	4	0.00898354
DYNC1H1	PRUNE2	19	8	BLCA_COAD_GBM_LUAD_OV_PAAD_STAD_UCEC	3	4	0.00898354
EGFR	ERBB3	19	6	BLCA_CESC_LGG_PAAD_STAD_UCEC	3	4	0.00898354
ERC1	RIMS1	19	9	BLCA_BRCA_COAD_HNSC_LGG_PAAD_READ_STAD_UCEC	3	4	0.00898354
FLNA	ITGA4	19	6	COAD_GBM_LUAD_LUSC_SKCM_UCEC	3	4	0.00898354
LIG4	PRKDC	19	8	COAD_GBM_LGG_LUAD_LUSC_OV_PAAD_UCEC	3	4	0.00898354
MYO15A	USP13	19	6	CESC_COAD_LUSC_PAAD_READ_UCEC	3	4	0.00898354
PIK3CD	PIK3R1	19	6	COAD_LGG_PAAD_READ_STAD_UCEC	3	4	0.00898354
PRPF8	SND1	19	7	CESC_COAD_HNSC_LGG_PAAD_SKCM_UCEC	3	4	0.00898354
SF3B3	UTP14A	19	8	BLCA_BRCA_COAD_GBM_LGG_PAAD_STAD_UCEC	3	4	0.00898354
HDAC3	TP53	19	11	CESC_COAD_HNSC_LGG_LUAD_OV_PRAD_SARC_SKCM_STAD_UCEC	3	4	0.00898354
DICER1	EGFR	19	7	CESC_GBM_LGG_LUAD_PAAD_SKCM_UCEC	3	4	0.00898354
ANTXR1	POTEF	18	6	GBM_PRAD_READ_SKCM_STAD_UCEC	3	4	0.0106441
CYP2A6	CYP2A7	18	9	BLCA_CESC_COAD_GBM_HNSC_KIRP_READ_STAD_UCEC	3	4	0.0106441
ACTN2	DLG4	18	7	COAD_LUAD_PAAD_PRAD_SKCM_STAD_UCEC	3	4	0.0106441
BCLAF1	CLK1	18	6	COAD_LUAD_PAAD_READ_STAD_UCEC	3	4	0.0106441
CYP4F12	HSPA6	18	7	COAD_GBM_LGG_PAAD_SKCM_STAD_UCEC	3	4	0.0106441
EGFR	PDCD6IP	18	7	CESC_COAD_LGG_PAAD_READ_STAD_UCEC	3	4	0.0106441
FGG	FN1	18	7	BRCA_COAD_LUSC_PAAD_SKCM_STAD_UCEC	3	4	0.0106441
SNRNP200	UBR4	18	9	CESC_COAD_GBM_HNSC_LGG_LUSC_READ_SKCM_UCEC	3	4	0.0106441
COL18A1	PTCH1	17	7	BRCA_COAD_LAML_LGG_PAAD_STAD_UCEC	3	4	0.0126739
ABL1	SPTA1	17	11	BLCA_BRCA_COAD_GBM_LGG_LUSC_PAAD_PRAD_STAD_UCEC_UCS	3	4	0.0126739
AGO1	DICER1	17	8	BLCA_BRCA_COAD_GBM_LGG_SKCM_STAD_UCEC	3	4	0.0126739
CDK8	POLR2A	17	6	GBM_HNSC_PAAD_READ_SKCM_UCEC	3	4	0.0126739
CSNK2A2	TP53	17	9	BRCA_COAD_ESCA_HNSC_LUAD_READ_SKCM_STAD_UCEC	3	4	0.0126739
DCHS1	UBC	17	8	CESC_COAD_LGG_LUAD_LUSC_SARC_STAD_UCEC	3	4	0.0126739
EGFR	SYNGAP1	17	9	CESC_COAD_GBM_LGG_LUSC_OV_SKCM_STAD_UCEC	3	4	0.0126739
FLNA	UBC	17	10	BRCA_CESC_COAD_GBM_HNSC_LGG_LUSC_STAD_UCEC_UCS	3	4	0.0126739
GPS1	TP53	17	8	COAD_HNSC_LIHC_LUAD_LUSC_READ_STAD_UCEC	3	4	0.0126739
KEAP1	MYO7A	17	5	COAD_LUAD_PAAD_STAD_UCEC	3	4	0.0126739
CEP126	LPL	17	7	BLCA_CESC_COAD_GBM_LGG_STAD_UCEC	3	4	0.0126739
RYK	TP53	17	11	CESC_COAD_GBM_HNSC_LUAD_OV_PRAD_READ_SKCM_STAD_UCEC	3	4	0.0126739
LTF	TCN1	17	6	COAD_HNSC_PAAD_READ_SKCM_UCEC	3	4	0.0126739
AGO2	NCBP1	17	6	BLCA_BRCA_COAD_READ_STAD_UCEC	3	4	0.0126739
CUL1	STON2	17	10	BLCA_COAD_GBM_HNSC_LUAD_PAAD_PRAD_READ_STAD_UCEC	3	4	0.0126739
PTCH1	UGT3A2	16	8	COAD_LUAD_LUSC_PAAD_READ_SKCM_STAD_UCEC	3	4	0.0151416
ITGA8	PTPRK	16	4	COAD_LUAD_SKCM_UCEC	3	4	0.0151416
ABCB1	MAPKAP1	16	7	COAD_LUAD_LUSC_PRAD_READ_STAD_UCEC	3	4	0.0151416
ACLY	CUL3	16	7	BRCA_COAD_GBM_LGG_OV_PAAD_UCEC	3	4	0.0151416
APC	BUB1	16	7	COAD_GBM_LIHC_READ_SKCM_STAD_UCEC	3	4	0.0151416
BLM	HSP90AA1	16	6	BLCA_BRCA_COAD_PAAD_READ_UCEC	3	4	0.0151416
C3	ITGAX	16	8	BRCA_CESC_COAD_GBM_LUAD_READ_SKCM_UCEC	3	4	0.0151416
CHD3	KDM5B	16	6	BRCA_COAD_HNSC_PAAD_STAD_UCEC	3	4	0.0151416
CREBBP	STAT1	16	8	BLCA_BRCA_CESC_COAD_ESCA_LGG_STAD_UCEC	3	4	0.0151416
CUL1	DDB1	16	8	BRCA_CESC_COAD_ESCA_GBM_LUSC_STAD_UCEC	3	4	0.0151416
CUL1	OSBPL10	16	8	COAD_DLBC_GBM_PAAD_PRAD_SKCM_STAD_UCEC	3	4	0.0151416
DIAPH1	PTPN23	16	7	COAD_HNSC_LGG_LUAD_READ_STAD_UCEC	3	4	0.0151416
DLG1	GRIN2B	16	6	COAD_LUSC_PAAD_PRAD_STAD_UCEC	3	4	0.0151416
DYSF	UBC	16	9	BRCA_CESC_COAD_LGG_LUAD_LUSC_OV_STAD_UCEC	3	4	0.0151416
HSP90AB1	TYK2	16	5	BRCA_COAD_LGG_STAD_UCEC	3	4	0.0151416
ITPR3	TRPC1	16	8	BRCA_COAD_GBM_LGG_PAAD_READ_STAD_UCEC	3	4	0.0151416
KCNB1	PTPRE	16	6	CESC_COAD_GBM_PAAD_SKCM_UCEC	3	4	0.0151416
MED23	PARP1	16	8	ACC_BLCA_CESC_GBM_LUAD_PAAD_STAD_UCEC	3	4	0.0151416
MYH10	MYO1C	16	6	BRCA_COAD_PAAD_PRAD_STAD_UCEC	3	4	0.0151416
NPR1	PRKG1	16	6	BLCA_CESC_COAD_LUAD_STAD_UCEC	3	4	0.0151416
TAF1L	TAF4	16	7	COAD_LGG_LUAD_READ_SKCM_STAD_UCEC	3	4	0.0151416
NUP153	NUP88	16	7	COAD_GBM_LUAD_PAAD_PRAD_STAD_UCEC	3	4	0.0151416
A2M	TP63	15	6	COAD_GBM_READ_SKCM_STAD_UCEC	3	4	0.01823
ARRB1	MYH1	15	7	BRCA_LGG_LIHC_PAAD_READ_STAD_UCEC	3	4	0.01823
CDC42	TP53	15	10	BLCA_BRCA_HNSC_LUAD_LUSC_OV_PAAD_READ_SKCM_STAD	3	4	0.01823
DCN	FLNA	15	5	BRCA_GBM_PAAD_STAD_UCEC	3	4	0.01823
DHX9	EFTUD2	15	5	BRCA_COAD_LUAD_PAAD_UCEC	3	4	0.01823
DLG1	ERBB4	15	4	HNSC_PAAD_STAD_UCEC	3	4	0.01823
EFTUD2	PRKDC	15	5	GBM_LUAD_PAAD_STAD_UCEC	3	4	0.01823
EIF4A2	SMG1	15	5	BLCA_COAD_PAAD_STAD_UCEC	3	4	0.01823
FLNA	ITGB1	15	6	COAD_LGG_LUAD_LUSC_STAD_UCEC	3	4	0.01823
GAPDH	TP53	15	11	BLCA_BRCA_CESC_COAD_ESCA_LUAD_LUSC_OV_STAD_UCEC_UCS	3	4	0.01823
LRBA	UBC	15	6	COAD_HNSC_LGG_LUSC_STAD_UCEC	3	4	0.01823
MLH1	PTPRH	15	4	LUSC_READ_THYM_UCEC	3	4	0.01823
PRPF8	SF3B3	15	8	BLCA_CESC_COAD_LGG_PAAD_SKCM_STAD_UCEC	3	4	0.01823
RPS6KA5	SMARCA4	15	6	CESC_COAD_ESCA_PAAD_STAD_UCEC	3	4	0.01823
CCDC59	LRP2	14	4	COAD_GBM_SARC_UCEC	3	4	0.0220919
NMUR2	SLC12A7	14	6	COAD_LGG_LUAD_PAAD_STAD_UCEC	3	4	0.0220919
ARHGAP25	UBA6	14	4	BRCA_PAAD_STAD_UCEC	3	4	0.0220919
HSPA8	MAD1L1	14	7	ACC_HNSC_LUAD_OV_PAAD_STAD_UCEC	3	4	0.0220919
COL4A1	MMP2	14	6	BRCA_COAD_LUAD_PAAD_STAD_UCEC	3	4	0.0220919
BMP1	KDELC1	14	7	BLCA_COAD_PAAD_PRAD_SKCM_STAD_UCEC	3	4	0.0220919
ARFGEF2	CDC73	14	6	BLCA_COAD_PAAD_SARC_STAD_UCEC	3	4	0.0220919
CDH6	CTNNB1	14	6	COAD_LUAD_READ_SKCM_STAD_UCEC	3	4	0.0220919
CFTR	NPEPPS	14	8	BLCA_BRCA_COAD_GBM_READ_SKCM_STAD_UCEC	3	4	0.0220919
CLTC	SNX9	14	7	ACC_BLCA_BRCA_LGG_PAAD_READ_UCEC	3	4	0.0220919
CUL2	SMPD4	14	6	BRCA_CESC_COAD_HNSC_STAD_UCEC	3	4	0.0220919
DLG1	KCNA3	14	5	COAD_PAAD_PRAD_STAD_UCEC	3	4	0.0220919
EGFR	PDGFRB	14	6	CESC_LGG_PAAD_READ_STAD_UCEC	3	4	0.0220919
ERBB2	HSP90B1	14	9	BLCA_CESC_GBM_OV_PAAD_PRAD_READ_STAD_UCEC	3	4	0.0220919
ESR1	MYO6	14	7	COAD_GBM_LGG_LUSC_PAAD_READ_UCEC	3	4	0.0220919
ITSN1	STON2	14	7	BLCA_COAD_GBM_PAAD_READ_STAD_UCEC	3	4	0.0220919
KCNJ2	TRAK2	14	9	BLCA_CESC_COAD_GBM_LUAD_PAAD_PRAD_STAD_UCEC	3	4	0.0220919
PAPPA	SMAD2	14	4	CESC_COAD_SKCM_UCEC	3	4	0.0220919
RB1	STAT3	14	5	BLCA_COAD_GBM_LUAD_UCEC	3	4	0.0220919
USP7	VPS53	14	8	COAD_GBM_LUSC_PAAD_PRAD_READ_STAD_UCEC	3	4	0.0220919
FLNA	MYB	14	6	BLCA_COAD_LUSC_PAAD_STAD_UCEC	3	4	0.0220919
A2M	ANXA6	14	7	COAD_LGG_LUAD_PAAD_SKCM_STAD_UCEC	3	4	0.0220919
EPHB4	GABRE	13	6	CESC_COAD_HNSC_LGG_PAAD_UCEC	3	4	0.0269545
KEAP1	NEU2	13	5	BLCA_LUAD_LUSC_STAD_UCEC	3	4	0.0269545
CNTNAP3	PTCH1	13	7	BLCA_ESCA_LAML_READ_SKCM_STAD_UCEC	3	4	0.0269545
CHST8	FRAS1	13	6	CESC_LUSC_PAAD_SKCM_STAD_UCEC	3	4	0.0269545
POTEF	WNT5A	13	4	COAD_SKCM_STAD_UCEC	3	4	0.0269545
BRAF	KRAS	13	6	BLCA_COAD_PAAD_STAD_THCA_UCEC	3	4	0.0269545
TPCN2	USP32	13	6	CESC_HNSC_LGG_PAAD_STAD_UCEC	3	4	0.0269545
CDK8	MED13	13	5	BLCA_GBM_PAAD_READ_UCEC	3	4	0.0269545
AKT1	BRAF	13	5	CESC_COAD_LUAD_SKCM_THCA	3	4	0.0269545
ARRB1	POLR1A	13	7	COAD_KICH_LGG_PAAD_READ_STAD_UCEC	3	4	0.0269545
ATP4A	GANAB	13	7	BRCA_COAD_LUAD_LUSC_PAAD_PRAD_UCEC	3	4	0.0269545
ATP9A	UBC	13	7	CESC_LGG_LUAD_OV_STAD_UCEC_UCS	3	4	0.0269545
CDH1	CTNNB1	13	4	COAD_LIHC_READ_UCEC	3	4	0.0269545
CDK8	SMARCA4	13	8	BLCA_COAD_GBM_HNSC_PAAD_SKCM_STAD_UCEC	3	4	0.0269545
CPS1	RAD21	13	8	BRCA_CESC_COAD_LUAD_LUSC_PAAD_READ_UCEC	3	4	0.0269545
DNMBP	TUBA1A	13	7	BRCA_CESC_COAD_LGG_LUAD_PAAD_UCEC	3	4	0.0269545
EGFR	PPP2R5E	13	5	GBM_LUAD_SARC_STAD_UCEC	3	4	0.0269545
FCN2	MASP1	13	8	ESCA_HNSC_LUAD_PAAD_READ_SKCM_STAD_UCEC	3	4	0.0269545
HDAC11	HUWE1	13	3	CESC_STAD_UCEC	3	4	0.0269545
HSP90AA1	SETDB1	13	5	BLCA_BRCA_HNSC_STAD_UCEC	3	4	0.0269545
MED23	NOTCH1	13	6	CESC_LGG_PAAD_SKCM_STAD_UCEC	3	4	0.0269545
MPG	OBSCN	13	8	BRCA_COAD_GBM_KIRC_LGG_SKCM_STAD_UCEC	3	4	0.0269545
NLGN2	NRXN1	13	6	GBM_LAML_LGG_LIHC_PAAD_UCEC	3	4	0.0269545
RB1	UBC	13	5	BRCA_LGG_OV_STAD_UCEC	3	4	0.0269545
SMURF1	USP15	13	5	BLCA_CESC_GBM_LUAD_UCEC	3	4	0.0269545
ENPP1	PTCH1	12	7	BRCA_COAD_HNSC_LGG_SKCM_UCEC_UCS	3	4	0.0331188
COL5A1	MMP9	12	5	COAD_LUSC_PAAD_STAD_UCEC	3	4	0.0331188
ALB	SERPING1	12	5	COAD_HNSC_LIHC_READ_UCEC	3	4	0.0331188
ATP4A	LIPF	12	5	GBM_LUAD_PAAD_STAD_UCEC	3	4	0.0331188
CNTNAP1	KCNA2	12	7	BLCA_BRCA_GBM_LUAD_LUSC_STAD_UCEC	3	4	0.0331188
DCC	SIAH2	12	6	COAD_GBM_PAAD_READ_STAD_UCEC	3	4	0.0331188
DLG1	KCNJ2	12	6	COAD_GBM_PAAD_PRAD_STAD_UCEC	3	4	0.0331188
DOCK3	PSEN1	12	6	CESC_COAD_OV_PAAD_SKCM_UCEC	3	4	0.0331188
ESR1	FASN	12	5	COAD_GBM_PAAD_READ_UCEC	3	4	0.0331188
ITPR1	RHOA	12	8	BLCA_BRCA_COAD_HNSC_LUSC_READ_STAD_UCEC	3	4	0.0331188
MAP3K3	VWF	12	4	COAD_HNSC_LUAD_UCEC	3	4	0.0331188
MAPK8	STAB2	12	6	BLCA_LUAD_PAAD_READ_SKCM_UCEC	3	4	0.0331188
NBEA	VCP	12	4	COAD_ESCA_SKCM_UCEC	3	4	0.0331188
NOX4	TLR4	12	6	COAD_LUAD_LUSC_READ_STAD_UCEC	3	4	0.0331188
NR1H3	NRIP1	12	6	COAD_GBM_LGG_PAAD_PRAD_UCEC	3	4	0.0331188
NR1H4	PRKDC	12	5	COAD_GBM_LUAD_PAAD_UCEC	3	4	0.0331188
PIK3R2	SPTBN1	12	7	COAD_GBM_LGG_LUAD_LUSC_STAD_UCEC	3	4	0.0331188
PLXNA1	RANBP9	12	5	COAD_GBM_SKCM_STAD_UCEC	3	4	0.0331188
RAC1	TRIO	12	7	BLCA_COAD_HNSC_LGG_LUSC_OV_UCEC	3	4	0.0331188
TP53	TP53INP1	12	9	BLCA_BRCA_COAD_LIHC_LUAD_LUSC_READ_SARC_STAD	3	4	0.0331188
ACAD11	TRAK2	11	8	CESC_COAD_GBM_HNSC_PAAD_READ_STAD_UCEC	3	4	0.0410049
HAO2	HSPA8	11	6	CESC_COAD_LUAD_PAAD_READ_UCEC	3	4	0.0410049
GJA1	STXBP1	11	8	ACC_BLCA_BRCA_CESC_COAD_LGG_STAD_UCEC	3	4	0.0410049
ARRB1	DOCK4	11	5	COAD_LIHC_PRAD_READ_UCEC	3	4	0.0410049
CDH5	KEAP1	11	5	COAD_LUAD_PAAD_STAD_UCEC	3	4	0.0410049
CDH19	MARK2	11	8	BLCA_COAD_GBM_HNSC_LGG_LUAD_PAAD_UCEC	3	4	0.0410049
CDK8	MED12	11	4	BLCA_GBM_LUAD_UCEC	3	4	0.0410049
AMOT	PLG	11	5	CESC_LAML_LUAD_READ_UCEC	3	4	0.0410049
ARID1B	PYGM	11	7	BLCA_COAD_HNSC_LUAD_PAAD_PRAD_UCEC	3	4	0.0410049
ASB2	FLNA	11	4	CESC_PAAD_SKCM_UCEC	3	4	0.0410049
BMPR2	TWF1	11	3	COAD_STAD_UCEC	3	4	0.0410049
C3	UBC	11	7	BRCA_CESC_COAD_LGG_OV_STAD_UCEC	3	4	0.0410049
CES1	GUSB	11	6	COAD_HNSC_LGG_SKCM_STAD_UCEC	3	4	0.0410049
COPA	SIPA1L3	11	7	BLCA_CESC_CHOL_LGG_PAAD_STAD_UCEC	3	4	0.0410049
CSF1R	PIK3R1	11	7	CESC_COAD_GBM_PAAD_SKCM_STAD_UCEC	3	4	0.0410049
CUL3	PLEC	11	7	COAD_GBM_LGG_LUSC_PAAD_STAD_UCEC	3	4	0.0410049
DCN	MET	11	6	BRCA_ESCA_GBM_PAAD_STAD_UCEC	3	4	0.0410049
EPHB2	RYK	11	5	CESC_COAD_GBM_SKCM_UCEC	3	4	0.0410049
NOTCH1	USP7	11	8	BLCA_COAD_HNSC_LGG_PAAD_SKCM_STAD_UCEC	3	4	0.0410049
PNP	TP53	11	8	BLCA_COAD_HNSC_LUSC_OV_READ_SKCM_UCEC	3	4	0.0410049
SMAD2	TSC2	11	5	CESC_COAD_LGG_STAD_UCEC	3	4	0.0410049
ERBB3	STAT3	11	5	BRCA_COAD_GBM_STAD_UCEC	3	4	0.0410049
HSPG2	TINAGL1	10	5	BLCA_ESCA_LGG_STAD_UCEC	3	4	0.0512032
AP3B1	PES1	10	5	BRCA_CESC_COAD_STAD_UCEC	3	4	0.0512032
ENC1	KLHL25	10	3	COAD_ESCA_UCEC	3	4	0.0512032
LOXL2	LRP1	10	8	BRCA_GBM_LUAD_LUSC_PAAD_SKCM_STAD_UCEC	3	4	0.0512032
AHCY	TRAF3IP1	10	5	GBM_PAAD_PRAD_STAD_UCEC	3	4	0.0512032
DAAM1	DVL1	10	7	CESC_COAD_GBM_LIHC_PAAD_STAD_UCEC	3	4	0.0512032
DOCK2	RAC1	10	5	BLCA_COAD_LUSC_SKCM_UCEC	3	4	0.0512032
DVL2	VANGL1	10	7	CESC_COAD_GBM_LIHC_LUSC_PAAD_UCEC	3	4	0.0512032
FCRL3	PTPN6	10	5	COAD_LIHC_LUAD_PAAD_UCEC	3	4	0.0512032
HSP90AB1	NR1H3	10	5	BLCA_LGG_LUSC_STAD_UCEC	3	4	0.0512032
ILF3	POLR2A	10	7	GBM_LGG_LUSC_PAAD_PRAD_SKCM_UCEC	3	4	0.0512032
RRM2	TP53	10	7	CESC_COAD_LUAD_OV_PRAD_STAD_UCEC	3	4	0.0512032
ATG7	PGK1	10	6	BRCA_LUAD_PAAD_READ_SKCM_UCEC	3	4	0.0512032
PIK3CA	PIK3R1	49	10	BLCA_BRCA_CESC_COAD_GBM_LGG_LUSC_READ_STAD_UCEC	2	4	0.00025786
CUL4B	LRP1B	39	12	BRCA_CESC_COAD_HNSC_LGG_LUAD_PAAD_READ_SKCM_STAD_UCEC_UCS	2	4	0.000650511
FLNC	PFKP	38	9	BRCA_COAD_GBM_LGG_PRAD_READ_SKCM_STAD_UCEC	2	4	0.000721366
CELSR3	SPTBN4	35	12	BLCA_CESC_COAD_GBM_HNSC_LGG_PAAD_PRAD_SARC_STAD_UCEC_UCS	2	4	0.00099994
LRP2	MAGI1	33	13	BLCA_BRCA_CESC_COAD_DLBC_GBM_LGG_LUAD_LUSC_READ_SKCM_STAD_UCEC	2	4	0.00126098
ACVR2A	IGSF1	32	7	CESC_COAD_GBM_LUAD_READ_STAD_UCEC	2	4	0.00142295
DNMT1	NRIP1	32	10	CESC_COAD_GBM_KIRP_LGG_LUSC_PRAD_READ_STAD_UCEC	2	4	0.00142295
DYSF	SLC12A6	30	11	BRCA_CESC_COAD_GBM_HNSC_LGG_PAAD_READ_STAD_UCEC_UCS	2	4	0.00181891
DLG1	PTEN	28	8	BLCA_BRCA_COAD_HNSC_LUAD_LUSC_STAD_UCEC	2	4	0.00236348
DDX1	HMCN1	27	8	BLCA_BRCA_CESC_HNSC_LUAD_READ_STAD_UCEC	2	4	0.00270018
ADCY2	ADCY5	26	11	BLCA_BRCA_COAD_LGG_LUAD_LUSC_PAAD_PRAD_READ_STAD_UCEC	2	4	0.00309658
FBN2	MATN2	26	10	BRCA_COAD_GBM_KIRC_LUAD_LUSC_PAAD_READ_STAD_UCEC	2	4	0.00309658
FLNB	FMNL1	26	9	ACC_BLCA_CESC_COAD_LUAD_READ_SARC_STAD_UCEC	2	4	0.00309658
USP32	USP6	26	10	CESC_COAD_GBM_LGG_PAAD_PRAD_READ_SKCM_STAD_UCEC	2	4	0.00309658
DLG4	PCDH10	25	6	COAD_LUAD_PAAD_READ_STAD_UCEC	2	4	0.0035641
CUBN	LRP1	24	9	BLCA_BRCA_COAD_GBM_LUAD_PAAD_SKCM_STAD_UCEC	2	4	0.00412158
ADGRL2	SHANK1	24	10	BLCA_COAD_LAML_LUAD_LUSC_READ_SKCM_STAD_UCEC_UCS	2	4	0.00412158
ABL1	TP53	23	15	BLCA_BRCA_COAD_ESCA_GBM_HNSC_LGG_LUAD_LUSC_OV_PRAD_SARC_SKCM_UCEC_UCS	2	4	0.00478282
ARID1A	SMARCC1	23	9	BLCA_CESC_COAD_GBM_LGG_PAAD_READ_STAD_UCEC	2	4	0.00478282
CDC73	KIDINS220	23	8	COAD_GBM_LUAD_LUSC_PAAD_READ_STAD_UCEC	2	4	0.00478282
FBN2	TAT	23	8	CESC_COAD_GBM_LAML_LUAD_READ_STAD_UCEC	2	4	0.00478282
GPHN	SPTAN1	23	8	BLCA_BRCA_COAD_PRAD_READ_SKCM_STAD_UCEC	2	4	0.00478282
MMS22L	SUPT16H	23	8	BLCA_BRCA_COAD_HNSC_OV_PRAD_READ_UCEC	2	4	0.00478282
ADAMTS18	ALB	22	7	BRCA_COAD_GBM_HNSC_READ_STAD_UCEC	2	4	0.00555773
HECTD3	TP53	22	12	BLCA_BRCA_CESC_KIRC_LIHC_LUAD_LUSC_OV_READ_SKCM_STAD_UCEC	2	4	0.00555773
HERC2	USP20	22	8	BRCA_LGG_LIHC_LUAD_PAAD_READ_STAD_UCEC	2	4	0.00555773
EGFR	PIK3C2A	22	6	COAD_LGG_LUAD_PAAD_STAD_UCEC	2	4	0.00555773
FZD10	SMC2	21	7	GBM_HNSC_LUAD_PAAD_READ_STAD_UCEC	2	4	0.00649158
PLK1	TP53	21	12	BRCA_COAD_GBM_KIRC_LGG_LUAD_LUSC_OV_SKCM_STAD_UCEC_UCS	2	4	0.00649158
EGFR	PFKP	20	8	CESC_COAD_GBM_LGG_LUAD_SKCM_STAD_UCEC	2	4	0.00761515
EGFR	PTCH1	19	7	LGG_LUAD_PAAD_READ_SKCM_STAD_UCEC	2	4	0.00898354
AP4M1	GRIN2A	19	8	BRCA_COAD_LUAD_LUSC_PRAD_READ_STAD_UCEC	2	4	0.00898354
DPP6	KCND2	19	9	BLCA_CESC_COAD_HNSC_LUAD_LUSC_PAAD_STAD_UCEC	2	4	0.00898354
ERBB3	ROR1	19	8	CESC_GBM_HNSC_LGG_OV_READ_STAD_UCEC	2	4	0.00898354
AGO2	EGFR	18	6	COAD_GBM_LGG_LUAD_SKCM_UCEC	2	4	0.0106441
CASP4	MYH9	18	8	BLCA_CESC_HNSC_LUSC_PAAD_READ_STAD_UCEC	2	4	0.0106441
FSHR	SLC12A7	17	7	CESC_GBM_LGG_LUAD_SKCM_STAD_UCEC	2	4	0.0126739
DMD	LRRC8E	17	9	BRCA_CESC_COAD_ESCA_HNSC_LUAD_PAAD_STAD_UCEC	2	4	0.0126739
ACTA1	SPTAN1	17	5	COAD_GBM_LUAD_LUSC_UCEC	2	4	0.0126739
CDK1	TP53	17	11	BLCA_BRCA_COAD_GBM_HNSC_LGG_LUAD_OV_READ_SKCM_UCEC	2	4	0.0126739
ACTB	ARID1A	17	8	BLCA_BRCA_CESC_COAD_LUSC_READ_STAD_UCEC	2	4	0.0126739
PIK3R1	PIK3R3	16	6	BRCA_CESC_COAD_PAAD_READ_UCEC	2	4	0.0151416
FREM2	PSG8	16	8	BRCA_COAD_HNSC_LIHC_LUSC_SKCM_STAD_UCEC	2	4	0.0151416
PCDH12	PTPRS	16	7	BLCA_COAD_GBM_LGG_PAAD_STAD_UCEC	2	4	0.0151416
LRP2	PDGFD	16	7	COAD_GBM_LUAD_LUSC_SKCM_STAD_UCEC	2	4	0.0151416
EPHB2	ITSN1	16	4	COAD_PAAD_STAD_UCEC	2	4	0.0151416
OR5F1	UBA6	15	4	COAD_LUAD_PAAD_UCEC	2	4	0.01823
NTRK3	PAG1	15	6	HNSC_LGG_PAAD_READ_STAD_UCEC	2	4	0.01823
A2M	CPB2	15	9	BLCA_COAD_LGG_LUAD_LUSC_PRAD_READ_STAD_UCEC	2	4	0.01823
CUL5	KRT6B	15	6	CESC_COAD_GBM_LGG_PRAD_UCEC	2	4	0.01823
DIP2C	UBC	15	9	BLCA_BRCA_CESC_HNSC_KIRC_LGG_LUSC_STAD_UCEC	2	4	0.01823
EP400	TBC1D4	15	5	COAD_READ_SKCM_STAD_UCEC	2	4	0.01823
FLNA	SIGLEC10	15	5	BRCA_COAD_PAAD_STAD_UCEC	2	4	0.01823
KRAS	PIK3R2	15	5	BLCA_COAD_LUAD_STAD_UCEC	2	4	0.01823
MAGED2	TP53	15	10	BLCA_CESC_COAD_HNSC_LUAD_LUSC_OV_SARC_STAD_UCEC	2	4	0.01823
MYCBP2	USP11	15	6	BRCA_CESC_COAD_PAAD_STAD_UCEC	2	4	0.01823
FAT1	PSG8	14	5	BRCA_COAD_LUSC_SKCM_UCEC	2	4	0.0220919
IPPK	SNX13	14	8	CESC_COAD_GBM_LUSC_READ_SKCM_STAD_UCEC	2	4	0.0220919
CDK5RAP3	DMBT1	14	6	BLCA_COAD_LUAD_PAAD_SKCM_UCEC	2	4	0.0220919
AMBN	LRP2	13	5	COAD_LUSC_PAAD_SKCM_UCEC	2	4	0.0269545
CDKN2A	SMARCA4	13	8	BLCA_CESC_GBM_HNSC_LUAD_SKCM_STAD_UCEC	2	4	0.0269545
CREBBP	NCOA2	13	8	BLCA_BRCA_COAD_GBM_HNSC_READ_STAD_UCEC	2	4	0.0269545
DCTN1	SPTBN1	13	7	LAML_LUAD_MESO_PAAD_READ_STAD_UCEC	2	4	0.0269545
DDX1	QARS	13	5	BLCA_COAD_LUAD_STAD_UCEC	2	4	0.0269545
ACAD10	NTRK3	12	6	HNSC_LUAD_PAAD_READ_STAD_UCEC	2	4	0.0331188
LGALS7	LGALS7B	12	6	CESC_LIHC_PRAD_SARC_STAD_UCEC	2	4	0.0331188
ANK2	KCNJ11	12	6	COAD_LUAD_LUSC_PAAD_READ_UCEC	2	4	0.0331188
GABRA3	UGT2B7	12	4	HNSC_LUAD_STAD_UCEC	2	4	0.0331188
MCM3AP	UBC	12	8	CESC_COAD_LGG_LUSC_OV_STAD_UCEC_UCS	2	4	0.0331188
CRMP1	PLXNA1	12	6	COAD_LUAD_PAAD_PRAD_STAD_UCEC	2	4	0.0331188
DDX17	TP53	11	8	BLCA_CESC_ESCA_GBM_LUAD_SKCM_STAD_UCEC	2	4	0.0410049
DDX5	TP53	11	6	BLCA_BRCA_LGG_LIHC_LUSC_UCEC	2	4	0.0410049
DOCK3	PSEN2	11	6	GBM_PAAD_READ_SARC_SKCM_UCEC	2	4	0.0410049
AP3D1	AP3M2	10	4	COAD_PAAD_STAD_UCEC	2	4	0.0512032
ENTPD4	GABRE	10	5	COAD_HNSC_PAAD_STAD_UCEC	2	4	0.0512032
SHMT1	STAT1	10	5	COAD_LGG_LUSC_PAAD_UCEC	2	4	0.0512032
TYK2	XRCC5	10	4	LUSC_PAAD_STAD_UCEC	2	4	0.0512032
CSE1L	NRIP1	29	6	CESC_COAD_GBM_PAAD_STAD_UCEC	1	4	0.00207191
CDH4	PTPRM	21	8	CESC_COAD_LUAD_LUSC_PAAD_READ_STAD_UCEC	1	4	0.00649158
A2M	ATP1A1	18	6	COAD_LGG_PAAD_SKCM_STAD_UCEC	1	4	0.0106441
TFAP2C	TP53	18	11	BLCA_BRCA_COAD_ESCA_HNSC_LUAD_PAAD_PRAD_READ_STAD_UCEC	1	4	0.0106441
MED12	MED13	17	7	BLCA_GBM_LAML_LGG_LUAD_UCEC_UCS	1	4	0.0126739
TDG	TP53	16	11	COAD_GBM_HNSC_LGG_LUAD_LUSC_OV_PAAD_PRAD_STAD_UCEC	1	4	0.0151416
FLNA	MYC	14	7	BLCA_CESC_COAD_LUAD_STAD_UCEC_UCS	1	4	0.0220919
HSPA2	NCOA2	13	6	COAD_GBM_LUAD_LUSC_STAD_UCEC	1	4	0.0269545
ATXN1	FAT4	12	8	CESC_COAD_GBM_LUAD_OV_PAAD_STAD_UCEC	1	4	0.0331188
EP300	SERPINA5	11	6	BLCA_COAD_LUSC_SARC_STAD_UCEC	1	4	0.0410049
NOTCH1	USP11	11	7	BRCA_KIRP_LGG_LUSC_PAAD_STAD_UCEC	1	4	0.0410049
MPHOSPH6	TP53	10	7	BLCA_BRCA_COAD_HNSC_LUAD_LUSC_OV	1	4	0.0512032
SIVA1	TP53	10	9	ACC_BLCA_ESCA_HNSC_LGG_LUSC_OV_STAD_UCEC	1	4	0.0512032
CSE1L	RPL22	17	4	CESC_COAD_STAD_UCEC	0	4	0.0126739
BRCC3	TP53	14	9	BLCA_BRCA_CESC_HNSC_LUAD_PRAD_STAD_UCEC_UCS	0	4	0.0220919
GABRG2	GPAA1	11	7	ACC_GBM_KICH_LGG_LUAD_STAD_UCEC	0	4	0.0410049
TTN	VAV2	46	14	BLCA_BRCA_CESC_COAD_ESCA_GBM_LGG_LUAD_LUSC_OV_READ_SKCM_STAD_UCEC	3	3	0.000334843
PCDH9	PCDHGB1	40	10	BLCA_CESC_COAD_HNSC_LUSC_PAAD_READ_STAD_UCEC_UCS	3	3	0.000588519
CDH2	CTNNA3	37	11	ACC_BLCA_CESC_COAD_LIHC_LUAD_LUSC_PAAD_SKCM_STAD_UCEC	3	3	0.000800437
CDH2	NEO1	35	9	COAD_LGG_LUAD_LUSC_PAAD_READ_SKCM_STAD_UCEC	3	3	0.00099994
DYNC1H1	TNIK	35	12	BLCA_BRCA_COAD_ESCA_GBM_LUAD_LUSC_PAAD_READ_SKCM_STAD_UCEC	3	3	0.00099994
ARID1A	PBRM1	34	9	BLCA_BRCA_COAD_LGG_LIHC_PAAD_READ_STAD_UCEC	3	3	0.0011218
CYFIP2	PLG	34	10	BLCA_BRCA_COAD_HNSC_LGG_LUAD_READ_SKCM_STAD_UCEC	3	3	0.0011218
PDGFRA	PTEN	34	8	BRCA_COAD_GBM_HNSC_LUSC_READ_SKCM_UCEC	3	3	0.0011218
APC	KIFAP3	33	10	ACC_BRCA_CESC_COAD_HNSC_LUSC_PAAD_READ_STAD_UCEC	3	3	0.00126098
SMURF2	TTN	33	10	BLCA_BRCA_CESC_COAD_ESCA_LIHC_LUAD_SKCM_STAD_UCEC	3	3	0.00126098
SYNE1	TNIK	33	9	BRCA_COAD_GBM_LUAD_LUSC_PAAD_READ_STAD_UCEC	3	3	0.00126098
FANCD2	SMC1A	33	8	BLCA_CESC_COAD_DLBC_GBM_LGG_STAD_UCEC	3	3	0.00126098
BLM	MSH2	32	10	BRCA_CESC_COAD_GBM_HNSC_LGG_LUAD_READ_STAD_UCEC	3	3	0.00142295
CUL5	POLR2B	32	8	CESC_COAD_GBM_LGG_PAAD_PRAD_STAD_UCEC	3	3	0.00142295
DYSF	MYOM1	32	8	ACC_CESC_COAD_PAAD_READ_STAD_UCEC_UCS	3	3	0.00142295
MAP2	MYO7A	32	8	BLCA_COAD_GBM_LGG_LUAD_PAAD_STAD_UCEC	3	3	0.00142295
MET	SMC1A	32	9	BRCA_CESC_COAD_GBM_KIRP_LGG_OV_PAAD_UCEC	3	3	0.00142295
THOC2	UTRN	32	9	CESC_COAD_GBM_HNSC_LGG_LUAD_PRAD_STAD_UCEC	3	3	0.00142295
DLG4	GRIN2A	31	10	COAD_ESCA_LUSC_PAAD_PRAD_READ_SKCM_STAD_UCEC_UCS	3	3	0.00160679
GRIA2	GRIK5	31	8	COAD_GBM_HNSC_LGG_READ_SKCM_STAD_UCEC	3	3	0.00160679
MYH1	PIK3C3	31	11	BRCA_COAD_LGG_LUSC_OV_PAAD_READ_SKCM_STAD_UCEC_UCS	3	3	0.00160679
MYH10	USP45	31	7	BRCA_COAD_GBM_PAAD_READ_STAD_UCEC	3	3	0.00160679
NUP188	SPTAN1	31	7	BRCA_CESC_COAD_LUAD_READ_STAD_UCEC	3	3	0.00160679
MDN1	NUP205	31	7	CESC_COAD_LGG_PRAD_READ_STAD_UCEC	3	3	0.00160679
FN1	PKD1	30	8	BRCA_CESC_COAD_HNSC_LGG_PAAD_STAD_UCEC	3	3	0.00181891
MSN	MYBPC2	30	8	BRCA_CESC_COAD_GBM_HNSC_LUAD_LUSC_UCEC	3	3	0.00181891
SMC1A	USP32	30	8	BLCA_BRCA_CESC_GBM_LGG_PAAD_STAD_UCEC	3	3	0.00181891
ABCA1	AOX1	29	8	BRCA_COAD_GBM_PAAD_READ_SKCM_STAD_UCEC	3	3	0.00207191
ALB	FN1	29	10	BLCA_COAD_GBM_HNSC_LGG_LIHC_LUAD_SKCM_STAD_UCEC	3	3	0.00207191
DNAH2	ESR1	29	12	BRCA_COAD_GBM_LGG_LIHC_LUAD_LUSC_PAAD_READ_STAD_UCEC_UVM	3	3	0.00207191
FGA	FN1	29	9	BLCA_COAD_HNSC_LGG_PAAD_READ_SKCM_STAD_UCEC	3	3	0.00207191
CEP126	LRIF1	29	11	CESC_COAD_GBM_HNSC_LGG_LUSC_PRAD_READ_STAD_UCEC_UCS	3	3	0.00207191
LRRK2	MDN1	29	7	BLCA_CESC_COAD_READ_SKCM_STAD_UCEC	3	3	0.00207191
TFDP1	TP53	29	10	BLCA_COAD_HNSC_LUAD_LUSC_OV_PRAD_SARC_STAD_UCEC	3	3	0.00207191
HSPA8	POLE	28	9	BLCA_CESC_COAD_OV_PAAD_READ_SKCM_STAD_UCEC	3	3	0.00236348
PCDHB12	PCDHB7	28	8	BLCA_CESC_COAD_LUSC_PAAD_READ_STAD_UCEC	3	3	0.00236348
KIAA0232	TPTE2	28	9	BRCA_COAD_GBM_LUSC_PAAD_READ_SKCM_STAD_UCEC	3	3	0.00236348
ABCA1	CREBBP	28	9	BRCA_CESC_COAD_GBM_HNSC_READ_SKCM_STAD_UCEC	3	3	0.00236348
APC	NEB	28	7	ACC_BLCA_COAD_GBM_READ_STAD_UCEC	3	3	0.00236348
BCLAF1	CHD1	28	6	BRCA_CESC_COAD_GBM_STAD_UCEC	3	3	0.00236348
CAD	HDAC6	28	7	CESC_COAD_GBM_LGG_PAAD_STAD_UCEC	3	3	0.00236348
CASP8	RB1	28	8	BLCA_CESC_COAD_HNSC_LUSC_STAD_UCEC_UCS	3	3	0.00236348
JAK2	PIK3R1	28	9	CESC_COAD_GBM_LGG_LUSC_PAAD_READ_STAD_UCEC	3	3	0.00236348
LAMA5	PLG	28	7	CESC_COAD_LUAD_READ_SKCM_STAD_UCEC	3	3	0.00236348
PLCB1	SPTBN1	28	8	CESC_COAD_HNSC_LUAD_PRAD_SKCM_STAD_UCEC	3	3	0.00236348
SMC1A	SMC2	28	9	BLCA_BRCA_COAD_GBM_LGG_PAAD_SKCM_STAD_UCEC	3	3	0.00236348
PCDHA3	PCDHA9	27	10	CESC_COAD_ESCA_HNSC_LUAD_LUSC_PAAD_READ_SKCM_UCEC	3	3	0.00270018
DYNC2H1	EPHA1	27	11	BLCA_BRCA_CESC_COAD_GBM_LUAD_PAAD_READ_STAD_UCEC_UCS	3	3	0.00270018
APC	PPP2R5A	27	5	COAD_HNSC_PAAD_STAD_UCEC	3	3	0.00270018
CAD	NOS2	27	8	BLCA_CESC_COAD_LUAD_LUSC_PAAD_SKCM_UCEC	3	3	0.00270018
CSMD3	UBC	27	9	BLCA_CESC_COAD_LGG_LUAD_LUSC_OV_STAD_UCEC	3	3	0.00270018
DICER1	NOS2	27	9	BLCA_BRCA_LUAD_LUSC_OV_PAAD_SKCM_UCEC_UCS	3	3	0.00270018
DNMT1	RPS6KA6	27	5	CESC_COAD_SKCM_STAD_UCEC	3	3	0.00270018
FANCD2	FANCI	27	10	BLCA_BRCA_COAD_GBM_HNSC_LGG_READ_SKCM_STAD_UCEC	3	3	0.00270018
HUWE1	NOS2	27	8	BRCA_CESC_COAD_LUAD_READ_STAD_UCEC_UCS	3	3	0.00270018
NCAM1	SPTB	27	7	BRCA_CESC_COAD_GBM_LUAD_PAAD_UCEC	3	3	0.00270018
NOS2	PRKDC	27	8	BRCA_CESC_COAD_HNSC_LUSC_PAAD_STAD_UCEC	3	3	0.00270018
PTEN	ROCK1	27	7	BRCA_COAD_HNSC_LIHC_READ_STAD_UCEC	3	3	0.00270018
ABCC2	RDX	26	8	BRCA_CESC_COAD_PAAD_PRAD_READ_STAD_UCEC	3	3	0.00309658
AGO2	CUL5	26	7	BLCA_COAD_GBM_HNSC_LGG_STAD_UCEC	3	3	0.00309658
ATM	HDAC6	26	8	COAD_GBM_KIRC_LGG_OV_PAAD_STAD_UCEC	3	3	0.00309658
ADGRL1	CACNA1A	26	7	COAD_LUAD_LUSC_PAAD_PRAD_STAD_UCEC	3	3	0.00309658
CASP8	LRRK2	26	7	BLCA_CESC_COAD_HNSC_READ_STAD_UCEC	3	3	0.00309658
CFTR	HSPH1	26	9	BRCA_COAD_GBM_LUSC_PAAD_PRAD_SARC_SKCM_UCEC	3	3	0.00309658
CREBBP	POLR2A	26	10	BLCA_CESC_COAD_GBM_HNSC_LGG_LUSC_SKCM_STAD_UCEC	3	3	0.00309658
CREBBP	SMARCA2	26	9	BLCA_BRCA_CESC_COAD_GBM_READ_SKCM_STAD_UCEC	3	3	0.00309658
CUL3	SMC3	26	6	BRCA_COAD_GBM_LGG_PAAD_UCEC	3	3	0.00309658
DLG2	GRID1	26	8	CESC_COAD_GBM_HNSC_PAAD_READ_STAD_UCEC	3	3	0.00309658
GRIA2	GRIA3	26	9	BRCA_CESC_COAD_GBM_LGG_OV_READ_SKCM_UCEC	3	3	0.00309658
GRIK2	GRIK5	26	5	COAD_GBM_LUAD_SKCM_UCEC	3	3	0.00309658
NLGN1	NRXN3	26	10	CESC_COAD_GBM_HNSC_LUAD_LUSC_PAAD_READ_STAD_UCEC	3	3	0.00309658
PCDHGB4	PTPRK	25	9	BLCA_COAD_ESCA_GBM_LUSC_PRAD_SKCM_STAD_UCEC	3	3	0.0035641
C16orf46	FAT3	25	10	BLCA_BRCA_COAD_GBM_LUSC_OV_PAAD_READ_STAD_UCEC	3	3	0.0035641
ACTN2	MYBPC2	25	9	BRCA_COAD_GBM_LUAD_LUSC_PRAD_SKCM_STAD_UCEC	3	3	0.0035641
AGL	CUL3	25	8	BLCA_BRCA_COAD_GBM_HNSC_PAAD_STAD_UCEC	3	3	0.0035641
AGO2	CNOT1	25	7	COAD_GBM_LGG_LUAD_READ_STAD_UCEC	3	3	0.0035641
APPL1	PIK3CA	25	5	BLCA_BRCA_COAD_GBM_UCEC	3	3	0.0035641
CFTR	GRIK5	25	7	COAD_GBM_LUSC_READ_SARC_SKCM_UCEC	3	3	0.0035641
CFTR	XPO1	25	8	BLCA_BRCA_COAD_GBM_PAAD_READ_STAD_UCEC	3	3	0.0035641
CTNNA1	HSPH1	25	8	BLCA_BRCA_COAD_ESCA_PAAD_PRAD_STAD_UCEC	3	3	0.0035641
CUL2	CUL5	25	8	BLCA_CESC_COAD_GBM_HNSC_LGG_STAD_UCEC	3	3	0.0035641
CUL3	SND1	25	8	BLCA_BRCA_COAD_LGG_LUAD_PAAD_STAD_UCEC	3	3	0.0035641
EEF2	EPHA2	25	8	ACC_BLCA_CESC_ESCA_GBM_PAAD_STAD_UCEC	3	3	0.0035641
EPHA4	FGFR2	25	11	BRCA_COAD_GBM_LGG_LUAD_OV_PRAD_READ_SKCM_STAD_UCEC	3	3	0.0035641
ERBB3	ERBB4	25	9	ACC_BLCA_CESC_COAD_LGG_PAAD_READ_STAD_UCEC	3	3	0.0035641
EXOC3	GRIN2B	25	6	LUAD_PAAD_PRAD_SKCM_STAD_UCEC	3	3	0.0035641
FBXW7	MED24	25	10	CESC_COAD_ESCA_GBM_HNSC_LGG_LUSC_READ_STAD_UCEC	3	3	0.0035641
FBXW7	MMS22L	25	8	BLCA_CESC_COAD_ESCA_LUSC_READ_STAD_UCEC	3	3	0.0035641
KAT2B	PTEN	25	6	GBM_LUAD_LUSC_READ_STAD_UCEC	3	3	0.0035641
NCKAP1	NYAP2	25	9	COAD_GBM_LGG_LUSC_PAAD_PRAD_READ_STAD_UCEC	3	3	0.0035641
NRP1	PLXNA1	25	9	CESC_COAD_GBM_HNSC_LGG_LUSC_SKCM_STAD_UCEC	3	3	0.0035641
PIK3R1	TEK	25	8	BRCA_COAD_GBM_LIHC_LUAD_PAAD_READ_UCEC	3	3	0.0035641
RB1	TAF1	25	8	COAD_GBM_LGG_LUAD_PAAD_READ_STAD_UCEC	3	3	0.0035641
NELL2	PXDN	24	7	CESC_COAD_LUSC_PAAD_READ_STAD_UCEC	3	3	0.00412158
FAT1	NXPH2	24	8	BRCA_COAD_GBM_LUSC_READ_SKCM_STAD_UCEC	3	3	0.00412158
HDLBP	SERPINB2	24	7	CESC_COAD_ESCA_GBM_READ_STAD_UCEC	3	3	0.00412158
DMD	DTNA	24	8	BRCA_COAD_GBM_LGG_LUAD_OV_STAD_UCEC	3	3	0.00412158
SLC4A7	SLC4A8	24	6	COAD_ESCA_LGG_READ_SKCM_UCEC	3	3	0.00412158
CDH4	CTNNA3	24	10	BRCA_COAD_HNSC_KIRC_LUAD_LUSC_PAAD_SKCM_STAD_UCEC	3	3	0.00412158
ABCA1	PRPF8	24	9	BRCA_CESC_COAD_GBM_HNSC_PAAD_READ_STAD_UCEC	3	3	0.00412158
ALB	FGA	24	10	CESC_COAD_LGG_LIHC_LUAD_LUSC_READ_SKCM_STAD_UCEC	3	3	0.00412158
APC	NUP98	24	9	CESC_COAD_GBM_LUSC_OV_PRAD_READ_STAD_UCEC	3	3	0.00412158
CDH11	CDH2	24	6	BLCA_CESC_COAD_PAAD_STAD_UCEC	3	3	0.00412158
CHD3	CHD4	24	8	BRCA_CESC_COAD_ESCA_PAAD_READ_STAD_UCEC	3	3	0.00412158
CUL1	CUL5	24	9	BLCA_BRCA_CESC_COAD_GBM_PAAD_PRAD_STAD_UCEC	3	3	0.00412158
EP300	POLR2A	24	6	BLCA_COAD_GBM_PRAD_STAD_UCEC	3	3	0.00412158
FLNA	KCNJ2	24	7	CESC_COAD_GBM_HNSC_LGG_PAAD_UCEC	3	3	0.00412158
LAMA1	LAMC1	24	9	CESC_COAD_GBM_LGG_LUAD_OV_READ_STAD_UCEC	3	3	0.00412158
PIK3R1	VAV3	24	7	BLCA_BRCA_COAD_GBM_READ_STAD_UCEC	3	3	0.00412158
RB1	TOP2A	24	9	ACC_BLCA_COAD_GBM_LGG_LUSC_READ_STAD_UCEC	3	3	0.00412158
SNRNP200	TOP2B	24	9	COAD_GBM_HNSC_LGG_PAAD_READ_SKCM_STAD_UCEC	3	3	0.00412158
SPTAN1	STRIP1	24	8	CESC_COAD_GBM_LUAD_PRAD_SKCM_STAD_UCEC	3	3	0.00412158
BLM	POLR1A	24	10	BLCA_CESC_COAD_GBM_HNSC_LGG_PAAD_READ_STAD_UCEC	3	3	0.00412158
FLT4	PCDHGB1	23	8	BLCA_CESC_COAD_LIHC_LUAD_PAAD_STAD_UCEC	3	3	0.00478282
HEPHL1	PYHIN1	23	8	BLCA_GBM_LIHC_LUAD_PAAD_READ_STAD_UCEC	3	3	0.00478282
FN1	MMP2	23	9	BLCA_BRCA_COAD_GBM_LUAD_PAAD_READ_STAD_UCEC	3	3	0.00478282
ACTN1	CACNA1A	23	8	ACC_BRCA_COAD_LUSC_PAAD_READ_STAD_UCEC	3	3	0.00478282
AGL	CUL1	23	9	BRCA_COAD_GBM_LIHC_LUAD_PAAD_READ_STAD_UCEC	3	3	0.00478282
APC	CTNNB1	23	6	BLCA_COAD_LIHC_READ_STAD_UCEC	3	3	0.00478282
ARHGAP26	PTEN	23	9	BRCA_COAD_GBM_LGG_LUSC_READ_STAD_UCEC_UCS	3	3	0.00478282
CDH18	CTNNB1	23	7	COAD_ESCA_LIHC_LUAD_READ_STAD_UCEC	3	3	0.00478282
COL7A1	LAMB3	23	8	BLCA_COAD_KIRP_LUAD_SKCM_STAD_UCEC_UCS	3	3	0.00478282
CUL3	PIK3R1	23	7	BRCA_COAD_GBM_LUSC_PAAD_STAD_UCEC	3	3	0.00478282
CUL5	HSPA5	23	7	BRCA_CESC_COAD_GBM_OV_PAAD_UCEC	3	3	0.00478282
CUL5	NOS2	23	6	BRCA_CESC_PAAD_SKCM_STAD_UCEC	3	3	0.00478282
DLG2	DLG4	23	7	COAD_PAAD_READ_SKCM_STAD_UCEC_UCS	3	3	0.00478282
DLG4	GRIK1	23	8	COAD_KIRP_LUAD_PRAD_READ_SKCM_STAD_UCEC	3	3	0.00478282
DST	TRAF3IP1	23	7	BLCA_COAD_GBM_LUAD_PAAD_STAD_UCEC	3	3	0.00478282
FANCD2	TNKS	23	6	CESC_COAD_HNSC_READ_STAD_UCEC	3	3	0.00478282
GC	LRP2	23	6	COAD_LGG_SKCM_STAD_UCEC_UCS	3	3	0.00478282
MED12	MED23	23	4	BRCA_GBM_LUSC_UCEC	3	3	0.00478282
MET	PTPN11	23	9	BRCA_COAD_GBM_LGG_LUSC_PRAD_READ_SKCM_UCEC	3	3	0.00478282
MSH6	PRKDC	23	8	BRCA_COAD_ESCA_GBM_LGG_PAAD_STAD_UCEC	3	3	0.00478282
NCAPH	SMC4	23	7	COAD_LGG_LUAD_LUSC_PAAD_STAD_UCEC	3	3	0.00478282
NEURL4	USP33	23	8	CESC_COAD_GBM_HNSC_LGG_PAAD_STAD_UCEC	3	3	0.00478282
SMC4	TRAF3IP1	23	6	COAD_GBM_LUAD_PAAD_STAD_UCEC	3	3	0.00478282
ATM	SMG1	23	7	COAD_GBM_LUAD_PAAD_READ_STAD_UCEC	3	3	0.00478282
CTNNA2	CTNNB1	23	7	COAD_LIHC_LUAD_LUSC_READ_SKCM_UCEC	3	3	0.00478282
CCT5	DYNC1H1	23	10	BRCA_CESC_COAD_GBM_LGG_LUSC_SARC_SKCM_STAD_UCEC	3	3	0.00478282
ITIH2	UGGT2	22	6	CESC_COAD_GBM_SKCM_UCEC_UCS	3	3	0.00555773
POTEF	TSHR	22	7	COAD_GBM_LUAD_READ_SKCM_STAD_UCEC	3	3	0.00555773
ACVR2A	DAAM2	22	7	BRCA_CESC_COAD_GBM_READ_STAD_UCEC	3	3	0.00555773
CACNA2D1	PTPRK	22	7	COAD_PAAD_READ_SARC_SKCM_STAD_UCEC	3	3	0.00555773
LAMA5	PTPRK	22	9	COAD_ESCA_GBM_PAAD_PRAD_READ_SARC_STAD_UCEC	3	3	0.00555773
PCDHA10	PCDHA2	22	10	COAD_HNSC_LGG_LUAD_LUSC_PAAD_PRAD_READ_SKCM_UCEC	3	3	0.00555773
CDH1	PTPRM	22	10	BLCA_CESC_COAD_HNSC_LGG_OV_PAAD_READ_STAD_UCEC	3	3	0.00555773
CDH2	CTNNA1	22	4	CESC_COAD_PAAD_UCEC	3	3	0.00555773
CREBBP	CSNK2A1	22	9	BLCA_BRCA_CESC_COAD_GBM_HNSC_LUSC_STAD_UCEC	3	3	0.00555773
CUL4B	USP7	22	9	BRCA_CESC_COAD_GBM_LGG_PAAD_READ_STAD_UCEC	3	3	0.00555773
DHX9	RANBP2	22	7	BLCA_BRCA_COAD_LIHC_LUAD_PAAD_UCEC	3	3	0.00555773
DLG2	KCNJ2	22	7	CESC_COAD_GBM_LUAD_LUSC_PAAD_UCEC	3	3	0.00555773
FLNA	SMURF1	22	6	BLCA_BRCA_CESC_GBM_STAD_UCEC	3	3	0.00555773
LRIF1	TRDMT1	22	9	BLCA_CESC_GBM_PAAD_PRAD_READ_STAD_UCEC_UCS	3	3	0.00555773
MET	PLXNB1	22	8	BRCA_COAD_GBM_KIRP_LGG_PAAD_STAD_UCEC	3	3	0.00555773
MET	PLXNB2	22	8	COAD_GBM_KIRP_LGG_PAAD_PRAD_STAD_UCEC	3	3	0.00555773
ARHGAP12	DMBT1	21	7	CESC_COAD_HNSC_LUSC_READ_SKCM_UCEC	3	3	0.00649158
CAPN6	GLDC	21	5	COAD_LGG_LUAD_SKCM_UCEC	3	3	0.00649158
ACTN1	MAP2	21	7	COAD_LIHC_LUSC_PAAD_READ_STAD_UCEC	3	3	0.00649158
ANK3	TIAM1	21	8	COAD_GBM_LGG_LUSC_SARC_SKCM_STAD_UCEC	3	3	0.00649158
APLP1	LRIF1	21	6	CESC_COAD_GBM_PAAD_PRAD_UCEC	3	3	0.00649158
AR	IFI16	21	5	COAD_PAAD_READ_STAD_UCEC	3	3	0.00649158
ATP1A2	CUL3	21	8	BLCA_BRCA_COAD_LGG_LUAD_LUSC_PAAD_UCEC	3	3	0.00649158
AURKB	TP53	21	12	ACC_BLCA_BRCA_CESC_COAD_GBM_HNSC_LUAD_LUSC_OV_STAD_UCEC	3	3	0.00649158
BICD2	KIF1B	21	6	COAD_LGG_LUAD_PAAD_STAD_UCEC	3	3	0.00649158
CAD	ESR1	21	10	CESC_COAD_GBM_LGG_LUAD_LUSC_PAAD_READ_STAD_UCEC	3	3	0.00649158
CDC25A	DMD	21	8	BLCA_BRCA_COAD_GBM_LGG_LUAD_LUSC_UCEC	3	3	0.00649158
CKAP5	DYNC1H1	21	6	BRCA_COAD_LUAD_READ_STAD_UCEC	3	3	0.00649158
CPSF3	POLR2A	21	9	BRCA_CESC_COAD_GBM_HNSC_LGG_READ_STAD_UCEC	3	3	0.00649158
CREBBP	STAT6	21	9	BLCA_BRCA_CESC_COAD_GBM_KIRC_LGG_STAD_UCEC	3	3	0.00649158
CTNNA1	MYO7A	21	6	CESC_COAD_GBM_PAAD_STAD_UCEC	3	3	0.00649158
CUL1	EEF2	21	6	COAD_GBM_PAAD_READ_STAD_UCEC	3	3	0.00649158
CUL1	MYO1A	21	7	COAD_GBM_HNSC_LUAD_PAAD_STAD_UCEC	3	3	0.00649158
CUL3	PRPF8	21	6	GBM_LGG_LUSC_PAAD_STAD_UCEC	3	3	0.00649158
DICER1	XPO1	21	7	BRCA_COAD_GBM_LUSC_PAAD_READ_UCEC	3	3	0.00649158
DLG2	KCNA4	21	6	CESC_COAD_LUAD_PAAD_STAD_UCEC	3	3	0.00649158
DNMT1	USP7	21	8	CESC_COAD_GBM_LGG_PRAD_READ_STAD_UCEC	3	3	0.00649158
DPP10	KCND3	21	8	COAD_GBM_LUSC_READ_SKCM_STAD_UCEC_UCS	3	3	0.00649158
EP300	MCM3AP	21	8	BLCA_BRCA_COAD_GBM_PRAD_READ_STAD_UCEC	3	3	0.00649158
FBXW7	USP28	21	7	BLCA_COAD_LGG_PAAD_READ_STAD_UCEC	3	3	0.00649158
FGB	FN1	21	7	COAD_GBM_HNSC_PAAD_READ_SKCM_UCEC	3	3	0.00649158
FLNB	UBR4	21	9	BRCA_CESC_COAD_GBM_HNSC_LGG_READ_STAD_UCEC	3	3	0.00649158
GRID2	MAGI2	21	5	COAD_LUAD_LUSC_STAD_UCEC	3	3	0.00649158
HDAC6	HSPA6	21	12	ACC_BLCA_BRCA_CESC_COAD_GBM_LGG_LUSC_PAAD_SKCM_STAD_UCEC	3	3	0.00649158
ITPR1	PRKG1	21	6	CESC_COAD_READ_SKCM_STAD_UCEC	3	3	0.00649158
MACF1	TRAF3IP1	21	5	COAD_GBM_PAAD_STAD_UCEC	3	3	0.00649158
MYO10	PAN2	21	9	BLCA_BRCA_CESC_GBM_LUAD_OV_PRAD_STAD_UCEC	3	3	0.00649158
NBAS	ZW10	21	9	COAD_GBM_HNSC_LUAD_PAAD_READ_STAD_UCEC_UCS	3	3	0.00649158
PBRM1	SMARCA4	21	9	CESC_COAD_ESCA_KIRC_LIHC_PAAD_PRAD_STAD_UCEC	3	3	0.00649158
PIK3CB	PIK3R1	21	5	CHOL_GBM_READ_STAD_UCEC	3	3	0.00649158
RB1	USP4	21	8	BLCA_COAD_GBM_LGG_LUAD_PAAD_SARC_UCEC	3	3	0.00649158
SF3B3	SMC1A	21	10	BLCA_BRCA_CESC_COAD_HNSC_LGG_OV_PAAD_STAD_UCEC	3	3	0.00649158
HSP90AB1	HSPA8	21	6	BRCA_CESC_COAD_KIRC_READ_UCEC	3	3	0.00649158
CPS1	RARS2	20	8	CESC_COAD_GBM_LUSC_PAAD_READ_STAD_UCEC	3	3	0.00761515
APC	FBXW11	20	8	COAD_GBM_PAAD_READ_SKCM_STAD_UCEC_UCS	3	3	0.00761515
AKT2	FAT3	20	7	CESC_COAD_LIHC_PAAD_READ_STAD_UCEC	3	3	0.00761515
KIF1A	KIF1B	20	6	BRCA_COAD_GBM_LGG_PAAD_UCEC	3	3	0.00761515
ALOX5	RPS6KA2	20	8	CESC_COAD_LUAD_PRAD_READ_STAD_UCEC_UCS	3	3	0.00761515
FRAS1	MGAT4C	20	8	BLCA_CESC_COAD_GBM_LIHC_READ_SKCM_UCEC	3	3	0.00761515
ALK	HSP90AB1	20	7	BRCA_COAD_LGG_LUSC_READ_STAD_UCEC	3	3	0.00761515
AP3B2	CLTC	20	7	BLCA_BRCA_COAD_PAAD_SKCM_STAD_UCEC	3	3	0.00761515
APC	DLGAP1	20	9	BLCA_BRCA_COAD_ESCA_LUAD_LUSC_READ_STAD_UCEC	3	3	0.00761515
ATP2B4	NOS1	20	6	CESC_GBM_READ_SKCM_STAD_UCEC	3	3	0.00761515
CACNA1A	LAMB1	20	10	BLCA_COAD_GBM_LUAD_LUSC_PAAD_SKCM_STAD_UCEC_UCS	3	3	0.00761515
CDC45	POLA1	20	6	CESC_COAD_GBM_LIHC_STAD_UCEC	3	3	0.00761515
CDH1	MET	20	7	BRCA_COAD_GBM_LGG_PAAD_READ_UCEC	3	3	0.00761515
CREBBP	KMT2A	20	10	BRCA_CESC_COAD_ESCA_HNSC_LAML_LGG_SKCM_STAD_UCEC	3	3	0.00761515
CREBBP	SND1	20	8	BLCA_CESC_COAD_HNSC_LGG_LUSC_UCEC_UCS	3	3	0.00761515
CUL1	CUL3	20	7	COAD_GBM_HNSC_LUSC_PAAD_STAD_UCEC	3	3	0.00761515
CUL3	NCBP1	20	6	BLCA_BRCA_COAD_LUAD_LUSC_UCEC	3	3	0.00761515
CUL3	VARS	20	8	BRCA_COAD_LGG_LUAD_LUSC_PAAD_STAD_UCEC	3	3	0.00761515
DHX9	PRKDC	20	6	COAD_ESCA_LGG_PAAD_STAD_UCEC	3	3	0.00761515
DLG4	KIF1B	20	5	COAD_PAAD_READ_STAD_UCEC	3	3	0.00761515
ERC2	UNC13A	20	6	COAD_GBM_LGG_PAAD_READ_UCEC	3	3	0.00761515
EXOC1	TRAF3IP1	20	6	COAD_GBM_PAAD_PRAD_STAD_UCEC	3	3	0.00761515
FASN	NOS2	20	8	BLCA_BRCA_COAD_HNSC_LUAD_PAAD_SKCM_UCEC	3	3	0.00761515
FLNA	ITGB4	20	7	CESC_COAD_HNSC_LGG_PAAD_STAD_UCEC	3	3	0.00761515
HK1	LIG4	20	8	BLCA_CESC_GBM_LGG_LUSC_PAAD_STAD_UCEC	3	3	0.00761515
HSP90AB1	KCNA5	20	6	BLCA_LGG_LUAD_LUSC_READ_UCEC	3	3	0.00761515
HSP90AB1	UBA1	20	6	BRCA_COAD_LGG_READ_STAD_UCEC	3	3	0.00761515
ITSN2	TRIO	20	8	BRCA_COAD_HNSC_LGG_PRAD_READ_STAD_UCEC	3	3	0.00761515
LRRK2	MYO1F	20	6	BLCA_COAD_HNSC_LIHC_STAD_UCEC	3	3	0.00761515
MLH1	MSH6	20	9	BRCA_COAD_HNSC_OV_PRAD_READ_SKCM_STAD_UCEC	3	3	0.00761515
NRIP1	XPO1	20	6	COAD_GBM_PAAD_READ_STAD_UCEC	3	3	0.00761515
PAN2	SPTBN1	20	6	BLCA_GBM_OV_PRAD_STAD_UCEC	3	3	0.00761515
PLS1	SPTAN1	20	7	BLCA_COAD_GBM_PRAD_READ_SKCM_UCEC	3	3	0.00761515
POLR1A	USP11	20	8	CESC_COAD_LGG_OV_PAAD_READ_STAD_UCEC	3	3	0.00761515
PTPRA	PTPRD	20	7	BRCA_GBM_LGG_PRAD_SKCM_STAD_UCEC	3	3	0.00761515
SDK1	UBC	20	9	BLCA_BRCA_CESC_COAD_KIRP_LGG_LUAD_STAD_UCEC	3	3	0.00761515
XDH	XPO1	20	7	BRCA_COAD_GBM_PAAD_READ_STAD_UCEC	3	3	0.00761515
FBXW7	MYCBP2	19	5	COAD_LUSC_PAAD_STAD_UCEC	3	3	0.00898354
CACNA2D1	CYP19A1	19	7	BLCA_CESC_GBM_PAAD_READ_STAD_UCEC	3	3	0.00898354
LAMA3	TSHR	19	6	GBM_LUSC_PAAD_READ_SKCM_UCEC	3	3	0.00898354
FN1	LGALS8	19	8	CESC_COAD_GBM_LGG_PAAD_READ_STAD_UCEC	3	3	0.00898354
DSG4	ST6GALNAC3	19	9	BRCA_COAD_GBM_HNSC_LUAD_PAAD_READ_UCEC_UCS	3	3	0.00898354
CNOT1	RIBC1	19	4	BRCA_COAD_STAD_UCEC	3	3	0.00898354
ARID1A	SMARCC2	19	5	BLCA_GBM_READ_STAD_UCEC	3	3	0.00898354
ECD	MYH7	19	5	COAD_GBM_LGG_SKCM_UCEC	3	3	0.00898354
CNTNAP3	MGAT4C	19	7	CESC_COAD_GBM_OV_READ_SKCM_UCEC	3	3	0.00898354
ABCA1	TGM2	19	10	BRCA_CESC_COAD_GBM_PAAD_PRAD_READ_SKCM_STAD_UCEC	3	3	0.00898354
ABCA1	UGP2	19	7	BLCA_COAD_GBM_PAAD_READ_STAD_UCEC	3	3	0.00898354
ANK1	TGFBR1	19	6	CESC_COAD_PAAD_READ_STAD_UCEC	3	3	0.00898354
ANKRD28	DOCK1	19	6	BRCA_COAD_GBM_HNSC_STAD_UCEC	3	3	0.00898354
AP1M1	GRIN2B	19	7	CESC_COAD_KIRP_LUAD_PRAD_STAD_UCEC	3	3	0.00898354
AP2M1	SPTBN1	19	8	CESC_COAD_GBM_LUSC_PAAD_SARC_STAD_UCEC	3	3	0.00898354
APC	CKAP5	19	6	BLCA_BRCA_COAD_READ_UCEC_UCS	3	3	0.00898354
ARFGEF1	EGFR	19	9	BRCA_CESC_COAD_GBM_PAAD_READ_SKCM_STAD_UCEC	3	3	0.00898354
CACNA1A	CKAP5	19	6	COAD_HNSC_LUSC_READ_UCEC_UCS	3	3	0.00898354
CDC73	KIAA1549	19	5	GBM_HNSC_LUSC_PAAD_UCEC	3	3	0.00898354
CDH1	EP300	19	6	BLCA_COAD_GBM_OV_STAD_UCEC	3	3	0.00898354
CFTR	HSPA4	19	8	BLCA_BRCA_COAD_GBM_LIHC_PRAD_READ_UCEC	3	3	0.00898354
CFTR	USP19	19	8	BLCA_COAD_GBM_HNSC_PAAD_PRAD_STAD_UCEC	3	3	0.00898354
CNOT1	TNRC6A	19	9	BRCA_CESC_COAD_GBM_LUSC_READ_STAD_THYM_UCEC	3	3	0.00898354
COL4A1	NID2	19	5	BRCA_CESC_COAD_STAD_UCEC	3	3	0.00898354
CREBBP	NR3C1	19	8	BLCA_BRCA_CESC_COAD_GBM_LGG_READ_UCEC	3	3	0.00898354
CTNNA1	CUL2	19	7	BRCA_CESC_COAD_GBM_LUSC_STAD_UCEC	3	3	0.00898354
CUL1	RPL22	19	6	CESC_COAD_ESCA_READ_STAD_UCEC	3	3	0.00898354
CUL4B	DOCK9	19	6	BRCA_GBM_LGG_READ_SKCM_UCEC	3	3	0.00898354
CUL4B	IGF2BP1	19	7	BRCA_GBM_PAAD_SKCM_STAD_UCEC_UCS	3	3	0.00898354
CUL4B	MYO18A	19	6	BRCA_CESC_LGG_PAAD_STAD_UCEC	3	3	0.00898354
CUL4B	USP15	19	6	CESC_COAD_GBM_LGG_PAAD_UCEC	3	3	0.00898354
CUL5	DDX3X	19	8	BRCA_CESC_GBM_OV_PAAD_PRAD_STAD_UCEC	3	3	0.00898354
CUL5	HSP90B1	19	8	COAD_GBM_LGG_LUAD_PAAD_PRAD_STAD_UCEC	3	3	0.00898354
CUL5	TOP2A	19	6	COAD_GBM_LGG_LUAD_STAD_UCEC	3	3	0.00898354
CYFIP2	FXR1	19	5	CESC_COAD_PAAD_STAD_UCEC	3	3	0.00898354
DNMBP	NCKAP1	19	8	COAD_ESCA_LGG_LUAD_PAAD_READ_UCEC_UCS	3	3	0.00898354
DSC1	DSG1	19	6	BLCA_COAD_LUAD_LUSC_READ_UCEC	3	3	0.00898354
DYSF	KARS	19	9	BRCA_COAD_LUAD_LUSC_OV_PAAD_SKCM_STAD_UCEC	3	3	0.00898354
EGFR	STAT1	19	9	CESC_COAD_ESCA_GBM_HNSC_LGG_LUSC_PAAD_UCEC	3	3	0.00898354
ESR1	HSPH1	19	7	BRCA_CESC_COAD_GBM_LUAD_PAAD_UCEC	3	3	0.00898354
FLT1	PLCG2	19	8	CESC_COAD_LGG_PAAD_PRAD_READ_STAD_UCEC	3	3	0.00898354
CEP126	FXR1	19	7	BLCA_CESC_COAD_GBM_LUSC_STAD_UCEC	3	3	0.00898354
GPI	NEURL4	19	7	BRCA_CESC_GBM_LGG_PAAD_STAD_UCEC	3	3	0.00898354
HDAC6	NR3C1	19	7	BLCA_COAD_GBM_LGG_OV_PAAD_UCEC	3	3	0.00898354
HSPA8	MME	19	11	ACC_BLCA_BRCA_CHOL_COAD_LUAD_OV_PAAD_READ_STAD_UCEC	3	3	0.00898354
IKBKB	TP53	19	11	BLCA_COAD_GBM_HNSC_LUAD_LUSC_OV_READ_STAD_UCEC_UCS	3	3	0.00898354
KAT2B	RB1	19	5	COAD_LUSC_READ_STAD_UCEC	3	3	0.00898354
KIF1B	MAGI2	19	6	COAD_GBM_LUSC_READ_STAD_UCEC	3	3	0.00898354
MCM6	USP7	19	10	BLCA_BRCA_CESC_GBM_LGG_LUAD_PAAD_READ_STAD_UCEC	3	3	0.00898354
MED24	RPS6KA6	19	5	BLCA_CESC_COAD_STAD_UCEC	3	3	0.00898354
NAA15	STAT1	19	5	COAD_ESCA_LGG_READ_UCEC	3	3	0.00898354
NBAS	SDHA	19	6	COAD_LUAD_LUSC_PAAD_PRAD_UCEC	3	3	0.00898354
NR3C1	RPS6KA5	19	4	BRCA_COAD_PAAD_UCEC	3	3	0.00898354
PAN2	SPTAN1	19	8	BLCA_BRCA_GBM_HNSC_LUSC_PRAD_STAD_UCEC	3	3	0.00898354
PDCD6IP	UBA6	19	7	ACC_COAD_LUAD_PAAD_READ_STAD_UCEC	3	3	0.00898354
RYR3	UBC	19	8	BRCA_CESC_COAD_GBM_LGG_LUAD_STAD_UCEC	3	3	0.00898354
SMG1	UPF2	19	7	BRCA_CESC_COAD_GBM_PAAD_READ_UCEC	3	3	0.00898354
TTN	YWHAQ	19	9	BLCA_CESC_COAD_ESCA_LGG_LUAD_READ_STAD_UCEC	3	3	0.00898354
EEF2	UPF2	19	5	COAD_GBM_PAAD_READ_UCEC	3	3	0.00898354
LMO7	MYH9	19	5	COAD_GBM_PAAD_READ_UCEC	3	3	0.00898354
DNM1	NCKAP1	19	7	BLCA_COAD_OV_PAAD_PRAD_READ_UCEC	3	3	0.00898354
CREBBP	RBL1	19	7	BRCA_COAD_GBM_LGG_LUSC_READ_UCEC	3	3	0.00898354
ITK	VAV1	19	9	COAD_ESCA_GBM_LGG_PAAD_READ_SKCM_STAD_UCEC	3	3	0.00898354
CNTN1	PCDHGC3	18	7	BRCA_LGG_LUAD_PAAD_SKCM_STAD_UCEC	3	3	0.0106441
INTS2	SLC15A1	18	5	COAD_READ_SKCM_STAD_UCEC	3	3	0.0106441
PCSK5	PTPRK	18	6	BLCA_COAD_LUAD_PAAD_STAD_UCEC	3	3	0.0106441
GBP1	GBP2	18	5	COAD_GBM_PAAD_STAD_UCEC	3	3	0.0106441
COL4A1	MMP9	18	5	COAD_PAAD_STAD_UCEC_UCS	3	3	0.0106441
BICD2	COG6	18	5	BLCA_BRCA_COAD_GBM_UCEC	3	3	0.0106441
DOCK5	MTR	18	6	COAD_GBM_LAML_LGG_READ_UCEC	3	3	0.0106441
DOCK5	KIF1A	18	3	COAD_STAD_UCEC	3	3	0.0106441
ABCC6	VCL	18	5	CESC_COAD_GBM_OV_UCEC	3	3	0.0106441
AGO3	MYH9	18	6	BLCA_COAD_PRAD_READ_STAD_UCEC	3	3	0.0106441
AIFM1	CUL3	18	8	BLCA_COAD_GBM_LGG_LUAD_PAAD_STAD_UCEC	3	3	0.0106441
ANK3	SPTBN4	18	6	CESC_COAD_LGG_PAAD_SKCM_UCEC	3	3	0.0106441
AP1B1	CREBBP	18	9	BLCA_BRCA_COAD_GBM_HNSC_LGG_LUSC_STAD_UCEC	3	3	0.0106441
BOC	CDH2	18	9	ACC_BRCA_CESC_COAD_LUAD_PAAD_SKCM_STAD_UCEC	3	3	0.0106441
C5	C7	18	5	BRCA_COAD_LGG_SKCM_UCEC	3	3	0.0106441
CACNA1A	PCSK5	18	4	COAD_LUSC_PAAD_UCEC	3	3	0.0106441
CCDC88A	EXOC1	18	7	BRCA_COAD_GBM_LGG_LIHC_STAD_UCEC	3	3	0.0106441
CCT2	EEF2	18	6	GBM_OV_PAAD_READ_STAD_UCEC	3	3	0.0106441
CCT2	NOS2	18	6	BRCA_CESC_PAAD_READ_STAD_UCEC	3	3	0.0106441
CDC14B	TP53	18	11	BLCA_COAD_HNSC_LGG_LIHC_LUAD_LUSC_OV_READ_STAD_UCEC	3	3	0.0106441
CDH1	CSE1L	18	10	BLCA_BRCA_CESC_COAD_GBM_LUAD_PAAD_PRAD_STAD_UCEC	3	3	0.0106441
CFTR	HSPA8	18	8	BRCA_CESC_COAD_LUSC_PAAD_READ_SKCM_UCEC	3	3	0.0106441
CTNNB1	PTPRC	18	7	CESC_COAD_LIHC_READ_SKCM_STAD_UCEC	3	3	0.0106441
CTNNB1	PTPRK	18	6	CESC_COAD_LIHC_READ_SKCM_UCEC	3	3	0.0106441
CUL1	KRT1	18	10	BLCA_BRCA_CESC_COAD_GBM_HNSC_LUSC_PAAD_STAD_UCEC	3	3	0.0106441
CUL2	FLG	18	10	BLCA_CESC_COAD_ESCA_GBM_HNSC_LGG_READ_STAD_UCEC	3	3	0.0106441
CUL2	RPL22	18	6	BRCA_CESC_COAD_ESCA_STAD_UCEC	3	3	0.0106441
CUL3	IGF2BP1	18	6	BLCA_COAD_GBM_LUAD_PAAD_UCEC	3	3	0.0106441
DIAPH1	HSPA4L	18	4	PAAD_READ_STAD_UCEC	3	3	0.0106441
DNM1	FANCD2	18	6	BRCA_CESC_COAD_GBM_READ_UCEC	3	3	0.0106441
DYNC1H1	EPB41	18	4	CESC_COAD_STAD_UCEC	3	3	0.0106441
EGFR	ERBB4	18	9	CESC_COAD_LGG_LUAD_PAAD_READ_SKCM_STAD_UCEC	3	3	0.0106441
EGFR	HOOK2	18	6	CESC_GBM_HNSC_PAAD_STAD_UCEC	3	3	0.0106441
EPRS	UBA1	18	8	BRCA_COAD_LGG_LUSC_PAAD_PRAD_STAD_UCEC	3	3	0.0106441
FLNA	RALA	18	7	CESC_COAD_GBM_LIHC_LUAD_LUSC_UCEC	3	3	0.0106441
FLNC	GJA1	18	6	CESC_COAD_LGG_READ_STAD_UCEC	3	3	0.0106441
GNAS	SNX13	18	7	COAD_GBM_HNSC_LGG_PAAD_STAD_UCEC	3	3	0.0106441
HLTF	HSPA8	18	5	BRCA_CESC_COAD_READ_UCEC	3	3	0.0106441
KRAS	RASGRF2	18	7	BRCA_COAD_LUAD_PAAD_PRAD_READ_UCEC	3	3	0.0106441
LAMC3	TF	18	7	BRCA_COAD_PAAD_SKCM_STAD_UCEC_UCS	3	3	0.0106441
MCM6	SMC1A	18	6	BLCA_COAD_GBM_LGG_PAAD_UCEC	3	3	0.0106441
MYH14	PAF1	18	9	BRCA_COAD_GBM_HNSC_LGG_PAAD_SARC_STAD_UCEC	3	3	0.0106441
NLGN2	PTPRT	18	9	ACC_CESC_GBM_HNSC_LUAD_PAAD_READ_STAD_UCEC	3	3	0.0106441
NUP153	USP20	18	6	BLCA_COAD_LUSC_PAAD_STAD_UCEC	3	3	0.0106441
PTPRA	PTPRF	18	7	BRCA_GBM_LGG_PRAD_READ_STAD_UCEC	3	3	0.0106441
RBL1	TAF1	18	5	COAD_LGG_PAAD_READ_UCEC	3	3	0.0106441
SIN3A	TAF1	18	3	PAAD_STAD_UCEC	3	3	0.0106441
TLN1	VCL	18	4	GBM_PAAD_STAD_UCEC	3	3	0.0106441
UGP2	USP15	18	8	BRCA_COAD_GBM_LGG_PAAD_READ_STAD_UCEC	3	3	0.0106441
CUL2	DDB1	18	8	BRCA_CESC_GBM_LGG_LUAD_READ_STAD_UCEC	3	3	0.0106441
COL18A1	DNM2	18	6	BLCA_BRCA_CESC_COAD_STAD_UCEC	3	3	0.0106441
PCDHGC3	SPTBN4	17	7	BLCA_LGG_LIHC_PAAD_PRAD_STAD_UCEC	3	3	0.0126739
ABCB5	PPP1R15B	17	10	CESC_COAD_GBM_LIHC_LUAD_LUSC_PAAD_READ_SKCM_UCEC	3	3	0.0126739
DAAM1	GNAZ	17	5	BRCA_GBM_PAAD_STAD_UCEC	3	3	0.0126739
DSG4	PYHIN1	17	5	GBM_LUAD_PAAD_READ_UCEC	3	3	0.0126739
CHRM3	DYM	17	6	COAD_GBM_PRAD_SKCM_STAD_UCEC	3	3	0.0126739
ALB	FBN1	17	5	BRCA_COAD_LGG_LIHC_UCEC	3	3	0.0126739
ALDOB	SLC12A1	17	7	BRCA_COAD_GBM_LUSC_PAAD_STAD_UCEC	3	3	0.0126739
ALK	KRT74	17	9	ACC_BRCA_COAD_HNSC_LUAD_SARC_SKCM_STAD_UCEC	3	3	0.0126739
AP1G1	CLTC	17	5	BRCA_COAD_LIHC_STAD_UCEC	3	3	0.0126739
APC	DLG3	17	7	COAD_HNSC_LUAD_READ_SKCM_STAD_UCEC	3	3	0.0126739
AR	KIFAP3	17	6	CESC_COAD_PAAD_READ_STAD_UCEC	3	3	0.0126739
ATP2A1	PCK1	17	7	BRCA_COAD_GBM_PAAD_READ_STAD_UCEC	3	3	0.0126739
ATP4A	CLTC	17	7	BRCA_COAD_LGG_PAAD_PRAD_SKCM_UCEC	3	3	0.0126739
BICD2	CPNE4	17	6	COAD_GBM_HNSC_PAAD_STAD_UCEC	3	3	0.0126739
CASP3	DCC	17	8	BRCA_CESC_COAD_GBM_LUAD_READ_STAD_UCEC	3	3	0.0126739
CDH1	VCL	17	8	BRCA_CESC_COAD_GBM_PAAD_READ_SARC_UCEC	3	3	0.0126739
CHD3	SMARCA2	17	6	BRCA_CESC_COAD_PAAD_READ_UCEC	3	3	0.0126739
CLTC	MYO6	17	8	BLCA_COAD_LGG_PAAD_PRAD_READ_STAD_UCEC	3	3	0.0126739
CLTC	OCRL	17	6	BRCA_COAD_KIRP_LGG_PAAD_UCEC	3	3	0.0126739
COPA	COPG1	17	9	BLCA_BRCA_CESC_GBM_HNSC_PAAD_PRAD_STAD_UCEC	3	3	0.0126739
CSNK1E	FLNC	17	5	COAD_LUAD_PRAD_STAD_UCEC	3	3	0.0126739
CUL1	POLD1	17	6	CESC_COAD_PAAD_PRAD_STAD_UCEC	3	3	0.0126739
CUL2	RANBP2	17	5	BLCA_COAD_READ_STAD_UCEC	3	3	0.0126739
CUL3	KRT75	17	6	ACC_BRCA_COAD_HNSC_STAD_UCEC	3	3	0.0126739
CUL3	NUP155	17	6	BLCA_COAD_GBM_LUSC_STAD_UCEC	3	3	0.0126739
CUL5	EFTUD2	17	6	BRCA_COAD_GBM_PAAD_STAD_UCEC	3	3	0.0126739
CUL5	HSPA8	17	6	CESC_COAD_OV_PAAD_STAD_UCEC	3	3	0.0126739
CUL5	TOR1AIP2	17	7	COAD_LGG_OV_PAAD_PRAD_STAD_UCEC	3	3	0.0126739
DLG1	KIF1B	17	8	BRCA_CESC_COAD_GBM_LUSC_PAAD_STAD_UCEC	3	3	0.0126739
DSCAM	UBC	17	9	BRCA_CESC_COAD_HNSC_LGG_LUAD_LUSC_STAD_UCEC	3	3	0.0126739
DYNC1H1	U2AF2	17	6	BRCA_COAD_KIRP_READ_STAD_UCEC	3	3	0.0126739
EEF2	MLH1	17	5	ACC_GBM_LUSC_STAD_UCEC	3	3	0.0126739
EFTUD2	SNRNP200	17	5	COAD_PAAD_READ_STAD_UCEC	3	3	0.0126739
EP300	SMARCA2	17	7	BLCA_COAD_GBM_PRAD_READ_STAD_UCEC	3	3	0.0126739
ERBB2	JAK2	17	9	BLCA_CESC_COAD_GBM_OV_PAAD_READ_STAD_UCEC	3	3	0.0126739
ESR1	LRIF1	17	9	CESC_COAD_GBM_LGG_LUSC_PAAD_READ_STAD_UCEC	3	3	0.0126739
FLNA	HDAC5	17	8	BRCA_CESC_COAD_LIHC_PAAD_SKCM_STAD_UCEC	3	3	0.0126739
GRIN2B	UBC	17	6	CESC_HNSC_KIRC_LUAD_STAD_UCEC	3	3	0.0126739
HDAC6	HSPA2	17	6	BLCA_COAD_GBM_PAAD_STAD_UCEC	3	3	0.0126739
INSR	JAK2	17	5	BLCA_OV_PAAD_UCEC_UCS	3	3	0.0126739
INTS2	INTS5	17	6	COAD_GBM_LUAD_PRAD_STAD_UCEC	3	3	0.0126739
KDM5A	RB1	17	6	BLCA_LUAD_PAAD_READ_STAD_UCEC	3	3	0.0126739
KIAA1549	MYO5B	17	7	GBM_LGG_PAAD_READ_SKCM_STAD_UCEC	3	3	0.0126739
KIF5A	TRAF3IP1	17	6	COAD_GBM_HNSC_LUAD_STAD_UCEC	3	3	0.0126739
KIFAP3	SMC3	17	5	COAD_PAAD_READ_SKCM_UCEC	3	3	0.0126739
KIT	STAT1	17	6	CESC_COAD_GBM_LGG_PAAD_UCEC	3	3	0.0126739
MITF	RB1	17	6	COAD_GBM_PAAD_READ_STAD_UCEC	3	3	0.0126739
[truncated: 8,705 more rows]
