# Supplementary material for: Computationally scalable regression modeling for ultrahigh-dimensional omics data with ParProx
Source: Brief Bioinform. 2021 Jul 13;22(6):bbab256. doi: 10.1093/bib/bbab256 (PMC8575036; doi:10.1093/bib/bbab256)
Supplement: SuppTable3_BRCAneoadjuvant_univariate_analysis_bbab256 [file supptable3_brcaneoadjuvant_univariate_analysis_bbab256.xlsx]

## Sheet: TOC
Supplementary Table 3
Univariate differential expression analysis output for the second case study
Tab name	Description
Stats	Differential expression analysis with multiple testing correction
high_in_pCR_training	Biological functions enriched in the genes over-expressed in the tumor donors with pCR
low_in_pCR_training	Biological functions enriched in the genes under-expressed in the tumor donors with pCR

## Sheet: Stats
Gene	log2FC train	pval train	qval train	log2FC test3	pval test3	qval test3	log2FC test4	pval test4	qval test4
ELF5	0.67	7.09127e-10	5.16893e-08	0.28	0.122329	0.310949	0.61	5.65231e-06	0.000457108
NFIB	0.66	7.84375e-15	1.04057e-11	0.21	0.114249	0.302472	0.38	0.000367996	0.00523671
MELK	0.61	1.96574e-14	1.86272e-11	0.45	0.00311048	0.0550519	0.28	0.0322241	0.0766734
DEK	0.61	8.29371e-16	2.93551e-12	0.29	0.0188693	0.12807	0.55	3.96883e-06	0.000411049
RARRES1	0.6	1.19282e-10	1.43857e-08	0.36	0.00929293	0.0901722	0.25	0.0245	0.0651001
MCM5	0.59	8.85107e-16	2.93551e-12	0.29	0.0568055	0.21612	0.28	0.00606087	0.0268791
TTK	0.59	1.32661e-14	1.46659e-11	0.51	0.00315709	0.055486	0.39	0.00158247	0.0124941
ROPN1B	0.58	2.19474e-09	1.23373e-07	-0.03	0.900283	0.697652	0.4	0.00498802	0.0240078
UGT8	0.58	5.62104e-10	4.28564e-08	0.35	0.0760414	0.251334	0.29	0.0155736	0.049107
CDCA8	0.58	7.86915e-11	1.00379e-08	0.35	0.0132084	0.10853	0.31	0.0119184	0.0414669
GABRP	0.57	3.27474e-08	1.01031e-06	0.05	0.759644	0.662438	0.29	0.0305354	0.0740865
MCM6	0.57	2.99667e-15	4.96933e-12	0.27	0.0347071	0.171216	0.37	0.000673237	0.00758976
CHAF1B	0.57	6.9097e-12	1.75432e-09	0.42	0.00748158	0.0805744	0.26	0.0175093	0.0526873
ANP32E	0.56	3.36938e-10	3.15146e-08	0.27	0.0713272	0.243614	0.38	0.00334121	0.0188568
SFRP1	0.55	9.74237e-09	3.96456e-07	-0.02	0.907055	0.699156	0.33	0.0132773	0.044091
MCM2	0.54	7.6288e-14	5.81094e-11	0.37	0.0106131	0.096033	0.29	0.0166967	0.0511241
ZIC1	0.54	2.96741e-07	5.78918e-06	0.26	0.174774	0.368042	0.63	2.86853e-06	0.000328639
GPSM2	0.53	1.98271e-09	1.14361e-07	0.22	0.119572	0.308318	0.33	0.0128498	0.0432353
KIFC1	0.53	1.59138e-10	1.81997e-08	0.39	0.00357829	0.0590744	0.36	0.00378955	0.0202095
CDC20	0.53	9.10141e-12	1.78767e-09	0.46	0.00173719	0.0421137	0.33	0.00978924	0.0365914
ILF2	0.52	7.40541e-12	1.75432e-09	0.03	0.805038	0.67434	0.37	0.000968348	0.00940431
LMO4	0.52	8.78506e-12	1.78767e-09	0.08	0.610331	0.611052	0.42	0.00011436	0.00260303
CSRP2	0.52	8.24289e-09	3.52749e-07	0.28	0.0555192	0.213244	0.22	0.0824405	0.138253
S100B	0.51	2.01089e-06	2.86413e-05	0.06	0.73328	0.652762	0.1	0.411724	0.357585
GPM6B	0.51	9.83939e-08	2.47219e-06	0.07	0.648704	0.626094	0.22	0.0533273	0.104975
NMU	0.51	2.47335e-07	5.0636e-06	0.28	0.0839487	0.264001	0.16	0.20068	0.239099
USP1	0.51	8.61528e-12	1.78767e-09	0.28	0.0626163	0.227223	0.31	0.00502405	0.0241001
CDCA3	0.51	2.71426e-11	4.39123e-09	0.3	0.0321149	0.165424	0.3	0.0153624	0.0486866
TPX2	0.51	7.88444e-14	5.81094e-11	0.41	0.00583295	0.0737404	0.29	0.020728	0.0587567
TTLL4	0.5	9.72936e-09	3.96456e-07	0.41	0.0178026	0.125117	0.3	0.00550172	0.0253819
CEP55	0.5	4.6601e-13	2.20793e-10	0.45	0.00285256	0.0520531	0.27	0.0307099	0.0743574
VGLL1	0.5	1.74173e-07	3.78789e-06	0.49	0.0203831	0.132924	0.24	0.054826	0.106976
PRKD3	0.5	3.9576e-11	5.9662e-09	0.37	0.00373642	0.0599007	0.42	5.23934e-05	0.0016745
GMNN	0.5	3.13186e-12	1.0387e-09	0.38	0.00905214	0.0890069	0.42	0.000154167	0.00307174
EN1	0.49	2.00098e-06	2.8605e-05	0.24	0.223235	0.405617	0.42	0.0021423	0.0144454
KIF18B	0.49	2.97723e-13	1.7953e-10	0.33	0.0163356	0.121546	0.34	0.00543743	0.0252147
PROM1	0.49	1.43656e-08	5.47637e-07	0.36	0.068789	0.238569	0.39	0.00240937	0.0154786
E2F3	0.49	4.40697e-13	2.20793e-10	0.4	0.000924869	0.0318812	0.46	4.63805e-05	0.00156285
DSC2	0.49	2.18061e-09	1.23373e-07	0.34	0.0574461	0.21725	0.55	1.06904e-05	0.000662036
NASP	0.48	1.95816e-12	7.21597e-10	0.1	0.337546	0.48327	0.38	0.000976379	0.00942648
FOXM1	0.48	6.92946e-10	5.10711e-08	0.21	0.151609	0.345253	0.31	0.0129179	0.0433586
CCNA2	0.48	1.57724e-15	3.48735e-12	0.37	0.00455278	0.0655114	0.26	0.0224951	0.0616802
CDC45	0.48	7.90741e-07	1.32118e-05	0.38	0.0077274	0.0821521	0.29	0.00973099	0.0364331
SKA1	0.48	9.48226e-13	3.93106e-10	0.48	0.000767204	0.0286469	0.3	0.017695	0.0531627
CENPE	0.48	4.48884e-09	2.12679e-07	0.58	1.36913e-05	0.00576954	0.28	0.0214064	0.0598651
TTYH1	0.47	1.4903e-05	0.000146017	-0.02	0.919291	0.701491	0.16	0.21007	0.245666
WWTR1	0.47	6.49345e-09	2.89073e-07	0.01	0.96707	0.712481	0.22	0.0453139	0.0948794
CKS1B	0.47	1.79214e-10	1.94877e-08	0.06	0.649417	0.626352	0.32	0.00550685	0.0253885
FOXC1	0.47	1.24466e-07	2.92764e-06	0	0.996983	0.718174	0.4	0.0019688	0.0138522
PHGDH	0.47	1.01992e-09	6.90333e-08	0.19	0.226473	0.40768	0.46	8.72859e-05	0.0022901
BCL11A	0.47	1.14059e-08	4.53036e-07	0.51	0.00305935	0.0543644	0.45	0.000100748	0.00242149
SOX10	0.46	2.465e-06	3.3233e-05	0.05	0.803445	0.674256	0.31	0.0140903	0.0459911
HMGB2	0.46	1.71804e-09	1.05518e-07	0.18	0.0931927	0.274887	0.31	0.00485585	0.0236392
GMPS	0.46	1.54487e-09	9.57696e-08	0.32	0.0224213	0.138308	0.32	0.00716014	0.0301772
FEN1	0.46	2.83947e-11	4.48442e-09	0.42	0.00116739	0.036376	0.29	0.00861787	0.0338125
ART3	0.46	3.90261e-07	7.21072e-06	0.52	0.00904784	0.0890069	0.23	0.0793695	0.135176
UBE2E3	0.46	3.38228e-13	1.86959e-10	0.43	0.000139723	0.01392	0.36	4.73573e-05	0.00158798
CCNE1	0.46	1.97961e-10	2.05172e-08	0.49	0.00179245	0.0426471	0.44	0.000514756	0.00627384
LAMP3	0.46	2.00268e-08	6.95499e-07	0.59	3.5973e-05	0.00864799	0.46	4.21878e-05	0.00148718
RNF144A	0.45	1.81192e-08	6.42556e-07	0.01	0.951232	0.708975	0.12	0.266535	0.281655
EPHB3	0.45	1.52867e-06	2.32034e-05	-0.05	0.732195	0.652321	0.29	0.0140172	0.0458176
ITGA6	0.45	1.47498e-07	3.3278e-06	-0.09	0.563611	0.59306	0.35	0.00527623	0.0247096
CDKN2A	0.45	5.369e-08	1.50904e-06	0.02	0.915114	0.700887	0.35	0.00616205	0.0271496
MCM3	0.45	7.33515e-11	9.731e-09	0.21	0.130969	0.322661	0.29	0.00878683	0.0340671
PRC1	0.45	9.33514e-10	6.45012e-08	0.31	0.050333	0.204227	0.26	0.0423343	0.0907413
CCNB2	0.45	3.66449e-10	3.24094e-08	0.37	0.0177188	0.124954	0.21	0.0733826	0.128644
SLC43A3	0.45	1.62567e-10	1.82768e-08	0.36	0.0149407	0.115776	0.27	0.025377	0.0666318
CTSV	0.45	2.88457e-09	1.47182e-07	0.38	0.051881	0.206836	0.27	0.0177894	0.0533761
KIF20A	0.45	8.57201e-12	1.78767e-09	0.42	0.00265333	0.0501718	0.24	0.0581758	0.111207
ASPM	0.45	1.11808e-09	7.27093e-08	0.39	0.00706728	0.0787992	0.3	0.0186856	0.0550794
LBR	0.45	2.90832e-10	2.83695e-08	0.3	0.0316869	0.163905	0.4	0.00037573	0.00531133
GCNT2	0.45	3.86644e-08	1.15525e-06	0.45	0.00433195	0.0643381	0.29	0.00115574	0.0105366
CHEK1	0.45	2.5823e-10	2.55653e-08	0.36	0.0119738	0.102158	0.4	0.000767134	0.00820109
HJURP	0.45	7.47434e-10	5.38893e-08	0.43	0.000490252	0.0257215	0.34	0.00534339	0.0249359
ITM2C	0.45	2.52346e-07	5.11879e-06	0.48	0.00221018	0.0461465	0.36	0.00214728	0.0144454
MCM10	0.45	4.27089e-08	1.24799e-06	0.46	0.001497	0.03943	0.44	0.000499767	0.00617636
EZH2	0.45	2.30218e-08	7.71245e-07	0.45	0.00358361	0.0590744	0.49	6.57874e-05	0.00193258
PDE9A	0.44	3.86798e-05	0.00031597	0.08	0.670754	0.633488	0.2	0.0861077	0.141572
KIAA0020	0.44	3.01459e-08	9.65997e-07	0.02	0.874168	0.690339	0.29	0.0100592	0.0372256
GSTP1	0.44	3.42653e-08	1.0426e-06	0.23	0.191503	0.382464	0.22	0.0346832	0.0802396
TYMS	0.44	1.07816e-07	2.61005e-06	0.14	0.35454	0.492384	0.31	0.00583952	0.0263704
RRAGD	0.44	4.14047e-08	1.21523e-06	0.14	0.338002	0.48349	0.35	0.00306024	0.0177872
MSH2	0.44	2.61457e-11	4.33569e-09	0.25	0.0755888	0.250673	0.28	0.0143664	0.0466265
EHF	0.44	1.08454e-07	2.61597e-06	0.35	0.0140187	0.111728	0.19	0.155705	0.205518
RAD51AP1	0.44	2.64249e-08	8.6772e-07	0.33	0.0373626	0.176244	0.25	0.0472039	0.0972083
CENPN	0.44	2.26184e-08	7.63952e-07	0.33	0.0189923	0.128259	0.27	0.016408	0.0504424
KIF18A	0.44	2.72933e-08	8.8745e-07	0.38	0.013223	0.108549	0.26	0.0298345	0.0730334
DONSON	0.44	6.69339e-10	4.98855e-08	0.38	0.00394871	0.0618457	0.29	0.0119915	0.0415265
ODC1	0.44	1.10607e-09	7.26403e-08	0.49	0.00647748	0.0766861	0.23	0.0463529	0.0961741
NDC80	0.44	1.67407e-07	3.67693e-06	0.42	0.00537997	0.0716172	0.35	0.00300543	0.0176507
PADI2	0.44	1.31247e-08	5.06149e-07	0.44	0.0114327	0.0991894	0.34	0.00716926	0.0301892
HRASLS	0.44	5.49016e-08	1.52372e-06	0.39	0.0368154	0.174877	0.41	0.000850924	0.00871725
PRKX	0.44	2.48126e-09	1.32227e-07	0.41	0.00520316	0.0705645	0.54	5.79446e-06	0.000457831
PLCH1	0.44	2.05573e-08	7.06523e-07	0.57	0.000368857	0.0220552	0.45	2.51629e-05	0.00111594
CYB5R2	0.43	1.72621e-08	6.25693e-07	-0.06	0.739648	0.655398	0.15	0.251933	0.272939
PTPLA	0.43	2.89698e-07	5.68521e-06	-0.12	0.558169	0.59107	0.22	0.104682	0.160122
MIA	0.43	4.28458e-05	0.000344905	-0.03	0.874538	0.690435	0.18	0.166117	0.213319
MFGE8	0.43	1.71353e-05	0.000163305	0.08	0.670198	0.633301	0.25	0.0602677	0.113485
PLK1	0.43	4.49722e-12	1.38594e-09	0.35	0.0110809	0.0976693	0.22	0.0222562	0.0613043
PLK4	0.43	3.93068e-09	1.90312e-07	0.38	0.00759261	0.0810498	0.23	0.0271957	0.0689069
SKP2	0.43	1.83449e-08	6.43832e-07	0.28	0.0242999	0.144516	0.34	0.00260475	0.0162991
SERPINE2	0.43	2.69599e-06	3.57657e-05	0.38	0.0322096	0.165623	0.24	0.0334454	0.0784523
COCH	0.43	2.16696e-06	3.04528e-05	0.31	0.0422136	0.186039	0.34	0.0119321	0.0414669
KLHL7	0.43	3.27086e-08	1.01031e-06	0.19	0.117332	0.305769	0.48	0.000355018	0.00518133
CDK1	0.43	8.30749e-10	5.86219e-08	0.43	0.00239979	0.0484858	0.25	0.0426086	0.0910736
HELLS	0.43	3.80425e-06	4.81389e-05	0.33	0.0113855	0.0988761	0.37	0.00176283	0.012974
TOP2A	0.43	9.16814e-09	3.83372e-07	0.39	0.01705	0.122769	0.32	0.0109925	0.0393353
PFKP	0.43	4.34461e-08	1.26396e-06	0.42	0.00638587	0.0765828	0.3	0.009073	0.0348189
MKI67	0.43	2.22778e-12	7.77744e-10	0.46	0.000572141	0.0258024	0.29	0.0147475	0.0474378
ACTR3B	0.43	1.71751e-06	2.53729e-05	0.28	0.0894128	0.270052	0.5	8.52911e-05	0.00225955
CDKN2C	0.42	1.45318e-08	5.48992e-07	-0.04	0.766754	0.664527	0.12	0.272227	0.284825
CX3CL1	0.42	2.10491e-07	4.46075e-06	0.07	0.660361	0.630278	0.17	0.152379	0.203113
BBOX1	0.42	6.56806e-06	7.39673e-05	0.12	0.412709	0.525305	0.2	0.124577	0.178928
CDK2AP1	0.42	1.19156e-08	4.67677e-07	0.02	0.879809	0.692318	0.33	0.00166817	0.0127599
CKS2	0.42	3.21082e-08	1.00088e-06	0.16	0.288369	0.45023	0.29	0.0146386	0.0473308
FAM171A1	0.42	1.74048e-07	3.78789e-06	0.09	0.613983	0.612559	0.37	0.00193778	0.0137607
CDH3	0.42	1.07131e-06	1.7082e-05	0.13	0.437307	0.53805	0.41	0.000686736	0.00766366
LDHB	0.42	1.01152e-07	2.51294e-06	0.17	0.1993	0.388479	0.39	0.000931431	0.00923173
MAD2L1	0.42	9.18965e-09	3.83372e-07	0.38	0.0143206	0.113054	0.22	0.0498244	0.100262
DHTKD1	0.42	2.26889e-08	7.63952e-07	0.27	0.105082	0.291601	0.34	0.0028443	0.017118
RFC4	0.42	1.01532e-08	4.10655e-07	0.33	0.013038	0.107831	0.31	0.0075518	0.0312154
GGH	0.42	7.73101e-09	3.32992e-07	0.34	0.0525803	0.208301	0.31	0.00318541	0.0182886
GINS1	0.42	2.53514e-09	1.33442e-07	0.4	0.00966013	0.0915743	0.29	0.013835	0.0454165
AURKB	0.42	2.85622e-09	1.46866e-07	0.39	0.00233088	0.0475274	0.39	0.00150051	0.0121205
NCAPH	0.42	1.68175e-06	2.49559e-05	0.5	0.000616554	0.0262315	0.31	0.00776729	0.0316767
MYBL2	0.42	5.45869e-08	1.52372e-06	0.5	4.10695e-05	0.00874739	0.37	0.0014878	0.0120862
KPNA2	0.42	2.02333e-09	1.15699e-07	0.53	0.000621297	0.0263051	0.36	0.00188754	0.0135015
SOX11	0.42	3.11931e-05	0.000264927	0.53	0.0164996	0.121982	0.42	0.00276112	0.0168412
PPP1R1A	0.41	9.32941e-05	0.000644616	-0.08	0.673422	0.634586	0.01	0.899939	0.532788
CRYAB	0.41	2.58295e-05	0.00022753	-0.17	0.348907	0.489867	0.13	0.30123	0.301232
FZD7	0.41	1.52762e-06	2.32034e-05	-0.02	0.864759	0.688729	0.24	0.0369806	0.083758
SERBP1	0.41	5.07231e-11	7.31418e-09	0.06	0.579324	0.598772	0.28	0.0031882	0.0182886
C1orf112	0.41	7.33564e-09	3.18028e-07	0.11	0.337886	0.48349	0.25	0.033236	0.0781611
SIX3	0.41	1.92925e-05	0.000180286	0.25	0.162977	0.356258	0.17	0.177625	0.221638
PTPRK	0.41	3.96382e-09	1.90525e-07	0.2	0.11859	0.307236	0.32	0.00671327	0.0288781
DEPDC1	0.41	4.59672e-12	1.38594e-09	0.34	0.0347098	0.171216	0.2	0.0761066	0.131479
CHI3L2	0.41	8.04515e-06	8.73396e-05	0.07	0.703988	0.642022	0.49	0.00022564	0.00383924
TRMT11	0.41	4.94005e-08	1.40034e-06	0.26	0.0658064	0.232475	0.37	0.00141683	0.0118064
NRTN	0.41	0.000103217	0.000702203	0.36	0.0386382	0.178654	0.29	0.0194212	0.0565628
KIF15	0.41	8.00138e-12	1.78767e-09	0.28	0.124783	0.314084	0.38	0.00279874	0.0169605
TNFRSF21	0.41	1.85568e-06	2.6817e-05	0.27	0.0648472	0.231094	0.39	0.00130388	0.0112176
PAK1IP1	0.41	4.0805e-07	7.49764e-06	0.3	0.0292115	0.157146	0.39	0.000639317	0.00737363
SMC4	0.41	3.44559e-10	3.15146e-08	0.44	0.00119393	0.0366061	0.35	0.00262713	0.0163112
RRM2	0.41	2.41466e-08	8.0486e-07	0.49	0.000663903	0.0267053	0.31	0.0107606	0.038979
DLGAP5	0.41	1.37579e-07	3.17973e-06	0.47	0.000888486	0.0310774	0.34	0.00595445	0.0265959
IL12RB2	0.41	3.79825e-06	4.81389e-05	0.62	3.53006e-06	0.00210755	0.21	0.0838463	0.13942
GBP1	0.41	1.6958e-05	0.000162316	0.5	0.000210393	0.0163558	0.56	2.39457e-07	6.50712e-05
SCRG1	0.4	5.90539e-05	0.00044247	-0.1	0.491889	0.562553	0.26	0.0582612	0.11134
CBR3	0.4	6.60966e-07	1.12706e-05	0.16	0.208115	0.394031	0.08	0.486614	0.390406
FABP5	0.4	2.54232e-07	5.14131e-06	0.05	0.710283	0.643489	0.23	0.0545036	0.106589
PBK	0.4	4.71176e-08	1.34714e-06	0.11	0.470789	0.552988	0.21	0.087985	0.143431
TRIM2	0.4	1.21262e-07	2.87266e-06	0.08	0.659549	0.629898	0.26	0.0170286	0.0518411
TUBB	0.4	3.44371e-11	5.31222e-09	0.21	0.0450174	0.193856	0.28	0.00552757	0.0254136
RACGAP1	0.4	2.14218e-08	7.28685e-07	0.32	0.01929	0.129323	0.19	0.106753	0.162314
KIF11	0.4	4.89595e-10	3.91271e-08	0.34	0.0128019	0.106375	0.24	0.039091	0.0864307
IMPA2	0.4	1.44022e-07	3.28869e-06	0.29	0.0903873	0.270962	0.32	0.0095117	0.035866
CTPS1	0.4	8.8875e-08	2.25007e-06	0.3	0.0813734	0.260909	0.33	0.00430505	0.0218884
GTSE1	0.4	5.01656e-10	3.96136e-08	0.37	0.0012266	0.036827	0.28	0.0154789	0.0489432
LPIN1	0.4	9.09817e-08	2.29465e-06	0.35	0.0324253	0.166287	0.32	0.0026763	0.0164704
FBXO5	0.4	1.44475e-06	2.22865e-05	0.46	0.000743063	0.0283435	0.21	0.0365787	0.0830941
KIF2C	0.4	2.05487e-10	2.09695e-08	0.41	0.0101428	0.0934974	0.31	0.0125525	0.0426271
BTG3	0.4	3.00339e-10	2.88723e-08	0.4	0.00316075	0.055486	0.33	0.00164776	0.0127286
PDSS1	0.4	1.91371e-09	1.13964e-07	0.43	0.00379662	0.0604279	0.33	0.00235185	0.0152023
PDK1	0.4	3.21185e-05	0.000271743	0.67	2.3052e-05	0.00755545	0.27	0.0109617	0.0393069
S100A1	0.39	3.81612e-05	0.00031289	-0.41	0.0479431	0.199348	0.08	0.52393	0.404937
KANK1	0.39	2.12184e-07	4.46808e-06	-0.26	0.0921096	0.272888	-0.01	0.923141	0.539796
PSIP1	0.39	1.03796e-07	2.55944e-06	0.07	0.605721	0.610082	0.15	0.217952	0.25032
MRPL9	0.39	1.12796e-07	2.70105e-06	-0.01	0.91826	0.701189	0.24	0.0268104	0.0684858
KLK5	0.39	8.11675e-05	0.000580166	-0.13	0.554045	0.58891	0.36	0.00693565	0.0294659
CYP39A1	0.39	2.17133e-05	0.000200224	-0.03	0.856554	0.686412	0.28	0.0236917	0.0636908
NUSAP1	0.39	3.66214e-07	6.90097e-06	0.17	0.206178	0.392928	0.2	0.0867855	0.142141
KHDRBS3	0.39	3.81011e-06	4.81389e-05	0.08	0.633189	0.620277	0.3	0.0246198	0.0652669
MPP6	0.39	1.56464e-05	0.000151732	0.09	0.553183	0.588383	0.33	0.00476267	0.0233681
PERP	0.39	8.40177e-07	1.39325e-05	0.39	0.0312213	0.162428	0.09	0.434521	0.368267
SOSTDC1	0.39	0.000198318	0.00118298	0.27	0.184936	0.376446	0.21	0.128908	0.182931
NEK2	0.39	2.4918e-09	1.32227e-07	0.28	0.0447715	0.193081	0.2	0.107524	0.162897
JRKL	0.39	4.96396e-08	1.40113e-06	0.2	0.109075	0.296727	0.32	0.00342688	0.0191516
EFS	0.39	3.29409e-08	1.01158e-06	0.21	0.153391	0.346812	0.35	0.000990169	0.00950622
AURKA	0.39	3.70762e-09	1.81392e-07	0.41	0.0117073	0.100585	0.16	0.175716	0.220375
KRT16	0.39	0.000163285	0.00102082	0.38	0.0500564	0.203536	0.21	0.0947308	0.150597
NCAPG	0.39	1.06564e-09	7.13995e-08	0.29	0.0209338	0.134435	0.31	0.0094146	0.0356367
NUP153	0.39	8.19132e-08	2.09784e-06	0.21	0.0809717	0.260036	0.46	3.39246e-05	0.0013101
ASS1	0.39	9.9832e-08	2.49333e-06	0.4	0.00662691	0.077544	0.32	0.00118536	0.0106373
E2F8	0.39	6.51121e-10	4.90792e-08	0.56	8.27391e-05	0.0119693	0.27	0.0307864	0.0744603
PSAT1	0.39	2.02184e-07	4.31226e-06	0.59	0.000421429	0.0240607	0.26	0.0227279	0.0621449
FABP7	0.39	0.000171435	0.00105194	0.53	0.0178439	0.125125	0.32	0.0185146	0.0547399
CASP8AP2	0.39	3.33208e-09	1.6744e-07	0.39	0.00254813	0.0500435	0.47	5.77244e-06	0.000457831
FANCG	0.38	2.60557e-08	8.59854e-07	0.05	0.648412	0.626017	0.1	0.38049	0.343042
TM4SF1	0.38	5.8068e-06	6.73625e-05	0.14	0.356873	0.494111	0.13	0.241797	0.265939
MCUR1	0.38	6.61046e-08	1.76807e-06	-0.06	0.607698	0.610279	0.39	0.000624023	0.00727043
CCHCR1	0.38	7.51057e-08	1.96136e-06	0.04	0.828444	0.680206	0.29	0.0120163	0.0415715
PFN2	0.38	2.56843e-07	5.17833e-06	0.21	0.229398	0.409695	0.14	0.227011	0.256531
RASGRP3	0.38	4.24518e-05	0.000342565	0.24	0.120145	0.308864	0.11	0.29111	0.295393
SLC6A14	0.38	2.80652e-05	0.000243984	0.21	0.236097	0.414713	0.17	0.204563	0.241962
DUSP2	0.38	1.79485e-05	0.000170078	0.24	0.205627	0.392681	0.26	0.0108362	0.0390985
TFDP1	0.38	6.14153e-08	1.68845e-06	0.27	0.0462439	0.195899	0.27	0.0248287	0.0656182
HSPA14	0.38	2.66575e-07	5.30999e-06	0.22	0.189236	0.380413	0.33	0.00363896	0.0198684
PLCB4	0.38	2.24857e-06	3.13561e-05	0.29	0.0256691	0.148566	0.27	0.0208999	0.0590238
CBS	0.38	9.25699e-07	1.51612e-05	0.3	0.0934904	0.275338	0.31	0.0207709	0.0588336
KIF4A	0.38	7.86245e-11	1.00379e-08	0.44	0.00827764	0.0840063	0.24	0.0555149	0.107891
DBF4	0.38	1.45667e-08	5.48992e-07	0.37	0.0119613	0.102158	0.31	0.00356551	0.0196075
BIRC5	0.38	1.63196e-07	3.60834e-06	0.44	0.00167031	0.0413867	0.24	0.0482599	0.0984684
CENPI	0.38	2.61493e-07	5.22445e-06	0.52	0.00021128	0.0163558	0.17	0.121472	0.176128
CDT1	0.38	2.55124e-06	3.41183e-05	0.42	0.00553652	0.0725532	0.32	0.0086455	0.0338629
SMCO4	0.38	1.87953e-08	6.56167e-07	0.44	0.00163529	0.0413867	0.34	0.00116253	0.0105565
KIF14	0.38	6.16805e-08	1.68845e-06	0.48	0.000214395	0.0163558	0.34	0.00457022	0.0226993
CCNE2	0.38	1.44277e-07	3.28869e-06	0.48	0.00131596	0.0376878	0.37	0.00400523	0.0208893
STMN1	0.38	8.77943e-08	2.23123e-06	0.51	0.0013128	0.0376878	0.38	0.00167062	0.0127599
NDRG2	0.37	4.50011e-06	5.56899e-05	-0.21	0.258497	0.431409	0.14	0.255452	0.274931
ID4	0.37	3.32333e-05	0.000279747	-0.06	0.681293	0.636984	0.19	0.145983	0.197888
ARHGEF9	0.37	1.08338e-05	0.000110898	0	0.985522	0.716035	0.2	0.0789664	0.134661
ZWILCH	0.37	1.08718e-09	7.21138e-08	0.19	0.143606	0.337118	0.05	0.628982	0.446427
UBA2	0.37	1.0052e-09	6.87381e-08	0.06	0.620908	0.615008	0.21	0.042382	0.0907909
IQCG	0.37	5.14071e-07	8.97342e-06	0.02	0.905713	0.699121	0.25	0.0513218	0.102317
TOPBP1	0.37	5.37898e-09	2.46065e-07	0.11	0.328053	0.477678	0.19	0.0578946	0.110848
SEPHS1	0.37	6.29001e-08	1.70994e-06	0.04	0.772985	0.666194	0.3	0.00809772	0.0324004
TAF11	0.37	3.21938e-09	1.63012e-07	0.17	0.212771	0.397236	0.18	0.043676	0.09235
MID1	0.37	4.63969e-07	8.27305e-06	0.17	0.261087	0.433392	0.21	0.0576018	0.110479
ABT1	0.37	1.59323e-07	3.53447e-06	0.19	0.119734	0.308352	0.2	0.0306191	0.0742165
UBE2C	0.37	2.3602e-07	4.86195e-06	0.29	0.0279959	0.15523	0.17	0.181889	0.224944
H2AFZ	0.37	1.46723e-07	3.32234e-06	0.3	0.0133692	0.109142	0.18	0.0662899	0.120295
RPL39L	0.37	9.47754e-06	9.93944e-05	0.12	0.482042	0.558789	0.38	0.000715319	0.00782982
CDC25A	0.37	3.34275e-05	0.000281025	0.23	0.107659	0.294931	0.29	0.00683081	0.0291466
CRABP1	0.37	4.60328e-05	0.000366117	0.05	0.794103	0.671746	0.48	0.000499663	0.00617636
COL9A3	0.37	0.000687027	0.00314502	0.29	0.123824	0.312988	0.27	0.0448551	0.0942254
KIF23	0.37	1.61863e-06	2.42361e-05	0.34	0.0383487	0.177957	0.23	0.0608944	0.11415
NXN	0.37	7.88951e-06	8.66397e-05	0.23	0.124211	0.313607	0.42	9.78888e-05	0.00240722
ERCC6L	0.37	4.28905e-06	5.33768e-05	0.48	0.00134986	0.0382938	0.19	0.0822336	0.137973
MLXIP	0.37	4.53488e-07	8.12985e-06	0.33	0.00792464	0.0827266	0.35	7.67982e-05	0.00212013
CLIC4	0.37	2.88167e-08	9.32415e-07	0.34	0.00515811	0.070472	0.39	0.000348228	0.00510391
SYNCRIP	0.37	4.11365e-09	1.96305e-07	0.3	0.0087557	0.0871574	0.44	6.08101e-06	0.000469674
RNF138	0.37	1.79246e-09	1.08087e-07	0.35	0.00535518	0.0716017	0.41	8.76647e-05	0.00229129
HDAC2	0.37	1.36353e-06	2.11815e-05	0.39	0.00621897	0.0756807	0.47	3.47868e-05	0.00132847
CXCL10	0.37	4.22923e-05	0.00034211	0.57	0.000241168	0.017638	0.48	2.86879e-05	0.00121234
FAM107A	0.36	7.77988e-05	0.0005591	-0.13	0.388348	0.511788	0.11	0.320474	0.312563
SYNM	0.36	0.000231523	0.0013389	-0.13	0.493259	0.562885	0.23	0.0711865	0.126161
TUBB6	0.36	1.82936e-06	2.67299e-05	0.02	0.87551	0.690593	0.16	0.157267	0.206548
MTAP	0.36	1.50642e-08	5.59338e-07	-0.01	0.955699	0.709994	0.2	0.0579072	0.110848
CCNB1IP1	0.36	1.39107e-07	3.20388e-06	0.11	0.433817	0.536252	0.09	0.378046	0.34189
TSPAN6	0.36	4.47321e-08	1.28447e-06	0.15	0.316791	0.469708	0.09	0.411174	0.357458
NES	0.36	0.00016796	0.00103541	-0.13	0.404789	0.521571	0.39	0.00216689	0.0144964
VLDLR	0.36	1.88048e-06	2.71162e-05	0.1	0.503807	0.566177	0.22	0.0728279	0.128036
SLC12A8	0.36	3.90265e-10	3.33003e-08	0.19	0.206408	0.392953	0.13	0.211133	0.24625
CALU	0.36	3.75645e-07	7.03355e-06	0.12	0.398633	0.51771	0.23	0.0303996	0.0738401
NUP155	0.36	2.25039e-07	4.70886e-06	0.18	0.175034	0.368183	0.18	0.0994222	0.155078
FSCN1	0.36	3.24437e-05	0.000273796	0.11	0.463038	0.549108	0.25	0.0401992	0.0878913
PAX6	0.36	0.00066483	0.00307954	0.12	0.489086	0.560856	0.27	0.0506034	0.10134
MCM7	0.36	1.34446e-06	2.09342e-05	0.2	0.149314	0.342999	0.27	0.0126676	0.0428109
NT5DC2	0.36	6.13588e-06	7.01725e-05	0.25	0.106161	0.293452	0.25	0.033545	0.0785831
HMMR	0.36	4.84808e-09	2.24881e-07	0.31	0.0452923	0.194286	0.22	0.0769309	0.132272
ETV6	0.36	1.41262e-07	3.24224e-06	0.14	0.294223	0.455034	0.39	0.000273114	0.00441739
SPDL1	0.36	2.38884e-06	3.2537e-05	0.25	0.0728656	0.246097	0.28	0.00908712	0.0348189
PCNA	0.36	2.70555e-07	5.35725e-06	0.29	0.0491699	0.201917	0.25	0.0197048	0.0570082
PRDX4	0.36	7.21216e-09	3.14731e-07	0.38	0.00552483	0.0725532	0.19	0.0631168	0.116486
MCM4	0.36	3.07952e-07	5.93804e-06	0.38	0.00995929	0.0929684	0.22	0.0634844	0.116933
TMEM123	0.36	1.15966e-07	2.75705e-06	0.41	0.00065578	0.0266743	0.27	0.0085953	0.0337432
PDIA6	0.36	1.33093e-07	3.10854e-06	0.41	0.000507299	0.0257215	0.3	0.00147158	0.0120139
ZNF711	0.36	3.03321e-05	0.00025894	0.52	0.00026887	0.0190348	0.24	0.0325114	0.077162
CORO1C	0.36	1.71387e-07	3.75192e-06	0.4	0.000541877	0.0257379	0.37	0.000820858	0.00852356
TLE1	0.36	6.98883e-09	3.07005e-07	0.36	0.00424926	0.0637348	0.42	2.97411e-05	0.00123663
CXCL13	0.36	3.31562e-05	0.000279452	0.48	0.00411658	0.0628503	0.49	3.15379e-05	0.00126042
PCDHB3	0.35	0.000343286	0.00181716	-0.14	0.389952	0.512833	0.1	0.330563	0.317893
POLR1E	0.35	2.2578e-06	3.13696e-05	-0.15	0.25894	0.431458	0.24	0.0363068	0.0827501
FAF1	0.35	7.7059e-07	1.29731e-05	-0.04	0.782223	0.668711	0.21	0.0518086	0.103018
CSN3	0.35	0.00735703	0.0197731	-0.19	0.194117	0.384646	0.38	0.0257933	0.0673074
BTBD3	0.35	2.22982e-05	0.000204009	-0.03	0.859665	0.687222	0.25	0.040568	0.0884166
MDC1	0.35	2.87119e-06	3.74165e-05	0.16	0.165857	0.359007	0.09	0.379806	0.342849
ATP5G3	0.35	1.52564e-08	5.62208e-07	0.12	0.168742	0.361566	0.14	0.089321	0.14464
CEBPG	0.35	5.4894e-08	1.52372e-06	0.02	0.85464	0.685926	0.24	0.0389211	0.0862491
PAPSS1	0.35	4.76083e-06	5.83718e-05	0.08	0.48044	0.557809	0.21	0.0455712	0.095193
UGP2	0.35	1.05165e-07	2.57142e-06	0.1	0.412742	0.525305	0.2	0.030835	0.0745127
RIPK4	0.35	8.04222e-08	2.06764e-06	0.28	0.069311	0.239782	0.02	0.871045	0.525016
GPRC5B	0.35	4.19727e-06	5.27292e-05	0.03	0.834145	0.682021	0.27	0.0134987	0.0446109
CHST3	0.35	4.71618e-06	5.80389e-05	0.06	0.697642	0.640711	0.27	0.00780242	0.0317174
FBXO11	0.35	2.57714e-07	5.18014e-06	0.13	0.183438	0.375422	0.21	0.0219919	0.0609079
TFDP2	0.35	1.76089e-08	6.31709e-07	0.24	0.0850604	0.26463	0.15	0.158788	0.207829
CBR1	0.35	2.6727e-06	3.55277e-05	0.21	0.0917183	0.272459	0.19	0.0472903	0.0973278
SNRPA1	0.35	3.6886e-07	6.93115e-06	0.28	0.0704658	0.241886	0.13	0.172284	0.21802
SMC2	0.35	3.40309e-07	6.44947e-06	0.19	0.146586	0.340204	0.23	0.0234653	0.0632803
MDK	0.35	3.11769e-05	0.000264927	0.18	0.187489	0.378742	0.26	0.0325678	0.0771974
ATAD2	0.35	5.30483e-06	6.30602e-05	0.24	0.14487	0.338334	0.24	0.0482425	0.0984624
CMC2	0.35	2.50339e-07	5.09364e-06	0.26	0.0303792	0.159738	0.23	0.0241984	0.0645982
DESI2	0.35	1.24262e-07	2.92764e-06	0.27	0.0311583	0.16231	0.23	0.0233804	0.0632001
IFRD1	0.35	3.53838e-06	4.52225e-05	0.17	0.209217	0.394698	0.36	0.00202639	0.014016
DBI	0.35	4.75032e-06	5.83509e-05	0.42	0.000554193	0.0257379	0.11	0.271458	0.284482
YEATS2	0.35	3.44888e-08	1.04461e-06	0.32	0.00410646	0.0628503	0.25	0.0125757	0.0426471
PTTG1	0.35	2.32195e-07	4.81305e-06	0.32	0.0175885	0.124392	0.26	0.0365145	0.0830032
FAM64A	0.35	1.29272e-09	8.08941e-08	0.31	0.0471033	0.197647	0.28	0.0217282	0.0604696
LAPTM4B	0.35	4.49989e-07	8.08898e-06	0.4	0.00627148	0.0760223	0.2	0.0565525	0.109136
NDUFAF4	0.35	3.01187e-07	5.84884e-06	0.31	0.0260044	0.148985	0.35	0.000728706	0.00792524
KCNN4	0.35	3.76103e-06	4.78837e-05	0.33	0.0552421	0.212646	0.33	0.00422688	0.0216027
KLF11	0.35	6.8825e-09	3.0435e-07	0.31	0.0211565	0.134898	0.36	0.000229688	0.00389847
KNTC1	0.35	7.69404e-08	1.99358e-06	0.39	0.00565786	0.0729608	0.32	0.00432609	0.0219628
PELI1	0.35	3.01563e-07	5.84884e-06	0.32	0.0158756	0.119464	0.4	5.18829e-05	0.00166656
UBE2S	0.35	3.09315e-06	4.00728e-05	0.44	0.000275077	0.0193197	0.28	0.0206505	0.0586579
IGK	0.35	0.000111365	0.000745407	0.58	0.000646018	0.0265975	0.35	0.0087645	0.0340671
TMEM14B	0.34	3.84395e-07	7.14212e-06	0	0.969029	0.712481	0.24	0.0195312	0.0566832
C6orf106	0.34	4.63083e-09	2.1785e-07	0.09	0.42928	0.533926	0.17	0.0665332	0.120514
MYC	0.34	1.91253e-05	0.000179435	0.05	0.741422	0.656039	0.22	0.0596359	0.112931
ATP11A	0.34	1.03909e-05	0.000107358	0.13	0.410352	0.524614	0.16	0.0637361	0.117177
DDX18	0.34	3.71912e-09	1.81392e-07	0.24	0.0354313	0.171901	0.06	0.474124	0.385151
LSM2	0.34	5.65485e-08	1.56289e-06	0.07	0.60872	0.610682	0.26	0.0114361	0.0403345
NUP93	0.34	0.000306254	0.00165291	0.24	0.0530844	0.209056	0.22	0.034833	0.0804056
MPZL2	0.34	1.14384e-05	0.00011619	0.2	0.177145	0.370376	0.27	0.0102093	0.037509
MSH6	0.34	5.3431e-07	9.27786e-06	0.18	0.139944	0.33282	0.31	0.00176247	0.012974
SMAP1	0.34	8.48651e-09	3.60847e-07	0.33	0.00105975	0.0345384	0.19	0.0588647	0.112035
MYO10	0.34	7.21911e-05	0.000525058	0.18	0.237269	0.415584	0.35	0.00179363	0.0130377
YWHAQ	0.34	3.38351e-09	1.68746e-07	0.28	0.0197949	0.130782	0.25	0.0071598	0.0301772
VEGFA	0.34	9.01668e-05	0.00062627	0.31	0.0611108	0.224025	0.27	0.0233785	0.0632001
GPR19	0.34	6.69358e-05	0.000490418	0.41	0.00697133	0.0787992	0.22	0.0573974	0.11035
WARS	0.34	7.78283e-06	8.57549e-05	0.36	0.00606483	0.0748078	0.28	0.0136784	0.0451395
DDIT4	0.34	2.85193e-05	0.000246318	0.31	0.00777678	0.0822102	0.36	0.00230729	0.0149909
NFIL3	0.34	2.1316e-06	3.00194e-05	0.25	0.0216082	0.136504	0.43	1.97466e-05	0.000998288
RASAL1	0.34	1.02954e-06	1.65353e-05	0.36	0.0751258	0.250026	0.35	0.00379506	0.0202095
NCAPG2	0.34	1.54275e-06	2.3348e-05	0.41	0.0109195	0.0968027	0.4	0.00099743	0.00951672
IGHM	0.34	0.000269541	0.00150878	0.64	0.000289142	0.0198352	0.41	0.00177144	0.0129818
STOML2	0.33	4.27472e-06	5.32984e-05	-0.08	0.536442	0.579846	0.07	0.523501	0.404749
MALL	0.33	0.000177579	0.00108229	0.03	0.834584	0.682021	0.07	0.536028	0.410365
MRPL3	0.33	7.84763e-08	2.02546e-06	0.04	0.776089	0.666452	0.12	0.200902	0.239219
PLS3	0.33	3.59063e-05	0.000297713	0.1	0.468814	0.551987	0.08	0.420902	0.361797
GEMIN4	0.33	2.24196e-05	0.000204837	-0.02	0.851485	0.685591	0.21	0.0437789	0.0925391
TFAP2C	0.33	8.59044e-06	9.2203e-05	0.03	0.885433	0.693659	0.17	0.115895	0.170739
PLAGL1	0.33	2.75567e-05	0.000240826	0.04	0.796349	0.671997	0.19	0.0941975	0.149923
TUBGCP3	0.33	1.9796e-05	0.000184165	0.13	0.327321	0.477436	0.1	0.354634	0.329946
CHCHD3	0.33	9.50132e-07	1.54436e-05	0.11	0.335676	0.481996	0.13	0.231191	0.259167
SMG5	0.33	2.43395e-05	0.000217583	0.06	0.64374	0.624504	0.21	0.0547025	0.106885
SPHK1	0.33	0.00020721	0.0012235	0.09	0.479967	0.557553	0.2	0.0615361	0.114832
CXCL2	0.33	2.21271e-05	0.000203194	0.08	0.603184	0.609272	0.23	0.0772056	0.132612
TSPYL5	0.33	4.1488e-05	0.000336744	0.02	0.917411	0.700983	0.3	0.0170288	0.0518411
ANP32B	0.33	1.46755e-07	3.32234e-06	0.01	0.955637	0.709994	0.33	0.000461502	0.00586391
PLIN2	0.33	6.35205e-06	7.16564e-05	0.18	0.126067	0.315772	0.17	0.0646892	0.118413
LTBP1	0.33	2.86911e-06	3.74165e-05	0.24	0.0666803	0.234253	0.13	0.218932	0.250961
KLF5	0.33	1.76466e-05	0.000167696	0.17	0.30163	0.459041	0.22	0.067363	0.121473
COA7	0.33	5.743e-06	6.68317e-05	0.18	0.180801	0.373994	0.22	0.0288264	0.0715356
VASH2	0.33	2.419e-05	0.000217125	0.02	0.9059	0.699121	0.38	0.00228282	0.0149419
GTPBP8	0.33	1.13376e-08	4.53036e-07	0.32	0.00624809	0.0758464	0.13	0.165065	0.212459
NFYA	0.33	1.33727e-05	0.000133223	0.19	0.186589	0.378402	0.26	0.0139989	0.0458113
YBX1	0.33	2.26966e-07	4.71942e-06	0.16	0.220011	0.402794	0.3	0.00247372	0.015735
BUB1B	0.33	9.34985e-07	1.52756e-05	0.33	0.0285949	0.15589	0.17	0.137768	0.191048
KLK7	0.33	8.15118e-05	0.000581881	0.2	0.212534	0.397045	0.3	0.0188008	0.0553192
ESPL1	0.33	3.62223e-06	4.62051e-05	0.33	0.00687099	0.0786238	0.2	0.0715717	0.126605
NCK1	0.33	1.07751e-05	0.000110638	0.25	0.0340094	0.170002	0.28	0.00848495	0.0334629
ZNF750	0.33	6.13664e-05	0.000456335	0.29	0.10649	0.294032	0.25	0.0435803	0.0923181
RFC3	0.33	6.34844e-08	1.71878e-06	0.34	0.021663	0.136504	0.29	0.00801427	0.0322108
MUC16	0.33	0.0011576	0.00473105	0.43	0.0250614	0.147069	0.2	0.14824	0.199962
ECT2	0.33	1.83383e-06	2.67299e-05	0.44	0.0101417	0.0934974	0.2	0.102123	0.15754
PSMG1	0.33	1.46485e-06	2.2492e-05	0.28	0.033654	0.169601	0.36	0.000819331	0.00852059
LMNB1	0.33	2.77498e-06	3.6377e-05	0.3	0.0274321	0.153753	0.35	0.0022702	0.0148907
MDN1	0.33	6.92016e-07	1.176e-05	0.35	0.0043672	0.0645196	0.31	0.00199355	0.0139305
EXO1	0.33	3.11836e-08	9.84301e-07	0.46	0.000765811	0.0286469	0.26	0.0330158	0.0778831
BUB1	0.33	2.26531e-06	3.13696e-05	0.46	0.00097815	0.0327881	0.26	0.00979944	0.0366096
CEBPB	0.33	3.89302e-07	7.21072e-06	0.36	0.00859577	0.0860494	0.37	0.000143801	0.00296845
STIL	0.33	1.13552e-07	2.70936e-06	0.41	0.00816303	0.0837059	0.33	0.00726327	0.0305183
CDC6	0.33	3.21397e-08	1.00088e-06	0.43	0.00818407	0.0837671	0.32	0.00737139	0.0307059
KCNK5	0.33	5.1191e-05	0.000393917	0.42	0.00988194	0.0924413	0.35	0.00265034	0.0164034
CD24	0.33	6.23248e-06	7.09105e-05	0.44	0.000833899	0.0297539	0.43	9.87786e-05	0.00240722
IDO1	0.33	1.3323e-05	0.000133223	0.61	3.98566e-06	0.00220443	0.53	1.97507e-05	0.000998288
HSPA4L	0.32	5.2093e-06	6.24352e-05	-0.32	0.0325723	0.166587	0.07	0.559598	0.418873
LOC389906	0.32	7.07263e-05	0.000514968	-0.19	0.280514	0.446222	0.06	0.592877	0.433442
EYA2	0.32	0.000623537	0.00292503	-0.21	0.186469	0.378362	0.11	0.333753	0.319575
KIT	0.32	0.000603978	0.00285027	-0.07	0.686192	0.638576	-0.01	0.968399	0.550741
MRAS	0.32	0.000287031	0.00157609	-0.17	0.274891	0.441413	0.2	0.0443004	0.0933259
SLPI	0.32	0.000146406	0.000932413	0.07	0.684989	0.63787	0.02	0.859224	0.521412
VGLL4	0.32	1.25966e-06	1.97528e-05	-0.01	0.944307	0.707465	0.22	0.0286733	0.0713617
CLCN4	0.32	0.000132519	0.000852585	0.16	0.354659	0.492473	0.08	0.398115	0.351595
MDH1	0.32	3.07582e-08	9.76185e-07	0.1	0.41128	0.525246	0.14	0.111005	0.166242
RAB23	0.32	0.000213562	0.00125919	-0.09	0.534073	0.578866	0.33	0.00328168	0.0186279
NAB1	0.32	1.03241e-06	1.65414e-05	0.1	0.449149	0.543645	0.17	0.0755595	0.130963
YPEL1	0.32	6.0101e-05	0.000448434	0.2	0.192319	0.383154	0.1	0.328703	0.316959
IPO5	0.32	1.41409e-06	2.18645e-05	0.15	0.295918	0.455633	0.16	0.17031	0.216599
STAG1	0.32	3.2388e-07	6.19118e-06	0.12	0.300461	0.458236	0.21	0.0482427	0.0984624
KRT23	0.32	0.000539429	0.00260036	0.14	0.500204	0.565198	0.19	0.173729	0.218761
RFC2	0.32	2.4197e-06	3.28772e-05	0.14	0.290261	0.451402	0.2	0.0350531	0.0806682
FBL	0.32	5.49691e-06	6.49941e-05	0.07	0.661609	0.630844	0.27	0.0130081	0.0435167
CCT4	0.32	6.93209e-07	1.176e-05	0.17	0.142175	0.33583	0.22	0.0171746	0.051901
CENPM	0.32	1.00123e-05	0.000104335	0.19	0.211035	0.395976	0.2	0.0629889	0.116452
PTK7	0.32	4.46369e-05	0.000357587	0.12	0.511156	0.569201	0.27	0.0161459	0.0501963
ZWINT	0.32	1.48815e-05	0.000146017	0.29	0.059477	0.22132	0.1	0.403851	0.35455
BNIP3	0.32	4.47603e-06	5.54954e-05	0.29	0.0337221	0.169659	0.11	0.329984	0.317603
FANCE	0.32	5.61713e-07	9.72368e-06	0.19	0.131319	0.323085	0.22	0.0394245	0.0869384
MCCC1	0.32	3.15111e-06	4.07441e-05	0.17	0.19652	0.385942	0.24	0.0384176	0.0857415
CCNB1	0.32	5.64962e-06	6.62507e-05	0.29	0.0529257	0.208904	0.14	0.260759	0.278377
MMP7	0.32	0.000278324	0.0015449	0.14	0.364278	0.498863	0.29	0.0186371	0.0550073
MYBL1	0.32	8.03641e-05	0.000575664	0.28	0.112314	0.300457	0.16	0.243533	0.267335
NDRG1	0.32	0.000306128	0.00165291	0.32	0.04214	0.186039	0.13	0.288415	0.293627
RANBP1	0.32	6.07344e-06	6.96988e-05	0.31	0.0581871	0.219303	0.16	0.0635644	0.116959
ACTL6A	0.32	1.64401e-07	3.62289e-06	0.24	0.111574	0.299655	0.24	0.0411431	0.0890207
HSD17B2	0.32	0.000403262	0.00208	0.41	0.033183	0.168281	0.1	0.403866	0.35455
NUDT1	0.32	0.000310678	0.00167134	0.28	0.0314108	0.163031	0.24	0.0370461	0.0838041
ZNF292	0.32	4.63971e-07	8.27305e-06	0.3	0.0239234	0.143221	0.25	0.0115586	0.0407189
HOMER3	0.32	4.7059e-05	0.000370722	0.28	0.0818037	0.261798	0.27	0.0171449	0.0518987
EFNA4	0.32	2.4287e-06	3.28772e-05	0.17	0.294914	0.45541	0.4	0.00019525	0.00350432
RBM28	0.32	2.90746e-06	3.78148e-05	0.25	0.0311801	0.16231	0.34	0.000938901	0.00927022
PSME4	0.32	7.7487e-07	1.30122e-05	0.38	0.00130134	0.0376878	0.22	0.0413062	0.0892052
DNMT1	0.32	1.0072e-05	0.000104716	0.31	0.00707758	0.0787992	0.3	0.00482519	0.0235615
AMD1	0.32	2.70563e-07	5.35725e-06	0.28	0.0596955	0.22132	0.38	0.000460173	0.00585785
HN1	0.32	0.00011755	0.00077484	0.31	0.0467012	0.196987	0.38	0.00162475	0.0127266
TRPV6	0.32	0.000251576	0.00143116	0.5	0.00641409	0.0765828	0.19	0.0971043	0.152956
ENO1	0.32	2.41712e-09	1.32227e-07	0.41	0.00699491	0.0787992	0.32	0.00121107	0.0107558
CCL2	0.32	0.000379451	0.00197098	0.29	0.0319391	0.16471	0.44	9.96898e-05	0.00240722
GALNT3	0.32	2.34242e-06	3.21024e-05	0.47	0.00138321	0.0388357	0.27	0.00301483	0.0176675
SLC7A5	0.32	1.95481e-05	0.00018237	0.55	0.00201298	0.0444232	0.25	0.0297053	0.0728271
MARCO	0.32	0.00122556	0.00493581	0.45	0.0156436	0.118627	0.43	0.00125166	0.0109744
IGLJ3	0.32	0.000148327	0.000942403	0.53	0.00914906	0.0894647	0.4	0.00197616	0.0138552
CALML5	0.32	0.00100912	0.00424068	0.8	3.83572e-05	0.00864799	0.28	0.0381086	0.0854468
HEY2	0.31	0.000642084	0.00300779	-0.42	0.00338139	0.0576984	-0.07	0.552522	0.415997
GPX7	0.31	1.83134e-05	0.000172719	-0.09	0.636887	0.621878	0.04	0.73083	0.482434
FERMT1	0.31	7.67329e-05	0.000552637	-0.1	0.559639	0.591662	0.14	0.226913	0.256476
MFAP2	0.31	0.000303027	0.00164486	0.02	0.904963	0.699104	0.05	0.703409	0.471851
LRFN4	0.31	0.000192971	0.00115628	0.04	0.782822	0.668874	0.06	0.552943	0.416086
LRP12	0.31	0.00025115	0.00143116	-0.07	0.636468	0.621738	0.21	0.0396783	0.087252
GPR125	0.31	1.57389e-06	2.37268e-05	-0.08	0.564634	0.59309	0.23	0.0439945	0.0928599
TPGS2	0.31	2.30358e-06	3.16354e-05	0.04	0.771491	0.665393	0.13	0.214411	0.248375
GAR1	0.31	7.86914e-07	1.31811e-05	0.09	0.471945	0.553517	0.14	0.15427	0.204431
MAP4K4	0.31	6.06382e-06	6.96988e-05	0.07	0.568333	0.594775	0.17	0.0803218	0.136296
RFC5	0.31	1.19293e-06	1.87953e-05	0.01	0.963446	0.712138	0.27	0.00675736	0.0289694
RPA1	0.31	3.17482e-07	6.08641e-06	0.04	0.686111	0.638576	0.25	0.0147601	0.0474473
ZNF184	0.31	1.70561e-05	0.000162784	0.07	0.575618	0.597583	0.22	0.0271668	0.068881
SAC3D1	0.31	1.37484e-05	0.000136315	0.1	0.457186	0.546883	0.19	0.0862145	0.141621
CENPU	0.31	3.84075e-05	0.00031452	0.3	0.0654276	0.23197	0	0.968185	0.550665
BARD1	0.31	9.10529e-05	0.000631763	0.15	0.25175	0.427134	0.15	0.208805	0.245063
PLOD2	0.31	1.66449e-05	0.000160011	0.21	0.220117	0.402794	0.11	0.345713	0.32555
ZNF532	0.31	0.000378393	0.00196857	0.09	0.528215	0.576225	0.24	0.0224192	0.0615701
CEP76	0.31	0.000131328	0.000846565	0.1	0.459446	0.547808	0.24	0.026722	0.0683871
TRA2B	0.31	1.71912e-08	6.25693e-07	0.17	0.0889718	0.269558	0.18	0.0424954	0.0908881
PFDN2	0.31	4.25269e-05	0.000342754	0.04	0.678779	0.63591	0.31	0.00567927	0.0258198
NRAS	0.31	8.01875e-06	8.73389e-05	0.3	0.0195402	0.130183	0.06	0.625326	0.445372
ZC4H2	0.31	0.000218448	0.0012823	0.09	0.522582	0.573858	0.28	0.00930785	0.0354258
RECQL4	0.31	0.000615561	0.0028974	0.23	0.0684877	0.238086	0.14	0.22814	0.257088
FAT1	0.31	1.62568e-05	0.000156963	0.23	0.11098	0.299151	0.18	0.111095	0.16626
FANCL	0.31	4.49399e-05	0.000359147	0.16	0.20061	0.389402	0.25	0.0225524	0.0617634
GINS3	0.31	9.48522e-06	9.93944e-05	0.25	0.0379627	0.177923	0.16	0.141981	0.194518
CRLF1	0.31	0.00791449	0.0209238	0.11	0.588095	0.602122	0.31	0.0379938	0.0852662
GMDS	0.31	6.76511e-05	0.000493661	0.06	0.69772	0.640711	0.39	0.0012015	0.0106984
KLHDC3	0.31	2.54093e-06	3.40491e-05	0.17	0.147302	0.340767	0.3	0.00198783	0.0139148
CD82	0.31	7.75924e-06	8.56372e-05	0.28	0.0821776	0.262128	0.22	0.0423967	0.0907909
RAD54L	0.31	0.000477289	0.00237325	0.23	0.0552053	0.212646	0.3	0.00916577	0.0350237
FANCI	0.31	4.82739e-05	0.000378049	0.26	0.0505084	0.2044	0.28	0.0143303	0.0465973
ASF1A	0.31	2.7278e-06	3.60435e-05	0.31	0.0120833	0.102418	0.34	0.00180425	0.0130828
CENPF	0.31	3.00777e-05	0.0002571	0.38	0.0120405	0.102158	0.28	0.0221082	0.0610973
CDK8	0.31	1.13689e-05	0.000115839	0.41	0.000158938	0.0144892	0.27	0.00641414	0.0279765
CXCR4	0.31	5.08599e-05	0.000392489	0.4	0.00284023	0.0520531	0.28	0.00354404	0.0195677
NUP205	0.31	2.01554e-07	4.31226e-06	0.38	0.00271013	0.050852	0.32	0.00166258	0.0127409
CCL18	0.31	0.000286296	0.00157441	0.6	0.000291731	0.0198589	0.45	0.000512188	0.00625363
KCNAB1	0.3	0.000177687	0.00108229	0.03	0.839433	0.682774	-0.06	0.599555	0.435477
PTGFR	0.3	0.00350304	0.0112306	-0.04	0.792232	0.671483	0.08	0.500459	0.395146
SERPINH1	0.3	0.00158259	0.00604668	0.01	0.955328	0.709994	0.08	0.432535	0.367301
LDHC	0.3	3.36373e-05	0.000282074	-0.04	0.852841	0.685926	0.16	0.125952	0.180165
CALB2	0.3	0.000667569	0.00308361	-0.05	0.767152	0.664544	0.22	0.0818984	0.13768
PCID2	0.3	5.12514e-06	6.18104e-05	0.09	0.463622	0.549348	0.1	0.324831	0.314936
CSNK2B	0.3	2.57447e-06	3.42907e-05	0.12	0.280609	0.446222	0.09	0.368133	0.336472
TRIM29	0.3	0.000101863	0.000695135	0.05	0.771073	0.665224	0.19	0.0982846	0.153933
SAP30	0.3	1.4054e-05	0.000138929	0	0.983576	0.71553	0.27	0.00916283	0.0350237
LRRC8D	0.3	8.91436e-06	9.49118e-05	0.14	0.277914	0.443932	0.18	0.0933392	0.149011
HIC2	0.3	1.31188e-05	0.000131647	0.23	0.0994799	0.283981	0.1	0.19734	0.236659
ADM	0.3	8.69552e-05	0.000611001	0.18	0.280767	0.446222	0.18	0.152554	0.20319
HIST1H2BJ	0.3	0.000753887	0.0033705	0.24	0.138801	0.331258	0.14	0.128618	0.182708
FDPS	0.3	3.46043e-05	0.000289086	0.07	0.587812	0.602122	0.35	0.0020139	0.0139972
TMEM158	0.3	0.00398461	0.0123219	0.06	0.70778	0.642966	0.37	0.00262914	0.0163112
RBM15	0.3	1.77806e-05	0.000168728	0.24	0.0357347	0.172804	0.21	0.0374704	0.0844777
TACC3	0.3	4.93423e-05	0.00038505	0.29	0.0105352	0.0959163	0.18	0.0950883	0.15095
PLSCR1	0.3	2.44766e-05	0.000217636	0.23	0.0890756	0.269558	0.25	0.0166863	0.0511241
BID	0.3	6.06405e-06	6.96988e-05	0.2	0.0822575	0.262155	0.29	0.00218487	0.0145391
HMGA1	0.3	0.000226287	0.001318	0.29	0.0910978	0.271558	0.23	0.0311984	0.0751696
PSRC1	0.3	5.56946e-06	6.56164e-05	0.27	0.0875388	0.267738	0.26	0.0327123	0.0774063
U2AF1	0.3	4.96374e-06	6.03988e-05	0.29	0.0206554	0.133423	0.26	0.00258722	0.0162268
TP53BP2	0.3	3.55487e-05	0.000295487	0.23	0.0554109	0.213013	0.35	0.00405855	0.0209936
NFE2L3	0.3	8.58123e-05	0.00060425	0.23	0.0898004	0.270333	0.35	0.00243287	0.0155859
PPP1R14B	0.3	0.000137543	0.00088149	0.38	0.0122964	0.103773	0.21	0.0430929	0.0915812
LMNB2	0.3	9.18552e-05	0.000635999	0.23	0.116255	0.305369	0.38	0.00116762	0.0105888
DDX39A	0.3	3.53829e-05	0.000294478	0.37	0.00379491	0.0604279	0.26	0.017992	0.0537992
CKAP2	0.3	2.51187e-06	3.37963e-05	0.46	0.000820166	0.0295041	0.22	0.0553906	0.10771
SHCBP1	0.3	1.82152e-05	0.000172359	0.41	0.00590298	0.0743072	0.27	0.025687	0.0671891
TAP1	0.3	0.000644079	0.003015	0.35	0.0201073	0.131575	0.34	0.00217071	0.0144964
RBL1	0.3	6.88944e-06	7.68042e-05	0.45	0.00107426	0.0346955	0.28	0.00804591	0.0322599
TCF7L1	0.3	4.65146e-05	0.000368622	0.45	0.00189082	0.043403	0.34	0.00396452	0.0207677
SEL1L3	0.3	1.00197e-05	0.000104335	0.55	0.000359496	0.021959	0.42	0.000166096	0.00320007
OR7E47P	0.29	0.000654441	0.00304631	-0.16	0.268267	0.436801	0.01	0.883083	0.528855
PGBD5	0.29	0.00190734	0.00699758	-0.26	0.221149	0.403513	0.12	0.346131	0.325755
MFI2	0.29	0.000115176	0.000763214	-0.12	0.482444	0.558881	0.03	0.739091	0.485222
EPB41L2	0.29	0.000497671	0.00244956	-0.12	0.419552	0.528832	0.05	0.62757	0.445933
LANCL2	0.29	0.000999251	0.00420576	0.04	0.768486	0.664798	0	0.967044	0.550471
BICD1	0.29	6.38998e-05	0.000470428	0.05	0.755077	0.660799	0.12	0.246296	0.269037
TCP11L1	0.29	2.57777e-05	0.000227376	0.1	0.417314	0.528098	0.09	0.362497	0.334068
TMEM258	0.29	1.49141e-08	5.58911e-07	0.14	0.24467	0.422208	0.06	0.428813	0.365403
POLE3	0.29	6.17413e-06	7.04884e-05	0.08	0.551124	0.586921	0.12	0.281105	0.289699
ROR1	0.29	6.30355e-05	0.00046458	0	0.9961	0.717837	0.2	0.0572759	0.110223
MAGOHB	0.29	0.00156139	0.00597974	0.07	0.578789	0.598429	0.13	0.281472	0.28988
DTL	0.29	4.64329e-05	0.000368415	0.12	0.477419	0.556211	0.09	0.474089	0.385151
NUP43	0.29	2.09983e-05	0.00019426	0.31	0.00858822	0.0860494	-0.07	0.389691	0.347753
GTF2E2	0.29	1.54524e-06	2.3348e-05	0.05	0.681248	0.636984	0.21	0.0534092	0.104977
MTMR2	0.29	0.000123216	0.000804434	0.08	0.586354	0.601615	0.18	0.0729284	0.128114
CXADR	0.29	0.000486684	0.00240913	0.08	0.621108	0.615008	0.18	0.0964398	0.152354
BACE2	0.29	0.000172987	0.0010595	0.12	0.380225	0.507227	0.17	0.0931763	0.148883
HEBP2	0.29	6.73144e-05	0.000491884	0.25	0.0544102	0.21123	0.04	0.716686	0.476868
MTPAP	0.29	2.70171e-06	3.57701e-05	0.11	0.408911	0.52368	0.19	0.0469802	0.0970966
IFI44L	0.29	0.00133747	0.00527758	0.14	0.426651	0.5324	0.18	0.103981	0.159334
HDGF	0.29	9.47608e-06	9.93944e-05	0.03	0.816441	0.676718	0.3	0.00735727	0.0307059
TIPIN	0.29	0.000360446	0.00189003	0.27	0.0809216	0.260036	0.08	0.490313	0.391773
TNNI2	0.29	0.00174126	0.00655134	0.12	0.556499	0.590137	0.26	0.0447848	0.0941156
PPARD	0.29	5.80893e-06	6.73625e-05	0.25	0.0138167	0.110965	0.13	0.118417	0.173339
IVNS1ABP	0.29	5.60585e-05	0.000424478	0.1	0.226313	0.40768	0.31	0.00216782	0.0144964
RLF	0.29	1.83697e-06	2.67299e-05	0.29	0.0278127	0.154717	0.15	0.103624	0.159118
JOSD1	0.29	0.000109157	0.000734671	0.32	0.016612	0.122301	0.18	0.038355	0.0857131
PRIM2	0.29	0.000231164	0.00133799	0.26	0.104432	0.290434	0.24	0.0266574	0.0682898
SSR1	0.29	5.5433e-06	6.5426e-05	0.19	0.0253929	0.14774	0.33	0.00148546	0.0120841
EGR2	0.29	0.00068912	0.00315243	0.18	0.193341	0.384054	0.34	0.00778816	0.031707
NCAPD2	0.29	6.46828e-05	0.000475137	0.24	0.0744805	0.248615	0.3	0.00951848	0.0358719
E2F5	0.29	0.000241191	0.00138515	0.37	0.00722828	0.0796589	0.17	0.157598	0.206743
HIST1H1A	0.29	0.000677537	0.00311232	0.48	0.0110753	0.0976693	0.07	0.296564	0.298866
STEAP3	0.29	2.76414e-06	3.6377e-05	0.3	0.0345037	0.17093	0.26	0.0250064	0.0659865
PARPBP	0.29	6.09268e-06	6.97988e-05	0.28	0.0442574	0.191893	0.28	0.0107802	0.0389814
IQCB1	0.29	5.17715e-07	9.0133e-06	0.37	0.00257553	0.0501612	0.21	0.0419941	0.0901808
DCLRE1C	0.29	1.70459e-06	2.52383e-05	0.31	0.0318728	0.164464	0.28	0.00364766	0.0198843
CDC40	0.29	1.53914e-07	3.43747e-06	0.21	0.0561872	0.214668	0.39	0.0010906	0.0101364
RFWD3	0.29	1.25629e-05	0.000126644	0.36	0.00459383	0.0659948	0.25	0.024963	0.0658973
TRIP13	0.29	8.8695e-05	0.00061929	0.37	0.010019	0.0930477	0.24	0.0433544	0.0920097
SOAT1	0.29	5.4744e-05	0.000416904	0.32	0.010837	0.0966059	0.35	0.00235309	0.0152023
DAPK1	0.29	1.59112e-05	0.000154074	0.47	0.000788742	0.029083	0.23	0.0206498	0.0586579
NARF	0.29	2.45941e-05	0.000218388	0.41	0.00383075	0.0606641	0.35	0.00376078	0.0201544
ORC1	0.29	0.00024717	0.00141094	0.57	2.01912e-05	0.00687234	0.23	0.0610646	0.114244
TFRC	0.29	4.51824e-05	0.000359784	0.57	3.57235e-06	0.00210755	0.36	0.00271988	0.0166339
PCDHB11	0.28	0.000233216	0.001344	-0.37	0.0422908	0.186234	0.06	0.446097	0.373409
TMEM100	0.28	0.00299966	0.010044	-0.08	0.702888	0.641709	-0.04	0.750035	0.488476
KRT5	0.28	0.00268697	0.00918879	-0.11	0.560381	0.592086	0.05	0.668655	0.460602
EGFR	0.28	0.000463134	0.00232202	-0.01	0.947972	0.708311	0.04	0.632189	0.447793
GPR64	0.28	0.000970219	0.00410695	-0.25	0.263321	0.433968	0.32	0.0268968	0.0686257
API5	0.28	3.13213e-07	6.02196e-06	-0.03	0.703054	0.641709	0.13	0.175353	0.220109
PSMC3	0.28	1.33861e-05	0.000133223	-0.05	0.7431	0.6563	0.16	0.0788628	0.134618
SCARA3	0.28	0.000277698	0.00154477	-0.08	0.670598	0.633477	0.19	0.14268	0.194909
DSG2	0.28	0.000478035	0.0023734	-0.07	0.661053	0.630543	0.18	0.160094	0.208815
CAND2	0.28	0.000278001	0.00154477	-0.16	0.297099	0.455824	0.29	0.0333034	0.0782661
ITGB1	0.28	5.26697e-06	6.29485e-05	0.14	0.22361	0.405912	0.04	0.481159	0.38825
SF3B5	0.28	1.66798e-05	0.000160115	0.21	0.0534195	0.209056	-0.01	0.928964	0.54098
MAP2	0.28	9.88672e-05	0.000676081	0.02	0.918728	0.701364	0.19	0.0974636	0.153241
CECR5	0.28	2.01398e-05	0.0001871	0.08	0.508381	0.567627	0.14	0.180825	0.223948
SEC13	0.28	2.44378e-05	0.000217583	0.09	0.460636	0.548267	0.13	0.165124	0.212459
DCUN1D4	0.28	5.66312e-06	6.62507e-05	0.03	0.809813	0.67554	0.21	0.046547	0.0963661
UCHL1	0.28	0.00201748	0.00728483	0.03	0.859831	0.687292	0.22	0.0889952	0.144282
GCFC2	0.28	8.11264e-06	8.79283e-05	0.17	0.164274	0.357886	0.09	0.380049	0.342906
PRPS2	0.28	5.00617e-05	0.000388836	0.03	0.822068	0.677562	0.24	0.0226262	0.0619366
BRPF1	0.28	4.26179e-06	5.32372e-05	0.08	0.500803	0.565366	0.2	0.0356378	0.081604
PSMB4	0.28	5.63969e-05	0.000426554	0.06	0.551487	0.587074	0.23	0.0243421	0.0648058
KLHL24	0.28	3.80961e-05	0.000312743	0.16	0.204693	0.391742	0.13	0.217889	0.25032
DEF8	0.28	0.000117388	0.00077484	0.15	0.32979	0.478629	0.15	0.170038	0.216431
VSNL1	0.28	0.00200098	0.00725285	0.04	0.803683	0.67434	0.26	0.0263042	0.067823
RHEB	0.28	6.3319e-06	7.15507e-05	0.09	0.45159	0.544387	0.22	0.0199943	0.057474
NAA50	0.28	0.000738955	0.00331861	0.15	0.202923	0.39077	0.19	0.0429314	0.0913658
IDH2	0.28	4.21067e-05	0.000341025	0.19	0.13302	0.32545	0.17	0.0821041	0.137854
CIB2	0.28	5.88887e-05	0.000441873	0.21	0.191601	0.382485	0.15	0.0541892	0.106125
RBP1	0.28	0.00199907	0.00724991	0.27	0.0811894	0.260413	0.09	0.506464	0.397653
FAM208B	0.28	0.00016396	0.00102301	0.1	0.458226	0.547534	0.27	0.0228756	0.0623281
DSN1	0.28	1.12376e-06	1.78327e-05	0.37	0.00622589	0.0756807	0.01	0.902059	0.533352
SNRPG	0.28	6.32847e-06	7.15507e-05	0.17	0.122045	0.310711	0.21	0.0336419	0.0787655
STEAP1B	0.28	0.000650524	0.00303446	0.18	0.314807	0.468528	0.21	0.105256	0.160678
NUP85	0.28	3.8645e-05	0.00031597	0.12	0.377117	0.506007	0.31	0.00779734	0.0317155
APOBEC3B	0.28	0.00102911	0.00430133	0.32	0.0570178	0.216369	0.12	0.349369	0.32768
MICALL1	0.28	0.000490448	0.00242595	0.27	0.0983565	0.282872	0.18	0.0969877	0.152807
JMJD6	0.28	2.82184e-05	0.000244675	0.29	0.0132656	0.108612	0.21	0.0320946	0.0765773
C1orf106	0.28	0.000542087	0.00261128	0.25	0.116679	0.305723	0.25	0.0440509	0.0928898
ACP1	0.28	6.19939e-06	7.06552e-05	0.33	0.00813173	0.0837059	0.19	0.0792662	0.135071
DNMT3B	0.28	7.98385e-06	8.72452e-05	0.33	0.0274038	0.153753	0.24	0.0489588	0.0992756
RSU1	0.28	4.73151e-05	0.000371857	0.24	0.116908	0.305723	0.34	0.000535306	0.00646697
FADS2	0.28	0.000731947	0.00329159	0.36	0.0329679	0.167961	0.23	0.0487817	0.0991072
NCK2	0.28	9.32091e-06	9.82937e-05	0.31	0.00611607	0.0749155	0.28	0.00761982	0.0313607
SLC5A6	0.28	4.7028e-05	0.000370722	0.29	0.0277599	0.1546	0.31	0.00758851	0.0312741
E2F1	0.28	2.71394e-05	0.00023812	0.45	0.0022797	0.0469164	0.17	0.0663753	0.120324
MEX3C	0.28	0.000695524	0.00317474	0.22	0.0386001	0.178654	0.41	7.27388e-05	0.00204921
TEX30	0.28	8.71687e-05	0.000611853	0.35	0.0180499	0.125575	0.28	0.0243197	0.0648058
TMPO	0.28	3.52099e-06	4.50871e-05	0.38	0.00343962	0.0578681	0.34	0.00357498	0.0196416
CCL8	0.28	0.000521405	0.00253559	0.34	0.0433819	0.189116	0.42	0.000439336	0.00574978
LOC100293211	0.28	0.00235688	0.0082542	0.67	0.000741259	0.0283435	0.22	0.0735224	0.128665
MBNL2	0.27	0.000453071	0.00228969	-0.16	0.228881	0.409313	0.11	0.157978	0.207062
SMPDL3B	0.27	0.00288791	0.00973862	-0.04	0.816136	0.676718	0.05	0.633871	0.448276
TULP3	0.27	4.66984e-05	0.000369637	-0.08	0.521729	0.573755	0.13	0.244212	0.267611
RRM1	0.27	2.17335e-05	0.000200224	-0.08	0.525012	0.574438	0.16	0.146633	0.198501
AK2	0.27	6.79847e-06	7.60457e-05	0.09	0.509664	0.568341	0.07	0.489954	0.391617
ZNF232	0.27	0.000183306	0.00110838	0.04	0.759627	0.662438	0.12	0.282959	0.29096
GALNT12	0.27	0.00412858	0.0126687	0.24	0.135401	0.32855	-0.08	0.438428	0.370287
CDK5RAP2	0.27	0.000254159	0.00144214	0	0.978692	0.714649	0.17	0.0858839	0.141406
FGF22	0.27	0.000492374	0.00242824	0.34	0.0170498	0.122769	-0.16	0.0203286	0.0579777
NDUFA9	0.27	3.05827e-05	0.000260744	0.02	0.853751	0.685926	0.16	0.125963	0.180165
MRPL11	0.27	7.63884e-06	8.45899e-05	0.16	0.184347	0.376063	0.03	0.759804	0.491214
ZNF74	0.27	2.42602e-05	0.000217461	0.1	0.479107	0.557212	0.1	0.263827	0.280085
TFG	0.27	9.19693e-06	9.71407e-05	0.19	0.111178	0.299409	0.01	0.943505	0.544723
WDR74	0.27	4.98078e-06	6.03988e-05	0.14	0.232975	0.412106	0.07	0.454441	0.376911
TPD52L1	0.27	0.000118799	0.000780978	0.15	0.327024	0.477339	0.08	0.445323	0.373085
SLC16A1	0.27	0.00114609	0.00469802	-0.03	0.850761	0.68529	0.26	0.0341778	0.0794899
YIPF4	0.27	3.53763e-05	0.000294478	0.18	0.117478	0.305769	0.07	0.358817	0.332147
FAM127B	0.27	8.39609e-05	0.000596211	0.09	0.538636	0.581366	0.16	0.123302	0.178026
FOLR1	0.27	0.000954345	0.00405009	0.12	0.509923	0.568341	0.13	0.319514	0.312028
ING1	0.27	0.000291459	0.00159776	0.06	0.594821	0.605221	0.25	0.0262344	0.067811
MIS18A	0.27	1.92494e-05	0.000180286	0.26	0.0659565	0.232819	0.06	0.558946	0.418632
C9orf40	0.27	3.67947e-05	0.00030394	-0.01	0.931821	0.705004	0.34	0.00164921	0.0127286
BAG2	0.27	0.000870296	0.00375343	-0.03	0.839784	0.682869	0.37	0.00392307	0.0206488
PGRMC1	0.27	0.000217971	0.00128063	0.32	0.0169259	0.122574	0.02	0.87885	0.527347
GDI2	0.27	3.41295e-06	4.38731e-05	0.08	0.439891	0.538522	0.27	0.00459323	0.0227643
CEP192	0.27	0.000164256	0.00102301	0.16	0.196011	0.385704	0.19	0.0611606	0.114338
OGFRL1	0.27	0.00123821	0.00496866	0.08	0.563334	0.593036	0.27	0.0334099	0.0784523
GTPBP4	0.27	0.000167812	0.00103541	0.21	0.0810274	0.260082	0.17	0.104529	0.159994
HPS5	0.27	8.82889e-06	9.43046e-05	0.2	0.0801022	0.258925	0.2	0.047376	0.0974214
CHAF1A	0.27	0.000138072	0.000884026	0.16	0.153561	0.346862	0.24	0.0201258	0.0576681
SHMT2	0.27	0.000172931	0.0010595	0.2	0.0910385	0.271558	0.2	0.0373342	0.084226
DNAJC2	0.27	0.000113458	0.000753336	0.13	0.21012	0.39529	0.3	0.0111981	0.0398245
TJP2	0.27	3.73402e-05	0.000306917	0.16	0.21844	0.402136	0.27	0.00983401	0.0367188
HBS1L	0.27	5.33397e-05	0.000408084	0.4	0.0167974	0.122444	0.03	0.75051	0.488546
SSRP1	0.27	2.21961e-05	0.000203355	0.2	0.144283	0.337874	0.25	0.0115133	0.0405859
DCPS	0.27	0.000508832	0.00249272	0.15	0.271287	0.438892	0.3	0.000694771	0.00771293
PPM1G	0.27	0.00017009	0.00104562	0.19	0.166808	0.359615	0.26	0.0120459	0.0416099
STIP1	0.27	0.000105399	0.000715582	0.25	0.0464353	0.19624	0.2	0.0585975	0.111674
CDC123	0.27	1.59787e-05	0.000154503	0.14	0.312103	0.46681	0.32	0.00197729	0.0138552
SNRPD1	0.27	2.41603e-05	0.000217125	0.18	0.160016	0.353655	0.3	0.00212735	0.0144454
NDC1	0.27	2.94592e-05	0.000253117	0.33	0.0191188	0.128564	0.15	0.17797	0.221867
POLR2D	0.27	1.77028e-07	3.83742e-06	0.32	0.00566867	0.0729608	0.19	0.0353265	0.0811074
HIST1H3B	0.27	0.00623157	0.0174217	0.3	0.0511485	0.205871	0.21	0.0214672	0.0599642
C21orf91	0.27	1.65225e-05	0.000159296	0.25	0.0558491	0.213954	0.27	0.0124073	0.0424318
UCHL5	0.27	4.17519e-06	5.25513e-05	0.23	0.0215184	0.136408	0.3	0.00770271	0.0315358
RBMS1	0.27	9.52723e-05	0.000656658	0.25	0.026211	0.149647	0.28	0.00272746	0.0166654
HMGB3	0.27	0.000109968	0.00073829	0.35	0.0296125	0.157577	0.23	0.0427376	0.091236
TNFRSF11A	0.27	0.00224965	0.00794581	0.37	0.00794575	0.0827266	0.21	0.0789451	0.134661
CDKN3	0.27	1.47733e-05	0.000145175	0.38	0.0120006	0.102158	0.21	0.0817367	0.137576
MINA	0.27	5.69261e-06	6.6452e-05	0.23	0.0471813	0.19772	0.37	7.49188e-05	0.00207901
MTHFD2	0.27	2.47641e-05	0.00021931	0.37	0.0102215	0.0940277	0.26	0.0217547	0.0605189
CR2	0.27	0.00551278	0.0158987	0.69	0.00028397	0.0196326	-0.05	0.672589	0.462062
CA9	0.27	0.00144772	0.0056322	0.47	0.00442583	0.0648727	0.17	0.18757	0.22927
CDC7	0.27	2.29324e-05	0.000207239	0.32	0.0232819	0.141291	0.33	0.00443242	0.0223377
C6orf62	0.27	2.87107e-05	0.000247648	0.36	9.86942e-05	0.0120113	0.32	0.000665483	0.00754395
CCL20	0.27	0.00556266	0.0160077	0.42	0.0112031	0.0982699	0.28	0.0302167	0.0735259
FANCA	0.27	0.000113012	0.000751125	0.44	0.000584445	0.0258024	0.3	0.00499782	0.0240078
CCNC	0.27	2.36622e-05	0.000213307	0.4	0.00131014	0.0376878	0.39	0.000413219	0.0055915
IL32	0.27	0.00521399	0.0151889	0.31	0.0552435	0.212646	0.49	2.36142e-05	0.0010817
SMURF2	0.27	2.06825e-05	0.000191606	0.29	0.0280422	0.15539	0.52	2.39199e-07	6.50712e-05
S100A7	0.27	0.00974832	0.0246331	0.5	0.0197718	0.130782	0.37	0.00745233	0.0309345
LRP8	0.27	4.93551e-05	0.00038505	0.55	5.29817e-05	0.00997569	0.38	0.0014347	0.0118821
CTSC	0.27	0.000725627	0.00326982	0.59	8.84449e-05	0.0119693	0.47	3.38064e-05	0.0013101
CXCL9	0.27	0.00356059	0.0113711	0.75	1.07949e-06	0.00150414	0.52	4.56044e-05	0.00155203
RANBP6	0.26	4.71655e-05	0.000371121	-0.31	0.0183537	0.126692	-0.07	0.467524	0.38241
TCEAL2	0.26	0.00224037	0.00793413	-0.33	0.0704135	0.241886	0.01	0.933199	0.541885
ELN	0.26	0.0086707	0.0225594	-0.22	0.107209	0.29443	-0.01	0.889769	0.530462
EHBP1	0.26	8.90966e-05	0.000620786	-0.09	0.509962	0.568341	-0.02	0.824177	0.510923
TSN	0.26	0.000112466	0.000749752	0.12	0.304096	0.460801	-0.18	0.0234238	0.0632675
WASF3	0.26	0.0001086	0.000732071	-0.24	0.176193	0.369537	0.18	0.120447	0.175377
PACSIN3	0.26	0.00289799	0.00976764	-0.13	0.42386	0.531411	0.09	0.423179	0.362667
PCSK1N	0.26	0.00174057	0.00655134	-0.06	0.75374	0.660216	0.04	0.747221	0.487604
PSMC3IP	0.26	0.000122971	0.000803628	-0.04	0.730042	0.651571	0.05	0.578391	0.426825
LRRC42	0.26	1.82879e-05	0.000172719	-0.08	0.540752	0.582488	0.12	0.236809	0.262808
MAFF	0.26	0.000669319	0.00308955	0.09	0.545996	0.585029	-0.03	0.771037	0.494802
FASTKD1	0.26	5.07884e-05	0.000392489	-0.11	0.366311	0.500423	0.19	0.0320521	0.0765025
FBLN2	0.26	0.0102445	0.025633	0.01	0.920417	0.701867	0.07	0.530669	0.407853
TCF7L2	0.26	0.000297074	0.00161917	-0.11	0.313579	0.4678	0.21	0.0383863	0.0857186
PGM1	0.26	0.000224243	0.00130936	-0.06	0.672145	0.633887	0.16	0.108974	0.164454
POLR2F	0.26	8.93151e-05	0.000621656	0.1	0.52204	0.573858	0.01	0.938488	0.543487
STK24	0.26	7.73097e-05	0.000556188	0.06	0.61323	0.612422	0.08	0.433835	0.367991
SAP30BP	0.26	5.16231e-05	0.000396322	0.02	0.834739	0.682021	0.13	0.151029	0.202216
C16orf80	0.26	8.44114e-06	9.10425e-05	0.06	0.582676	0.600012	0.12	0.187052	0.228991
MRPL39	0.26	2.49479e-05	0.000220644	0.06	0.645501	0.624929	0.14	0.212958	0.247445
KRT6B	0.26	0.00332519	0.0108279	0.18	0.39194	0.514061	0.03	0.809101	0.5063
PSMD2	0.26	1.92976e-05	0.000180286	0.21	0.0595368	0.22132	0.01	0.91379	0.536782
PTBP2	0.26	5.10345e-05	0.000393168	0.08	0.542071	0.583257	0.16	0.148874	0.200468
ABCF1	0.26	5.82071e-06	6.73813e-05	0.12	0.316769	0.469708	0.13	0.203147	0.240973
BRIX1	0.26	8.8426e-05	0.000618062	0.11	0.411612	0.525246	0.15	0.127211	0.181489
LALBA	0.26	0.0169439	0.0370264	0	0.987914	0.716659	0.27	0.0773155	0.132715
CSTB	0.26	0.000145739	0.000929527	0.14	0.246872	0.423797	0.14	0.170783	0.216817
ZDHHC13	0.26	1.51944e-05	0.000148215	0.25	0.074505	0.248615	0.04	0.75019	0.488476
PPP1CB	0.26	5.50326e-05	0.000418142	0.12	0.225601	0.407261	0.18	0.0784762	0.134216
PLCXD1	0.26	0.000111113	0.000744471	0.28	0.0607924	0.223563	0.03	0.771422	0.494847
NCL	0.26	8.44383e-05	0.000597698	0.14	0.117008	0.305769	0.18	0.0398484	0.087514
HINFP	0.26	0.000492326	0.00242824	0.1	0.377157	0.506007	0.23	0.0108677	0.0391346
TAGLN2	0.26	0.00055866	0.00267872	0	0.990283	0.717373	0.35	0.00129142	0.0111244
SERPINB5	0.26	0.00744502	0.0199675	0.15	0.440075	0.538522	0.22	0.0993826	0.155052
WDR77	0.26	5.38381e-05	0.000410477	0.17	0.147406	0.340767	0.2	0.0470519	0.0971498
FAM98A	0.26	0.000106696	0.000721761	0.26	0.0075419	0.0808009	0.12	0.214886	0.248594
VRK1	0.26	0.000833261	0.00362435	0.2	0.140688	0.333783	0.18	0.0886291	0.14396
C1GALT1	0.26	0.00011392	0.000755643	0.12	0.366334	0.500423	0.27	0.0229943	0.0625746
PLEKHF1	0.26	0.000912257	0.00389661	0.22	0.0992453	0.283769	0.17	0.0846154	0.140325
ASRGL1	0.26	0.000697437	0.00317732	0.19	0.235885	0.414713	0.2	0.10259	0.158118
KDM1A	0.26	0.000315377	0.00169388	0.21	0.142296	0.335853	0.21	0.0426748	0.0911701
TAF5	0.26	0.000127837	0.000829702	0.15	0.104212	0.290243	0.28	0.0106599	0.0387296
LAD1	0.26	0.000165592	0.00102715	0.19	0.208235	0.394174	0.25	0.0176348	0.0530048
MFHAS1	0.26	0.000203939	0.00121106	0.22	0.143077	0.336568	0.22	0.0301623	0.0734455
RGS1	0.26	0.0015342	0.00588985	0.18	0.309693	0.464904	0.26	0.00953205	0.0359033
GLDC	0.26	0.00474009	0.0141057	0.22	0.245067	0.422232	0.22	0.0929426	0.148648
NXT2	0.26	0.000207325	0.0012235	0.27	0.0570943	0.216369	0.19	0.0722591	0.127362
GART	0.26	1.12037e-06	1.78215e-05	0.29	0.0110433	0.0975322	0.17	0.0396472	0.0872116
GATAD2A	0.26	2.77431e-05	0.0002415	0.25	0.0494005	0.202298	0.22	0.0284454	0.0711035
H2AFY2	0.26	0.00227718	0.00801316	0.18	0.218335	0.40211	0.34	0.00173871	0.0129382
SRPK1	0.26	1.8416e-06	2.67299e-05	0.24	0.0625026	0.226964	0.29	0.00697382	0.0295823
PLOD1	0.26	0.000252527	0.00143534	0.25	0.0790998	0.256964	0.29	0.0122692	0.0420563
RPIA	0.26	2.36682e-05	0.000213307	0.31	0.00465782	0.0664989	0.25	0.00624572	0.0273984
RIPK2	0.26	5.55375e-05	0.000421014	0.38	0.00798291	0.0830131	0.18	0.0826817	0.138488
CHODL	0.26	0.00170608	0.00643721	0.29	0.0983416	0.282872	0.27	0.029083	0.0718868
QKI	0.26	3.68814e-05	0.000304277	0.24	0.0238513	0.143147	0.33	0.00019084	0.00346131
NOTCH1	0.26	0.000359902	0.00188867	0.29	0.0401152	0.181753	0.32	0.00377647	0.0201863
MSN	0.26	0.000535194	0.00258936	0.28	0.0131227	0.108246	0.34	0.00164301	0.0127286
DDX21	0.26	8.8887e-05	0.000619978	0.43	0.00192239	0.043403	0.23	0.0202066	0.0577549
NMI	0.26	0.000414376	0.00212906	0.27	0.021904	0.136504	0.39	3.22336e-05	0.001266
TET3	0.26	0.000754067	0.0033705	0.34	0.0237234	0.142638	0.32	0.00105765	0.0099457
PGK1	0.26	1.00181e-05	0.000104335	0.46	0.000454825	0.024448	0.21	0.0492031	0.0995362
CXCL8	0.26	0.00950778	0.0242097	0.42	0.0165391	0.122129	0.25	0.0424151	0.0908011
FAM49A	0.26	0.000125349	0.000814355	0.32	0.0174037	0.123904	0.37	0.00135957	0.0114812
HECA	0.26	1.692e-05	0.000162186	0.47	0.000121458	0.0130862	0.25	0.00305657	0.0177872
TNFRSF17	0.26	0.00752001	0.0200972	0.4	0.0467949	0.1971	0.32	0.0146885	0.0473947
IGF2BP3	0.26	0.00314746	0.0103935	0.49	0.00683595	0.0786238	0.32	0.0125439	0.0426233
CD38	0.26	0.000483852	0.0023969	0.67	0.000145735	0.0140181	0.51	4.38187e-05	0.00153679
LPL	0.25	0.0115704	0.0280935	-0.37	0.0603508	0.222901	-0.03	0.839669	0.515659
WBP5	0.25	0.000849824	0.00368431	-0.13	0.43244	0.535598	-0.04	0.716191	0.476778
RNASE1	0.25	0.000831784	0.00362029	-0.21	0.119095	0.307762	0.08	0.466887	0.382299
CRIPT	0.25	0.00103963	0.00433406	-0.06	0.588488	0.602256	-0.04	0.702676	0.471688
PRPF3	0.25	0.00210609	0.00754318	-0.18	0.113977	0.302472	0.09	0.403445	0.354385
RCN1	0.25	0.000181763	0.00110081	-0.12	0.35809	0.495089	0.09	0.377853	0.341849
OXCT1	0.25	0.000478779	0.00237532	-0.12	0.331061	0.479642	0.09	0.379538	0.342653
LTF	0.25	0.00662166	0.0183162	-0.18	0.295364	0.455512	0.15	0.277678	0.287519
DCX	0.25	0.010795	0.0266286	-0.44	0.00638696	0.0765828	0.44	0.00351098	0.0194986
UBAC1	0.25	8.67896e-06	9.28527e-05	-0.07	0.53438	0.578866	0.08	0.401583	0.353456
ZBTB5	0.25	2.26123e-05	0.000205371	-0.02	0.903167	0.698643	0.03	0.753462	0.489724
UAP1	0.25	0.000173148	0.00105951	-0.02	0.877937	0.69157	0.04	0.699198	0.470624
CAPN6	0.25	0.00351442	0.0112562	-0.31	0.0521984	0.207607	0.35	0.00744074	0.030905
ZNF165	0.25	0.00394343	0.012223	-0.07	0.678079	0.635793	0.12	0.328734	0.316959
CHRM3	0.25	0.00554111	0.0159665	-0.15	0.472398	0.553702	0.21	0.0777395	0.133362
RNFT2	0.25	0.00528893	0.0153667	0.06	0.750828	0.659181	0	0.986787	0.555545
C10orf10	0.25	0.00124018	0.00497057	-0.08	0.574041	0.597288	0.15	0.160133	0.208815
DZIP1	0.25	0.00360372	0.0114812	-0.08	0.629004	0.618225	0.16	0.201547	0.239708
GPR25	0.25	0.00431899	0.0131234	0.11	0.387954	0.511726	-0.03	0.679243	0.46406
GINS2	0.25	0.00222031	0.00788201	0.04	0.800886	0.673386	0.05	0.633364	0.448138
PPIH	0.25	8.28251e-05	0.000588842	0.07	0.587957	0.602122	0.02	0.831529	0.512908
TBCCD1	0.25	4.49216e-05	0.000359147	0.08	0.544827	0.58474	0.05	0.657729	0.456601
PAICS	0.25	0.00058408	0.00277527	0.09	0.46423	0.549441	0.05	0.587532	0.43098
PTTG3P	0.25	0.000476584	0.00237152	-0.02	0.920031	0.701706	0.17	0.11494	0.169842
SLMO1	0.25	0.00196707	0.00715732	0.03	0.881861	0.692704	0.12	0.283637	0.291221
CYP27A1	0.25	0.00399866	0.0123538	0.03	0.836691	0.682153	0.12	0.224619	0.254876
ACTG2	0.25	0.0078609	0.0208319	0.08	0.65558	0.628958	0.07	0.620522	0.443546
PLA2G2A	0.25	0.00676752	0.0186188	-0.03	0.880527	0.692575	0.2	0.118806	0.173687
TUBB4B	0.25	4.41549e-05	0.000354583	0.08	0.464093	0.549405	0.1	0.335395	0.32021
MDFI	0.25	0.00305751	0.0101608	0.01	0.972328	0.713478	0.19	0.151744	0.20266
SHFM1	0.25	6.73334e-05	0.000491884	0.04	0.688265	0.638845	0.18	0.0828579	0.138597
CAD	0.25	0.000346627	0.00182913	0.07	0.600423	0.607663	0.16	0.118904	0.173756
TBC1D22B	0.25	0.00262244	0.00901762	0.27	0.0340743	0.170168	-0.04	0.507107	0.397794
SEH1L	0.25	0.000107608	0.000726122	0.1	0.452098	0.544476	0.15	0.141205	0.194197
RYR1	0.25	0.0018968	0.00697046	-0.02	0.925958	0.703244	0.27	0.0184462	0.0546303
RRAS2	0.25	0.000263854	0.00148446	0.06	0.607144	0.61025	0.21	0.0692142	0.123804
ALDH1A3	0.25	0.0122784	0.0293662	0.03	0.841564	0.683117	0.24	0.0398626	0.0875172
CALML4	0.25	0.00188237	0.00694437	0.06	0.664248	0.631742	0.22	0.0417767	0.0899105
PRNP	0.25	0.0002429	0.00139255	-0.04	0.76122	0.662723	0.33	0.00150975	0.0121666
SLC25A5	0.25	4.96129e-05	0.000385801	0.17	0.170259	0.363147	0.12	0.196024	0.235861
BYSL	0.25	0.000257084	0.0014575	0.13	0.423709	0.531411	0.16	0.136874	0.190153
ENY2	0.25	0.000320867	0.00171641	0.19	0.146759	0.340258	0.11	0.291636	0.295637
TAF2	0.25	0.000592019	0.00280095	0.26	0.0877742	0.267919	0.04	0.663124	0.458724
VARS	0.25	0.000267056	0.0015012	0.13	0.258571	0.431409	0.18	0.0346029	0.0801917
VPS72	0.25	0.000675433	0.00310766	0.09	0.401289	0.519484	0.23	0.0412463	0.0891039
PDHA1	0.25	3.0832e-05	0.000262532	0.14	0.227349	0.408509	0.19	0.0804072	0.136407
MTCH2	0.25	3.34921e-06	4.31373e-05	0.12	0.270111	0.438085	0.22	0.0540127	0.10587
OR7E156P	0.25	0.000520711	0.00253407	0.13	0.349967	0.490499	0.21	0.0458874	0.0955273
PDK3	0.25	0.0018867	0.00695108	0.15	0.34814	0.489255	0.19	0.135515	0.189223
LGALSL	0.25	0.0050944	0.0149191	0.29	0.0724634	0.245525	0.05	0.691259	0.468018
UCHL3	0.25	7.36187e-05	0.000533685	0.24	0.0681505	0.237608	0.11	0.281129	0.289699
SOX4	0.25	0.00183993	0.00682197	0.12	0.456412	0.546729	0.23	0.0258419	0.0673381
MTO1	0.25	7.89354e-06	8.66397e-05	0.19	0.0965459	0.280031	0.18	0.0556228	0.108009
GPN1	0.25	0.000500821	0.00245629	0.19	0.0734351	0.246719	0.19	0.0549174	0.107093
DHCR7	0.25	0.00088339	0.00379374	0.41	0.00367652	0.0594505	-0.02	0.845893	0.517275
REV3L	0.25	8.99945e-05	0.000625728	0.09	0.528024	0.576225	0.31	0.00423946	0.0216509
PXDC1	0.25	0.000726155	0.00326998	0.27	0.082032	0.261947	0.13	0.183045	0.226
CDCA4	0.25	1.03282e-05	0.000106877	0.21	0.145236	0.338713	0.21	0.0458161	0.0954077
NMT2	0.25	2.81859e-05	0.000244675	0.22	0.137969	0.330611	0.2	0.0590045	0.112199
FOLH1B	0.25	0.00708185	0.0192678	0.29	0.112177	0.300198	0.13	0.186571	0.228598
PKP1	0.25	0.00415181	0.0127027	0.22	0.239905	0.417507	0.24	0.0534254	0.104977
RRP7A	0.25	0.000615843	0.0028974	0.21	0.117567	0.305911	0.26	0.0262404	0.067811
GINS4	0.25	0.00291799	0.00981012	0.18	0.238637	0.416751	0.31	0.0102299	0.0375242
SMC5	0.25	5.88515e-05	0.000441873	0.14	0.262732	0.433693	0.36	0.000314242	0.00476845
SRD5A1	0.25	0.00106842	0.0044321	0.22	0.12749	0.317508	0.29	0.00935016	0.0355101
LY6D	0.25	0.0162043	0.0359361	0.25	0.155051	0.348518	0.28	0.0459847	0.0956582
SPAG5	0.25	0.000225563	0.00131591	0.37	0.0207008	0.133423	0.22	0.0787278	0.134554
PTX3	0.25	0.00707165	0.0192479	0.33	0.0695413	0.240203	0.28	0.0414997	0.0895386
CD47	0.25	0.000121152	0.000794202	0.29	0.00263981	0.0501612	0.33	0.00221224	0.0146221
YES1	0.25	0.000324394	0.00173248	0.29	0.0210706	0.134885	0.33	0.000330641	0.0049227
ACOT9	0.25	0.000954341	0.00405009	0.4	0.0032823	0.0566208	0.23	0.016337	0.0503351
ACTR3	0.25	6.13522e-05	0.000456335	0.33	0.000659072	0.0266743	0.31	0.000466668	0.00590772
ZNF124	0.25	0.000268597	0.00150627	0.25	0.0353235	0.17186	0.39	0.000377834	0.00531133
FAM60A	0.25	0.000176577	0.00107851	0.31	0.0257234	0.148725	0.36	0.000286498	0.00451697
SMC6	0.25	1.01195e-05	0.000105045	0.35	0.000645042	0.0265975	0.33	0.00182426	0.0131723
TBPL1	0.25	0.00016815	0.00103562	0.37	0.0017812	0.0426471	0.32	0.00202878	0.014016
ORC6	0.25	0.000112612	0.000749972	0.41	0.00215367	0.0458551	0.28	0.0119484	0.0414773
BRIP1	0.25	0.000996429	0.0042018	0.37	0.011589	0.0999232	0.34	0.00566952	0.0257925
DNA2	0.25	0.000147624	0.000938837	0.43	0.00530479	0.0713439	0.3	0.00907826	0.0348189
ASCC3	0.25	6.98355e-05	0.000509041	0.38	0.0014672	0.0393509	0.39	0.000106691	0.00251546
CXCR6	0.25	0.000829232	0.00361155	0.54	0.000442506	0.0242801	0.33	0.00305538	0.0177872
GPR126	0.25	0.000645175	0.00301587	0.64	5.04609e-05	0.00980164	0.3	0.00574238	0.0260573
CXCL11	0.25	0.00609996	0.0171739	0.67	1.01176e-05	0.00471239	0.48	4.94695e-05	0.00160403
GABRA6	0.24	0.00498103	0.0146713	-0.29	0.0584695	0.219899	-0.04	0.524571	0.405159
FBLN5	0.24	0.00862278	0.0224562	-0.29	0.047977	0.199348	-0.01	0.940173	0.54392
PALMD	0.24	0.00258239	0.00889835	-0.14	0.427586	0.532868	-0.08	0.518546	0.402432
TF	0.24	0.00845389	0.022077	-0.14	0.425433	0.532058	-0.01	0.960237	0.548804
NIF3L1	0.24	7.90231e-06	8.66397e-05	0.05	0.597005	0.606144	-0.17	0.052779	0.104344
OVOL1	0.24	0.000416223	0.00213359	-0.08	0.653021	0.627889	0	0.993876	0.557117
SIGMAR1	0.24	0.00133297	0.00526769	-0.06	0.657121	0.629641	0.03	0.811574	0.50708
PRR3	0.24	0.0025445	0.00878603	-0.11	0.361343	0.497209	0.08	0.343842	0.324538
MAP3K13	0.24	0.00176637	0.00661952	0.12	0.376934	0.505959	-0.13	0.107358	0.162801
TMPRSS2	0.24	0.00354322	0.0113375	0.21	0.137764	0.330398	-0.21	0.0123571	0.0422811
METTL8	0.24	0.0044885	0.0134963	0.15	0.184415	0.376115	-0.15	0.0642662	0.117868
REXO4	0.24	0.000664682	0.00307954	-0.05	0.682425	0.637063	0.05	0.572369	0.424431
KRT15	0.24	0.0156948	0.0352064	0	0.982798	0.715243	0.04	0.765836	0.492939
CNTLN	0.24	0.00382122	0.0119278	-0.15	0.321806	0.473529	0.2	0.0594056	0.112631
DNAJA1	0.24	4.5003e-05	0.000359218	-0.09	0.357048	0.494161	0.19	0.0394895	0.0869481
DERA	0.24	0.000750266	0.0033603	-0.09	0.472978	0.554088	0.22	0.0273799	0.0692247
RUVBL1	0.24	0.000151058	0.000957008	-0.02	0.861162	0.687663	0.15	0.175631	0.220308
SNRPD3	0.24	0.000295566	0.00161458	0.03	0.813387	0.676515	0.11	0.293879	0.297035
TTC27	0.24	0.000251561	0.00143116	0.08	0.414148	0.526119	0.11	0.230286	0.25849
ARGLU1	0.24	0.000800112	0.00351939	0.11	0.34315	0.487128	0.08	0.41152	0.357585
TEAD4	0.24	0.000950063	0.00403708	0.03	0.813336	0.676515	0.16	0.187344	0.229169
UBAP2	0.24	0.000285559	0.00157191	0.14	0.228164	0.408812	0.09	0.412814	0.357933
PES1	0.24	0.000825341	0.00359934	0.22	0.130476	0.321984	0.01	0.883625	0.528948
ANKRD27	0.24	0.000109207	0.000734671	0.1	0.427119	0.5324	0.14	0.1985	0.237427
TBCC	0.24	0.000294053	0.00160799	0.08	0.477418	0.556211	0.16	0.0561144	0.108626
DHX38	0.24	0.000221577	0.00129621	0.1	0.469011	0.552072	0.14	0.121442	0.176128
SNRPC	0.24	0.000533127	0.00258247	0.11	0.326401	0.476766	0.13	0.172319	0.218024
IMPAD1	0.24	0.000776689	0.00344069	0.1	0.549363	0.586011	0.14	0.20518	0.242464
ZNF318	0.24	0.00230093	0.00808387	0.05	0.73601	0.65368	0.19	0.0714132	0.12643
EPCAM	0.24	0.00100948	0.00424068	0.11	0.473622	0.554461	0.14	0.214494	0.248388
USP39	0.24	0.00297196	0.00995626	0.16	0.148398	0.3419	0.09	0.319887	0.312237
SIM1	0.24	0.004524	0.0135817	0.07	0.710252	0.643489	0.18	0.184136	0.226735
PIR	0.24	0.00111021	0.00457971	0.19	0.25493	0.430044	0.07	0.529969	0.407497
UNG	0.24	0.00210834	0.00754717	0.13	0.381265	0.508	0.13	0.220566	0.252276
TUBA1C	0.24	7.16764e-06	7.97716e-05	0.07	0.530579	0.577033	0.2	0.0526055	0.104146
CMPK1	0.24	1.50957e-05	0.000147469	0.13	0.263573	0.434191	0.14	0.140391	0.193494
PDXK	0.24	0.00116584	0.00475887	0.11	0.383563	0.509463	0.18	0.0952534	0.151113
PLD1	0.24	9.59805e-05	0.000660426	0.26	0.0626252	0.227223	0.04	0.672169	0.461933
GTF3C5	0.24	0.00838888	0.0219678	0.13	0.292795	0.45335	0.17	0.0810505	0.136857
WSB2	0.24	0.000307377	0.00165762	0.14	0.241201	0.418899	0.17	0.0617937	0.115114
DOK5	0.24	0.00121669	0.004915	0.07	0.650575	0.626602	0.24	0.0489073	0.0992328
MST4	0.24	0.0020263	0.00731268	0.24	0.137708	0.330398	0.08	0.449931	0.374585
NUP160	0.24	0.000125344	0.000814355	0.12	0.20749	0.393605	0.22	0.0189784	0.0556765
ARID5A	0.24	0.00176332	0.00661183	0.14	0.336599	0.482746	0.2	0.0411253	0.0890207
PUS1	0.24	0.00211162	0.00755483	0.14	0.292079	0.452746	0.2	0.0575267	0.110425
PEX13	0.24	0.00513214	0.0149965	0.14	0.245028	0.422232	0.2	0.0683899	0.122745
XPNPEP1	0.24	1.01654e-05	0.000105357	0.12	0.276048	0.442622	0.24	0.00319488	0.0182886
WDR12	0.24	6.69849e-05	0.000490418	0.18	0.141388	0.334725	0.18	0.0610425	0.114244
KIF1A	0.24	0.0017547	0.00659069	0.19	0.188105	0.379358	0.17	0.0317458	0.0760619
KLK6	0.24	0.0070989	0.0192904	-0.09	0.67594	0.635662	0.47	0.000500468	0.00617636
PLA2G4A	0.24	0.00455597	0.013643	0.02	0.870971	0.689903	0.36	0.00645103	0.0280662
EIF5B	0.24	5.82886e-05	0.000439029	0.13	0.327315	0.477436	0.26	0.00210327	0.014386
KLF6	0.24	0.000708083	0.00321039	0.18	0.216038	0.400128	0.21	0.0288742	0.0716024
SFT2D2	0.24	5.7813e-05	0.00043627	0.1	0.472157	0.553566	0.3	0.0062597	0.0274422
LRRC8B	0.24	0.00188103	0.00694328	0.27	0.0206884	0.133423	0.13	0.220704	0.252392
XPO1	0.24	1.14231e-05	0.00011619	0.15	0.147361	0.340767	0.26	0.00360208	0.0197455
RNASEH2A	0.24	0.000184191	0.00111272	0.27	0.0546826	0.211869	0.16	0.171646	0.217654
ACAT2	0.24	0.000346446	0.00182913	0.34	0.0185316	0.127282	0.09	0.438765	0.370358
SERTAD2	0.24	9.82809e-05	0.000672765	0.27	0.0100597	0.0932172	0.17	0.0530161	0.104512
HIRA	0.24	0.00164669	0.00624512	0.2	0.162289	0.355761	0.25	0.00856834	0.0336951
LZTS3	0.24	0.00305128	0.0101604	0.14	0.345922	0.488567	0.31	0.0160447	0.0499961
IFIH1	0.24	0.00532988	0.0154653	0.26	0.104964	0.291457	0.2	0.0371478	0.083888
NCS1	0.24	0.00153113	0.0058865	0.23	0.2242	0.406114	0.25	0.0213214	0.0597669
ME2	0.24	2.74529e-05	0.000240235	0.17	0.125936	0.315587	0.33	0.00150009	0.0121205
VPS37B	0.24	0.000181658	0.00110081	0.28	0.0554633	0.213121	0.27	0.0124989	0.0426161
DLAT	0.24	0.000368225	0.00192163	0.31	0.0094507	0.090807	0.24	0.0208534	0.0589834
SEC63	0.24	5.38329e-05	0.000410477	0.2	0.0408918	0.18354	0.38	0.000183625	0.00340227
PPP2R3A	0.24	7.52023e-05	0.000542792	0.34	0.00966751	0.0915743	0.24	0.0276231	0.0696352
TBC1D31	0.24	0.000304553	0.00165044	0.47	0.000779901	0.0289986	0.16	0.153281	0.203723
MALT1	0.24	0.000559546	0.00267872	0.38	0.000951733	0.0323934	0.3	0.0034088	0.0190846
POLA2	0.24	0.00314949	0.0103935	0.43	9.05971e-05	0.0119693	0.25	0.0194516	0.0565853
RNASEH1	0.24	1.0548e-05	0.000108643	0.38	0.00555343	0.0725532	0.31	0.00179194	0.0130377
SPC25	0.24	0.000281862	0.00156193	0.43	0.00158723	0.0408317	0.26	0.0261641	0.0677921
BORA	0.24	3.66307e-05	0.000302962	0.43	0.000716901	0.0280715	0.28	0.0191791	0.0560772
IGLC1	0.24	0.00967439	0.0245116	0.37	0.0302769	0.159491	0.35	0.00405883	0.0209936
RDX	0.24	0.000457505	0.00230075	0.36	0.0015734	0.0407124	0.38	0.000239289	0.00400215
TNFAIP3	0.24	0.000807796	0.0035447	0.52	0.000586058	0.0258024	0.38	0.000207972	0.00361925
PLA2G7	0.24	0.00115572	0.0047292	0.58	0.000141569	0.01392	0.34	0.00196641	0.0138522
MPDZ	0.23	0.00187248	0.00691945	-0.28	0.0595601	0.22132	-0.04	0.71045	0.47474
TMEM47	0.23	0.0117166	0.0283745	-0.24	0.0501095	0.2036	0	0.993405	0.55699
NDUFB6	0.23	0.000579414	0.00275902	-0.13	0.258757	0.431409	-0.08	0.392728	0.349149
SLC26A2	0.23	0.00434761	0.0131742	-0.14	0.393258	0.515037	-0.03	0.783877	0.49863
MT1M	0.23	0.0180491	0.0388204	-0.18	0.181673	0.374756	0.04	0.760312	0.491243
PRSS50	0.23	0.00180719	0.00673068	-0.07	0.714042	0.644979	-0.05	0.510337	0.399381
ZNF135	0.23	0.0075736	0.0202322	-0.09	0.546839	0.58504	0.01	0.931704	0.541792
PDLIM3	0.23	0.00233912	0.00820068	-0.04	0.790491	0.671096	-0.03	0.798914	0.503185
AGBL5	0.23	0.00443551	0.0133756	-0.14	0.396251	0.516587	0.1	0.378593	0.342204
ERI3	0.23	0.000164948	0.00102446	-0.16	0.374554	0.504503	0.13	0.172586	0.218147
FAT2	0.23	0.00412923	0.0126687	-0.15	0.379883	0.507051	0.12	0.295114	0.297889
SUSD5	0.23	0.0156898	0.0352064	0	0.974996	0.714033	-0.03	0.770733	0.494802
POGK	0.23	0.000653469	0.00304602	-0.1	0.459512	0.547813	0.1	0.366387	0.335762
LRP6	0.23	0.00135195	0.00530943	-0.21	0.209792	0.395008	0.22	0.0303448	0.073733
PDZD2	0.23	0.00270481	0.00922848	0.05	0.704326	0.642065	-0.03	0.8019	0.504188
FAM57A	0.23	2.99803e-05	0.000256659	-0.11	0.522389	0.573858	0.14	0.241274	0.265576
NELFB	0.23	0.000164302	0.00102301	0.05	0.69912	0.640855	0	0.989504	0.556027
CDC37	0.23	0.000884551	0.00379517	0.02	0.852934	0.685926	0.05	0.575705	0.425803
CLTA	0.23	8.54212e-05	0.000602135	-0.03	0.731831	0.652259	0.1	0.174055	0.219132
SACS	0.23	0.00134431	0.00529512	-0.1	0.428326	0.533251	0.17	0.152211	0.202968
WEE1	0.23	0.000181888	0.00110081	-0.07	0.582058	0.5999	0.15	0.179846	0.223112
DTYMK	0.23	0.000117494	0.00077484	0.04	0.700615	0.641096	0.04	0.728245	0.48139
ANKS1A	0.23	5.73784e-05	0.000433483	0.01	0.903242	0.698643	0.09	0.292654	0.296407
EPHB1	0.23	0.000921537	0.00392845	0.02	0.918223	0.701189	0.09	0.297732	0.299351
PTGS2	0.23	0.00887675	0.0229375	-0.03	0.830779	0.680747	0.14	0.302174	0.301916
LSR	0.23	0.00179899	0.00671142	0.08	0.646829	0.625512	0.04	0.716114	0.476778
GLRX2	0.23	0.00023087	0.00133799	0.05	0.676	0.635662	0.08	0.440886	0.3716
PDCD10	0.23	4.68782e-05	0.000370619	0.09	0.505088	0.566457	0.05	0.60442	0.437532
CACYBP	0.23	0.000110711	0.00074253	-0.06	0.487959	0.560561	0.22	0.0299709	0.0731803
SNX4	0.23	6.15762e-05	0.000456871	0.05	0.633496	0.620277	0.12	0.156211	0.205985
ST3GAL6	0.23	0.000548912	0.00263841	0	0.988556	0.716768	0.17	0.0988746	0.154532
DIAPH2	0.23	0.000828209	0.00360947	0.12	0.39176	0.514061	0.07	0.44103	0.371663
DBN1	0.23	0.00175592	0.00659152	0.07	0.610409	0.611052	0.13	0.233613	0.260692
CDKAL1	0.23	0.0164855	0.036329	0.04	0.799385	0.673102	0.16	0.142306	0.194709
RNF38	0.23	7.24319e-05	0.000526232	0.09	0.409716	0.524331	0.12	0.256357	0.275517
FBXL4	0.23	0.000422296	0.00215307	0.04	0.709978	0.643489	0.17	0.113648	0.168694
TPI1	0.23	0.000551274	0.00264593	0.06	0.612746	0.612376	0.15	0.149024	0.200468
RAPGEF5	0.23	0.0008114	0.00355725	0.11	0.360296	0.496812	0.11	0.357781	0.331634
RASAL2	0.23	0.00196471	0.00715266	0.18	0.200933	0.389479	0.04	0.672125	0.461933
ORC3	0.23	0.000664343	0.00307954	0.14	0.244858	0.422232	0.1	0.276367	0.287103
CHD1L	0.23	0.00600572	0.0169952	0	0.978277	0.714649	0.25	0.0107764	0.0389814
TDP1	0.23	0.000132061	0.000850462	0.11	0.35634	0.493897	0.16	0.132548	0.186425
CBX1	0.23	0.000420158	0.00214877	0.02	0.854025	0.685926	0.26	0.0170872	0.0518736
HSPD1	0.23	0.000165847	0.00102715	0.06	0.542509	0.583483	0.23	0.0140784	0.045974
USP13	0.23	0.000415833	0.00213359	-0.04	0.777906	0.666992	0.33	0.00400469	0.0208893
TOMM70A	0.23	1.14787e-05	0.000116422	0.2	0.125958	0.315587	0.1	0.320666	0.312654
TXN	0.23	4.94583e-05	0.00038505	0.18	0.150461	0.343967	0.12	0.21894	0.250961
C1QBP	0.23	0.000835625	0.00363224	0.05	0.638912	0.622779	0.25	0.0101945	0.0375067
KIAA0101	0.23	0.00104021	0.00433406	0.17	0.255459	0.430098	0.13	0.22314	0.25391
TBX19	0.23	0.00903014	0.0232569	0.14	0.373893	0.504077	0.16	0.128114	0.182232
DHRS11	0.23	0.00149705	0.00577667	0.12	0.418947	0.528832	0.2	0.127881	0.18206
CEP57	0.23	0.000202204	0.00120183	0.19	0.113937	0.302472	0.15	0.144782	0.196771
FKBPL	0.23	0.00285529	0.00965807	0.26	0.0160566	0.120417	0.09	0.352521	0.329066
MRPL15	0.23	0.000303872	0.00164809	0.16	0.219865	0.402794	0.19	0.105497	0.160974
TRAF2	0.23	0.00221862	0.00788201	0.3	0.0247789	0.146381	0.05	0.608751	0.439278
TK1	0.23	0.0002751	0.00153471	0.21	0.195907	0.385704	0.17	0.141254	0.194197
DARS	0.23	0.000769255	0.0034198	0.23	0.0253435	0.14774	0.16	0.0815921	0.137434
LSM7	0.23	0.000197959	0.0011819	0.11	0.474285	0.554738	0.28	0.00444809	0.0223466
MICAL3	0.23	0.00483861	0.01433	0.26	0.0457715	0.1953	0.14	0.162177	0.210382
PWP2	0.23	0.00209276	0.00749948	0.14	0.325334	0.475969	0.27	0.00483079	0.0235648
CDC42EP1	0.23	0.00203208	0.00732955	0.29	0.0652532	0.231723	0.12	0.223575	0.254111
LCN2	0.23	0.0061612	0.017295	0.23	0.251197	0.426915	0.18	0.164076	0.211765
IGJ	0.23	0.0161268	0.0358482	0.18	0.258079	0.431402	0.23	0.0711406	0.126134
TUBB3	0.23	0.000481573	0.00238739	0.12	0.307314	0.46352	0.3	0.00602169	0.0268089
UPF3B	0.23	0.000277025	0.00154285	0.35	0.00511596	0.0701912	0.07	0.446158	0.373409
MTF2	0.23	5.91683e-05	0.00044247	0.26	0.0166488	0.12234	0.16	0.0778934	0.13354
MRS2	0.23	0.000336984	0.0017882	0.22	0.0269226	0.152236	0.2	0.0377682	0.0849541
TTLL7	0.23	0.00233807	0.00820068	0.33	0.0236785	0.142547	0.1	0.429105	0.365572
UPF2	0.23	0.000325663	0.00173507	0.18	0.125652	0.315267	0.26	0.0121445	0.0418244
SUPV3L1	0.23	0.000214141	0.00126148	0.33	0.00749345	0.0805744	0.11	0.271355	0.284482
GATA6	0.23	0.0129234	0.0305715	0.13	0.390544	0.513229	0.32	0.00732689	0.0306545
PTBP3	0.23	8.46019e-05	0.000597698	0.25	0.0167084	0.122358	0.21	0.0371304	0.0838784
MRPL12	0.23	0.000814371	0.00356321	0.24	0.0925379	0.273516	0.22	0.0608685	0.114133
IRAK1	0.23	0.000509829	0.00249576	0.22	0.111532	0.299655	0.25	0.0273399	0.0691701
ANKRD36	0.23	0.00035799	0.00188161	0.27	0.0601827	0.22239	0.21	0.0624128	0.115759
EFNA3	0.23	0.0055897	0.0160716	0.33	0.0664981	0.233798	0.15	0.157355	0.206582
IL18R1	0.23	0.00178479	0.00666971	0.41	0.00383203	0.0606641	0.15	0.159573	0.208458
CHIC2	0.23	0.000520337	0.00253407	0.31	0.0128491	0.106668	0.27	0.00426054	0.0216941
P2RX5	0.23	0.0130708	0.0307884	0.5	0.00168061	0.0413867	0.18	0.0975499	0.153271
APBA2	0.23	0.00199035	0.00723014	0.48	0.000432544	0.0242669	0.21	0.0349841	0.0805918
RAB29	0.23	0.000221601	0.00129621	0.32	0.0284265	0.15589	0.46	4.33644e-06	0.000415356
CCL4	0.23	0.00395173	0.012243	0.35	0.026952	0.152305	0.43	0.000220467	0.00380056
CD69	0.23	0.00364684	0.0115631	0.53	0.00114444	0.0360376	0.25	0.0288111	0.0715356
MMP12	0.23	0.00690945	0.0189229	0.55	0.003963	0.0618457	0.4	0.00201901	0.0140048
HSPB2	0.22	0.017695	0.0381825	-0.11	0.527632	0.576167	-0.13	0.272065	0.28477
NINJ2	0.22	0.0104096	0.025866	-0.22	0.266651	0.436432	-0.02	0.872074	0.525294
SOBP	0.22	0.00915499	0.0234918	-0.23	0.0784309	0.255672	0.02	0.895654	0.532016
NAV2	0.22	0.00521741	0.0151911	-0.25	0.14179	0.335318	0.06	0.622372	0.444166
SPTBN1	0.22	0.00133646	0.00527675	-0.07	0.618559	0.614543	-0.08	0.327485	0.316349
OTUB2	0.22	0.00406482	0.0125116	0.05	0.696911	0.640711	-0.2	0.0355699	0.0815063
MECR	0.22	0.000318297	0.00170404	-0.18	0.3266	0.476935	0.04	0.699074	0.470624
KDELC1	0.22	0.00843347	0.0220411	-0.21	0.145213	0.338713	0.09	0.459271	0.378497
SNAPC3	0.22	0.000467861	0.00234217	-0.05	0.743949	0.656383	-0.06	0.537643	0.411379
MT1F	0.22	0.00225477	0.00795965	-0.14	0.277445	0.443803	0.03	0.80601	0.505454
PODXL	0.22	0.00711343	0.0193141	-0.26	0.0465867	0.196692	0.16	0.173039	0.218227
PRKY	0.22	0.00211322	0.00755645	-0.15	0.412054	0.525305	0.1	0.229133	0.257616
TOE1	0.22	0.0116716	0.0282758	0.05	0.639677	0.62309	-0.06	0.564593	0.421003
RRP9	0.22	0.00986934	0.0248726	-0.19	0.111459	0.299655	0.19	0.0719465	0.127039
TUBB2B	0.22	0.0125152	0.0298399	-0.2	0.233464	0.41242	0.21	0.130162	0.18414
NUP88	0.22	0.000276615	0.00154187	-0.18	0.0566292	0.215635	0.19	0.0261335	0.0677641
SDCCAG3	0.22	6.07575e-05	0.000452822	0.02	0.877254	0.691374	0	0.974926	0.551975
ASNS	0.22	0.00277996	0.00944383	-0.1	0.508396	0.567627	0.13	0.247759	0.270162
CALD1	0.22	0.00311107	0.0103077	-0.08	0.555091	0.589422	0.12	0.27055	0.284151
POLH	0.22	0.00293845	0.00985895	-0.03	0.852166	0.685926	0.12	0.134556	0.188456
ANXA1	0.22	0.00779742	0.0207352	-0.03	0.815461	0.676718	0.12	0.234705	0.261486
CHKA	0.22	0.00471464	0.0140552	0.14	0.278981	0.445074	-0.04	0.713339	0.475898
PHF10	0.22	0.000491426	0.00242717	-0.01	0.954646	0.709743	0.12	0.207407	0.244173
WHSC1	0.22	0.00414021	0.0126906	0.08	0.4799	0.557547	0.03	0.74313	0.486656
SOX9	0.22	0.00711726	0.0193166	-0.04	0.809534	0.67554	0.16	0.223361	0.254031
MTSS1L	0.22	0.00690775	0.0189229	0.07	0.662374	0.631301	0.06	0.468896	0.383076
DGKZ	0.22	0.000818852	0.00357581	-0.13	0.542844	0.583772	0.29	0.00549277	0.0253747
KANSL1L	0.22	0.000577789	0.00275524	0.04	0.697204	0.640711	0.12	0.191513	0.232635
POLD3	0.22	0.000204928	0.00121584	0.12	0.261259	0.433392	0.05	0.615303	0.441688
ATP13A3	0.22	1.04699e-05	0.000108006	0.09	0.379476	0.506813	0.08	0.450064	0.374592
CNIH4	0.22	0.000814116	0.00356321	0.04	0.683588	0.637551	0.13	0.221243	0.252546
IFI44	0.22	0.00597245	0.0169227	0.01	0.959367	0.71113	0.17	0.101825	0.157321
DLK1	0.22	0.00812262	0.0214199	0.22	0.35018	0.490568	-0.04	0.781287	0.497553
SSB	0.22	0.000263335	0.0014828	0.02	0.889008	0.694878	0.17	0.0339149	0.0791411
HMGN4	0.22	0.00111435	0.00459392	-0.02	0.83804	0.682637	0.23	0.0212657	0.05969
ACAA2	0.22	0.00105134	0.0043722	0.02	0.873072	0.690085	0.19	0.0250656	0.066077
EXOSC8	0.22	0.000589024	0.00279276	0.07	0.51963	0.573084	0.14	0.107066	0.162539
ZNF146	0.22	0.00065492	0.0030464	0.06	0.649393	0.626352	0.15	0.102509	0.158065
NOL7	0.22	0.000185217	0.0011179	0.01	0.890302	0.69499	0.22	0.0170542	0.0518573
GAPDH	0.22	3.44456e-05	0.000288124	0.12	0.37848	0.506476	0.11	0.267167	0.281908
DLG1	0.22	4.69886e-05	0.000370722	0.08	0.439182	0.538522	0.15	0.159786	0.208618
NUP210	0.22	0.000599307	0.00283139	-0.02	0.871366	0.689979	0.26	0.0271478	0.068881
SSBP1	0.22	8.46115e-05	0.000597698	0.09	0.414204	0.526119	0.16	0.106357	0.161963
SRSF10	0.22	5.37699e-05	0.000410477	0.06	0.523078	0.573923	0.21	0.015608	0.0491338
CDC73	0.22	0.000725378	0.00326982	0.08	0.573951	0.597264	0.21	0.0302112	0.0735259
LHX2	0.22	0.00724849	0.0195607	0.15	0.349301	0.490075	0.15	0.155011	0.205031
RTCA	0.22	0.000325126	0.0017336	0.21	0.0275956	0.154097	0.1	0.307834	0.305128
ATG3	0.22	0.000298852	0.00162619	0.23	0.0364666	0.17378	0.09	0.215349	0.248824
EPHB6	0.22	0.000588101	0.00279038	0.13	0.390201	0.512931	0.19	0.102654	0.158182
TIMM44	0.22	0.00322991	0.0105957	0.14	0.265798	0.435989	0.18	0.0552216	0.107504
GABBR2	0.22	0.00603943	0.0170615	0.12	0.486323	0.559983	0.22	0.0906827	0.146019
GCNT1	0.22	0.00259887	0.00895047	0	0.988424	0.716768	0.35	0.00452584	0.022544
RCN2	0.22	0.00100838	0.00424068	0.15	0.268794	0.437322	0.2	0.0444414	0.0934797
NCALD	0.22	0.00567347	0.0162631	0.06	0.713942	0.644955	0.3	0.0137221	0.0452039
DEFB1	0.22	0.00377201	0.0118176	0.19	0.316323	0.46952	0.17	0.187116	0.228991
XK	0.22	0.00134299	0.00529306	0.28	0.104297	0.290243	0.12	0.329052	0.316972
TMEM45A	0.22	0.00746785	0.0199884	0.32	0.0672191	0.235491	0.08	0.464964	0.38136
SEC61B	0.22	0.000117631	0.00077484	0.26	0.0615959	0.224872	0.15	0.0851701	0.140614
KARS	0.22	0.000394668	0.00204362	0.2	0.066253	0.233421	0.21	0.0190299	0.0557595
RMI1	0.22	0.000408108	0.0021001	0.2	0.120728	0.308996	0.21	0.0694339	0.124103
DENND1A	0.22	0.000757469	0.00338268	0.06	0.699992	0.641072	0.36	0.00676966	0.0289937
KRT7	0.22	0.00666124	0.0184079	0.39	0.0115964	0.0999232	0.05	0.636498	0.449446
ATP1B3	0.22	0.000647581	0.00302286	0.35	0.00396956	0.0618457	0.1	0.313778	0.308439
HMGN3	0.22	0.00165262	0.00626402	0.17	0.0902063	0.270749	0.28	0.00376172	0.0201544
ZBTB10	0.22	0.00733553	0.0197474	0.24	0.113696	0.302472	0.22	0.0711292	0.126134
SMARCC1	0.22	8.47805e-05	0.000598255	-0.03	0.839443	0.682774	0.51	2.20523e-06	0.000286015
PTDSS1	0.22	0.000167605	0.00103514	0.27	0.030802	0.161309	0.21	0.0472346	0.0972423
RAD21	0.22	0.00302709	0.0101018	0.27	0.041015	0.183591	0.21	0.0409567	0.0889482
WASF1	0.22	0.00336799	0.010935	0.05	0.752606	0.659862	0.44	0.000205148	0.00361925
MBD4	0.22	0.000693878	0.00316982	0.26	0.00982077	0.0920638	0.26	0.00792894	0.0320147
DNAJC9	0.22	0.000295937	0.00161458	0.36	0.00564901	0.0729608	0.19	0.0687268	0.123139
SCPEP1	0.22	0.00240438	0.00837633	0.31	0.024031	0.143593	0.25	0.017146	0.0518987
GOLT1B	0.22	0.00342292	0.0110539	0.37	0.00290803	0.0527343	0.19	0.136378	0.18986
RAP2A	0.22	0.00026179	0.00147655	0.35	0.00571247	0.0729714	0.24	0.00844701	0.0333515
MED17	0.22	0.0028377	0.00962182	0.34	0.000515931	0.0257215	0.25	0.00970458	0.0363738
SLC33A1	0.22	0.0011716	0.00477649	0.39	0.000523114	0.0257215	0.21	0.0306422	0.0742458
ARNTL2	0.22	0.0094073	0.0239999	0.28	0.116806	0.305723	0.34	0.00463455	0.0229195
CP	0.22	0.00963982	0.0244654	0.44	0.0218754	0.136504	0.18	0.179523	0.223063
NUS1P3	0.22	0.00520943	0.0151822	0.29	0.0217981	0.136504	0.34	0.000464701	0.00589367
SLC12A1	0.22	0.022449	0.0458457	0.53	0.00470109	0.0664989	0.11	0.418842	0.360865
PTPN2	0.22	0.00284649	0.00963601	0.36	0.00246026	0.0493694	0.29	0.00103798	0.00984152
RPP40	0.22	0.00106578	0.00442669	0.37	0.0095257	0.0910334	0.31	0.00868277	0.0339052
IGHG1	0.22	0.00504027	0.0148063	0.6	7.18204e-05	0.0117698	0.15	0.070246	0.125013
PNP	0.22	0.000260823	0.00147328	0.53	0.000555509	0.0257379	0.24	0.0371619	0.0838922
TES	0.22	0.000758323	0.00338268	0.41	0.00192751	0.043403	0.45	1.73782e-06	0.000259278
BLM	0.22	5.08041e-05	0.000392489	0.53	0.000106341	0.0125474	0.33	0.00445896	0.0223727
CTLA4	0.22	0.00113895	0.00467211	0.55	0.00051959	0.0257215	0.33	0.00207087	0.0142183
IGKC	0.22	0.00217241	0.00773891	0.55	0.000594213	0.0259747	0.33	0.00435067	0.0220226
BCL2A1	0.22	0.0114876	0.0279628	0.57	3.08969e-05	0.00864678	0.34	0.00548927	0.0253747
GZMB	0.22	0.00536501	0.0155537	0.61	9.41345e-05	0.0119693	0.5	7.43708e-05	0.00207816
GYG2	0.21	0.0035979	0.0114737	-0.08	0.633629	0.620277	-0.14	0.166839	0.213846
DDR2	0.21	0.00940203	0.0239999	-0.16	0.262604	0.433656	0	0.997512	0.557927
MRPL48	0.21	0.000868948	0.00375006	0.06	0.621689	0.615008	-0.13	0.187098	0.228991
MLF1	0.21	0.00362065	0.0115078	-0.14	0.39013	0.512915	0.08	0.516006	0.401297
FZD1	0.21	0.004022	0.0124159	-0.18	0.214312	0.398636	0.17	0.0667744	0.120792
DSCC1	0.21	0.000181366	0.00110081	-0.11	0.434136	0.536422	0.12	0.237532	0.26327
RXRB	0.21	0.00123093	0.00495443	-0.09	0.469274	0.552204	0.1	0.149001	0.200468
RAB40B	0.21	0.00393262	0.0122069	-0.09	0.474998	0.555058	0.14	0.196284	0.235958
FARP1	0.21	0.0103029	0.0257134	-0.07	0.569365	0.595463	0.12	0.333239	0.31926
E2F6	0.21	0.00548549	0.0158475	0.07	0.599355	0.607174	-0.02	0.870176	0.524657
WDR46	0.21	0.0130662	0.0307884	0.03	0.863019	0.688206	0.02	0.849159	0.51812
VIM	0.21	0.00697033	0.0190526	-0.07	0.541974	0.583257	0.13	0.209086	0.245162
ADAMTS1	0.21	0.00775496	0.0206419	0.03	0.860198	0.687506	0.03	0.783377	0.498468
MT1H	0.21	0.00345994	0.0111193	0	0.981391	0.714941	0.08	0.468849	0.383076
UBE2Q1	0.21	0.000242192	0.00138969	-0.15	0.145786	0.339506	0.23	0.019772	0.0570344
MT1X	0.21	0.00366753	0.0116086	-0.02	0.902835	0.698573	0.1	0.357661	0.331634
MTCH1	0.21	0.000478035	0.0023734	-0.02	0.858628	0.68694	0.11	0.281572	0.28988
AGPAT4	0.21	0.0124609	0.0297319	0.05	0.793103	0.671627	0.04	0.655011	0.455836
ELK4	0.21	0.00222318	0.00788589	0.02	0.872114	0.690052	0.09	0.36534	0.335295
LHX6	0.21	0.00181386	0.00675172	0.09	0.585715	0.601615	0.02	0.878857	0.527347
FXR1	0.21	0.000104168	0.000707947	0.01	0.925233	0.703072	0.11	0.311221	0.307206
GYG1	0.21	0.000205197	0.00121635	0.05	0.676516	0.635675	0.07	0.515184	0.400927
COPS7B	0.21	0.00131581	0.00521693	0.04	0.745372	0.657061	0.08	0.335497	0.320264
CTNNAL1	0.21	0.00854886	0.0222899	0.05	0.714394	0.64517	0.07	0.557082	0.417965
CLPB	0.21	0.0174315	0.037766	0.1	0.363226	0.498193	0.02	0.859635	0.521503
SLC10A3	0.21	0.015833	0.0354447	0.04	0.818116	0.676718	0.09	0.366739	0.335995
LBX1	0.21	0.0043687	0.013226	0.1	0.465417	0.550184	0.05	0.466278	0.382118
OLFM4	0.21	0.0421536	0.0717317	0.12	0.599607	0.607174	0.04	0.775017	0.495615
PRPF4	0.21	0.000299366	0.00162765	0.07	0.422016	0.530107	0.09	0.361999	0.334012
C1S	0.21	0.0196677	0.041389	-0.06	0.63538	0.62171	0.22	0.0383492	0.0857131
MRPL42	0.21	0.00206459	0.00741856	0.16	0.218594	0.402253	0.04	0.712344	0.475516
QTRTD1	0.21	0.00343064	0.0110627	0.15	0.208758	0.394404	0.08	0.389884	0.347835
YAP1	0.21	0.00747229	0.0199884	0.07	0.590254	0.602578	0.16	0.141754	0.194417
ILF3	0.21	0.000536507	0.00259115	0.1	0.370711	0.503251	0.16	0.106523	0.162109
COL4A2	0.21	0.00913733	0.023462	0.02	0.858861	0.686978	0.24	0.0300108	0.0731803
GAS1	0.21	0.0256542	0.0505698	0.04	0.763968	0.663648	0.22	0.0308391	0.0745127
MSL2	0.21	0.000674415	0.00310766	0.13	0.283196	0.447141	0.14	0.125206	0.179343
CRYBG3	0.21	0.000624173	0.00292595	0.12	0.425145	0.531848	0.15	0.13531	0.189164
REPS1	0.21	0.00967363	0.0245116	0.37	0.00868555	0.086654	-0.09	0.318498	0.31143
QSER1	0.21	0.000187105	0.00112724	0.15	0.209083	0.394698	0.15	0.128447	0.182579
NCAPD3	0.21	0.00369439	0.0116803	0.05	0.691103	0.63902	0.25	0.0122224	0.0419609
HTATSF1	0.21	0.00305709	0.0101608	0.1	0.449508	0.54376	0.2	0.0412195	0.0891039
ADAM15	0.21	0.0150278	0.0341258	0.2	0.113074	0.301633	0.1	0.31034	0.306595
SF3B3	0.21	0.000164407	0.00102301	0.14	0.288554	0.450439	0.17	0.101722	0.157321
PSMA7	0.21	0.000725157	0.00326982	0.21	0.099821	0.284613	0.1	0.321968	0.313177
POLD1	0.21	0.00262556	0.00902366	0.16	0.206717	0.393046	0.15	0.13956	0.192716
SUMO3	0.21	0.000871074	0.00375435	0.17	0.0953551	0.278403	0.15	0.134505	0.188456
SNRPB2	0.21	0.000700024	0.00318692	0.16	0.199146	0.388435	0.16	0.104975	0.160391
NUP62	0.21	0.000683575	0.00313355	0.12	0.405617	0.522182	0.23	0.0162415	0.0502224
CYCS	0.21	0.000580639	0.0027609	0.15	0.164059	0.35768	0.2	0.0443602	0.093366
RAD54B	0.21	0.000938263	0.00399205	0.21	0.162521	0.35583	0.14	0.232182	0.259685
TLE4	0.21	0.00225822	0.0079676	0.16	0.223238	0.405617	0.2	0.0298905	0.0730728
GAL	0.21	0.00239357	0.00836063	0.24	0.132403	0.324657	0.13	0.273656	0.285494
MAGT1	0.21	0.000758052	0.00338268	0.32	0.00739658	0.0803135	0.05	0.574124	0.425228
GPR161	0.21	0.0135248	0.0316108	0.17	0.217011	0.400756	0.2	0.0727485	0.127962
RBM7	0.21	0.00119408	0.00484434	0.09	0.413212	0.525305	0.29	0.00309057	0.0178978
TARS	0.21	0.00215642	0.00769022	0.18	0.165671	0.358985	0.2	0.0449324	0.0942427
DDX11	0.21	0.00114668	0.00469802	0.18	0.176651	0.370003	0.21	0.0519896	0.103169
PRKCI	0.21	0.00034381	0.00181716	0.31	0.0131249	0.108246	0.09	0.396518	0.351066
MAPK1	0.21	0.000155241	0.000978835	0.17	0.203126	0.39077	0.24	0.0061568	0.0271469
RNMT	0.21	0.000190919	0.00114502	0.24	0.0350807	0.171335	0.17	0.112333	0.167574
ATF3	0.21	0.00226808	0.00799387	0.23	0.0984597	0.282976	0.2	0.0604886	0.113638
RRBP1	0.21	0.00323808	0.0106067	0.28	0.0184621	0.127054	0.16	0.0781553	0.133767
PGM3	0.21	0.00151263	0.00582662	0.33	0.00315072	0.055486	0.12	0.209728	0.245517
CD180	0.21	0.00912827	0.0234504	0.29	0.0204157	0.13296	0.17	0.0811616	0.136919
ABI1	0.21	0.00121101	0.00489634	0.26	0.0233505	0.14141	0.21	0.0131829	0.0439033
ELAVL1	0.21	0.000139171	0.0008902	0.17	0.117445	0.305769	0.31	0.00104219	0.00984428
KATNA1	0.21	0.000112433	0.000749752	0.35	0.00285243	0.0520531	0.16	0.0824997	0.138312
DCLRE1B	0.21	0.00171826	0.0064758	0.37	0.000613535	0.0262315	0.14	0.172647	0.218147
NT5C2	0.21	0.00198959	0.00723014	0.22	0.0741815	0.248097	0.3	0.00164631	0.0127286
RNF24	0.21	0.00102554	0.00428913	0.37	0.0301256	0.159066	0.15	0.183428	0.22629
KCMF1	0.21	0.000133716	0.00085945	0.37	0.00124581	0.0370125	0.19	0.0439982	0.0928599
PREP	0.21	0.00140504	0.00548224	0.26	0.14038	0.333408	0.3	0.00493501	0.0238897
TEX10	0.21	0.000164682	0.00102376	0.21	0.0367716	0.174763	0.36	0.000956316	0.0093377
MRPL19	0.21	0.00215584	0.00769022	0.29	0.0229865	0.140191	0.31	0.00356402	0.0196075
INCENP	0.21	0.00982453	0.0247879	0.47	0.00093308	0.0318812	0.19	0.0224609	0.0616602
ATP11B	0.21	0.00101673	0.00426303	0.4	0.000445217	0.0242801	0.28	0.00393555	0.0206515
CENPA	0.21	0.0011252	0.00463291	0.36	0.0144028	0.113194	0.35	0.0017472	0.0129612
HIF1A	0.21	0.0010849	0.00449486	0.44	0.00129826	0.0376878	0.34	9.31805e-05	0.00235487
PIM2	0.21	0.00102423	0.00428635	0.65	7.6907e-05	0.0119693	0.35	0.00194188	0.0137756
GAPDHS	0.2	0.00853415	0.0222603	-0.3	0.0918705	0.272819	-0.04	0.543089	0.413194
ING4	0.2	0.00409934	0.0125945	-0.18	0.235409	0.414117	-0.07	0.407274	0.355868
PCOLCE2	0.2	0.0251266	0.0498408	-0.25	0.192932	0.383499	0.05	0.704596	0.472205
NUDT11	0.2	0.0322544	0.0599277	-0.26	0.0726565	0.245728	0.08	0.507773	0.39818
DXO	0.2	0.00289994	0.00976786	-0.11	0.405302	0.521852	-0.06	0.497737	0.394087
NPM3	0.2	0.00106558	0.00442669	-0.12	0.357044	0.494161	-0.01	0.946513	0.545378
FRMD1	0.2	0.0115245	0.0280285	-0.13	0.422748	0.530649	0.02	0.716157	0.476778
RELN	0.2	0.0303585	0.0571755	-0.15	0.366768	0.500603	0.04	0.724038	0.479791
PCDHB17	0.2	0.011848	0.0285988	-0.13	0.494233	0.563111	0.04	0.478981	0.387311
EPHX3	0.2	0.0172381	0.0375097	-0.06	0.74606	0.657158	-0.02	0.823398	0.510744
RCL1	0.2	0.000647258	0.00302286	-0.01	0.936149	0.705845	-0.05	0.581785	0.428364
MRPS2	0.2	0.00137578	0.00538072	-0.03	0.82945	0.680362	-0.03	0.809856	0.506535
NFIX	0.2	0.0223082	0.0456216	-0.27	0.136344	0.329617	0.25	0.00712834	0.0300985
HAT1	0.2	0.00123429	0.00496494	-0.06	0.560437	0.592086	0.05	0.525906	0.405643
MOCOS	0.2	0.00164409	0.00624024	-0.07	0.638297	0.622558	0.06	0.657907	0.456631
WIF1	0.2	0.0385574	0.0673219	-0.17	0.379105	0.506795	0.16	0.238159	0.263566
C2orf47	0.2	0.00119029	0.00483191	0.03	0.762539	0.663179	-0.03	0.713047	0.475892
ZXDC	0.2	0.019001	0.0404221	0.1	0.353175	0.491969	-0.09	0.393962	0.349659
CAPRIN1	0.2	0.00147974	0.00572989	-0.08	0.396452	0.516621	0.1	0.27682	0.287224
GPI	0.2	0.00148987	0.00576577	-0.03	0.804566	0.67434	0.06	0.556457	0.417665
DAP3	0.2	0.00169595	0.00640266	-0.16	0.108282	0.295751	0.21	0.0524567	0.103946
KCNJ16	0.2	0.0120392	0.0289548	-0.22	0.196603	0.385942	0.27	0.0789029	0.134653
GRAMD3	0.2	0.0110922	0.0271899	-0.1	0.439671	0.538522	0.15	0.175622	0.220308
ACYP1	0.2	0.0078866	0.0208821	-0.02	0.914522	0.700887	0.07	0.514924	0.400835
PDE6D	0.2	0.0115512	0.0280661	-0.03	0.785799	0.669478	0.08	0.363867	0.334703
TSPAN12	0.2	0.0232973	0.0472189	0.02	0.914324	0.700887	0.03	0.816579	0.50881
SRPRB	0.2	0.00149482	0.00577145	0.1	0.392907	0.514806	-0.05	0.577051	0.426294
ALK	0.2	0.00508324	0.0148965	0.07	0.609783	0.610949	-0.01	0.867772	0.523851
GSTA4	0.2	0.00590901	0.0167716	0.03	0.844081	0.683778	0.06	0.616096	0.441981
PSMB5	0.2	0.00426823	0.013012	0.08	0.496863	0.564043	0.02	0.82195	0.510445
FXYD6	0.2	0.0245144	0.0490214	-0.06	0.703137	0.641709	0.16	0.195526	0.235464
SET	0.2	0.000363759	0.00190439	0.03	0.779382	0.667675	0.08	0.358074	0.331758
SMO	0.2	0.00647776	0.0179706	-0.17	0.331796	0.479889	0.28	0.00548974	0.0253747
MRPS18A	0.2	0.00034973	0.00184404	0.1	0.372128	0.503689	0.01	0.891344	0.530593
CLDN8	0.2	0.0156748	0.0351854	0.23	0.249209	0.425828	-0.11	0.406919	0.355648
PITPNA	0.2	0.00121133	0.00489634	-0.01	0.88926	0.694906	0.14	0.164234	0.21193
SIVA1	0.2	0.00134601	0.00529714	0.1	0.377226	0.506022	0.03	0.738093	0.48487
SRSF3	0.2	9.62297e-05	0.000661455	-0.01	0.942555	0.707229	0.15	0.0316154	0.0759082
CEP131	0.2	0.0117475	0.0284255	0.07	0.604418	0.609475	0.07	0.49469	0.393032
DPYSL2	0.2	0.00414973	0.0127027	0	0.990663	0.717414	0.15	0.170046	0.216431
POLE2	0.2	0.00209093	0.00749699	-0.09	0.521664	0.573755	0.25	0.0355907	0.0815232
HYMAI	0.2	0.00998632	0.0250816	0.03	0.817306	0.676718	0.13	0.251623	0.272732
MRPL2	0.2	0.000968503	0.0041023	0.06	0.636433	0.621738	0.11	0.260576	0.278292
ZNF22	0.2	0.00257821	0.00888857	-0.14	0.282675	0.447141	0.32	0.00177596	0.013001
URI1	0.2	0.00216152	0.00770425	0.11	0.435403	0.536943	0.07	0.512552	0.400102
FXN	0.2	0.00127123	0.00506743	0.02	0.876833	0.691328	0.17	0.13631	0.18983
EMC8	0.2	0.00238162	0.00832329	0.02	0.844979	0.683911	0.17	0.0827211	0.138498
PSMG2	0.2	0.00116701	0.00476073	0.08	0.436192	0.537591	0.12	0.154333	0.20445
LRRC41	0.2	0.000162854	0.00101909	0.09	0.436684	0.537772	0.12	0.223238	0.253937
EIF3E	0.2	0.000666996	0.00308311	0.08	0.425845	0.532272	0.13	0.202576	0.24046
MGA	0.2	0.00909949	0.0233946	0.21	0.0141742	0.112295	0	0.979564	0.55373
RGCC	0.2	0.0291418	0.0554349	0.06	0.701261	0.641157	0.15	0.179787	0.223112
CLASP1	0.2	0.000759317	0.00338484	0.2	0.0743826	0.248581	0.02	0.776185	0.495682
PRKAA1	0.2	0.011268	0.0275395	0.23	0.0425396	0.187196	-0.01	0.951111	0.546703
SATB1	0.2	0.0071758	0.0194198	0.12	0.401348	0.519484	0.1	0.37022	0.337641
EIF4G1	0.2	0.000232004	0.00133984	0.18	0.180523	0.373798	0.05	0.593766	0.433613
DAZAP1	0.2	0.000165799	0.00102715	0.06	0.610478	0.611052	0.18	0.0484286	0.0986369
C18orf25	0.2	0.00599325	0.0169671	0.06	0.545349	0.58476	0.19	0.0405667	0.0884166
MRPS17	0.2	0.00655854	0.0181719	0.15	0.307971	0.463972	0.11	0.325176	0.315087
YARS	0.2	0.000925523	0.00394291	0.18	0.13591	0.329152	0.08	0.447666	0.37382
EIF4E2	0.2	0.000187934	0.00113121	0.06	0.628567	0.618051	0.22	0.00609431	0.0269578
IFI16	0.2	0.0179997	0.0387393	0.04	0.808464	0.675393	0.24	0.0250695	0.066077
CDK6	0.2	0.0215725	0.0446179	0.3	0.0446444	0.192879	-0.02	0.828159	0.511849
CLUH	0.2	0.00201342	0.00728483	0.08	0.516624	0.571534	0.21	0.0332827	0.0782444
RAB9A	0.2	0.00697459	0.0190526	0.14	0.290447	0.451402	0.15	0.151821	0.202677
POLR1C	0.2	0.000455879	0.0022978	0.1	0.444385	0.5411	0.2	0.0268553	0.0685751
RPN1	0.2	0.00361471	0.0115052	0.14	0.211435	0.396083	0.16	0.0995098	0.155146
FLAD1	0.2	0.00579787	0.0165268	0.01	0.952875	0.70931	0.3	0.015241	0.0483912
DNM1L	0.2	0.00570247	0.016311	0.1	0.369289	0.502446	0.21	0.0551432	0.107412
ZNF667	0.2	0.0239489	0.0481529	0	0.983614	0.71553	0.31	0.00774301	0.0316255
PRPF40A	0.2	0.000788232	0.0034805	0.19	0.0530971	0.209056	0.13	0.127364	0.181526
CCNJ	0.2	0.00311776	0.0103196	0.11	0.33764	0.483306	0.21	0.0577047	0.110584
IGF2BP2	0.2	0.025733	0.05068	0.11	0.451299	0.544387	0.22	0.0753545	0.130769
CKAP5	0.2	0.000847475	0.00367652	0.15	0.200905	0.389479	0.19	0.0823184	0.138082
KDM3A	0.2	0.00229754	0.00807623	0.24	0.069985	0.241077	0.11	0.267249	0.281908
ESRP1	0.2	0.00459323	0.0137364	0.2	0.159202	0.3527	0.15	0.201662	0.239708
NAE1	0.2	0.00256423	0.00884955	0.12	0.316757	0.469708	0.24	0.0119089	0.0414669
RPP25	0.2	0.00120526	0.00487775	0.1	0.444263	0.541079	0.26	0.0348741	0.0804448
SS18	0.2	0.00267383	0.00916581	0.13	0.305876	0.462701	0.23	0.0194275	0.0565628
CPOX	0.2	0.00103008	0.00430267	0.29	0.0598477	0.221505	0.07	0.442614	0.372118
DCAF7	0.2	0.00072481	0.00326982	0.17	0.206201	0.392928	0.2	0.0439237	0.0927882
DPYS	0.2	0.00885619	0.0229112	0.2	0.0898114	0.270333	0.17	0.161537	0.209868
SOS1	0.2	0.000102758	0.000699799	0.16	0.159652	0.353119	0.22	0.0217738	0.0605231
PARP1	0.2	0.000716921	0.00324381	0.16	0.213836	0.398133	0.22	0.0382874	0.0856455
TRNAU1AP	0.2	0.0013507	0.00530943	0.19	0.138408	0.330706	0.19	0.049865	0.100314
ZFAND5	0.2	0.000789973	0.00348403	0.15	0.157594	0.35112	0.24	0.00642505	0.0280063
PCNT	0.2	0.00217442	0.0077419	0.28	0.0185827	0.127282	0.11	0.25705	0.275873
TRAIP	0.2	0.00706045	0.0192332	0.2	0.162499	0.35583	0.19	0.0716723	0.126717
COLEC11	0.2	0.00364572	0.0115631	0.35	0.0134842	0.109676	0.05	0.653753	0.455357
PRRG1	0.2	0.00370651	0.0116964	0.16	0.309028	0.46455	0.25	0.0287253	0.0714395
KIN	0.2	0.0139888	0.0324211	0.21	0.102042	0.28731	0.21	0.0630482	0.116452
PLXNA1	0.2	0.00122149	0.00492806	0.21	0.0459413	0.195459	0.22	0.0202748	0.0578899
STK38	0.2	0.000807163	0.0035447	0.27	0.0168982	0.122522	0.17	0.0257663	0.067297
LYRM2	0.2	0.00481045	0.0142639	0.18	0.162101	0.355534	0.26	0.00852427	0.0335602
TBC1D4	0.2	0.00317559	0.0104588	0.26	0.0391282	0.179783	0.18	0.0964722	0.152354
MTERF3	0.2	0.00413213	0.0126717	0.28	0.0331523	0.168281	0.16	0.125476	0.179581
TMSB10	0.2	0.000330504	0.00175804	0.19	0.0975527	0.281476	0.26	0.00165968	0.0127329
RCAN1	0.2	0.00362073	0.0115078	0.28	0.0731763	0.246097	0.17	0.0925587	0.148241
CBFB	0.2	0.00486802	0.0144024	0.19	0.0728599	0.246097	0.27	0.00380949	0.0202256
LOC101930405	0.2	0.0138615	0.0321935	0.22	0.128772	0.319832	0.27	0.00450628	0.0224791
HERC5	0.2	0.00371198	0.0117081	0.3	0.0833194	0.262863	0.2	0.0702082	0.125013
XPOT	0.2	0.00126449	0.00504847	0.36	0.00371607	0.059791	0.14	0.156768	0.206377
MFN1	0.2	0.000499728	0.00245629	0.4	0.00360854	0.0590744	0.12	0.225994	0.255929
SLC25A13	0.2	0.00219632	0.00780732	0.36	0.00980732	0.0920352	0.18	0.106686	0.162284
KCNG1	0.2	0.00570154	0.016311	0.45	0.00594952	0.0743324	0.1	0.364053	0.334784
TTF2	0.2	0.00235338	0.00824631	0.34	0.0176336	0.124539	0.22	0.0494044	0.0997964
PRPF4B	0.2	0.000814337	0.00356321	0.23	0.0220929	0.137007	0.34	0.000858695	0.00878377
CDC25B	0.2	0.001643	0.00624024	0.38	0.000188478	0.0155881	0.21	0.0465627	0.0963661
MARCKS	0.2	0.00476812	0.0141764	0.25	0.0444868	0.192604	0.34	0.000654218	0.00748272
PSMB9	0.2	0.0124548	0.029728	0.2	0.1558	0.349597	0.39	0.00071218	0.00781725
BCL2L14	0.2	0.00512443	0.0149806	0.34	0.00668374	0.0778544	0.25	0.0330408	0.0779123
PTPRZ1	0.2	0.00786831	0.0208432	0.25	0.187682	0.378936	0.34	0.0188777	0.0554791
CREB3L2	0.2	0.00617855	0.017329	0.38	0.00555877	0.0725532	0.27	0.012273	0.0420563
BIRC3	0.2	0.00722014	0.0195224	0.39	0.0201315	0.131575	0.3	0.0116657	0.0408718
PLEKHO1	0.2	0.00703592	0.01919	0.28	0.0343373	0.170711	0.43	1.63328e-05	0.000877125
OSBPL3	0.2	0.00150752	0.00581034	0.38	0.00745849	0.0805744	0.34	0.00135012	0.0114295
JARID2	0.2	0.000156634	0.000984811	0.46	0.000657289	0.0266743	0.35	0.0036381	0.0198684
STAT1	0.2	0.010465	0.0259498	0.44	0.00247227	0.0493864	0.37	0.000267606	0.00434878
IGLL3P	0.2	0.0323018	0.0599669	0.48	0.00852658	0.0858423	0.33	0.00470261	0.0232226
AIM2	0.2	0.00831032	0.0218138	0.48	0.00405308	0.0624869	0.36	0.0029036	0.017356
CD3G	0.2	0.0141804	0.0327236	0.52	0.00183209	0.0429695	0.35	0.00217138	0.0144964
MSL3	0.2	0.000194126	0.00116215	0.56	2.85405e-06	0.00210473	0.33	6.41055e-05	0.00190431
SLAMF7	0.2	0.0133664	0.0312738	0.56	0.000861251	0.0304863	0.46	0.000201465	0.0035785
SOX3	0.19	0.0143462	0.0330188	-0.05	0.789704	0.670739	-0.24	0.000144332	0.00297048
AKIRIN1	0.19	0.00327068	0.0106871	-0.05	0.6494	0.626352	-0.19	0.0773233	0.132715
CLDN1	0.19	0.0258577	0.0508502	-0.07	0.72092	0.647425	-0.15	0.154539	0.204565
FOXD1	0.19	0.0400597	0.0691699	-0.25	0.169739	0.362634	0.14	0.277919	0.287635
RYK	0.19	0.000856967	0.00371241	-0.14	0.204093	0.391105	0.04	0.659929	0.457521
TTC22	0.19	0.00310529	0.0102937	-0.06	0.754631	0.660736	-0.02	0.728718	0.481564
INPP5B	0.19	0.00815421	0.0214635	0.02	0.885968	0.693788	-0.07	0.412512	0.357762
PMPCA	0.19	0.00159783	0.00609465	-0.12	0.369042	0.502355	0.08	0.442679	0.372118
MSLN	0.19	0.0512186	0.0831268	-0.17	0.331233	0.479642	0.14	0.30976	0.306286
AP2M1	0.19	0.00141216	0.00550678	0.02	0.892219	0.695711	-0.03	0.768037	0.493689
ZMYM1	0.19	0.00479167	0.0142294	-0.05	0.754442	0.66068	0.04	0.734001	0.483579
TUBG1	0.19	0.00831581	0.0218195	-0.05	0.71782	0.646544	0.05	0.608079	0.438969
RPP30	0.19	0.00029041	0.00159332	-0.01	0.933985	0.705345	0.03	0.716044	0.476778
GSN	0.19	0.0119489	0.0288003	0.02	0.914193	0.700887	0	0.962987	0.549369
CLPX	0.19	0.000760765	0.00338902	0.03	0.774691	0.666452	0	0.994948	0.557268
PCBP3	0.19	0.0119316	0.0287796	0.1	0.487818	0.560492	-0.07	0.466763	0.382299
COX5B	0.19	0.00452512	0.0135817	0.11	0.234323	0.413155	-0.07	0.415295	0.358998
MED27	0.19	0.00304167	0.0101335	-0.03	0.835673	0.682125	0.07	0.361866	0.334012
POLR3D	0.19	0.00426162	0.0130027	0.04	0.743413	0.656301	0	0.963139	0.549369
SUMO1	0.19	0.00134089	0.00528793	-0.07	0.505438	0.56654	0.12	0.154156	0.204372
MT1HL1	0.19	0.00982251	0.0247879	0.02	0.905576	0.699104	0.03	0.794838	0.501888
PRAMEF10	0.19	0.00666315	0.0184079	0.07	0.591332	0.602944	-0.01	0.913597	0.536718
EIF4H	0.19	0.000604161	0.00285027	0	0.967989	0.712481	0.07	0.37456	0.33972
C2orf49	0.19	0.0073728	0.0198075	0.05	0.724233	0.649017	0.02	0.83383	0.513664
TIMP2	0.19	0.0246504	0.0492483	-0.06	0.701835	0.641284	0.13	0.184425	0.22691
RPRD1A	0.19	0.00345304	0.0111025	-0.09	0.497692	0.564201	0.17	0.132853	0.186604
MCFD2	0.19	0.00171809	0.0064758	0.08	0.317705	0.470545	0	0.995117	0.557268
FAIM	0.19	0.00290269	0.00976858	0.08	0.575098	0.597583	0	0.995544	0.557325
CLN6	0.19	0.026273	0.0513839	0.17	0.231131	0.410418	-0.09	0.372508	0.338496
CEL	0.19	0.045534	0.0758876	0.02	0.91781	0.701087	0.07	0.515053	0.40087
PC	0.19	0.0197425	0.0414676	0.19	0.11507	0.303519	-0.08	0.496666	0.393783
VCP	0.19	0.00155052	0.00594152	0.13	0.193907	0.384555	0	0.986993	0.555585
HNRNPU	0.19	0.00152541	0.00587244	0	0.980922	0.714941	0.15	0.0494289	0.0998166
PSMB7	0.19	0.00140117	0.00547034	0.01	0.915668	0.700897	0.14	0.15244	0.203149
TXNDC9	0.19	0.00329588	0.0107483	0.15	0.156877	0.350574	0.01	0.909338	0.535769
DNPH1	0.19	0.00249481	0.00864144	-0.03	0.839124	0.682767	0.2	0.0261895	0.067807
BIN1	0.19	0.00774904	0.0206344	0.07	0.585844	0.601615	0.11	0.294306	0.297335
TMEM185B	0.19	0.0031694	0.0104436	0.22	0.0751693	0.250077	-0.04	0.638631	0.450115
LRPPRC	0.19	0.00201717	0.00728483	0.02	0.818349	0.676718	0.17	0.123843	0.178235
LARP4B	0.19	0.00206676	0.00742233	0.11	0.350405	0.490568	0.08	0.323773	0.314265
PRRC2A	0.19	0.00374733	0.0117767	0.1	0.458906	0.547764	0.09	0.324614	0.314859
ZNF250	0.19	0.00450465	0.0135371	0.11	0.345517	0.488529	0.08	0.346856	0.326125
USP18	0.19	0.0272172	0.0527676	0.13	0.415605	0.526816	0.06	0.593625	0.433613
NONO	0.19	0.00181648	0.00675767	0.13	0.224793	0.406724	0.07	0.453504	0.376452
VBP1	0.19	0.00251256	0.00869385	0.11	0.29837	0.45658	0.09	0.354044	0.329776
TMEM38B	0.19	0.0142567	0.0328355	0.05	0.702414	0.641482	0.15	0.177117	0.221325
POLA1	0.19	0.00346706	0.0111368	0.17	0.255787	0.430173	0.05	0.617026	0.442397
ALG3	0.19	0.00126335	0.00504847	0.18	0.196734	0.38604	0.05	0.636957	0.449626
TRIT1	0.19	0.00145347	0.00564794	0.09	0.483897	0.55979	0.14	0.167718	0.214653
CA5BP1	0.19	0.0323752	0.0600528	0.23	0.157231	0.350857	0	0.968564	0.550773
SLC52A2	0.19	0.00977365	0.0246877	0.18	0.188338	0.379594	0.07	0.574484	0.425348
LAS1L	0.19	0.0158939	0.0355211	0.18	0.195982	0.385704	0.07	0.486835	0.390506
ANKZF1	0.19	0.0233377	0.0472677	0.17	0.180113	0.373278	0.08	0.367536	0.336367
MRPL4	0.19	0.0271972	0.0527676	0.13	0.296815	0.455697	0.12	0.249599	0.27148
UQCRFS1	0.19	0.000679175	0.00311768	0.06	0.644344	0.624679	0.2	0.0686935	0.123129
TAB2	0.19	0.000967122	0.00409907	0.2	0.0412927	0.184365	0.06	0.458289	0.378107
CMAS	0.19	0.00310059	0.0102833	0.11	0.420429	0.529178	0.15	0.205875	0.242805
JMJD4	0.19	0.0145681	0.0333443	0.16	0.169047	0.36204	0.12	0.271958	0.28476
MIS18BP1	0.19	0.0238069	0.0479253	0.16	0.121071	0.309431	0.12	0.270018	0.283679
ABCE1	0.19	0.000820327	0.00357982	0.08	0.455476	0.546507	0.2	0.0371005	0.0838638
DOPEY1	0.19	0.00629819	0.0175828	0.22	0.0556572	0.213403	0.06	0.45626	0.377518
GNL2	0.19	0.00372567	0.0117447	0.07	0.567134	0.594337	0.22	0.0340837	0.0793673
ZNF257	0.19	0.0341346	0.0620666	0.23	0.0816057	0.261275	0.06	0.514445	0.400705
NXT1	0.19	0.000416067	0.00213359	0.17	0.233879	0.412618	0.14	0.164639	0.212269
PDE4B	0.19	0.0138581	0.0321935	0.23	0.119768	0.308352	0.08	0.416214	0.35934
WDR43	0.19	0.00365699	0.011588	0.11	0.321277	0.473274	0.21	0.0321633	0.0765991
ADAMTS3	0.19	0.00851988	0.0222406	0.15	0.36292	0.498017	0.17	0.18878	0.230208
PUS7	0.19	0.00443623	0.0133756	0.11	0.42965	0.534105	0.23	0.0454895	0.0951602
ATP5C1	0.19	0.000769737	0.0034198	0.14	0.296569	0.455697	0.21	0.0497307	0.100161
SEC61A1	0.19	0.00145695	0.00565817	0.17	0.166867	0.359639	0.18	0.054497	0.106589
TSPO	0.19	0.00354609	0.0113412	0.15	0.259936	0.432303	0.23	0.0210817	0.059392
HS2ST1	0.19	0.00786043	0.0208319	0.25	0.0104938	0.0956717	0.15	0.0763549	0.131644
LSM6	0.19	0.0020805	0.00746765	0.09	0.410992	0.525061	0.31	0.00118013	0.0106206
CCT5	0.19	0.00342659	0.0110578	0.14	0.280075	0.445935	0.26	0.0100135	0.0371631
ADSL	0.19	0.000357178	0.00187974	0.24	0.0681408	0.237608	0.17	0.0428474	0.0913127
CDK2	0.19	0.00134642	0.00529714	0.2	0.117108	0.305769	0.21	0.0266641	0.0682898
SLC9A6	0.19	0.00268273	0.00918682	0.13	0.318001	0.470826	0.28	0.00682856	0.0291466
PHACTR2	0.19	0.0036682	0.0116086	0.39	0.0036041	0.0590744	0.03	0.740838	0.48595
PDCD5	0.19	0.0330205	0.0608328	0.2	0.141454	0.334793	0.23	0.037816	0.0850059
SAMHD1	0.19	0.0155955	0.035043	0.14	0.356279	0.493897	0.3	0.00331416	0.0187639
SNRPA	0.19	0.0016225	0.00617102	0.2	0.103022	0.288691	0.26	0.00969801	0.036369
RANGAP1	0.19	0.00337744	0.0109604	0.32	0.0178192	0.125117	0.14	0.172721	0.218171
TANK	0.19	0.016262	0.036004	0.25	0.0480544	0.199556	0.21	0.0292308	0.0720967
SLC31A1	0.19	0.00626841	0.0175144	0.31	0.0100057	0.0930477	0.16	0.12818	0.182275
CDYL	0.19	0.00688998	0.0189008	0.27	0.0145189	0.113904	0.21	0.0271755	0.068881
KIF21B	0.19	0.0145228	0.0332946	0.26	0.144743	0.338334	0.26	0.0121101	0.041727
MORC2	0.19	0.00323608	0.0106054	0.38	0.0189503	0.128259	0.14	0.13855	0.191745
KIF20B	0.19	0.00247311	0.00857525	0.36	0.00593988	0.0743324	0.18	0.0951974	0.151059
RHBDF2	0.19	0.0063334	0.0176588	0.27	0.126536	0.316193	0.28	0.00935992	0.0355246
CHORDC1	0.19	0.00492911	0.0145507	0.29	0.00785139	0.0825182	0.28	0.00545106	0.0252498
RRP1B	0.19	0.00384514	0.0119856	0.36	0.0043331	0.0643381	0.23	0.0230221	0.0626007
TGIF2	0.19	0.000773868	0.00343126	0.34	0.00523825	0.0708799	0.3	0.00471439	0.0232474
PRAME	0.19	0.0264413	0.0516065	0.35	0.0682292	0.237692	0.32	0.0199975	0.057474
QRSL1	0.19	0.00340995	0.0110373	0.37	0.024919	0.146719	0.31	0.00510511	0.0242186
CHI3L1	0.19	0.0256717	0.0505743	0.37	0.0160119	0.120184	0.31	0.00627037	0.0274714
FPR3	0.19	0.00336437	0.010934	0.33	0.0244391	0.145051	0.36	0.00122706	0.0108556
DYRK2	0.19	0.00285794	0.0096621	0.47	0.000131904	0.0136611	0.24	0.013485	0.0446084
IL7	0.19	0.0184671	0.0395016	0.47	0.00413401	0.0629667	0.28	0.0157887	0.0494677
RNGTT	0.19	0.000491209	0.00242717	0.41	0.00051797	0.0257215	0.35	3.51194e-05	0.00133356
EDN1	0.19	0.0320185	0.0596721	0.58	0.00539242	0.0716514	0.26	0.0281779	0.0707323
ICOS	0.19	0.0434039	0.073202	0.59	0.000309367	0.0204885	0.37	0.00143968	0.0118947
C1orf116	0.18	0.045071	0.0752672	-0.11	0.555716	0.589732	-0.14	0.245353	0.268402
SMARCA2	0.18	0.00117321	0.00477721	-0.25	0.0392947	0.179894	0.02	0.819648	0.50989
USH2A	0.18	0.0321985	0.0598757	-0.04	0.823847	0.678374	-0.13	0.0208681	0.0589834
KLHL21	0.18	0.0330226	0.0608328	-0.08	0.493444	0.562885	-0.06	0.589389	0.431835
SOCS5	0.18	0.0059366	0.0168283	-0.14	0.237358	0.415608	0.01	0.907759	0.535252
ELK2AP	0.18	0.0111921	0.0273842	-0.11	0.394722	0.515657	-0.01	0.878087	0.527102
KRT33A	0.18	0.0115228	0.0280285	-0.16	0.290757	0.451617	0.05	0.555697	0.417199
NMUR1	0.18	0.0238795	0.0480424	0.03	0.873592	0.690181	-0.12	0.0687349	0.123139
MAGEF1	0.18	0.00370122	0.0116906	-0.04	0.756613	0.661293	-0.04	0.674507	0.462594
ANKRD40	0.18	0.0324575	0.0601415	-0.16	0.19244	0.383154	0.08	0.449957	0.374585
SPIN1	0.18	0.00301678	0.0100785	-0.11	0.388692	0.512088	0.04	0.698044	0.470521
CAAP1	0.18	0.00564842	0.0162053	-0.1	0.384865	0.510391	0.04	0.716996	0.477019
HLTF	0.18	0.00269299	0.00919822	0	0.995045	0.717837	-0.03	0.759828	0.491214
C11orf73	0.18	0.00515422	0.0150346	-0.04	0.746217	0.657158	0.01	0.929674	0.541087
DDX28	0.18	0.00464476	0.0138718	-0.13	0.283081	0.447141	0.11	0.192262	0.233058
CLDN3	0.18	0.0326276	0.0603858	0.03	0.860597	0.687535	-0.05	0.688785	0.467535
XPO7	0.18	0.000366933	0.00191647	-0.12	0.303609	0.460378	0.1	0.303785	0.302621
USP34	0.18	0.00514016	0.0150133	-0.12	0.26784	0.436801	0.1	0.209899	0.24555
ANXA5	0.18	0.00315195	0.0103964	-0.03	0.743195	0.656301	0.01	0.893672	0.531229
PRCC	0.18	0.0263392	0.0514462	-0.18	0.10955	0.297287	0.18	0.0916698	0.147112
GAREM	0.18	0.00429369	0.0130705	0.16	0.253081	0.428415	-0.15	0.180309	0.223405
NET1	0.18	0.00884791	0.0228987	-0.11	0.413263	0.525305	0.12	0.279446	0.288904
POLR2J	0.18	0.00178091	0.00665894	0.03	0.796251	0.671979	-0.01	0.891509	0.530593
LOC100996843	0.18	0.0318454	0.0594523	0.12	0.506408	0.566838	-0.09	0.15712	0.206509
PIP5K1A	0.18	0.0131082	0.0308326	-0.14	0.222726	0.405197	0.18	0.0443281	0.0933269
LSM12	0.18	0.00468802	0.0139884	-0.06	0.668672	0.633148	0.1	0.310802	0.306963
GNAI1	0.18	0.0111294	0.0272609	0.01	0.952995	0.70931	0.03	0.804024	0.504816
LIG1	0.18	0.00450616	0.0135371	0.09	0.460369	0.548145	-0.05	0.618446	0.44288
SLC27A6	0.18	0.0248653	0.0495002	-0.16	0.426987	0.5324	0.21	0.111722	0.166879
MON1B	0.18	0.0288859	0.0551186	-0.05	0.686701	0.638666	0.1	0.238352	0.263566
CTAG2	0.18	0.0409396	0.0702606	-0.01	0.97302	0.713572	0.07	0.568783	0.422684
ZNF787	0.18	0.0337924	0.0616472	0.11	0.315714	0.468906	-0.04	0.654922	0.455836
GNG5	0.18	0.000912307	0.00389661	-0.02	0.836713	0.682153	0.1	0.283558	0.291221
NOL12	0.18	0.0154243	0.0347754	0.21	0.106579	0.294095	-0.13	0.135873	0.189431
THOC1	0.18	0.0120128	0.0289228	-0.06	0.660627	0.630383	0.14	0.187412	0.22919
PRKCG	0.18	0.0210213	0.0436422	0.05	0.781068	0.668424	0.03	0.643016	0.451518
AGPAT2	0.18	0.0121793	0.029165	0.16	0.226946	0.408117	-0.07	0.528695	0.407107
EXOSC4	0.18	0.0154803	0.0348551	0.05	0.688186	0.638845	0.04	0.698294	0.470552
LYRM4	0.18	0.00670912	0.0184964	-0.07	0.618624	0.614543	0.16	0.112274	0.167523
BRD7	0.18	0.00246851	0.00856377	0.03	0.775917	0.666452	0.06	0.490976	0.391893
PCMT1	0.18	0.00704636	0.0192027	0.18	0.0852758	0.265066	-0.08	0.361074	0.333652
SLC34A2	0.18	0.03442	0.0624999	0.03	0.86962	0.68945	0.07	0.521492	0.40398
ACVRL1	0.18	0.0138672	0.0321957	0.08	0.540031	0.582147	0.04	0.689509	0.467611
RIBC2	0.18	0.0307974	0.0577886	0.01	0.953097	0.70931	0.11	0.355548	0.330366
SLC25A36	0.18	0.000737553	0.00331455	0.09	0.42281	0.530652	0.03	0.793905	0.501837
RTP4	0.18	0.0641526	0.0978669	-0.02	0.896581	0.696794	0.14	0.208086	0.244629
MPHOSPH9	0.18	0.0211964	0.043992	0.12	0.262449	0.433631	0.02	0.840462	0.51579
MAP7D3	0.18	0.00432844	0.0131401	0.06	0.643153	0.624468	0.1	0.313162	0.308098
TPM4	0.18	0.0112928	0.0275898	0	0.969279	0.712481	0.16	0.101912	0.157321
B4GALT3	0.18	0.00878119	0.0227704	0.07	0.581915	0.5999	0.09	0.36179	0.333999
ADD2	0.18	0.0129578	0.03062	0.03	0.818154	0.676718	0.14	0.2163	0.249453
EIF4EBP1	0.18	0.0308396	0.0578352	0.12	0.451778	0.544387	0.06	0.577771	0.426643
RAB6B	0.18	0.00918291	0.0235543	0.04	0.81606	0.676718	0.15	0.165124	0.212459
MRPS15	0.18	0.0222201	0.0455507	0.06	0.620269	0.614787	0.13	0.217908	0.25032
CEP152	0.18	0.0195076	0.0411043	0.18	0.147661	0.341179	0.01	0.944311	0.54493
GTF3C2	0.18	0.00264028	0.0090625	0.1	0.239147	0.416965	0.1	0.302994	0.302248
FUT9	0.18	0.00486177	0.0143903	0.03	0.858061	0.686808	0.18	0.123688	0.178145
DSG1	0.18	0.0806651	0.114623	-0.03	0.874797	0.690435	0.25	0.081814	0.137619
JUN	0.18	0.00482612	0.0143039	0.05	0.644225	0.624633	0.18	0.04464	0.0938399
OPTN	0.18	0.00843279	0.0220411	-0.02	0.894775	0.696794	0.25	0.0132528	0.0440523
GLMN	0.18	0.0251524	0.0498438	0.16	0.200923	0.389479	0.08	0.42246	0.362367
CCSER2	0.18	0.00236735	0.00828213	0.1	0.375929	0.505433	0.14	0.176152	0.220641
HPRT1	0.18	0.00616415	0.0172959	0.08	0.535161	0.578957	0.16	0.141667	0.194417
SH3BP2	0.18	0.0031988	0.010504	0.15	0.103762	0.289756	0.1	0.205603	0.242705
ECHDC1	0.18	0.0129197	0.0305715	0.1	0.486596	0.56004	0.15	0.182389	0.225372
IRX4	0.18	0.0433458	0.0731226	0.06	0.700226	0.641072	0.19	0.155914	0.205672
IL10RB	0.18	0.00168087	0.00635295	0.15	0.201931	0.390417	0.11	0.229904	0.258145
GNE	0.18	0.00695138	0.0190142	0.11	0.451599	0.544387	0.15	0.256299	0.275497
TMEM39A	0.18	0.00189599	0.00697046	0.18	0.0877396	0.267919	0.08	0.362572	0.334093
GMEB1	0.18	0.0268937	0.0522829	0.04	0.735874	0.653628	0.22	0.0128146	0.0431805
FN3KRP	0.18	0.00356262	0.0113721	0.19	0.216206	0.400142	0.07	0.517411	0.40205
KLHL36	0.18	0.024777	0.0493838	0.14	0.2615	0.433392	0.12	0.242789	0.266689
UBE2E1	0.18	0.00204323	0.00736298	0.06	0.547512	0.58504	0.21	0.016567	0.0508856
STARD7	0.18	0.00224914	0.00794581	0.06	0.57077	0.595986	0.21	0.0349847	0.0805918
OR7E37P	0.18	0.00653776	0.0181295	0.03	0.806473	0.67485	0.24	0.0408203	0.0888171
PSMA5	0.18	0.00503054	0.0147843	0.19	0.092166	0.272964	0.08	0.455853	0.377407
PDZK1IP1	0.18	0.0299425	0.0565525	0	0.995074	0.717837	0.28	0.0280996	0.0705985
TUBA1B	0.18	0.000167386	0.0010348	0.11	0.321704	0.473456	0.18	0.0638951	0.117343
COL19A1	0.18	0.0217944	0.0449798	0.38	0.0189064	0.128207	-0.09	0.145429	0.197409
CCDC59	0.18	0.00297041	0.00995609	0.24	0.0173593	0.123904	0.06	0.567048	0.422262
ATP6V0A2	0.18	0.00477964	0.0142043	0.13	0.254363	0.429328	0.17	0.0487296	0.0991033
TPP2	0.18	0.00314487	0.0103935	0.13	0.222332	0.405004	0.17	0.100642	0.156166
TRIM24	0.18	0.00302758	0.0101018	0.12	0.334483	0.481342	0.18	0.0916004	0.147049
KIAA0922	0.18	0.00326828	0.0106845	0.17	0.143129	0.336597	0.13	0.199035	0.237778
GPNMB	0.18	0.0166267	0.0365915	0.11	0.265125	0.435447	0.19	0.0621482	0.115576
PSMB8	0.18	0.0525268	0.0845672	0.06	0.719271	0.64665	0.25	0.0234392	0.0632803
SMAGP	0.18	0.0139273	0.0323126	0.22	0.144354	0.337947	0.09	0.409807	0.356811
PSMC4	0.18	0.0142616	0.0328355	0.27	0.0782016	0.255365	0.04	0.728	0.481275
FUBP1	0.18	0.000395173	0.00204464	0.11	0.302016	0.459064	0.21	0.0161276	0.0501863
COX5A	0.18	0.00197471	0.00718119	0.15	0.224273	0.406114	0.17	0.0924093	0.148036
NOP2	0.18	0.00635389	0.0177085	0.17	0.0989985	0.283429	0.15	0.187611	0.22927
TRMU	0.18	0.0296228	0.0560785	0.2	0.226152	0.407654	0.12	0.164712	0.212269
GNAI3	0.18	0.000748363	0.00335631	0.25	0.0146079	0.114107	0.08	0.372777	0.338623
RASA3	0.18	0.00934531	0.0238877	0.24	0.138457	0.330706	0.09	0.17924	0.222854
BCLAF1	0.18	0.00122215	0.00492806	0.2	0.029464	0.157577	0.14	0.113864	0.168959
ITPR3	0.18	0.00441475	0.013335	0.35	0.00556687	0.0725532	-0.01	0.92706	0.540514
CCDC109B	0.18	0.0100657	0.0252619	0.16	0.26281	0.43374	0.18	0.0573106	0.110259
P4HB	0.18	0.00745348	0.0199757	0.33	0.020897	0.134296	0.01	0.945282	0.545084
TXNL4A	0.18	0.0101824	0.0255065	0.25	0.0606377	0.223401	0.09	0.383751	0.344691
AGFG1	0.18	0.0014134	0.00550839	0.17	0.0801154	0.258925	0.18	0.0155494	0.0490533
S100A11	0.18	0.0406416	0.0698848	0.14	0.231102	0.410418	0.21	0.0418482	0.0899799
HAUS5	0.18	0.00188036	0.00694328	0.15	0.204916	0.392034	0.21	0.0288261	0.0715356
RANBP9	0.18	0.00437203	0.01323	0.13	0.139306	0.331954	0.23	0.0168588	0.0514829
ATP2C1	0.18	0.00877765	0.0227701	0.14	0.318193	0.470946	0.22	0.0271694	0.068881
PITRM1	0.18	0.00590891	0.0167716	0.17	0.211979	0.396387	0.21	0.051172	0.102187
ACTL8	0.18	0.0428562	0.0724994	0.29	0.179379	0.37278	0.09	0.463342	0.380301
CALR	0.18	0.0014775	0.00572863	0.28	0.0216774	0.136504	0.1	0.263542	0.27987
SUMO4	0.18	0.00858211	0.0223591	0.19	0.12264	0.31115	0.2	0.0108759	0.0391346
PSMD14	0.18	0.00284731	0.00963601	0.34	0.0113751	0.0988761	0.05	0.570583	0.42361
WDR45B	0.18	0.00402252	0.0124159	0.28	0.0469852	0.197432	0.11	0.328541	0.316959
MRPS12	0.18	0.0057336	0.0163859	0.3	0.0399223	0.181174	0.1	0.297691	0.299351
HCP5	0.18	0.0373282	0.0658868	0.1	0.5615	0.592256	0.3	0.00607945	0.0269267
ASF1B	0.18	0.00701977	0.0191617	0.26	0.0704385	0.241886	0.14	0.21799	0.25032
RQCD1	0.18	0.00286545	0.00967762	0.19	0.0829865	0.262749	0.22	0.00906801	0.0348189
SMC3	0.18	0.00404555	0.0124638	0.17	0.0440434	0.191152	0.24	0.0211434	0.0595413
ASUN	0.18	0.00608202	0.0171453	0.13	0.297943	0.4564	0.28	0.0164218	0.0504621
TROAP	0.18	0.000308819	0.00166294	0.29	0.0289947	0.156455	0.13	0.264932	0.280634
VPS54	0.18	0.00184125	0.00682304	0.19	0.0923026	0.273057	0.23	0.0118861	0.0414538
ZNF493	0.18	0.0250197	0.0496883	0.16	0.332775	0.48009	0.27	0.00993557	0.0369775
PHACTR1	0.18	0.0430822	0.072738	0.17	0.303016	0.459873	0.26	0.0235478	0.0634333
DERL1	0.18	0.00524093	0.0152472	0.36	0.000554746	0.0257379	0.07	0.491972	0.392089
ZNF706	0.18	0.00127773	0.00508724	0.19	0.0532986	0.209056	0.25	0.0125084	0.0426161
PTMA	0.18	0.000916282	0.00391108	0.19	0.046281	0.195899	0.26	0.000452787	0.00579604
PARP2	0.18	0.00078835	0.0034805	0.32	0.0099096	0.0926022	0.14	0.178807	0.222574
MED1	0.18	0.0379926	0.0665987	0.27	0.149998	0.343708	0.19	0.119861	0.174893
WDHD1	0.18	0.015106	0.0342798	0.23	0.136872	0.329849	0.24	0.0230627	0.0626463
GSDMB	0.18	0.0147847	0.0337353	0.32	0.0518877	0.206836	0.15	0.21654	0.249581
SYNE2	0.18	0.0045982	0.0137451	0.14	0.219104	0.402318	0.36	0.000359418	0.00520004
NEIL3	0.18	0.00233145	0.00818244	0.33	0.0168447	0.122522	0.17	0.14716	0.198786
TBC1D1	0.18	0.00265675	0.00911196	0.34	0.00468346	0.0664989	0.17	0.0534061	0.104977
KPNA4	0.18	0.0103606	0.0257913	0.25	0.017946	0.125444	0.27	0.0114256	0.0403345
SMYD2	0.18	0.00715404	0.0193688	0.32	0.0113167	0.0986582	0.2	0.0845392	0.140267
ME1	0.18	0.00433422	0.0131516	0.41	0.00787214	0.0825402	0.11	0.269272	0.283285
BTN3A3	0.18	0.0288887	0.0551186	0.2	0.25186	0.427134	0.33	0.00246652	0.0157136
EBP	0.18	0.0137989	0.0320933	0.38	0.00753177	0.0807901	0.15	0.160892	0.209307
OSBPL11	0.18	0.00113051	0.00464897	0.31	0.00297095	0.0535462	0.27	0.00337699	0.0189686
FMR1	0.18	0.00205745	0.00740093	0.29	0.0124018	0.104183	0.29	0.00677833	0.0290127
CD72	0.18	0.051346	0.0832318	0.36	0.0178241	0.125117	0.22	0.0540001	0.10587
NETO2	0.18	0.016269	0.0360074	0.36	0.0563781	0.215049	0.23	0.0411256	0.0890207
STK17B	0.18	0.00661069	0.0182935	0.38	0.0118494	0.101586	0.24	0.0254563	0.0667635
ADAM17	0.18	0.000843795	0.00366536	0.39	0.000175767	0.0149561	0.25	0.00772919	0.0316066
IL27RA	0.18	0.0179515	0.038648	0.39	0.00469806	0.0664989	0.27	0.0135302	0.0446934
ZNF93	0.18	0.00122341	0.00493016	0.37	0.00777509	0.0822102	0.3	0.00566841	0.0257925
B4GALT5	0.18	0.00292943	0.00983365	0.48	0.000132761	0.0136611	0.21	0.0321706	0.0765991
PPIF	0.18	0.0207418	0.04317	0.47	0.00316636	0.055486	0.3	0.00530159	0.0247745
ST8SIA1	0.18	0.0437452	0.0736091	0.47	0.00164903	0.0413867	0.31	0.0114324	0.0403345
LOC102723479	0.18	0.0440556	0.0739853	0.61	0.000667969	0.0267473	0.19	0.0504199	0.101134
PSTPIP2	0.18	0.00575183	0.0164168	0.48	0.00096525	0.0325096	0.33	0.00293196	0.0173894
CCR5	0.18	0.0219318	0.0451952	0.46	0.00827777	0.0840063	0.4	0.000427531	0.00570401
SH2D1A	0.18	0.0200939	0.0420326	0.6	0.000554037	0.0257379	0.32	0.00393561	0.0206515
LCK	0.18	0.0219412	0.0451983	0.54	0.00338539	0.0576984	0.39	0.000670442	0.00758
ADAMDEC1	0.18	0.0247856	0.0493861	0.77	1.08674e-06	0.00150414	0.56	1.95197e-06	0.000268358
HIGD1B	0.17	0.0110409	0.0271042	-0.38	0.0315238	0.163522	-0.19	0.0415208	0.0895562
RRAGA	0.17	0.00605708	0.0170967	-0.32	0.00400541	0.0620763	-0.12	0.210712	0.246082
PCK1	0.17	0.0770307	0.111174	-0.3	0.114478	0.30277	-0.09	0.415157	0.358978
KRT14	0.17	0.0856556	0.119412	-0.23	0.257394	0.431342	-0.08	0.546895	0.414795
CUTA	0.17	0.00531797	0.0154375	-0.17	0.172061	0.364878	-0.09	0.364823	0.33507
ASB6	0.17	0.0308535	0.0578448	-0.24	0.124438	0.314001	-0.02	0.862419	0.522409
SGCB	0.17	0.0347616	0.062845	-0.25	0.0969645	0.280482	0	0.962922	0.549369
ZNHIT6	0.17	0.0159361	0.0355784	-0.14	0.189513	0.380413	-0.1	0.262245	0.279139
RERGL	0.17	0.085761	0.119443	-0.2	0.269822	0.438034	0	0.972452	0.551529
SNX7	0.17	0.0383053	0.067023	-0.16	0.263978	0.434534	-0.01	0.948815	0.546109
NEUROG2	0.17	0.0509667	0.0828396	-0.22	0.104561	0.290611	0.07	0.237681	0.263292
LRP5	0.17	0.0324177	0.0601148	-0.07	0.566856	0.594337	-0.06	0.563121	0.4203
ASCL2	0.17	0.0418427	0.071349	-0.15	0.287922	0.450196	0.02	0.712372	0.475516
RNF2	0.17	0.0384087	0.0671152	-0.08	0.439621	0.538522	-0.04	0.541654	0.412712
LMTK2	0.17	0.0162591	0.036004	-0.02	0.869367	0.689409	-0.1	0.183539	0.226386
VPS45	0.17	0.00468323	0.0139804	-0.11	0.406678	0.522779	0	0.967915	0.550645
FAM189B	0.17	0.0371526	0.0656817	-0.18	0.159161	0.3527	0.07	0.568168	0.422543
SMARCAL1	0.17	0.0265159	0.0516704	-0.14	0.23098	0.410418	0.04	0.567483	0.422383
HOXB8	0.17	0.0227133	0.0463	-0.01	0.954599	0.709743	-0.08	0.235806	0.262118
ZNF117	0.17	0.0611878	0.0946737	0.01	0.950036	0.708703	-0.1	0.413148	0.358042
PPFIBP2	0.17	0.0625977	0.0962714	0	0.997644	0.718238	-0.09	0.400062	0.352705
TMA16	0.17	0.00336281	0.010934	-0.04	0.7696	0.665046	-0.03	0.79429	0.501837
CHRDL1	0.17	0.0366676	0.0652096	-0.13	0.494446	0.563153	0.07	0.565458	0.421398
NOL6	0.17	0.015959	0.0355825	0.07	0.515403	0.571127	-0.1	0.332854	0.319069
PDE6C	0.17	0.0519902	0.0838664	-0.01	0.926313	0.703257	-0.01	0.824792	0.511009
THAP11	0.17	0.00605294	0.0170923	0.01	0.94766	0.708311	-0.03	0.672858	0.462093
PHLPP1	0.17	0.0192248	0.0407996	0.03	0.844325	0.683778	-0.05	0.579987	0.427682
SMU1	0.17	0.0375985	0.0661702	-0.07	0.620044	0.614725	0.08	0.419022	0.3609
DMD	0.17	0.0152492	0.0345338	-0.03	0.858216	0.686816	0.05	0.644198	0.451999
KCTD9	0.17	0.0158864	0.0355162	-0.01	0.927328	0.703319	0.04	0.755384	0.490463
MMADHC	0.17	0.000565269	0.00270332	0.02	0.792775	0.671542	0.02	0.807332	0.505889
ASNSD1	0.17	0.00149154	0.00576762	0.06	0.618336	0.614543	-0.01	0.88905	0.530201
COIL	0.17	0.00469454	0.0140016	0.08	0.484636	0.559816	-0.03	0.72532	0.480245
GNB1L	0.17	0.0259468	0.0509951	0.09	0.576556	0.597583	-0.04	0.609242	0.439449
GUCA1B	0.17	0.0151777	0.0343954	-0.02	0.906796	0.699131	0.07	0.332188	0.318876
CARS2	0.17	0.0172358	0.0375097	-0.1	0.43254	0.535645	0.16	0.156082	0.205854
SLCO4A1	0.17	0.0295885	0.0560594	-0.03	0.817852	0.676718	0.09	0.393588	0.349429
IL13RA2	0.17	0.0529221	0.0850591	0.05	0.755366	0.660921	0.02	0.895961	0.532086
TARDBP	0.17	0.000615157	0.0028974	0.09	0.261833	0.433392	-0.01	0.944989	0.545048
GORASP2	0.17	0.00301702	0.0100785	0.16	0.142358	0.335853	-0.08	0.345541	0.325528
CLIP4	0.17	0.0265163	0.0516704	0.1	0.499001	0.564834	-0.02	0.84258	0.516193
HTRA2	0.17	0.00722254	0.0195224	0	0.979471	0.714649	0.09	0.343871	0.324538
RAVER2	0.17	0.054044	0.086445	0.15	0.412937	0.525305	-0.05	0.372395	0.338496
FBXO17	0.17	0.0572213	0.0900703	0.1	0.48845	0.560709	0	0.972819	0.551612
S100A2	0.17	0.0408864	0.0701875	0.11	0.574701	0.597583	0	0.998036	0.558047
TFAM	0.17	0.00875756	0.0227269	0.02	0.872285	0.690052	0.1	0.341558	0.323228
SMS	0.17	0.0207016	0.0431	0.06	0.609593	0.610949	0.06	0.558211	0.418354
CCDC86	0.17	0.00117576	0.00478464	0.1	0.377444	0.506193	0.03	0.771226	0.494813
PRKRA	0.17	0.00407782	0.0125342	0.11	0.332496	0.480024	0.02	0.794071	0.501837
DDX58	0.17	0.0168681	0.0369147	0.07	0.618014	0.614543	0.06	0.586906	0.430751
SRF	0.17	0.00311587	0.0103185	0.03	0.838346	0.682646	0.11	0.157909	0.207033
EXOSC2	0.17	0.0149354	0.0340091	0.05	0.684471	0.637811	0.09	0.293173	0.296626
DENND4B	0.17	0.0114513	0.0278847	-0.05	0.69313	0.639271	0.2	0.0362405	0.0826559
UMPS	0.17	0.00239628	0.00836571	0.06	0.67027	0.633302	0.09	0.350615	0.328044
C3	0.17	0.0780973	0.112239	-0.08	0.683739	0.637551	0.23	0.0383949	0.0857186
HNRNPA2B1	0.17	0.00201476	0.00728483	-0.02	0.853785	0.685926	0.18	0.0244523	0.0650236
HSPE1	0.17	0.0089235	0.0230404	0.02	0.845078	0.683911	0.14	0.122068	0.176764
MX1	0.17	0.0378872	0.0664842	0.09	0.567544	0.594441	0.09	0.392894	0.349212
OR7E14P	0.17	0.0183084	0.0392127	0.25	0.0712864	0.243614	-0.07	0.517766	0.40205
PTPN14	0.17	0.00593314	0.0168283	0	0.992519	0.717596	0.19	0.0738081	0.128981
PTS	0.17	0.0062135	0.0174018	0.16	0.264503	0.434832	0.04	0.733423	0.483326
MED8	0.17	0.0111871	0.0273821	0.19	0.136526	0.329653	0.01	0.901657	0.533255
AFG3L2	0.17	0.00104825	0.00436208	0.06	0.661424	0.630803	0.15	0.154419	0.204485
REXO2	0.17	0.0137826	0.0320779	0.04	0.753094	0.659919	0.17	0.0779202	0.13354
PLTP	0.17	0.0491413	0.0806351	-0.06	0.719005	0.64665	0.27	0.0329148	0.0777618
FRMD4A	0.17	0.0376325	0.0661932	0.11	0.364177	0.498801	0.1	0.330514	0.317893
MRPL13	0.17	0.0132195	0.0310179	0.19	0.20584	0.392928	0.03	0.790568	0.500773
LONP1	0.17	0.0109687	0.026967	0.09	0.460289	0.548145	0.14	0.197765	0.236837
POR	0.17	0.0205155	0.0427795	0.15	0.232049	0.411427	0.08	0.448898	0.374311
SSR2	0.17	0.00712435	0.0193279	-0.05	0.650229	0.626473	0.29	0.00163109	0.0127266
ITGB8	0.17	0.0163037	0.0360602	-0.04	0.796225	0.671979	0.28	0.00856647	0.0336951
SETD5	0.17	0.00302961	0.0101035	0.06	0.657796	0.629691	0.18	0.0906399	0.145984
ACN9	0.17	0.0327227	0.0605055	0	0.981001	0.714941	0.24	0.0214858	0.0599894
LMAN1	0.17	0.0257698	0.0507373	0.12	0.312334	0.466888	0.13	0.0981077	0.153834
BMS1	0.17	0.00985711	0.0248596	0	0.978388	0.714649	0.26	0.0075853	0.0312741
PPP1R8	0.17	0.00711165	0.0193141	0.11	0.248869	0.42541	0.15	0.111142	0.166267
ADI1	0.17	0.0123257	0.0294517	0.23	0.0782547	0.255393	0.03	0.759727	0.491214
SYCE1L	0.17	0.0272096	0.0527676	0.06	0.715605	0.645666	0.2	0.0599888	0.113349
LSM4	0.17	0.0145549	0.0333257	0.23	0.0906209	0.271255	0.03	0.773082	0.495048
HAUS6	0.17	0.0405708	0.0698404	0.08	0.63677	0.621878	0.19	0.0936223	0.14924
FGD1	0.17	0.00518669	0.0151226	0.04	0.811349	0.675953	0.24	0.0592845	0.112516
XPO4	0.17	0.00240352	0.00837633	0.05	0.710155	0.643489	0.23	0.0402648	0.0880068
CCT6A	0.17	0.024306	0.0487526	0.11	0.282015	0.44673	0.17	0.10714	0.162543
CDR2L	0.17	0.045486	0.0758267	0.27	0.0664382	0.233755	0.01	0.957298	0.548175
SMNDC1	0.17	0.000701883	0.00319319	0.12	0.297704	0.456192	0.19	0.0288	0.0715356
SRSF7	0.17	0.000666506	0.003083	0.09	0.230088	0.409977	0.23	0.00313164	0.0180747
PML	0.17	0.00675459	0.0185909	0.14	0.371928	0.503649	0.18	0.0195348	0.0566832
SENP3	0.17	0.00246007	0.00853895	0.07	0.495035	0.563153	0.26	0.00296095	0.0174729
RSAD2	0.17	0.040739	0.0700069	0.19	0.235301	0.414117	0.14	0.20511	0.242464
DUSP22	0.17	0.00844387	0.0220596	0.17	0.16975	0.362634	0.17	0.066205	0.120205
CENPJ	0.17	0.00248684	0.00861835	0.24	0.0380249	0.17795	0.11	0.197837	0.236881
HAUS7	0.17	0.0132566	0.0310717	0.12	0.251948	0.427134	0.23	0.0274251	0.0692582
RNF8	0.17	0.0012487	0.00499566	0.25	0.0882591	0.268365	0.11	0.231641	0.259459
EIF3B	0.17	0.00593546	0.0168283	0.15	0.257869	0.431402	0.21	0.0642596	0.117868
AQP5	0.17	0.0404025	0.069573	0.14	0.533669	0.578736	0.22	0.0879906	0.143431
DUSP7	0.17	0.0160291	0.0356909	0.05	0.696314	0.640711	0.32	0.000443594	0.00575336
UGGT1	0.17	0.00106645	0.0044267	0.24	0.0301087	0.159066	0.14	0.142176	0.194609
RIT1	0.17	0.00729057	0.0196503	0.08	0.442147	0.53999	0.3	0.00709339	0.0299694
HNRNPH3	0.17	0.0030073	0.0100645	0.2	0.0253785	0.14774	0.19	0.0200789	0.0576295
RPS6KB1	0.17	0.0214623	0.0444188	0.24	0.0581653	0.219303	0.15	0.17455	0.219513
ATR	0.17	0.0167467	0.0367884	0.23	0.0295365	0.157577	0.17	0.0583592	0.111465
MRE11A	0.17	0.00986044	0.0248596	0.21	0.0476473	0.198705	0.2	0.0220647	0.0610357
SMARCA4	0.17	0.00822906	0.0216261	0.23	0.0826866	0.26259	0.18	0.0660709	0.120025
ARPC5L	0.17	0.00496912	0.0146492	0.19	0.0551036	0.212646	0.24	0.0228765	0.0623281
MAP3K6	0.17	0.0354068	0.0636297	0.26	0.0331811	0.168281	0.18	0.0894815	0.144822
KCNK1	0.17	0.0349798	0.0631362	0.37	0.0104975	0.0956717	0.07	0.549182	0.415104
TNPO3	0.17	0.00325593	0.0106514	0.2	0.0795806	0.258059	0.26	0.0131888	0.0439033
PFN1	0.17	0.00706452	0.0192364	0.14	0.199628	0.388861	0.32	0.000345744	0.00509219
B4GALT4	0.17	0.00656528	0.018183	0.42	0.00190124	0.043403	0.07	0.479273	0.38742
TUBD1	0.17	0.00500817	0.0147447	0.33	0.0163446	0.121546	0.17	0.124421	0.178829
SERPINB8	0.17	0.00623263	0.0174217	0.33	0.0172041	0.123494	0.2	0.054034	0.105871
CHEK2	0.17	0.00800298	0.0211325	0.33	0.0338189	0.169659	0.21	0.0299796	0.0731803
CD40	0.17	0.0102277	0.0256102	0.31	0.0433369	0.189013	0.23	0.0240244	0.0642259
TLDC1	0.17	0.00893146	0.0230519	0.43	0.00375757	0.0600736	0.11	0.290759	0.295393
SCEL	0.17	0.0727174	0.106902	0.54	0.00480227	0.0672426	0.01	0.952946	0.547021
CCNL1	0.17	0.00598362	0.0169471	0.27	0.0369089	0.175227	0.29	0.00101142	0.0096295
ZPR1	0.17	0.0062266	0.0174217	0.26	0.0108402	0.0966059	0.31	0.00184398	0.0132728
SUV39H2	0.17	0.0379833	0.0665987	0.26	0.0646183	0.230672	0.31	0.0054398	0.0252147
MNX1	0.17	0.0388711	0.0677451	0.37	0.0217223	0.136504	0.22	0.0682177	0.122539
ST6GAL1	0.17	0.0327598	0.0605123	0.47	0.00169046	0.0413867	0.13	0.110813	0.166027
ARFGAP3	0.17	0.00615525	0.0172856	0.32	0.00644721	0.0765828	0.3	0.0035162	0.0194986
DKK1	0.17	0.0638332	0.0976154	0.56	0.00641347	0.0765828	0.06	0.630481	0.447121
NFKBIE	0.17	0.00179341	0.00669438	0.27	0.0549328	0.212374	0.36	0.00063566	0.00735614
SGK1	0.17	0.0320453	0.0596745	0.36	0.00551285	0.0725532	0.3	0.00110108	0.0102006
RASSF4	0.17	0.0362862	0.0648367	0.33	0.0373822	0.176244	0.36	0.000433428	0.00574978
CHN1	0.17	0.0471744	0.0780528	0.44	0.00327471	0.0566208	0.26	0.0104234	0.0380774
STAC	0.17	0.004454	0.013423	0.36	0.0476018	0.198609	0.35	0.00931766	0.0354258
SYK	0.17	0.0402459	0.0693933	0.39	0.00688718	0.0786421	0.36	9.26368e-05	0.00235487
SLC15A2	0.17	0.0250928	0.0497904	0.54	0.000163867	0.0146478	0.22	0.0409666	0.0889482
CHML	0.17	0.0580534	0.091099	0.5	0.000887785	0.0310774	0.26	0.023701	0.0636908
UBE2J1	0.17	0.0074763	0.0199884	0.46	0.000190742	0.0156292	0.31	0.00168949	0.0128611
SLC2A5	0.17	0.019934	0.0417971	0.66	9.4837e-07	0.00150414	0.19	0.0700991	0.1249
LOC101929272	0.17	0.0571517	0.0900247	0.66	3.83608e-05	0.00864799	0.25	0.0424952	0.0908881
ITGA7	0.16	0.0847378	0.118432	-0.26	0.126377	0.316193	-0.22	0.0548762	0.107043
COBL	0.16	0.0726292	0.106796	-0.19	0.298286	0.456531	-0.17	0.210477	0.245931
CD59	0.16	0.0656456	0.0995282	-0.32	0.00506675	0.0698102	0	0.997059	0.557832
PPARG	0.16	0.0802422	0.114292	-0.2	0.288785	0.450561	-0.08	0.455432	0.377323
FAM216A	0.16	0.00738296	0.0198268	-0.23	0.0770347	0.252955	-0.03	0.807997	0.505939
BMP5	0.16	0.0290763	0.0553566	-0.26	0.204139	0.391105	0.04	0.730877	0.482434
SPRY2	0.16	0.062358	0.0959917	-0.1	0.495808	0.563344	-0.11	0.337967	0.321283
DCTN3	0.16	0.00673905	0.0185558	-0.11	0.405127	0.521703	-0.09	0.328992	0.316959
NLGN4Y	0.16	0.0511271	0.0829986	-0.12	0.518126	0.572414	-0.07	0.205877	0.242805
KLK12	0.16	0.0548882	0.0874948	-0.07	0.66431	0.631742	-0.07	0.434676	0.368294
PAQR5	0.16	0.0637082	0.097559	-0.02	0.892066	0.695653	-0.11	0.161761	0.210118
C2orf68	0.16	0.0517831	0.0836746	-0.04	0.764491	0.663786	-0.08	0.399304	0.35226
AP4M1	0.16	0.0354174	0.0636317	-0.08	0.569971	0.595655	-0.03	0.775796	0.495615
GAL3ST1	0.16	0.0177484	0.0382853	-0.07	0.701157	0.641157	-0.03	0.726549	0.480693
NPR3	0.16	0.0569103	0.0897724	-0.16	0.368219	0.502001	0.06	0.637759	0.449684
ETV5	0.16	0.0289835	0.0552392	-0.2	0.194342	0.384646	0.12	0.216901	0.249746
ALDOC	0.16	0.0187268	0.0399541	0.03	0.840884	0.682943	-0.11	0.350483	0.32801
UBA5	0.16	0.00365819	0.011588	-0.01	0.966131	0.712333	-0.06	0.499051	0.394792
ACO2	0.16	0.00687842	0.0188769	0.03	0.820037	0.676879	-0.09	0.258367	0.276702
NDUFS1	0.16	0.00857576	0.0223513	-0.03	0.811031	0.675816	-0.03	0.772784	0.495048
HIST1H2BK	0.16	0.0580972	0.0911245	-0.11	0.513476	0.569919	0.06	0.602939	0.436736
ZZZ3	0.16	0.00240103	0.00837347	-0.04	0.669657	0.633245	0	0.993958	0.557118
LONRF1	0.16	0.0063284	0.0176523	-0.03	0.835073	0.682101	-0.01	0.932645	0.541792
COMMD9	0.16	0.0244243	0.0489306	0.06	0.604109	0.609366	-0.1	0.30288	0.302222
NFYC	0.16	0.00253936	0.00877743	-0.07	0.522468	0.573858	0.04	0.690209	0.467814
PRKCDBP	0.16	0.0350718	0.0632506	-0.16	0.347718	0.489164	0.13	0.224484	0.254854
TNFSF15	0.16	0.014095	0.0325876	0.03	0.834259	0.682021	-0.06	0.490773	0.391893
FAHD2A	0.16	0.0263154	0.0514299	-0.12	0.470753	0.552988	0.09	0.436153	0.369092
CCK	0.16	0.0690642	0.103077	-0.07	0.681831	0.637063	0.05	0.540993	0.412467
TPM3	0.16	0.0231248	0.0469656	-0.03	0.808771	0.675443	0.02	0.762744	0.492035
GDPD5	0.16	0.0733288	0.107468	0.1	0.491725	0.562553	-0.11	0.247706	0.270147
HPD	0.16	0.0702302	0.104309	-0.02	0.921392	0.702368	0.02	0.829753	0.512604
METTL13	0.16	0.00618713	0.0173457	-0.08	0.40738	0.523106	0.09	0.380518	0.343042
FMO2	0.16	0.0334627	0.0612486	0.01	0.964746	0.712138	0	0.978727	0.553455
MPZL1	0.16	0.014591	0.0333738	-0.16	0.194242	0.384646	0.18	0.0878377	0.14325
STK25	0.16	0.0295656	0.0560518	-0.11	0.300462	0.458236	0.13	0.19243	0.233088
RBM48	0.16	0.0251539	0.0498438	0.06	0.643722	0.624504	-0.04	0.626786	0.445742
CHRNB4	0.16	0.029084	0.0553566	0.17	0.267552	0.436801	-0.14	0.0259411	0.0674176
NUPL1	0.16	0.0197838	0.0415279	0.02	0.845399	0.683911	0.01	0.928066	0.540645
CNOT6	0.16	0.0163322	0.0360992	0.03	0.787385	0.670192	0.01	0.871154	0.525016
APIP	0.16	0.0291391	0.0554349	-0.03	0.850899	0.68529	0.07	0.589974	0.432108
EIF2S3	0.16	0.044058	0.0739853	-0.04	0.794953	0.671746	0.08	0.445142	0.373006
CTDP1	0.16	0.0121793	0.029165	-0.02	0.900283	0.697652	0.07	0.482481	0.388711
PARD3	0.16	0.00969604	0.0245448	-0.05	0.755874	0.661104	0.12	0.279011	0.288584
DSC3	0.16	0.0430542	0.0727231	-0.04	0.821966	0.677562	0.11	0.413044	0.357997
FAM168B	0.16	0.00880562	0.0228159	0.1	0.42349	0.531356	-0.02	0.785362	0.498787
LINC00115	0.16	0.0145263	0.0332946	0	0.999622	0.718901	0.08	0.454495	0.376911
MUC5B	0.16	0.0634365	0.0972284	0	0.991989	0.717596	0.08	0.450901	0.375106
MSANTD2	0.16	0.0125352	0.0298768	-0.01	0.924175	0.702855	0.1	0.291496	0.295582
IL17RC	0.16	0.0176409	0.0381154	0.06	0.698736	0.640821	0.03	0.735485	0.484035
ZFAND1	0.16	0.0229106	0.0466163	0.07	0.610057	0.611052	0.03	0.768795	0.493945
DYNC1I1	0.16	0.0680975	0.10201	0.14	0.463804	0.549405	-0.03	0.817123	0.508826
HSD17B12	0.16	0.0168236	0.0368659	0.06	0.607488	0.61025	0.06	0.566697	0.422138
PCTP	0.16	0.0690743	0.103077	0.17	0.299051	0.456991	-0.05	0.669195	0.460836
POLD2	0.16	0.00955273	0.0242962	0.11	0.412403	0.525305	0.02	0.852093	0.519403
PLCD1	0.16	0.0327287	0.0605055	-0.01	0.975852	0.714228	0.14	0.178005	0.22187
ZFPL1	0.16	0.0154942	0.0348744	0.13	0.38566	0.51058	0	0.955964	0.547884
TCERG1	0.16	0.00548234	0.0158453	0.03	0.759364	0.662438	0.11	0.233271	0.260492
TTI1	0.16	0.0166596	0.0366316	0.16	0.291181	0.45183	-0.02	0.806891	0.505707
LINC00260	0.16	0.0423407	0.0719632	0.04	0.797336	0.672445	0.1	0.355109	0.330092
ZFR	0.16	0.00880044	0.0228114	0.04	0.698353	0.640734	0.11	0.230744	0.258864
POP4	0.16	0.0103977	0.0258601	0.09	0.506264	0.566748	0.06	0.583752	0.429123
MTHFD1	0.16	0.00833359	0.0218575	-0.02	0.864005	0.688497	0.17	0.0784906	0.134216
POLR3C	0.16	0.00658119	0.0182195	-0.08	0.485805	0.559933	0.24	0.0206231	0.0586284
GALK2	0.16	0.00223282	0.00791587	0.02	0.828317	0.680165	0.14	0.111031	0.166245
TSR1	0.16	0.00643124	0.017864	-0.03	0.717089	0.646347	0.19	0.0383026	0.0856517
TARBP1	0.16	0.00884645	0.0228987	0.02	0.897673	0.696833	0.14	0.190014	0.231458
SLC39A14	0.16	0.0421089	0.071674	-0.04	0.778747	0.667325	0.2	0.0988631	0.154532
CDH13	0.16	0.0686989	0.102702	0.1	0.537713	0.580757	0.07	0.500578	0.395152
DSP	0.16	0.0239562	0.0481529	0	0.995335	0.717837	0.19	0.0652353	0.118978
LGMN	0.16	0.0431883	0.0728939	0.01	0.914869	0.700887	0.18	0.0869676	0.142304
CYP1B1	0.16	0.0804269	0.114383	-0.04	0.824106	0.678374	0.23	0.0588114	0.112018
CLDN4	0.16	0.0361753	0.0646606	0.09	0.619164	0.614567	0.1	0.392693	0.349149
RAC3	0.16	0.0532172	0.08543	0.16	0.33853	0.483974	0.03	0.773933	0.49521
COX4I1	0.16	0.010455	0.0259346	0.11	0.284611	0.448492	0.08	0.339827	0.322408
HMGB1	0.16	0.00283877	0.00962182	0.07	0.440217	0.538522	0.13	0.108998	0.164454
NF2	0.16	0.0204076	0.0425814	0.1	0.412295	0.525305	0.1	0.227629	0.256766
TM9SF2	0.16	0.0150924	0.0342607	0.13	0.208008	0.393945	0.07	0.413944	0.35837
STX6	0.16	0.00374819	0.0117767	0.09	0.390868	0.513351	0.12	0.221139	0.25251
WDR91	0.16	0.0194287	0.0410409	0.1	0.370837	0.503251	0.11	0.232011	0.259621
NELFCD	0.16	0.012988	0.0306695	0.21	0.128016	0.3184	0	0.978903	0.553509
KHDRBS1	0.16	0.000149864	0.000950352	0.14	0.162007	0.355484	0.08	0.367671	0.336401
CYP7B1	0.16	0.0167976	0.0368575	-0.11	0.528341	0.576225	0.33	0.0074202	0.0308384
IARS	0.16	0.00683865	0.0187862	0.13	0.223157	0.405617	0.09	0.376703	0.341123
TMEM39B	0.16	0.0102697	0.0256669	0.05	0.691164	0.63902	0.17	0.10579	0.161243
OPA3	0.16	0.0466701	0.0773535	0.1	0.38382	0.509463	0.12	0.191742	0.232705
CCT7	0.16	0.0109859	0.0269993	0.02	0.816577	0.676718	0.21	0.0314784	0.0756851
MARCKSL1	0.16	0.01546	0.0348212	0.09	0.502466	0.565698	0.15	0.145923	0.197845
RAD51C	0.16	0.025281	0.0500281	0.26	0.0431841	0.188532	-0.02	0.848882	0.517998
OIP5	0.16	0.0194797	0.0410738	0.17	0.221046	0.40341	0.07	0.524399	0.405128
ELOVL4	0.16	0.0745058	0.108593	0.32	0.0436278	0.189821	-0.07	0.535278	0.409974
PRRC2C	0.16	0.011877	0.0286583	0.05	0.602625	0.609031	0.2	0.0355304	0.0814667
FBXW7	0.16	0.0110585	0.0271274	0.12	0.351938	0.491151	0.13	0.189065	0.230474
OAT	0.16	0.0244886	0.049006	0.09	0.449566	0.54376	0.17	0.0699279	0.124724
HTATIP2	0.16	0.00662635	0.0183216	0.18	0.207432	0.39358	0.09	0.40843	0.356154
MRPL16	0.16	0.00956323	0.0243136	0.04	0.688575	0.638969	0.23	0.0137812	0.045305
SLC15A3	0.16	0.0776423	0.111789	0.18	0.253984	0.429328	0.1	0.293098	0.296623
MCL1	0.16	0.00489115	0.0144579	0.02	0.818918	0.676718	0.26	0.0028893	0.0173006
TIA1	0.16	0.00734748	0.0197635	0.09	0.395125	0.515953	0.19	0.0163895	0.0504295
FAM89B	0.16	0.0151124	0.0342827	0.21	0.183916	0.375699	0.08	0.384118	0.344885
CCNF	0.16	0.027403	0.0529876	0.24	0.0699454	0.241034	0.05	0.615468	0.441761
EXT1	0.16	0.0326751	0.0604568	0.2	0.115069	0.303519	0.1	0.317414	0.310725
AGPAT5	0.16	0.0160358	0.0356938	0.05	0.752738	0.659862	0.25	0.014858	0.0476594
TLK2	0.16	0.0104117	0.025866	0.17	0.150338	0.343869	0.13	0.24221	0.266253
PPAT	0.16	0.024933	0.0495902	0.17	0.172743	0.365567	0.13	0.209825	0.245538
S100A10	0.16	0.036612	0.0651861	0.14	0.230112	0.409977	0.16	0.144365	0.196353
SLC25A32	0.16	0.00785853	0.0208319	0.22	0.0870293	0.267097	0.09	0.415168	0.358978
STAM	0.16	0.0143937	0.0330706	0.17	0.222464	0.405162	0.14	0.144787	0.196771
VRK2	0.16	0.00278056	0.00944383	0.18	0.0989669	0.283429	0.14	0.144758	0.196771
SNRPB	0.16	0.0135678	0.0317001	0.16	0.189544	0.380413	0.16	0.12443	0.178829
KCTD5	0.16	0.0155667	0.0349902	0.26	0.0487194	0.200904	0.06	0.557041	0.417965
TRIM22	0.16	0.0234051	0.0473512	0.17	0.332258	0.479963	0.15	0.139462	0.192619
COPS3	0.16	0.0140761	0.0325553	0.07	0.507494	0.567401	0.26	0.00448959	0.0224611
UTP11L	0.16	0.00565821	0.0162264	0.14	0.254219	0.429328	0.2	0.0521756	0.103508
CCDC88A	0.16	0.043961	0.073916	0.13	0.304428	0.461225	0.21	0.043246	0.0918647
RSRC1	0.16	0.00421223	0.0128697	0.09	0.450317	0.5442	0.26	0.0111899	0.0398245
TRIP12	0.16	0.00180568	0.00672882	0.11	0.228054	0.408768	0.25	0.00553818	0.0254136
CCDC93	0.16	0.0052622	0.0152957	0.34	0.002211	0.0461465	0.02	0.788555	0.499958
RRP1	0.16	0.0563346	0.0892038	0.1	0.580375	0.59938	0.26	0.0117972	0.0412187
TOP3B	0.16	0.0382246	0.0668993	0.27	0.0657424	0.232434	0.09	0.288403	0.293627
IL12A	0.16	0.0345901	0.0627106	0.35	0.0409252	0.183561	0.01	0.956915	0.548175
ZCCHC11	0.16	0.0192448	0.0408098	0.07	0.65553	0.628958	0.3	0.00127421	0.0110411
DPM1	0.16	0.00724742	0.0195607	0.32	0.015005	0.115988	0.06	0.551532	0.415753
IGF2R	0.16	0.0039368	0.0122082	0.2	0.0591353	0.220908	0.19	0.023459	0.0632803
IFNGR1	0.16	0.0174525	0.0377821	0.25	0.0516359	0.20649	0.14	0.130652	0.184605
CSE1L	0.16	0.0180826	0.0388671	0.32	0.015207	0.11702	0.07	0.538782	0.411845
UXS1	0.16	0.00398071	0.0123155	0.32	0.00693989	0.0787992	0.08	0.410648	0.357272
KLRC4	0.16	0.0387335	0.0675448	0.31	0.061006	0.223856	0.09	0.296038	0.298471
PNRC1	0.16	0.0264928	0.0516549	0.1	0.437585	0.538157	0.3	0.00133677	0.0113866
TXNRD1	0.16	0.00192219	0.00703649	0.34	0.00316432	0.055486	0.08	0.374852	0.339895
U2SURP	0.16	0.00438304	0.0132513	0.32	0.00902218	0.0889099	0.1	0.263963	0.280186
RIMS3	0.16	0.0181892	0.0390584	0.27	0.0478006	0.199063	0.16	0.101542	0.157173
MRC1	0.16	0.047914	0.0789417	0.09	0.5498	0.586124	0.34	0.010145	0.0374044
FUT4	0.16	0.0167819	0.0368355	0.15	0.259832	0.432212	0.32	0.00385137	0.0203654
NUP50	0.16	0.00407325	0.0125317	0.25	0.0346017	0.171091	0.24	0.0043315	0.0219741
HIVEP2	0.16	0.00724142	0.0195607	0.38	0.00118828	0.0366061	0.11	0.176028	0.220536
MAFG	0.16	0.0173004	0.037588	0.3	0.0346651	0.171186	0.2	0.0449413	0.0942427
BRCA2	0.16	0.0342156	0.0621969	0.43	0.000180906	0.015103	0.08	0.423957	0.363183
RCAN3	0.16	0.0669487	0.100894	0.29	0.0512733	0.205871	0.22	0.012849	0.0432353
NCBP1	0.16	0.0154249	0.0347754	0.25	0.0408072	0.18331	0.26	0.0017508	0.0129688
ANKRD11	0.16	0.0152596	0.0345405	0.26	0.0520763	0.207334	0.25	0.0321175	0.0765788
HIVEP1	0.16	0.00923601	0.0236722	0.2	0.143656	0.337118	0.32	0.00131412	0.0112635
TUBA4A	0.16	0.0240627	0.048323	0.3	0.0253897	0.14774	0.22	0.031572	0.0758305
MPHOSPH6	0.16	0.0194454	0.041047	0.39	0.00827587	0.0840063	0.14	0.193398	0.233683
ALAS1	0.16	0.0235578	0.0475705	0.15	0.211677	0.396218	0.39	9.98044e-05	0.00240722
ZBED4	0.16	0.0348563	0.0629475	0.24	0.0224767	0.138308	0.33	0.000629689	0.00732403
SMIM8	0.16	0.0120792	0.0290195	0.32	0.00852597	0.0858423	0.25	0.00764754	0.0313847
POP1	0.16	0.035945	0.064405	0.35	0.0112835	0.0986582	0.23	0.0449043	0.0942314
PPP1R16B	0.16	0.0812052	0.115069	0.39	0.0218741	0.136504	0.2	0.0635668	0.116959
POLQ	0.16	0.00393527	0.0122082	0.44	0.00216061	0.0458551	0.26	0.0276438	0.0696569
BAZ1A	0.16	0.00933713	0.0238843	0.23	0.0417092	0.18505	0.5	2.15545e-07	6.50712e-05
TFEC	0.16	0.0230162	0.0467917	0.47	0.00558325	0.0726596	0.4	0.00133311	0.0113696
CD96	0.16	0.0225103	0.0459426	0.59	0.000507894	0.0257215	0.35	0.00196406	0.0138522
ENTPD6	0.15	0.0225058	0.0459426	-0.18	0.128435	0.319173	-0.28	0.00517283	0.0244051
RRP8	0.15	0.0113202	0.0276467	-0.28	0.0271977	0.153107	-0.17	0.0194049	0.0565628
SLC6A1	0.15	0.0238045	0.0479253	-0.1	0.571982	0.596473	-0.32	0.00118519	0.0106373
GSPT2	0.15	0.0616674	0.0951938	-0.27	0.0889126	0.269558	-0.09	0.460379	0.379048
MGC4294	0.15	0.0500425	0.0816894	0	0.97911	0.714649	-0.32	0.000113296	0.00260303
LINC00574	0.15	0.0395581	0.0686386	-0.15	0.383665	0.509463	-0.09	0.21694	0.249749
SHB	0.15	0.0399551	0.0690535	-0.1	0.448789	0.543645	-0.13	0.208597	0.244902
LEPREL1	0.15	0.0799138	0.114017	-0.32	0.076407	0.25164	0.12	0.339854	0.322408
SEC14L1P1	0.15	0.0572016	0.0900703	-0.03	0.825786	0.679187	-0.17	0.113117	0.168242
PAM	0.15	0.0518237	0.083679	-0.2	0.0663537	0.233569	0	0.966416	0.55025
TOPORS	0.15	0.0136215	0.0317922	-0.06	0.661079	0.630543	-0.13	0.227204	0.256649
MYH1	0.15	0.0851689	0.118834	-0.19	0.227717	0.408589	0.03	0.797309	0.50266
PIN1P1	0.15	0.0411731	0.0706066	-0.01	0.970148	0.712527	-0.13	0.0601022	0.113411
CAV2	0.15	0.041525	0.0710265	-0.03	0.83852	0.682646	-0.11	0.302973	0.302248
ARNT	0.15	0.0321968	0.0598757	-0.19	0.040352	0.182311	0.06	0.395181	0.350424
C11orf30	0.15	0.0338958	0.0617679	0.03	0.770572	0.665178	-0.16	0.0515713	0.102645
MRPS18B	0.15	0.0201243	0.0420697	-0.06	0.503273	0.566122	-0.07	0.44258	0.372118
SMPX	0.15	0.0982669	0.131494	-0.2	0.269577	0.437887	0.07	0.502984	0.396006
VAPB	0.15	0.0192338	0.0407996	0.02	0.857259	0.686599	-0.14	0.0888519	0.144169
RUVBL2	0.15	0.043703	0.0735568	-0.05	0.679889	0.636594	-0.07	0.500512	0.395146
CD320	0.15	0.0521197	0.0840341	-0.15	0.259381	0.43191	0.05	0.666506	0.459721
COX7A2L	0.15	0.00136584	0.00535134	-0.01	0.875189	0.690463	-0.08	0.354569	0.329946
RCVRN	0.15	0.0471629	0.0780528	-0.21	0.168226	0.361161	0.12	0.0673269	0.12144
ADH5	0.15	0.0173492	0.0376815	-0.02	0.845226	0.683911	-0.06	0.546762	0.414764
YY1AP1	0.15	0.0266049	0.0518126	-0.25	0.0458727	0.195364	0.18	0.0798279	0.135759
REV1	0.15	0.00472126	0.0140595	-0.08	0.375291	0.505342	0.01	0.912546	0.536555
PHLDA1	0.15	0.0560451	0.088809	-0.22	0.177434	0.370426	0.15	0.20807	0.244629
TGM5	0.15	0.0551996	0.0878469	-0.09	0.631862	0.619638	0.02	0.850679	0.518716
C2CD2	0.15	0.0199672	0.0418334	-0.01	0.965181	0.71225	-0.05	0.569699	0.423091
PSMD5	0.15	0.0246878	0.0492658	-0.01	0.952077	0.709054	-0.05	0.516292	0.401471
TASP1	0.15	0.0145496	0.0333257	-0.03	0.838983	0.682767	-0.03	0.780876	0.497427
PTK2	0.15	0.0255766	0.0504319	0	0.975145	0.714033	-0.06	0.603563	0.437003
C8orf33	0.15	0.02683	0.0521897	0.02	0.899672	0.697589	-0.07	0.490902	0.391893
INPP5F	0.15	0.023707	0.0478113	0.04	0.692057	0.63902	-0.07	0.470718	0.383698
C4orf27	0.15	0.0146387	0.0334598	-0.13	0.184182	0.375902	0.11	0.234212	0.261146
NDUFV1	0.15	0.0112515	0.0275091	0	0.977241	0.714558	-0.01	0.89038	0.530562
AGXT	0.15	0.0151723	0.0343949	0	0.995645	0.717837	-0.01	0.866023	0.523577
VPREB1	0.15	0.0639349	0.0976909	0.03	0.883581	0.693375	-0.04	0.493011	0.39247
EIF1AX	0.15	0.0187133	0.0399381	-0.02	0.867402	0.689264	0.01	0.882977	0.528853
OR7E12P	0.15	0.0120096	0.0289228	-0.09	0.561575	0.592256	0.09	0.390766	0.348261
SFPQ	0.15	0.0103504	0.0257908	-0.04	0.588483	0.602256	0.04	0.567842	0.422477
DHFR	0.15	0.0334723	0.0612486	-0.07	0.563225	0.593036	0.08	0.480854	0.388159
TRAPPC3	0.15	0.00344816	0.0110922	-0.03	0.769925	0.665046	0.04	0.676682	0.463283
PRSS16	0.15	0.08734	0.120846	-0.15	0.430713	0.534698	0.17	0.172991	0.218227
CSTF1	0.15	0.0278358	0.0535961	0.04	0.788872	0.670676	-0.02	0.805056	0.505194
CDC14B	0.15	0.0154301	0.0347754	-0.1	0.421314	0.529614	0.13	0.176613	0.220895
METTL5	0.15	0.0192674	0.0408186	0	0.972452	0.71349	0.03	0.675205	0.462677
SF3B2	0.15	0.0415966	0.0710756	0.08	0.493942	0.562988	-0.04	0.670038	0.461139
CAMKMT	0.15	0.046995	0.0778337	0.12	0.356354	0.493897	-0.08	0.446443	0.373422
COL9A1	0.15	0.0932741	0.126705	-0.07	0.653966	0.628227	0.11	0.367666	0.336401
UBAP2L	0.15	0.0111514	0.0273048	-0.12	0.309658	0.464904	0.17	0.114207	0.169159
DDX1	0.15	0.0248855	0.0495255	-0.01	0.944239	0.707465	0.06	0.514726	0.400798
SORT1	0.15	0.0377293	0.0662948	0.06	0.657976	0.629691	-0.01	0.946382	0.545378
EFNB2	0.15	0.0456604	0.0760544	0.02	0.865699	0.688816	0.03	0.821064	0.510279
HNRNPD	0.15	0.00590063	0.0167621	0.06	0.414121	0.526119	0	0.964825	0.5498
FGFBP1	0.15	0.0760365	0.110242	-0.05	0.768302	0.664798	0.11	0.380069	0.342906
PARL	0.15	0.00176876	0.00662474	0.14	0.262064	0.43348	-0.08	0.457317	0.377743
DMRT1	0.15	0.086033	0.119662	-0.11	0.570906	0.595988	0.17	0.182002	0.225016
RBM14	0.15	0.0300388	0.056686	0.05	0.624304	0.616118	0.01	0.949817	0.546312
CSPG4	0.15	0.0850554	0.118791	-0.03	0.863692	0.688432	0.1	0.407873	0.356005
DCAF15	0.15	0.010612	0.0262455	0.17	0.218947	0.402318	-0.08	0.153348	0.203734
KIAA0907	0.15	0.0232706	0.0471895	-0.1	0.373552	0.504077	0.19	0.060618	0.113791
TFCP2L1	0.15	0.0337775	0.0616472	-0.16	0.493463	0.562885	0.25	0.0632254	0.116612
NRN1	0.15	0.0614459	0.0950066	-0.08	0.604547	0.609495	0.17	0.148875	0.200468
ITGB4	0.15	0.0380658	0.0666743	0.08	0.553164	0.588383	0.01	0.92746	0.540514
BCAS2	0.15	0.00689395	0.0189038	0.23	0.0375041	0.176631	-0.13	0.154131	0.204372
OLA1	0.15	0.0101588	0.0254569	0.06	0.591012	0.602851	0.04	0.649399	0.454026
MRPS33	0.15	0.0129323	0.0305816	0.06	0.615253	0.612997	0.04	0.679207	0.46406
APH1A	0.15	0.0244368	0.048941	-0.02	0.879689	0.692285	0.12	0.253596	0.273791
CDK10	0.15	0.0473577	0.0782584	0.03	0.840257	0.682869	0.07	0.484491	0.389521
MRTO4	0.15	0.0275856	0.0532688	0	0.970889	0.712717	0.11	0.277579	0.287519
SH3YL1	0.15	0.0402807	0.0694353	0.05	0.672675	0.634287	0.06	0.616385	0.442142
HSP90AB1	0.15	0.00712738	0.0193282	-0.09	0.486364	0.559983	0.21	0.0295014	0.0725817
MAP4K5	0.15	0.0215931	0.0446305	0.01	0.889806	0.694938	0.11	0.250708	0.271911
GPRIN2	0.15	0.0319199	0.0595412	0.01	0.942636	0.707229	0.11	0.279936	0.28915
HNRNPR	0.15	0.00343477	0.0110652	-0.03	0.752647	0.659862	0.16	0.0607369	0.11398
PSMA1	0.15	0.00479485	0.0142303	0.12	0.24824	0.424714	0.01	0.876801	0.526757
ZNF140	0.15	0.0318821	0.0594961	0.06	0.655694	0.628999	0.07	0.508553	0.398474
KIF3C	0.15	0.0122025	0.0291994	0.03	0.834044	0.682021	0.11	0.282175	0.29024
PCP4	0.15	0.117593	0.148533	-0.09	0.570839	0.595988	0.23	0.112737	0.167885
EHBP1L1	0.15	0.0664698	0.100445	-0.1	0.487454	0.560233	0.25	0.00433752	0.0219884
CELF1	0.15	0.00970229	0.0245448	0	0.993724	0.717837	0.15	0.0770323	0.132414
THADA	0.15	0.0222221	0.0455507	0.04	0.663884	0.631742	0.11	0.234545	0.26135
LOC100996325	0.15	0.0643399	0.0980299	0.23	0.24977	0.426127	-0.07	0.128124	0.182232
KAZN	0.15	0.0272385	0.0527676	0.05	0.693545	0.639453	0.11	0.220765	0.252419
CWF19L1	0.15	0.0486344	0.0799302	0.16	0.245415	0.422526	0	0.992673	0.556806
SLC4A5	0.15	0.0168445	0.0368874	0.3	0.0591623	0.220908	-0.13	0.0344285	0.0799265
ATP5L	0.15	0.00398915	0.0123302	0.03	0.768635	0.664798	0.14	0.0996047	0.155222
CDV3	0.15	0.0128497	0.0304297	0.09	0.424356	0.531537	0.08	0.35263	0.329122
ITPKB	0.15	0.104467	0.137243	0	0.993847	0.717837	0.17	0.120966	0.175575
MAGEB4	0.15	0.0821664	0.115912	0.18	0.26666	0.436432	0	0.957323	0.548175
RALBP1	0.15	0.0138489	0.0321869	0.04	0.706293	0.642594	0.14	0.160018	0.208771
CPTP	0.15	0.0412982	0.0707479	0.26	0.0468643	0.197188	-0.08	0.39512	0.350415
NUPL2	0.15	0.0375808	0.0661566	-0.11	0.35332	0.491969	0.3	0.0101771	0.0374909
PIKFYVE	0.15	0.0153592	0.0346883	0.15	0.220217	0.402798	0.04	0.644005	0.45199
SAE1	0.15	0.00895246	0.0230971	0.12	0.313132	0.467606	0.07	0.517505	0.40205
BMPR1A	0.15	0.0130118	0.0306931	0.08	0.488068	0.560561	0.12	0.231978	0.259621
CAMSAP1	0.15	0.0109269	0.026884	0.12	0.282017	0.44673	0.08	0.432694	0.367385
HIP1R	0.15	0.0222422	0.0455636	0.25	0.0824086	0.262327	-0.05	0.616042	0.441981
NDUFB5	0.15	0.0024583	0.00853729	0.17	0.116816	0.305723	0.04	0.681169	0.464383
UPF3A	0.15	0.00744742	0.0199675	0.08	0.527014	0.575992	0.13	0.214414	0.248375
C11orf95	0.15	0.0348202	0.0628994	0.21	0.096275	0.279704	0	0.990775	0.556218
RHOQ	0.15	0.0116514	0.0282475	0.15	0.158663	0.352348	0.07	0.417895	0.360339
FXR2	0.15	0.0365482	0.0651165	0.11	0.430374	0.53446	0.11	0.191354	0.232601
HNRNPAB	0.15	0.0268461	0.0522057	0.14	0.227089	0.408245	0.08	0.454102	0.376812
BIRC2	0.15	0.0261625	0.0512823	0.08	0.449166	0.543645	0.15	0.115759	0.170611
EPRS	0.15	0.0168032	0.0368577	0.04	0.750591	0.659181	0.2	0.050469	0.101174
ZNF696	0.15	0.0458352	0.0762173	0.14	0.292769	0.45335	0.1	0.356095	0.330755
PTPN11	0.15	0.00947996	0.0241481	0.08	0.433451	0.536099	0.17	0.0319888	0.0764576
PICALM	0.15	0.0190434	0.0404992	0.12	0.146661	0.340258	0.13	0.0946868	0.150562
COX7B	0.15	0.0153828	0.0347111	0.24	0.0328114	0.167259	0.01	0.892724	0.530895
YKT6	0.15	0.0429259	0.0725804	0.23	0.0362302	0.173542	0.03	0.787707	0.499652
TMEM97	0.15	0.0319872	0.0596501	0.23	0.109248	0.296833	0.04	0.691037	0.468006
DNAJB6	0.15	0.0346211	0.0627106	0.07	0.669957	0.633245	0.2	0.0508195	0.101669
YBX3	0.15	0.0210061	0.0436244	0.04	0.788157	0.670446	0.24	0.00878442	0.0340671
RPE	0.15	0.0288646	0.055113	0.08	0.426586	0.5324	0.2	0.0346478	0.0802157
TMEM109	0.15	0.00333342	0.010844	0.16	0.200948	0.389479	0.13	0.133162	0.186948
JMJD1C	0.15	0.0114346	0.0278747	0.14	0.223778	0.406051	0.15	0.11175	0.166886
DDX49	0.15	0.0192553	0.0408186	0.2	0.0721203	0.245084	0.1	0.325153	0.315087
APOO	0.15	0.0246616	0.0492483	0.35	0.0383327	0.177957	-0.05	0.633834	0.448276
PRMT1	0.15	0.0142416	0.0328122	0.18	0.202974	0.39077	0.13	0.14085	0.193874
XYLB	0.15	0.024423	0.0489306	0.13	0.375914	0.505433	0.18	0.0112973	0.0400919
PDAP1	0.15	0.029607	0.0560785	0.21	0.0392068	0.179894	0.11	0.273282	0.285417
HSPA13	0.15	0.0152677	0.0345405	0.27	0.0167434	0.122358	0.06	0.545766	0.41436
NMD3	0.15	0.0146596	0.0334961	0.17	0.21148	0.396083	0.16	0.0935039	0.14914
SNRPF	0.15	0.031349	0.0587075	0.12	0.370623	0.503251	0.21	0.051938	0.103165
CCDC82	0.15	0.0249702	0.0496247	0.24	0.108808	0.296454	0.09	0.193236	0.233649
CASK	0.15	0.0389177	0.0678047	0.13	0.306489	0.462921	0.2	0.0601229	0.113416
GTPBP2	0.15	0.0183417	0.0392714	0.13	0.281606	0.446605	0.22	0.0221705	0.0611949
KCNN3	0.15	0.00577981	0.0164825	0.22	0.169765	0.362634	0.14	0.17311	0.218261
ADA	0.15	0.0161628	0.0358921	0.25	0.0891679	0.269588	0.11	0.24584	0.268751
OXSR1	0.15	0.00704119	0.0191965	0.12	0.285789	0.44912	0.25	0.0148202	0.0475827
TTC13	0.15	0.0140035	0.032444	0.16	0.179826	0.373085	0.21	0.0565412	0.109136
PCDH8	0.15	0.101195	0.134114	0.15	0.428029	0.533044	0.22	0.103612	0.159118
ARHGAP22	0.15	0.0497058	0.0813484	0.21	0.122493	0.310949	0.18	0.111181	0.166289
CUL1	0.15	0.0159458	0.0355784	0.16	0.220695	0.403268	0.25	0.0151071	0.0481384
PITPNB	0.15	0.00214993	0.00767534	0.26	0.0173065	0.12381	0.16	0.0572398	0.110185
SMARCD2	0.15	0.0492413	0.0807674	0.28	0.0712751	0.243614	0.14	0.175805	0.220406
CSNK1G2	0.15	0.0115315	0.0280285	0.19	0.0688614	0.238693	0.24	0.00570863	0.0259361
TRAPPC10	0.15	0.0318867	0.0594961	0.24	0.130013	0.321471	0.2	0.0300056	0.0731803
ST14	0.15	0.014488	0.0332405	0.23	0.0820525	0.261947	0.22	0.0263008	0.067823
PAPD7	0.15	0.0132196	0.0310179	0.18	0.123411	0.312204	0.29	0.00417694	0.0214272
RNF114	0.15	0.0121362	0.0291038	0.47	0.000136945	0.01392	0	0.990738	0.556218
PLEKHA8P1	0.15	0.00953836	0.0242783	0.33	0.00572274	0.0729714	0.14	0.119745	0.1748
LSS	0.15	0.0142034	0.0327583	0.37	0.0018785	0.043403	0.1	0.263536	0.27987
PRKDC	0.15	0.023018	0.0467917	0.28	0.0260109	0.148985	0.2	0.0576508	0.110511
CLDND1	0.15	0.0234158	0.0473512	0.26	0.0295309	0.157577	0.26	0.00312967	0.0180747
LOC100127972	0.15	0.0584882	0.0915633	0.38	0.00501349	0.0697586	0.15	0.17251	0.218147
MVD	0.15	0.0922514	0.125702	0.43	0.0101358	0.0934974	0.11	0.248961	0.271086
TCF3	0.15	0.00430685	0.0130925	0.33	0.00724191	0.0797099	0.22	0.00632482	0.0276747
BACH1	0.15	0.0122811	0.0293662	0.24	0.0288786	0.156114	0.33	0.000206392	0.00361925
LOC730101	0.15	0.0262921	0.0513995	0.37	0.0138478	0.111001	0.23	0.0403126	0.0880273
RASA2	0.15	0.0589699	0.092027	0.41	0.0100855	0.0932612	0.19	0.087005	0.142319
LAG3	0.15	0.0931374	0.126616	0.35	0.0460639	0.195834	0.27	0.020243	0.0578348
BTN2A2	0.15	0.0132893	0.0311154	0.38	0.00606728	0.0748078	0.29	0.00300682	0.0176507
IFNAR2	0.15	0.0130091	0.0306931	0.41	0.000310571	0.0204885	0.27	0.00408474	0.02108
SLC35F2	0.15	0.0290795	0.0553566	0.46	0.00671412	0.0779841	0.22	0.0304558	0.0739505
VCAM1	0.15	0.0763085	0.110516	0.31	0.0458043	0.195345	0.38	0.000631979	0.00732587
SLC2A3	0.15	0.0723454	0.106497	0.51	9.08644e-05	0.0119693	0.19	0.0610772	0.114244
RPS6KA3	0.15	0.0346306	0.0627106	0.39	0.000340507	0.0215235	0.32	0.00170158	0.0128767
GPR183	0.15	0.07146	0.105545	0.41	0.0134726	0.109676	0.32	0.00341211	0.0190846
IKZF3	0.15	0.0541719	0.0866061	0.65	0.000232233	0.017235	0.09	0.234815	0.261524
SELE	0.15	0.0929222	0.126408	0.52	0.00034373	0.0215732	0.23	0.0810027	0.136857
CD19	0.15	0.0446191	0.0747007	0.63	8.03538e-05	0.0119693	0.18	0.12493	0.179172
SLC2A6	0.15	0.0789531	0.11316	0.4	0.0154684	0.118268	0.44	0.000154057	0.00307174
SEMA4D	0.15	0.0326008	0.0603531	0.43	0.00366523	0.059405	0.45	2.39188e-05	0.0010817
LCP2	0.15	0.0638396	0.0976154	0.48	0.00346849	0.0581329	0.4	0.000452572	0.00579604
CCL5	0.15	0.055898	0.088703	0.53	0.00393944	0.0618457	0.48	3.86926e-05	0.00140795
NGFRAP1	0.14	0.0598358	0.0930376	-0.39	0.035029	0.171335	-0.22	0.0650383	0.118808
GRIK3	0.14	0.0481509	0.079214	-0.45	0.00635569	0.0765828	-0.11	0.122919	0.177584
CA3	0.14	0.0892833	0.122716	-0.41	0.0293477	0.157577	-0.01	0.89746	0.532245
CDC37L1	0.14	0.0101477	0.0254387	-0.24	0.0473484	0.197925	-0.08	0.526957	0.406226
CTH	0.14	0.0367917	0.065294	-0.13	0.430002	0.534295	-0.16	0.0990457	0.154702
OR51E2	0.14	0.0515449	0.0834319	-0.32	0.0613145	0.224492	0.04	0.513951	0.400581
MED28	0.14	0.0302833	0.0570823	-0.23	0.0326421	0.166684	-0.04	0.69698	0.47033
SURF2	0.14	0.0751466	0.109311	-0.26	0.085407	0.265287	-0.01	0.952725	0.547021
RFPL1	0.14	0.0864331	0.119917	-0.26	0.15136	0.345166	-0.01	0.815802	0.508556
FAM20B	0.14	0.0215396	0.0445649	-0.16	0.157767	0.351276	-0.1	0.380421	0.343042
SMR3A	0.14	0.0708259	0.104983	-0.16	0.373426	0.504077	-0.1	0.197385	0.236659
KIRREL	0.14	0.110473	0.142343	-0.25	0.197774	0.386867	-0.01	0.903914	0.5339
TP53	0.14	0.130964	0.159717	-0.4	0.0222256	0.137541	0.18	0.0755889	0.130976
LEP	0.14	0.157721	0.180532	-0.16	0.389749	0.512745	-0.04	0.743215	0.486656
ZNF358	0.14	0.0579913	0.0910445	-0.07	0.541511	0.582976	-0.12	0.16598	0.213182
CPLX2	0.14	0.0632812	0.0970537	-0.13	0.449922	0.544002	-0.06	0.317105	0.310556
COPA	0.14	0.0316925	0.0592332	-0.23	0.0169886	0.122726	0.06	0.471535	0.383955
MEA1	0.14	0.0359881	0.0644301	-0.14	0.222202	0.405004	-0.03	0.791034	0.500791
MAP1LC3C	0.14	0.09508	0.128082	-0.18	0.241828	0.419204	0.01	0.932428	0.541792
LIN7C	0.14	0.0423863	0.0719632	-0.04	0.686387	0.638576	-0.12	0.216866	0.249746
SLC29A1	0.14	0.0405789	0.0698404	-0.18	0.228791	0.409313	0.02	0.888539	0.530201
ARHGAP19	0.14	0.0795585	0.113733	-0.18	0.112786	0.301356	0.03	0.802457	0.504492
PRSS53	0.14	0.0760784	0.11027	-0.17	0.341422	0.485911	0.03	0.782142	0.497913
LINC01278	0.14	0.0285213	0.0546147	-0.07	0.564846	0.59309	-0.06	0.510953	0.399578
NFX1	0.14	0.0371798	0.0656949	-0.04	0.746312	0.657158	-0.08	0.372293	0.338467
CNOT7	0.14	0.0222826	0.0456043	-0.11	0.344062	0.487629	-0.01	0.93916	0.543693
PDZRN3	0.14	0.107243	0.1397	-0.17	0.26411	0.434589	0.06	0.598491	0.435092
HADH	0.14	0.0222633	0.045581	-0.08	0.577796	0.597961	-0.03	0.751202	0.48881
DEDD	0.14	0.0247492	0.0493431	-0.22	0.0475228	0.198466	0.12	0.191838	0.232749
C11orf24	0.14	0.0176267	0.0380971	0.03	0.806407	0.67485	-0.13	0.138621	0.191805
PLEKHB1	0.14	0.116081	0.147195	-0.09	0.554272	0.58891	-0.01	0.932112	0.541792
APPL1	0.14	0.0317062	0.0592332	-0.18	0.142324	0.335853	0.08	0.418872	0.360865
BAG5	0.14	0.0161127	0.035829	-0.02	0.826576	0.679411	-0.07	0.458073	0.378053
P2RX3	0.14	0.0927675	0.126223	-0.01	0.96003	0.71113	-0.08	0.201983	0.239882
KIF1C	0.14	0.12012	0.150675	-0.13	0.287054	0.449942	0.04	0.64536	0.452459
LYVE1	0.14	0.129156	0.158269	-0.2	0.14512	0.338667	0.12	0.402384	0.353844
PLA2G2E	0.14	0.0847725	0.118455	-0.11	0.509999	0.568341	0.03	0.629861	0.446774
KATNB1	0.14	0.0295623	0.0560518	0.02	0.883804	0.69348	-0.09	0.337452	0.321015
SLC39A2	0.14	0.0629154	0.0966703	-0.06	0.726693	0.650051	-0.01	0.952874	0.547021
EMG1	0.14	0.0283305	0.0543235	-0.01	0.964332	0.712138	-0.05	0.67224	0.461933
PRMT5	0.14	0.0430241	0.0726909	-0.07	0.628959	0.618225	0.01	0.908854	0.535576
PEPD	0.14	0.0140535	0.0325365	-0.08	0.43204	0.535327	0.02	0.864193	0.522884
POP5	0.14	0.0174277	0.037766	-0.06	0.636406	0.621738	0.01	0.923894	0.540086
GPATCH1	0.14	0.0693781	0.103321	-0.11	0.374238	0.504461	0.06	0.491168	0.391924
KLK10	0.14	0.0825607	0.116221	-0.18	0.306781	0.463125	0.13	0.243719	0.267411
AGAP2	0.14	0.0450005	0.0751684	0.04	0.784449	0.669172	-0.08	0.157577	0.206743
TAF1C	0.14	0.05875	0.0918228	0.04	0.705895	0.642474	-0.08	0.340242	0.322522
NUDT21	0.14	0.0332111	0.0609725	-0.01	0.925349	0.703083	-0.02	0.837172	0.514736
DIEXF	0.14	0.00739984	0.019856	-0.03	0.77368	0.666338	0.01	0.923336	0.539852
FAM46A	0.14	0.0950771	0.128082	-0.04	0.750863	0.659181	0.02	0.85654	0.520775
[truncated: 10,308 more rows]

## Sheet: high_in_pCR_training
GOterm	Function	HypergeoPval	GOterm_size	GOterm_inbg_size	Proportion	DE_GO_size	Background_size	DE_size	DE_genes
GO:0000278	mitotic cell cycle	0	422	371	0.879147	173	12307	1825	AURKA;AURKB;BIRC5;BORA;BUB1;BUB1B;CCNA2;CCNB1;CCNB2;CCNE1;CCNE2;CDC20;CDC25A;CDC25B;CDC27;CDC45;CDC6;CDC7;CDCA8;CDK1;CDK2;CDK4;CDK5RAP2;CDK6;CDKN2A;CDKN2C;CDT1;CENPA;CENPE;CENPF;CENPI;CENPJ;CENPM;CENPN;CENPU;CEP131;CEP152;CEP192;CEP57;CEP76;CKAP5;CKS1B;CLASP1;CSNK2A2;CSNK2B;CUL1;DBF4;DCTN3;DNA2;DSN1;E2F1;E2F3;E2F5;ERCC6L;ESPL1;FBXO5;FEN1;FOXM1;GINS1;GINS2;GINS3;GINS4;GMNN;GORASP2;INCENP;KIF18A;KI…
GO:0006260	DNA replication	0	130	109	0.838462	57	12307	1825	ATR;CDC25A;CDC45;CDC6;CDC7;CDK1;CDK2;CDT1;CHAF1A;CHAF1B;CHEK1;DBF4;DNA2;DNAJC2;DSCC1;DTL;FEN1;ING4;KIAA0101;KIN;MCM10;MCM2;MCM3;MCM4;MCM5;MCM6;MCM7;MCM9;NASP;NFIB;NFIX;NOL8;ORC1;ORC3;ORC6;POLA1;POLA2;POLD1;POLD2;POLE2;POLE3;POLH;RBMS1;RECQL4;REV1;RFC2;RFC3;RFC4;RFC5;RMI1;RNASEH2A;RPA1;RRM1;RRM2;SET;SSBP1;SSRP1
GO:0051301	cell division	0	320	243	0.759375	96	12307	1825	ASUN;AURKA;BIRC5;BORA;BUB1;BUB1B;CCNA2;CCNB1;CCNB2;CCNE1;CCNE2;CDC123;CDC20;CDC25A;CDC25B;CDC6;CDC7;CDCA3;CDCA8;CDK1;CDK2;CDK4;CDK6;CENPE;CENPF;CENPJ;CHEK2;CKAP5;CKS1B;CKS2;CLASP1;CTDP1;DSN1;ERCC6L;FAM64A;FBXO5;GNAI1;GNAI3;HAUS5;HAUS7;HELLS;KATNA1;KIF11;KIF14;KIF18B;KIF20B;KIF2C;KIFC1;KNTC1;LIG1;MAD2L1;MIS18A;MIS18BP1;NCAPD2;NCAPD3;NCAPG;NCAPG2;NCAPH;NDC80;NEK2;NUP43;OIP5;PAPD7;PPP1CB;PPP1CC;PRPF…
GO:0000082	G1/S transition of mitotic cell cycle	1.11022e-16	153	138	0.901961	61	12307	1825	CCNB1;CCNE1;CCNE2;CDC25A;CDC45;CDC6;CDC7;CDK1;CDK2;CDK4;CDK6;CDKN2A;CDKN2C;CDKN3;CDT1;CKS1B;CUL1;DBF4;E2F1;FBXO5;HINFP;ID4;ITGB1;MCM10;MCM2;MCM3;MCM4;MCM5;MCM6;MCM7;ORC1;ORC3;ORC6;PCNA;PIM2;POLA1;POLA2;POLE2;PPAT;PRIM2;PSMA1;PSMA5;PSMA7;PSMB4;PSMB5;PSMB7;PSMB9;PSMC3;PSMC4;PSMD10;PSMD14;PSMD2;PSMD5;RPA1;RPS27A;RPS6KB1;RRM2;SKP2;TFDP1;TYMS;WEE1
GO:0006271	DNA strand elongation involved in DNA replication	1.11022e-16	33	32	0.969697	26	12307	1825	CDC45;DNA2;FEN1;GINS1;GINS2;GINS3;GINS4;LIG1;MCM2;MCM3;MCM4;MCM5;MCM6;MCM7;PCNA;POLA1;POLA2;POLD1;POLD2;POLD3;PRIM2;RFC2;RFC3;RFC4;RFC5;RPA1
GO:0006281	DNA repair	9.75442e-13	290	240	0.827586	79	12307	1825	ACTL6A;ASCC3;ASF1A;ATR;BACH1;BARD1;BLM;CDC14B;CDK1;CDK2;CHAF1A;CHAF1B;CHD1L;CHEK1;DTL;EXO1;EYA2;FANCA;FANCE;FANCG;FANCI;FANCL;FEN1;FOXM1;HINFP;KIAA0101;KIN;LIG1;MBD4;MDC1;MRE11A;MSH2;MSH6;NONO;NUDT1;PARP1;PARP2;PARPBP;PCNA;POLD1;POLD2;POLD3;POLE2;POLH;POLQ;POLR2D;POLR2F;POLR2J;PRKDC;PSME4;PTTG1;RAD51AP1;RAD54L;RECQL;RECQL4;REV1;REV3L;RFC2;RFC3;RFC4;RFC5;RFWD3;RPA1;RPS27A;RUVBL1;SMC3;SMC6;SSRP1;SU…
GO:0010467	gene expression	2.01714e-11	854	713	0.834895	171	12307	1825	BCAS2;CARS2;CCNC;CDC40;CDK8;CNOT6;CNOT7;COX4I1;COX5A;COX5B;COX7A2L;COX7B;CTDP1;CYCS;DARS;DCPS;DDIT4;DDOST;DHX38;DNMT1;DNMT3B;E2F5;EIF1AX;EIF3B;EIF3E;EIF4G1;EIF4H;EIF5B;ELAVL1;EPRS;EXOSC2;EXOSC4;EXOSC8;EZH2;GEMIN4;GPI;GTF2E2;GTF3C2;GTF3C3;GTF3C5;HDAC2;HIST1H3B;HNRNPA2B1;HNRNPC;HNRNPD;HNRNPR;HNRNPU;IARS;IGF2BP3;JARID2;KARS;LSM2;LSM4;LSM6;LSM7;MED17;MED27;MED8;MTF2;MYBL1;MYC;NCBP1;NELFB;NELFCD;NOTCH…
GO:0007067	mitotic nuclear division	2.1363e-11	233	170	0.729614	60	12307	1825	ASPM;ASUN;AURKA;BIRC5;BORA;BUB1;BUB1B;CCNA2;CCNB2;CDC20;CDC25A;CDC25B;CDC6;CDCA3;CDK1;CDK2;CENPF;CKAP5;DCTN3;DSN1;EML4;ERCC6L;FAM64A;HAUS5;HAUS7;HELLS;INCENP;KATNA1;KIF11;KIF15;KIF20B;KIF2C;KNTC1;MIS18A;MIS18BP1;NCAPG2;NDC80;NEK2;NUP43;OIP5;PBK;PLK1;PTTG1;RAD21;RNF8;RUVBL1;SAC3D1;SKA1;SMC3;SMC5;SPC25;STAG1;TIPIN;TPX2;TTYH1;TUBB3;TXNL4A;VRK1;WEE1;ZWILCH
GO:0031145	anaphase-promoting complex-dependent proteasomal ubiquitin-dependent protein catabolic process	3.11768e-10	81	72	0.888889	33	12307	1825	AURKA;AURKB;BUB1B;CCNB1;CDC20;CDC27;CDK1;CDK2;CUL1;FBXO5;MAD2L1;NEK2;PLK1;PSMA1;PSMA5;PSMA7;PSMB4;PSMB5;PSMB7;PSMB9;PSMC3;PSMC4;PSMD10;PSMD14;PSMD2;PSMD5;PSME4;PTTG1;RPS27A;SKP2;UBE2C;UBE2E1;UBE2S
GO:0000722	telomere maintenance via recombination	5.27458e-10	27	26	0.962963	18	12307	1825	DNA2;FEN1;LIG1;PCNA;POLA1;POLA2;POLD1;POLD2;POLD3;POLE2;PRIM2;RFC2;RFC3;RFC4;RFC5;RPA1;SMC5;SMC6
GO:0006270	DNA replication initiation	5.27458e-10	28	26	0.928571	18	12307	1825	CCNE1;CCNE2;CDC45;CDC6;CDC7;GINS4;MCM10;MCM2;MCM3;MCM4;MCM5;MCM6;MCM7;ORC1;POLA1;POLA2;POLE2;PRIM2
GO:0000086	G2/M transition of mitotic cell cycle	1.77627e-09	140	127	0.907143	46	12307	1825	AURKA;BIRC5;BORA;CCNA2;CCNB1;CCNB2;CDC25A;CDC25B;CDK1;CDK2;CDK5RAP2;CENPF;CENPJ;CEP131;CEP152;CEP192;CEP57;CEP76;CHEK1;CHEK2;CKAP5;CLASP1;CUL1;DCTN3;FOXM1;KHDRBS1;MELK;MYBL2;NEK2;NES;OPTN;PCNT;PLK1;PLK4;PPP1CB;RPS27A;SKP2;TAF2;TPD52L1;TUBA4A;TUBB;TUBB4B;TUBG1;TUBGCP3;WEE1;YWHAE
GO:0016925	protein sumoylation	4.32224e-09	92	82	0.891304	34	12307	1825	BCL11A;BLM;CDKN2A;EGR2;IFIH1;MDC1;NUP153;NUP155;NUP160;NUP205;NUP210;NUP43;NUP50;NUP62;NUP85;NUP88;NUP93;NUPL1;PARP1;PML;RAD21;RANBP2;RPA1;SAE1;SEH1L;SMC3;SMC5;SMC6;STAG1;SUMO1;SUMO3;SUMO4;TOPORS;UBA2
GO:0032201	telomere maintenance via semi-conservative replication	4.46939e-09	23	23	1	16	12307	1825	DNA2;FEN1;LIG1;PCNA;POLA1;POLA2;POLD1;POLD2;POLD3;POLE2;PRIM2;RFC2;RFC3;RFC4;RFC5;RPA1
GO:0008380	RNA splicing	4.58625e-09	238	187	0.785714	59	12307	1825	BCAS2;C1QBP;CDC40;DHX38;ESRP1;HNRNPA2B1;HNRNPC;HNRNPD;HNRNPH3;HNRNPR;HNRNPU;IVNS1ABP;JMJD6;LSM2;LSM4;LSM6;MAGOHB;MBNL2;NCBP1;NONO;POLR2D;POLR2F;POLR2J;PPP1R8;PRPF18;PRPF3;PRPF4;PRPF4B;PTBP1;PTBP3;QKI;RBM28;RBM4B;RSRC1;SF3B3;SF3B5;SFPQ;SNRPA;SNRPA1;SNRPB;SNRPB2;SNRPD1;SNRPD3;SNRPG;SRPK1;SRSF1;SRSF3;SRSF4;SRSF7;SYNCRIP;TARDBP;THOC1;TTF2;TXNL4A;U2AF1;UPF3B;USP39;YBX1;ZPR1
GO:0000083	regulation of transcription involved in G1/S transition of mitotic cell cycle	2.12015e-08	23	22	0.956522	15	12307	1825	BACH1;CCNE1;CDC45;CDC6;CDK1;CDT1;E2F6;FBXO5;HINFP;KLF11;ORC1;PCNA;POLA1;RRM2;TYMS
GO:0000398	mRNA splicing, via spliceosome	3.4735e-08	196	160	0.816327	51	12307	1825	BCAS2;CDC40;DDX39A;DHX38;HNRNPA2B1;HNRNPC;HNRNPD;HNRNPH3;HNRNPR;HNRNPU;HTATSF1;LSM2;LSM6;LSM7;LSM8;NCBP1;NONO;POLR2D;POLR2F;POLR2J;PPIE;PPIH;PRPF3;PRPF4;PRPF40A;PRPF4B;PTBP1;RBM15;RSRC1;SART3;SF3B3;SF3B5;SNRPA;SNRPA1;SNRPB;SNRPB2;SNRPC;SNRPD1;SNRPD3;SNRPG;SRSF1;SRSF10;SRSF3;SRSF4;SRSF7;SYNCRIP;TRA2B;TXNL4A;U2AF1;UPF3B;YBX1
GO:0032508	DNA duplex unwinding	4.70744e-08	46	41	0.891304	21	12307	1825	ANXA1;ASCC3;BLM;BRIP1;CDC45;CHD1L;DDX1;DDX11;DNA2;GINS2;GINS4;MCM3;MCM5;MRE11A;RAD54B;RECQL;RECQL4;RUVBL1;SUPV3L1;XRCC5;XRCC6
GO:0007077	mitotic nuclear envelope disassembly	9.59789e-08	42	39	0.928571	20	12307	1825	CCNB1;CCNB2;CDK1;LPIN1;NUP153;NUP155;NUP160;NUP205;NUP210;NUP43;NUP50;NUP62;NUP85;NUP88;NUP93;NUPL1;PLK1;RANBP2;SEH1L;VRK1
GO:0000070	mitotic sister chromatid segregation	1.81692e-07	23	19	0.826087	13	12307	1825	CEP57;ESPL1;KIF18A;KIF18B;KIFC1;MAD2L1;NDC80;NEK2;NUSAP1;PLK1;SMC4;SPAG5;ZWINT
GO:0007059	chromosome segregation	2.19896e-07	66	51	0.772727	23	12307	1825	BIRC5;BUB1;CDK5RAP2;CENPE;CENPF;CENPN;DSN1;HJURP;INCENP;KIF11;MIS18A;NDC80;NEK2;NUP43;RAD21;SKA1;SLC25A5;SPAG5;SPC25;SRPK1;STAG1;TLK2;TOP2A
GO:0051439	regulation of ubiquitin-protein ligase activity involved in mitotic cell cycle	2.33605e-07	75	66	0.88	27	12307	1825	BUB1B;CCNB1;CDC20;CDC27;CDK1;CDK2;CUL1;FBXO5;MAD2L1;PLK1;PSMA1;PSMA5;PSMA7;PSMB4;PSMB5;PSMB7;PSMB9;PSMC3;PSMC4;PSMD10;PSMD14;PSMD2;PSMD5;PSME4;RPS27A;UBE2C;UBE2E1
GO:0008283	cell proliferation	3.64943e-07	352	308	0.875	79	12307	1825	ALK;ASCC3;BIN1;BUB1;BUB1B;BYSL;CDC25A;CDC27;CDV3;CENPF;CHRM3;CKS1B;CKS2;CSE1L;CUL1;DAZAP1;DDIT4;DLGAP5;DNPH1;DTYMK;DUSP22;E2F8;EGFR;EHF;ELF5;ELN;FOXC1;FSCN1;HDGF;IFI16;IFNAR2;KDM1A;KHDRBS1;KIF15;KIF2C;KRT16;LAMP3;MCM10;MCM7;MELK;MIA;MKI67;MRE11A;NASP;PAK1IP1;PCNA;PDK1;PDXK;PES1;PICALM;PIM2;PLK1;POLA1;PPARD;PPP1R8;S100B;SKP2;SRRT;STIL;TACC3;TCF7L2;TFDP1;TNFRSF17;TPX2;TRAIP;TRIM27;TSPO;TXLNA;TXN;TX…
GO:0051028	mRNA transport	4.43276e-07	59	49	0.830508	22	12307	1825	FMR1;IGF2BP3;LRPPRC;MAGOHB;NDC1;NUP153;NUP205;NUP210;NUP43;NUP50;NUP62;NUP85;NUPL1;NXT2;QKI;RANBP2;SEC13;SEH1L;SLBP;UPF3A;XPO1;XPO7
GO:0051084	'de novo' posttranslational protein folding	1.67404e-06	38	31	0.815789	16	12307	1825	CCT4;CCT5;CCT6A;CCT7;PFDN2;SPHK1;TBCC;TUBA1B;TUBA1C;TUBA4A;TUBB2B;TUBB3;TUBB4B;TUBB6;UGGT1;VBP1
GO:0006284	base-excision repair	1.80023e-06	48	45	0.9375	20	12307	1825	DNA2;FEN1;HMGA1;LIG1;MBD4;MRE11A;NEIL3;PARP1;PARP2;PCNA;POLD1;POLD2;POLD3;POLQ;RFC2;RFC3;RFC4;RFC5;RPA1;UNG
GO:0019985	translesion synthesis	1.89448e-06	47	38	0.808511	18	12307	1825	DTL;KIAA0101;PCNA;POLD1;POLD2;POLD3;POLH;REV1;REV3L;RFC2;RFC3;RFC4;RFC5;RPA1;RPS27A;UFD1L;USP1;VCP
GO:0034605	cellular response to heat	1.90465e-06	102	93	0.911765	32	12307	1825	ATR;BAG2;BAG5;C11orf73;CLPB;CXCL10;DNAJC2;HDAC2;HSP90AB1;HTRA2;IRAK1;MAPK1;MKI67;NUP153;NUP155;NUP160;NUP205;NUP210;NUP43;NUP50;NUP62;NUP85;NUP88;NUP93;NUPL1;RANBP2;RPA1;SEH1L;STAC;TFEC;VCP;YWHAE
GO:0070124	mitochondrial translational initiation	3.29063e-06	84	54	0.642857	22	12307	1825	DAP3;MRPL11;MRPL12;MRPL13;MRPL15;MRPL16;MRPL19;MRPL2;MRPL3;MRPL39;MRPL42;MRPL48;MRPL9;MRPS12;MRPS15;MRPS17;MRPS18A;MRPS18B;MRPS22;MRPS33;MRPS7;MTIF2
GO:0051437	positive regulation of ubiquitin-protein ligase activity involved in regulation of mitotic cell cycle transition	3.50658e-06	71	62	0.873239	24	12307	1825	CCNB1;CDC20;CDC27;CDK1;CUL1;FBXO5;PLK1;PSMA1;PSMA5;PSMA7;PSMB4;PSMB5;PSMB7;PSMB9;PSMC3;PSMC4;PSMD10;PSMD14;PSMD2;PSMD5;PSME4;RPS27A;UBE2C;UBE2E1
GO:1900034	regulation of cellular response to heat	6.71304e-06	69	64	0.927536	24	12307	1825	ATR;BAG2;BAG5;C11orf73;CHORDC1;DNAJC2;HSP90AB1;MAPK1;NUP153;NUP155;NUP160;NUP205;NUP210;NUP43;NUP50;NUP62;NUP85;NUP88;NUP93;NUPL1;RANBP2;RPA1;SEH1L;YWHAE
GO:0007076	mitotic chromosome condensation	7.83885e-06	12	10	0.833333	8	12307	1825	NCAPD2;NCAPD3;NCAPG;NCAPH;NUSAP1;PAPD7;SMC2;SMC4
GO:0007017	microtubule-based process	8.04856e-06	31	24	0.774194	13	12307	1825	DCTN3;EML4;GTSE1;TUBA1B;TUBA1C;TUBA4A;TUBB;TUBB2B;TUBB3;TUBB4B;TUBB6;TUBD1;VBP1
GO:0006406	mRNA export from nucleus	8.84438e-06	66	49	0.742424	20	12307	1825	AGFG1;CDC40;CHTOP;DDX39A;DHX38;NCBP1;NUP155;NUP160;NUP88;SLBP;SMG5;SRSF1;SRSF10;SRSF3;SRSF4;SRSF7;THOC1;U2AF1;UPF2;UPF3B
GO:0032543	mitochondrial translation	9.16022e-06	100	65	0.65	24	12307	1825	DAP3;MRPL11;MRPL12;MRPL13;MRPL15;MRPL16;MRPL19;MRPL2;MRPL3;MRPL39;MRPL42;MRPL48;MRPL9;MRPS12;MRPS15;MRPS17;MRPS18A;MRPS18B;MRPS2;MRPS22;MRPS33;MRPS7;MTIF2;QRSL1
GO:0006457	protein folding	1.14809e-05	165	123	0.745455	37	12307	1825	BAG2;BAG5;CALR;CCT4;CCT5;CCT6A;CCT7;CDC37;CDC37L1;CLPX;CRYAB;DNAJA1;GLRX2;HSP90AB1;HSPA4L;HSPE1;NFYC;P4HB;PDIA6;PFDN2;PPIE;PPIF;PPIH;RANBP2;SACS;SPHK1;TBCC;TUBA1B;TUBA1C;TUBA4A;TUBB2B;TUBB3;TUBB4B;TUBB6;TXN;UGGT1;VBP1
GO:0042769	DNA damage response, detection of DNA damage	1.61027e-05	35	32	0.914286	15	12307	1825	DNAJA1;DTL;PARP1;PCNA;POLD1;POLD2;POLD3;RFC2;RFC3;RFC4;RFC5;RPA1;RPS27A;SOX4;USP1
GO:0006297	nucleotide-excision repair, DNA gap filling	1.70344e-05	17	16	0.941176	10	12307	1825	LIG1;PCNA;POLD1;POLD2;POLD3;RFC2;RFC3;RFC4;RFC5;RPA1
GO:0016032	viral process	1.76712e-05	559	492	0.880143	107	12307	1825	ABCE1;ABI1;AP2M1;BICD1;BIN1;BNIP3;BUB1;C1QBP;CCDC86;CCNA2;CCR5;CENPA;CENPU;CTDP1;CUL1;CXCR4;DDX11;DDX58;DLG1;EIF4G1;EIF4H;FBXW7;FDPS;GTF2E2;HMGA1;HSPD1;HTATIP2;IFIH1;IPO5;IVNS1ABP;KARS;KCTD5;KIN;KPNA2;KRT7;LCK;MAPK1;MFGE8;MPDZ;MRE11A;MSH6;NCBP1;NELFB;NELFCD;NMT2;NUP153;NUP155;NUP160;NUP205;NUP210;NUP43;NUP50;NUP62;NUP85;NUP88;NUP93;NUPL1;PML;POLA1;POLR2D;POLR2F;POLR2J;PSIP1;PSMA1;PSMA5;PSMA7;PSMB…
GO:0000723	telomere maintenance	1.81334e-05	66	55	0.833333	21	12307	1825	DCLRE1B;DNA2;FEN1;LIG1;PARP1;PCNA;POLA1;POLA2;POLD1;POLD2;POLD3;POLE2;PRIM2;PRKDC;RFC2;RFC3;RFC4;RFC5;RPA1;XRCC5;XRCC6
GO:0070126	mitochondrial translational termination	1.81334e-05	86	55	0.639535	21	12307	1825	DAP3;MRPL11;MRPL12;MRPL13;MRPL15;MRPL16;MRPL19;MRPL2;MRPL3;MRPL39;MRPL42;MRPL48;MRPL9;MRPS12;MRPS15;MRPS17;MRPS18A;MRPS18B;MRPS22;MRPS33;MRPS7
GO:0010827	regulation of glucose transport	2.03296e-05	31	29	0.935484	14	12307	1825	NUP153;NUP155;NUP160;NUP205;NUP210;NUP43;NUP50;NUP62;NUP85;NUP88;NUP93;NUPL1;RANBP2;SEH1L
GO:0055086	nucleobase-containing small molecule metabolic process	2.33395e-05	78	64	0.820513	23	12307	1825	ADA;ADSL;AK2;CAD;CMPK1;CTPS1;DPYS;DTYMK;GART;GMPS;HPRT1;NT5C2;NUDT1;PAICS;PNP;PPAT;RRM1;RRM2;TK1;TXN;TXNRD1;TYMS;UMPS
GO:0070125	mitochondrial translational elongation	2.49954e-05	84	56	0.666667	21	12307	1825	DAP3;MRPL11;MRPL12;MRPL13;MRPL15;MRPL16;MRPL19;MRPL2;MRPL3;MRPL39;MRPL42;MRPL48;MRPL9;MRPS12;MRPS15;MRPS17;MRPS18A;MRPS18B;MRPS22;MRPS33;MRPS7
GO:0042276	error-prone translesion synthesis	3.58614e-05	20	17	0.85	10	12307	1825	PCNA;POLE2;REV1;REV3L;RFC2;RFC3;RFC4;RFC5;RPA1;RPS27A
GO:0051436	negative regulation of ubiquitin-protein ligase activity involved in mitotic cell cycle	4.60554e-05	66	58	0.878788	21	12307	1825	BUB1B;CDC20;CDC27;FBXO5;MAD2L1;PSMA1;PSMA5;PSMA7;PSMB4;PSMB5;PSMB7;PSMB9;PSMC3;PSMC4;PSMD10;PSMD14;PSMD2;PSMD5;RPS27A;UBE2C;UBE2E1
GO:0006302	double-strand break repair	4.77739e-05	64	54	0.84375	20	12307	1825	BRIP1;CHEK2;DDX1;FEN1;LIG1;MDC1;MRE11A;MSH2;PAPD7;PARP1;POLQ;PRKDC;RAD21;RNF8;RPA1;TDP1;TRIP13;VCP;XRCC5;XRCC6
GO:0006310	DNA recombination	6.47113e-05	71	55	0.774648	20	12307	1825	ACTL6A;BLM;EXO1;HMGB1;HMGB3;KIN;MRE11A;NONO;PSMC3IP;RAD21;RAD54L;RECQL;RECQL4;RPA1;RUVBL1;SUPV3L1;TSN;UCHL5;XRCC5;XRCC6
GO:0006261	DNA-dependent DNA replication	6.99604e-05	23	18	0.782609	10	12307	1825	BAZ1A;CDK2AP1;ORC6;POLA1;POLD1;POLE2;POLQ;REV3L;RPA1;TFAM
GO:0006303	double-strand break repair via nonhomologous end joining	6.99604e-05	21	18	0.857143	10	12307	1825	DCLRE1B;DCLRE1C;LIG1;MRE11A;POLA1;PRKDC;PSMD14;RNF8;XRCC5;XRCC6
GO:0070987	error-free translesion synthesis	6.99604e-05	19	18	0.947368	10	12307	1825	PCNA;POLH;RFC2;RFC3;RFC4;RFC5;RPA1;RPS27A;UFD1L;VCP
GO:0012501	programmed cell death	7.86429e-05	158	143	0.905063	39	12307	1825	BID;BIRC3;CASP3;CYCS;DAPK1;DNM1L;DSG2;DSP;E2F1;GATAD2A;GSN;GZMB;HMGB1;HMGB2;LMNB1;PKP1;PSMA1;PSMA5;PSMA7;PSMB4;PSMB5;PSMB7;PSMB9;PSMC3;PSMC4;PSMD10;PSMD14;PSMD2;PSMD5;PSME4;RPS27A;SATB1;STK24;TFDP1;TJP2;TRAF2;VIM;YWHAE;YWHAQ
GO:0006397	mRNA processing	0.000228591	168	120	0.714286	33	12307	1825	C1QBP;CELF1;ESRP1;HNRNPA2B1;HNRNPR;JMJD6;KHDRBS1;KIN;MAGOHB;MBNL2;NONO;PPP1R8;PRPF18;PRPF3;PTBP1;PTBP3;QKI;RBM26;RBM28;RBM4B;SF3B3;SFPQ;SNRPB2;SRPK1;SRSF1;SRSF4;SRSF7;TARDBP;THOC1;TTF2;U2AF1;USP39;ZPR1
GO:0008645	hexose transport	0.000483998	42	41	0.97619	15	12307	1825	NUP153;NUP155;NUP160;NUP205;NUP210;NUP43;NUP50;NUP62;NUP85;NUP88;NUP93;NUPL1;RANBP2;SEH1L;SLC2A5
GO:0006369	termination of RNA polymerase II transcription	0.000499143	46	37	0.804348	14	12307	1825	CDC40;DHX38;NCBP1;SLBP;SNRPB;SNRPD3;SNRPG;SRSF1;SRSF3;SRSF4;SRSF7;TTF2;U2AF1;UPF3B
GO:0006996	organelle organization	0.000519476	293	224	0.764505	52	12307	1825	ALAS1;CDK1;CDK5RAP2;CENPJ;CEP131;CEP152;CEP192;CEP57;CEP76;CKAP5;CLASP1;CYCS;DAP3;DCTN3;GORASP2;HPS5;IQCB1;KIF3C;KIF4A;MRPL11;MRPL12;MRPL13;MRPL15;MRPL16;MRPL19;MRPL2;MRPL3;MRPL39;MRPL42;MRPL48;MRPL9;MRPS12;MRPS15;MRPS17;MRPS18A;MRPS18B;MRPS22;MRPS33;MRPS7;MTIF2;NEK2;PCNT;PDE6D;PLK1;PLK4;SSBP1;TFAM;TUBA4A;TUBB;TUBB4B;TUBG1;YWHAE
GO:0000281	mitotic cytokinesis	0.000764993	25	19	0.76	9	12307	1825	CEP55;CKAP2;KIF20A;KIF23;KIF4A;NUSAP1;PLK1;RACGAP1;SPTBN1
GO:0006298	mismatch repair	0.000899376	25	23	0.92	10	12307	1825	EXO1;LIG1;MSH2;MSH6;PCNA;POLD1;POLD2;POLD3;RNASEH2A;RPA1
GO:0006977	DNA damage response, signal transduction by p53 class mediator resulting in cell cycle arrest	0.000936845	66	61	0.924242	19	12307	1825	CDK2;GTSE1;PML;PSMA1;PSMA5;PSMA7;PSMB4;PSMB5;PSMB7;PSMB9;PSMC3;PSMC4;PSMD10;PSMD14;PSMD2;PSMD5;PSME4;RPS27A;SOX4
GO:0031124	mRNA 3'-end processing	0.000966182	43	35	0.813953	13	12307	1825	CDC40;DHX38;NCBP1;SLBP;SNRPB;SNRPD3;SNRPG;SRSF1;SRSF3;SRSF4;SRSF7;U2AF1;UPF3B
GO:0007052	mitotic spindle organization	0.000967951	28	27	0.964286	11	12307	1825	ASUN;AURKA;AURKB;CLASP1;KIF11;NDC80;SMC3;SPC25;STIL;STMN1;TTK
GO:0007094	mitotic spindle assembly checkpoint	0.000967951	33	27	0.818182	11	12307	1825	BUB1;BUB1B;CDC20;CDC27;CENPF;MAD2L1;PLK1;PSMG2;TTK;UBE2C;UBE2E1
GO:0015949	nucleobase-containing small molecule interconversion	0.000970883	18	16	0.888889	8	12307	1825	AK2;CMPK1;CTPS1;DTYMK;RRM1;RRM2;TXN;TXNRD1
GO:0015758	glucose transport	0.00105784	61	57	0.934426	18	12307	1825	FABP5;NUP153;NUP155;NUP160;NUP205;NUP210;NUP43;NUP50;NUP62;NUP85;NUP88;NUP93;NUPL1;PPARD;RANBP2;SEH1L;SLC2A5;YES1
GO:0001578	microtubule bundle formation	0.00120909	23	20	0.869565	9	12307	1825	CAPN6;CCSER2;CDK5RAP2;CLASP1;KATNA1;KIF20A;MAP2;PLK1;PSRC1
GO:0006268	DNA unwinding involved in DNA replication	0.0012928	10	10	1	6	12307	1825	HMGA1;MCM2;MCM4;MCM6;MCM7;TOP2A
GO:0008334	histone mRNA metabolic process	0.0012928	12	10	0.833333	6	12307	1825	NCBP1;SLBP;SNRPB;SNRPD3;SNRPG;SSB
GO:0000245	spliceosomal complex assembly	0.00133868	27	24	0.888889	10	12307	1825	DDX1;GCFC2;LSM4;SART3;SMNDC1;SNRPD1;SNRPD3;SNRPG;TXNL4A;USP39
GO:0043928	exonucleolytic nuclear-transcribed mRNA catabolic process involved in deadenylation-dependent decay	0.00133868	29	24	0.827586	10	12307	1825	CNOT6;CNOT7;DCPS;EXOSC2;EXOSC4;EXOSC8;LSM2;LSM4;LSM6;LSM7
GO:0090307	mitotic spindle assembly	0.00133868	26	24	0.923077	10	12307	1825	BIRC5;CHEK2;CLASP1;KIF11;KIFC1;MYBL2;NEK2;RACGAP1;TPX2;TUBGCP3
GO:0006366	transcription from RNA polymerase II promoter	0.00185261	543	459	0.845304	91	12307	1825	ABT1;ATF3;BACH1;CBFB;CDC40;CEBPB;CEBPG;CREB3L2;CTDP1;DDX21;DEK;DHX38;EGR2;EHF;ELF5;ETV6;FOXC1;FOXM1;FUBP1;GATA6;GTF2E2;HIVEP2;HLTF;HMGA1;JUN;KLF11;KLF5;LMO4;MAFF;MAFG;MYBL1;MYBL2;NCBP1;NELFB;NELFCD;NFE2L3;NFIB;NFIL3;NFIX;NFYA;NFYC;NMI;OVOL1;PARP1;PAX6;PIR;PLAGL1;PLSCR1;POLR2D;POLR2F;POLR2J;PTTG1;RAD21;RNGTT;RNMT;SIX3;SLBP;SNAPC3;SNRPB;SNRPD3;SNRPG;SOX1;SOX10;SOX11;SOX4;SOX9;SRF;SRSF1;SRSF3;SRSF4;…
GO:0007018	microtubule-based movement	0.00188827	64	46	0.71875	15	12307	1825	CENPE;KIF11;KIF14;KIF15;KIF18A;KIF18B;KIF20A;KIF20B;KIF21B;KIF23;KIF2C;KIF3C;KIF4A;KIFC1;RACGAP1
GO:0017148	negative regulation of translation	0.00188827	59	46	0.779661	15	12307	1825	CALR;CAPRIN1;CELF1;CNOT7;DAPK1;EIF4E2;EPRS;FMR1;FXR1;GAPDH;IGF2BP3;ILF3;RQCD1;SYNCRIP;TIA1
GO:0008033	tRNA processing	0.00193287	41	29	0.707317	11	12307	1825	FBL;KARS;LSM6;POP4;POP5;PUS7;RPP25;RPP30;RPP40;TPRKB;TRMT11
GO:0043392	negative regulation of DNA binding	0.0019377	30	25	0.833333	10	12307	1825	E2F1;HDAC2;IFI16;JUN;KDM1A;MDFI;NEK2;NFIB;SMO;SUMO1
GO:0002479	antigen processing and presentation of exogenous peptide antigen via MHC class I, TAP-dependent	0.00215975	75	65	0.866667	19	12307	1825	CALR;PSMA1;PSMA5;PSMA7;PSMB4;PSMB5;PSMB7;PSMB9;PSMC3;PSMC4;PSMD10;PSMD14;PSMD2;PSMD5;PSME4;RPS27A;SEC61A1;SEC61B;TAP1
GO:0006521	regulation of cellular amino acid metabolic process	0.00239944	51	47	0.921569	15	12307	1825	ODC1;PSMA1;PSMA5;PSMA7;PSMB4;PSMB5;PSMB7;PSMB9;PSMC3;PSMC4;PSMD10;PSMD14;PSMD2;PSMD5;PSME4
GO:0006334	nucleosome assembly	0.00242264	131	85	0.648855	23	12307	1825	ANP32B;ASF1A;CENPA;CENPI;CENPM;CENPN;CENPU;H2AFY2;HIST1H1A;HIST1H2BJ;HIST1H3B;HJURP;HMGB2;MCM2;MIS18A;MIS18BP1;NASP;OIP5;RUVBL1;SART3;SET;SOX9;TSPYL5
GO:0007051	spindle organization	0.00248811	13	11	0.846154	6	12307	1825	ASPM;CKAP5;KIF11;PCNT;SPAG5;TTK
GO:0009168	purine ribonucleoside monophosphate biosynthetic process	0.00248811	12	11	0.916667	6	12307	1825	ADA;ADSL;GART;GMPS;PAICS;PPAT
GO:0016540	protein autoprocessing	0.00248811	13	11	0.846154	6	12307	1825	CTSV;FXN;HTRA2;KLK6;PARP1;TMPRSS2
GO:0000079	regulation of cyclin-dependent protein serine/threonine kinase activity	0.00249337	37	34	0.918919	12	12307	1825	BLM;CCNA2;CCNE2;CDC25A;CDC37;CDC6;CDKN2C;CDKN3;CKS1B;CKS2;GTPBP4;HERC5
GO:0071480	cellular response to gamma radiation	0.00250375	19	18	0.947368	8	12307	1825	ATR;CRYAB;TLK2;TMEM109;TSPYL5;XRCC5;XRCC6;YAP1
GO:0006974	cellular response to DNA damage stimulus	0.00254435	191	147	0.769634	35	12307	1825	ATR;BARD1;BLM;CASP3;CHD1L;CHEK1;CHEK2;CTLA4;DDX39A;DTL;DYRK2;FANCL;FBXW7;KIAA0101;KIN;MAPK1;MCM10;MCM7;MCM9;MRE11A;MYC;PARP1;POLQ;PSME4;RNF8;SMC5;SMC6;TLK2;TOP2A;TOPBP1;TOPORS;TRIP12;VCP;WAC;YAP1
GO:0071897	DNA biosynthetic process	0.00270816	27	22	0.814815	9	12307	1825	CENPF;LIG1;PAPD7;POLA1;POLA2;POLE3;POLQ;TK1;TYMS
GO:0000387	spliceosomal snRNP assembly	0.00273536	31	26	0.83871	10	12307	1825	GEMIN4;LSM4;NCBP1;SART3;SNRPB;SNRPC;SNRPD1;SNRPD3;SNRPG;WDR77
GO:0038061	NIK/NF-kappaB signaling	0.00303183	67	62	0.925373	18	12307	1825	ALK;BIRC3;CUL1;PSMA1;PSMA5;PSMA7;PSMB4;PSMB5;PSMB7;PSMB9;PSMC3;PSMC4;PSMD10;PSMD14;PSMD2;PSMD5;PSME4;RPS27A
GO:0048025	negative regulation of mRNA splicing, via spliceosome	0.00335151	19	15	0.789474	7	12307	1825	C1QBP;HNRNPA2B1;PTBP1;PTBP3;SRSF10;SRSF4;SRSF7
GO:0050870	positive regulation of T cell activation	0.00335151	17	15	0.882353	7	12307	1825	CCL2;CD47;HSPD1;LCK;MALT1;MAP3K7;TRAF2
GO:0044237	cellular metabolic process	0.00359543	131	113	0.862595	28	12307	1825	ACO2;ATP5C1;ATP5F1;ATP5G3;ATP5J;ATP5L;ATP5O;COX4I1;COX5A;COX5B;COX7A2L;COX7B;CYCS;DLAT;IDH2;LDHB;NDUFA9;NDUFAF4;NDUFB5;NDUFB6;NDUFS1;NDUFV1;PDHA1;PDK1;PDK3;SLC16A1;SUCLG1;UQCRFS1
GO:0002052	positive regulation of neuroblast proliferation	0.00376831	21	19	0.904762	8	12307	1825	ASPM;CX3CL1;HIF1A;NOTCH1;PAX6;SMO;SOX10;VEGFA
GO:0010499	proteasomal ubiquitin-independent protein catabolic process	0.00376831	22	19	0.863636	8	12307	1825	PSMA1;PSMA5;PSMA7;PSMB4;PSMB5;PSMB7;PSMB9;PSME4
GO:0042590	antigen processing and presentation of exogenous peptide antigen via MHC class I	0.00378564	79	68	0.860759	19	12307	1825	CALR;PSMA1;PSMA5;PSMA7;PSMB4;PSMB5;PSMB7;PSMB9;PSMC3;PSMC4;PSMD10;PSMD14;PSMD2;PSMD5;PSME4;RPS27A;SEC61A1;SEC61B;TAP1
GO:0000375	RNA splicing, via transesterification reactions	0.00387096	25	23	0.92	9	12307	1825	BCAS2;PRPF3;PRPF4;SF3B3;SMNDC1;SRSF10;SRSF4;TRA2B;TXNL4A
GO:0051258	protein polymerization	0.00387096	31	23	0.741935	9	12307	1825	TUBA1B;TUBA1C;TUBA4A;TUBB;TUBB2B;TUBB3;TUBB4B;TUBB6;TUBD1
GO:0030705	cytoskeleton-dependent intracellular transport	0.00435532	12	12	1	6	12307	1825	KIF14;KIF3C;MYO10;TUBA1B;TUBA1C;TUBB
GO:0000724	double-strand break repair via homologous recombination	0.00465773	70	50	0.714286	15	12307	1825	ATR;BLM;LIG1;MCM9;MDC1;MRE11A;PRKDC;PSMD14;RAD51AP1;RAD54B;RAD54L;RPA1;SFPQ;SHFM1;SMC5
GO:0090502	RNA phosphodiester bond hydrolysis, endonucleolytic	0.00471373	48	32	0.666667	11	12307	1825	EXO1;FEN1;POP4;POP5;RNASE1;RNASEH1;RNASEH2A;RPP25;RPP30;RPP40;TSN
GO:0000288	nuclear-transcribed mRNA catabolic process, deadenylation-dependent decay	0.00487494	53	41	0.773585	13	12307	1825	CNOT6;CNOT7;DCPS;EIF4G1;EXOSC2;EXOSC4;EXOSC8;LSM2;LSM4;LSM6;LSM7;POLR2D;RQCD1
GO:0007080	mitotic metaphase plate congression	0.00510399	33	28	0.848485	10	12307	1825	CCNB1;CDCA8;CENPE;KIF14;KIF18A;KIF2C;KIFC1;PSRC1;SEH1L;SPDL1
GO:0034080	CENP-A containing nucleosome assembly	0.00510399	42	28	0.666667	10	12307	1825	CENPA;CENPI;CENPM;CENPN;CENPU;HJURP;MIS18A;MIS18BP1;OIP5;RUVBL1
GO:0042776	mitochondrial ATP synthesis coupled proton transport	0.00520311	17	16	0.941176	7	12307	1825	ATP5C1;ATP5F1;ATP5G3;ATP5J;ATP5L;ATP5O;STOML2
GO:0051276	chromosome organization	0.00520311	18	16	0.888889	7	12307	1825	CDCA8;MYC;PTTG1;PTTG3P;RAD54L;RLF;SMCHD1
GO:0060334	regulation of interferon-gamma-mediated signaling pathway	0.00520311	16	16	1	7	12307	1825	CDC37;HSP90AB1;IFNGR1;PTPN11;PTPN2;STAT1;SUMO1
GO:0043687	post-translational protein modification	0.00532014	312	248	0.794872	52	12307	1825	ALG3;ALG6;B4GALT3;B4GALT4;B4GALT5;BLM;C1GALT1;CALR;CDKN2A;CMAS;DDOST;DPM1;GALNT12;GALNT3;GCNT1;GNE;MAGT1;MCFD2;MDC1;MUC16;NUP153;NUP155;NUP160;NUP205;NUP210;NUP43;NUP50;NUP62;NUP85;NUP88;NUP93;NUPL1;PARP1;PGM3;PML;RAD21;RANBP2;RPA1;RPN1;SAE1;SEC13;SEH1L;SMC3;SMC5;SMC6;ST3GAL6;STAG1;SUMO1;SUMO3;UAP1;UBA2;UGGT1
GO:0090305	nucleic acid phosphodiester bond hydrolysis	0.00571253	80	51	0.6375	15	12307	1825	DCLRE1B;DCLRE1C;DDX1;DNA2;DXO;EXO1;FEN1;ISG20L2;MRE11A;POLA1;POLD1;REV3L;REXO2;REXO4;TDP1
GO:0016567	protein ubiquitination	0.00578558	353	232	0.657224	49	12307	1825	ATG3;BARD1;BIRC3;BIRC5;CAND2;CCNB1IP1;CCNC;CDC20;CDCA3;CDK8;CUL1;DCAF15;DCAF7;FBXL4;FBXO11;FBXW7;HERC5;HLTF;IRAK1;KLHL36;KLHL7;LRRC41;MALT1;MED17;MED27;MED8;MSL2;PAX6;PLK1;RAB40B;RFWD3;RNF38;SAE1;SKP2;SOCS5;TRAIP;TRIM2;TRIM22;TRIM24;UBAC1;UBE2C;UBE2E1;UBE2J1;UBE2L3;UBE2Q1;UBE2V2;VCP;WSB2;WWTR1
GO:0007264	small GTPase mediated signal transduction	0.00581135	639	507	0.793427	96	12307	1825	ABI1;ACTR3;ARHGEF9;AURKB;BIRC5;BUB1;BUB1B;CDC20;CDCA8;CENPA;CENPE;CENPF;CENPI;CENPM;CENPN;CENPU;CKAP5;CLASP1;DIAPH1;DIAPH2;DSN1;DUSP7;ECT2;EGFR;ERCC6L;FGD1;FGF22;GDI2;HIST1H3B;INCENP;INPP5B;ITGB1;KDM1A;KIF14;KIF18A;KIF2C;KIT;KNTC1;MAD2L1;MAPK1;MFHAS1;NCK1;NDC80;NET1;NF2;NRAS;NUP160;NUP43;NUP85;PLD1;PLK1;PPP1CB;PPP1CC;PRC1;PSMA1;PSMA5;PSMA7;PSMB4;PSMB5;PSMB7;PSMB9;PSMC3;PSMC4;PSMD10;PSMD14;PSMD2;P…
GO:0006364	rRNA processing	0.00631598	90	71	0.788889	19	12307	1825	CDKN2A;DDX21;EXOSC2;EXOSC4;FBL;GAR1;GEMIN4;LAS1L;NOL6;NOL8;NOP2;NPM3;PES1;POP4;RRP1B;RRP7A;RRP8;RRP9;UTP11L
GO:0033209	tumor necrosis factor-mediated signaling pathway	0.00664486	116	102	0.87931	25	12307	1825	ADAM17;AIM2;BIRC3;CD40;CUL1;PSMA1;PSMA5;PSMA7;PSMB4;PSMB5;PSMB7;PSMB9;PSMC3;PSMC4;PSMD10;PSMD14;PSMD2;PSMD5;PSME4;RPS27A;STAT1;TNFRSF11A;TNFRSF17;TNFSF15;TRAF2
GO:0045184	establishment of protein localization	0.006773	36	29	0.805556	10	12307	1825	CEP55;CORO1C;CRIPT;DERL1;HINFP;KIF14;PLK1;RAP2A;RDX;VCP
GO:0006611	protein export from nucleus	0.00771113	25	21	0.84	8	12307	1825	CALR;CCHCR1;CSE1L;EGR2;NUP88;NXT1;XPO1;XPO7
GO:0006541	glutamine metabolic process	0.00772747	18	17	0.944444	7	12307	1825	ASNS;ASNSD1;CAD;CTPS1;GGH;GMPS;PHGDH
GO:0090263	positive regulation of canonical Wnt signaling pathway	0.00829379	130	109	0.838462	26	12307	1825	ASPM;CSNK1G2;FZD1;GPRC5B;LRP6;PPP2R3A;PSMA1;PSMA5;PSMA7;PSMB4;PSMB5;PSMB7;PSMB9;PSMC3;PSMC4;PSMD10;PSMD14;PSMD2;PSMD5;PSME4;RPS27A;SFRP1;SMURF2;SOX4;USP34;YAP1
GO:0006283	transcription-coupled nucleotide-excision repair	0.00936426	46	44	0.956522	13	12307	1825	LIG1;PCNA;POLD1;POLD2;POLD3;POLR2D;POLR2F;POLR2J;RFC2;RFC3;RFC4;RFC5;RPA1
GO:0016446	somatic hypermutation of immunoglobulin genes	0.00936898	12	10	0.833333	5	12307	1825	EXO1;MSH2;MSH6;POLQ;UNG
GO:0031000	response to caffeine	0.00936898	10	10	1	5	12307	1825	CAD;DNMT3B;HDAC2;PRKAA1;RYR1
GO:1903955	positive regulation of protein targeting to mitochondrion	0.0102129	85	59	0.694118	16	12307	1825	ACTL6A;CSNK2A2;FAM20B;FBXW7;HTRA2;KCNN3;MIS18A;NMUR1;PSMB7;RUVBL1;SAE1;SLMO1;STARD7;U2AF1;UBE2L3;WDR46
GO:0000209	protein polyubiquitination	0.0105556	137	111	0.810219	26	12307	1825	CBFB;CDKN2A;DTL;PSMA1;PSMA5;PSMA7;PSMB4;PSMB5;PSMB7;PSMB9;PSMC3;PSMC4;PSMD10;PSMD14;PSMD2;PSMD5;PSME4;RNF114;RNF138;RNF144A;RPS27A;SKP2;TPP2;UBE2E1;UBE2L3;UBE2V2
GO:0045930	negative regulation of mitotic cell cycle	0.01057	24	22	0.916667	8	12307	1825	BTG3;DGKZ;DLG1;FOXC1;HECA;MAD2L1;PML;TIMP2
GO:0000910	cytokinesis	0.0108364	50	40	0.8	12	12307	1825	BIRC5;DCTN3;DIAPH2;ECT2;ESPL1;INCENP;KIF20A;KIF23;PLK1;PRC1;ROCK2;ROPN1B
GO:0045926	negative regulation of growth	0.0108589	19	14	0.736842	6	12307	1825	HIF1A;ING4;MT1F;MT1H;MT1M;MT1X
GO:0051443	positive regulation of ubiquitin-protein transferase activity	0.0108589	21	14	0.666667	6	12307	1825	DCUN1D1;DCUN1D4;FBXW7;PLK1;TOPORS;UBE2L3
GO:0000132	establishment of mitotic spindle orientation	0.0110517	21	18	0.857143	7	12307	1825	CDK5RAP2;CENPA;GPSM2;NDC80;PAX6;SPDL1;WDR43
GO:0034660	ncRNA metabolic process	0.0110517	23	18	0.782609	7	12307	1825	GEMIN4;NCBP1;SNRPB;SNRPD1;SNRPD3;SNRPG;WDR77
GO:0034644	cellular response to UV	0.0113459	37	31	0.837838	10	12307	1825	ATR;AURKB;CDC25A;FBXW7;MYC;PBK;PCNA;POLD1;PTGS2;PTPRK
GO:0000226	microtubule cytoskeleton organization	0.0119971	64	55	0.859375	15	12307	1825	CDK1;CDK5RAP2;CLASP1;GAPDH;MAP2;MAP7D3;MID1;PARD3;PCNT;SS18;TACC3;TUBA1B;TUBG1;WEE1;ZPR1
GO:0071346	cellular response to interferon-gamma	0.012502	51	36	0.705882	11	12307	1825	ASS1;CCL18;CCL2;CCL20;CCL4;CCL8;CX3CL1;DAPK1;EPRS;GAPDH;SYNCRIP
GO:0002474	antigen processing and presentation of peptide antigen via MHC class I	0.0127184	97	86	0.886598	21	12307	1825	CALR;PSMA1;PSMA5;PSMA7;PSMB4;PSMB5;PSMB7;PSMB9;PSMC3;PSMC4;PSMD10;PSMD14;PSMD2;PSMD5;PSME4;RPS27A;SEC13;SEC61A1;SEC61B;TAP1;TPP2
GO:0006921	cellular component disassembly involved in execution phase of apoptosis	0.0138163	48	46	0.958333	13	12307	1825	CASP3;DNM1L;DSG2;DSP;GSN;HMGB1;HMGB2;LMNB1;PKP1;SATB1;STK24;TJP2;VIM
GO:0060996	dendritic spine development	0.015103	12	11	0.916667	5	12307	1825	EPHB1;EPHB3;FMR1;NCK2;SLC9A6
GO:0061053	somite development	0.015103	12	11	0.916667	5	12307	1825	MTHFD1;PPP2R3A;PTCH1;SMO;SOX11
GO:0071397	cellular response to cholesterol	0.015103	11	11	1	5	12307	1825	LRP6;LRP8;OSBPL7;PTCH1;SMO
GO:0021522	spinal cord motor neuron differentiation	0.0158638	19	15	0.789474	6	12307	1825	ABT1;LBX1;LMO4;PTCH1;SOX4;ZC4H2
GO:0032435	negative regulation of proteasomal ubiquitin-dependent protein catabolic process	0.0158638	18	15	0.833333	6	12307	1825	BAG5;HSP90AB1;PBK;SMARCC1;TLK2;WAC
GO:0051298	centrosome duplication	0.0158638	19	15	0.789474	6	12307	1825	CDK2;CEP152;CEP192;ROCK2;STIL;TUBGCP3
GO:0006915	apoptotic process	0.0180947	600	486	0.81	89	12307	1825	AIM2;API5;BCL2L14;BCLAF1;BID;BNIP3;BUB1;BUB1B;C1QBP;CAAP1;CASP3;CDK1;CKAP2;CLIC4;CSE1L;CSNK2A2;CXCR4;CYCS;DAPK1;DNM1L;DSG2;DSP;DUSP22;E2F1;ESPL1;FAF1;FAIM;FXR1;GLRX2;GSN;GZMB;HIP1R;HMGB1;HMGB2;HTATIP2;ING4;KLF11;LALBA;LMNB1;MAP3K7;MAPK1;MELK;PHLPP1;PKP1;PLAGL1;PLEKHF1;PLSCR1;PML;PPARD;PSMA1;PSMA5;PSMA7;PSMB4;PSMB5;PSMB7;PSMB9;PSMC3;PSMC4;PSMD10;PSMD14;PSMD2;PSMD5;PSME4;RAD21;RIPK2;RPS27A;RPS6KB1;…
GO:0016568	chromatin modification	0.0182401	96	73	0.760417	18	12307	1825	ASF1A;ASF1B;DEK;DNAJC2;DNMT1;H2AFY2;HIRA;HLTF;HMGN3;ING1;JARID2;JMJD1C;MTF2;RBL1;RRP8;SPIN1;TAF5;TLK2
GO:0007131	reciprocal meiotic recombination	0.018519	29	24	0.827586	8	12307	1825	CCNB1IP1;KLHDC3;MRE11A;MSH2;MSH6;RAD21;RAD54B;TRIP13
GO:0033574	response to testosterone	0.018519	28	24	0.857143	8	12307	1825	CA9;CAD;CALR;CDK4;DEFB1;NASP;RPS6KB1;TSPO
GO:0009615	response to virus	0.0191555	108	100	0.925926	23	12307	1825	ABCE1;CCL4;CCL8;CCT5;CDK6;CXCR4;DDX1;DDX21;DDX58;ENO1;HMGA1;IFI44;IFIH1;IFNAR2;IFNGR1;IVNS1ABP;LCN2;ODC1;PIM2;PRKRA;STMN1;TRIM22;URI1
GO:0042493	response to drug	0.0195334	308	283	0.918831	55	12307	1825	ADA;ADAM17;ANXA1;ASS1;ATR;CA9;CALR;CASP3;CCNB1;CCNE1;CD38;CDH3;CDK2;CDK4;CENPF;CTPS1;DNMT3B;DPYSL2;FZD1;GABRA6;GAL;GATA6;GGH;HADH;HDAC2;HMGB2;HSPD1;JUN;LCK;LCN2;LPL;LRP8;MCM7;MDK;MMP12;MMP7;MYC;OXCT1;PAPD7;PLIN2;PNP;POR;PTCH1;PTGS2;RAD54L;RPS6KB1;SFRP1;SS18;TCF3;TIMP2;TSPO;TYMS;UQCRFS1;VLDLR;XPO1
GO:0021987	cerebral cortex development	0.0197327	52	48	0.923077	13	12307	1825	ASPM;BTBD3;GART;HIF1A;KIF14;LHX2;LRP6;MDK;SMO;TACC3;TFAP2C;VLDLR;YWHAE
GO:0006461	protein complex assembly	0.0203982	111	106	0.954955	24	12307	1825	ADD2;CCNB1;CD3G;CD40;CHAF1A;CHAF1B;DARS;EPRS;FANCA;GMNN;HMGA1;KNTC1;MDN1;MPP6;PARD3;PICALM;PML;PPIH;RANBP9;SF3B3;SOX9;TRAF2;WASF1;WASF3
GO:0008637	apoptotic mitochondrial changes	0.0205911	21	20	0.952381	7	12307	1825	BID;CDKN2A;DAP3;MCL1;NDUFS1;PIM2;PPIF
GO:0006401	RNA catabolic process	0.0222602	20	16	0.8	6	12307	1825	ABCE1;HNRNPD;PPP1R8;RNASEH1;RNASEH2A;SUPV3L1
GO:0031589	cell-substrate adhesion	0.0222602	17	16	0.941176	6	12307	1825	EPHB1;ITGA6;ITGB1;PPARD;PRKX;TTYH1
GO:0007062	sister chromatid cohesion	0.02278	15	12	0.8	5	12307	1825	DDX11;FBXW7;MRE11A;PAPD7;SMC3
GO:0032743	positive regulation of interleukin-2 production	0.02278	13	12	0.923077	5	12307	1825	MALT1;MAP3K7;PDE4B;RIPK2;TRAF2
GO:0071294	cellular response to zinc ion	0.02278	16	12	0.75	5	12307	1825	MT1F;MT1H;MT1M;MT1X;TSPO
GO:0045893	positive regulation of transcription, DNA-templated	0.0231261	497	430	0.865191	79	12307	1825	ACVRL1;ARNTL2;ATAD2;BLM;BRD7;BRPF1;CAND2;CCNA2;CCNE1;CD38;CDK2;CDK5RAP2;CDKN2A;CHEK2;CREB3L2;DNAJC2;E2F1;E2F3;EGR2;EHF;ENY2;FOXC1;FOXM1;FZD1;FZD7;HDAC2;HIF1A;HINFP;HMGA1;HMGB2;HNRNPD;ILF2;ILF3;IRAK1;JUN;KDM3A;KLF6;LHX2;LRP6;MAPK1;MDK;MED17;MRPL12;MYBL1;MYC;NFE2L3;NFYA;NIF3L1;NOTCH1;NUP62;PAX6;PCID2;PICALM;PIM2;PPARD;PSRC1;PTCH1;RLF;SERTAD2;SFRP1;SMAD2;SMARCA2;SMARCA4;SMARCC1;SOX11;SOX4;SOX9;STAT1…
GO:0007219	Notch signaling pathway	0.0232847	162	135	0.833333	29	12307	1825	ADAM17;AGXT;APH1A;CCNC;CDK6;CDK8;CUL1;DLK1;E2F1;E2F3;FBXW7;FOXC1;GMDS;GZMB;HEY2;HIF1A;MDK;MYC;NOTCH1;PERP;RPS27A;SOX9;SUSD5;TFDP1;TFDP2;TLE1;TLE4;TMEM100;WDR12
GO:0042752	regulation of circadian rhythm	0.0232918	49	44	0.897959	12	12307	1825	EZH2;HNRNPD;NONO;PML;PPP1CB;PPP1CC;PRKAA1;PRKCG;PRKDC;ROCK2;SFPQ;TOP2A
GO:0048146	positive regulation of fibroblast proliferation	0.0233203	54	49	0.907407	13	12307	1825	CCNA2;CCNB1;CDK4;CDK6;DDR2;E2F1;EGFR;JUN;MYC;NRAS;PML;PRKDC;SPHK1
GO:0006139	nucleobase-containing compound metabolic process	0.0258082	35	30	0.857143	9	12307	1825	CTPS1;DDX11;DPYSL2;MTAP;PNP;PRPS2;REXO2;TK1;TYMS
GO:0009314	response to radiation	0.0258082	30	30	1	9	12307	1825	CDC25A;FANCG;FKBPL;JUN;MBD4;PGM1;SERPINE2;TNFRSF11A;TXN
GO:0009411	response to UV	0.0269754	43	35	0.813953	10	12307	1825	CASP3;DTL;KIAA0101;MSH6;PML;POLD1;PRKAA1;REV1;TIPIN;USP1
GO:0006090	pyruvate metabolic process	0.0270311	24	21	0.875	7	12307	1825	DLAT;LDHB;PC;PDHA1;PDK1;PDK3;SLC16A1
GO:0006335	DNA replication-dependent nucleosome assembly	0.0270311	32	21	0.65625	7	12307	1825	ASF1A;ASF1B;CHAF1A;CHAF1B;HAT1;HIST1H3B;NASP
GO:0006367	transcription initiation from RNA polymerase II promoter	0.027087	250	229	0.916	45	12307	1825	CCNC;CDK8;COX4I1;COX5A;COX5B;COX7A2L;COX7B;CYCS;DDIT4;E2F3;E2F5;GPI;GTF2E2;MED17;MED27;MED8;MYC;NOTCH1;PARP1;POLR2D;POLR2F;POLR2J;PPARD;PRKAA1;RBL1;RHEB;RPS27A;RRAGA;RRAGD;RXRB;SMAD2;SMURF2;TAF11;TAF2;TAF5;TEAD4;TFDP1;TFDP2;TGIF2;TXN;TXNRD1;WWTR1;YAP1;YWHAE;YWHAQ
GO:0006094	gluconeogenesis	0.0276076	47	45	0.957447	12	12307	1825	ALDOC;ATF3;ENO1;GAPDH;GAPDHS;GPI;MDH1;PC;PGK1;PGM1;SLC25A13;TPI1
GO:0044267	cellular protein metabolic process	0.0282909	637	520	0.816327	93	12307	1825	ALG3;ALG6;ASNS;ATF3;B4GALT3;B4GALT4;B4GALT5;BLM;C1GALT1;CALR;CCL2;CCT4;CCT5;CCT6A;CCT7;CDKN2A;CMAS;CXCL8;DDOST;DDX11;DPM1;EIF1AX;EIF3B;EIF3E;EIF4G1;EIF4H;EIF5B;GALNT12;GALNT3;GCNT1;GNE;HDGF;KLHDC3;MAGT1;MCFD2;MDC1;MUC16;NUP153;NUP155;NUP160;NUP205;NUP210;NUP43;NUP50;NUP62;NUP85;NUP88;NUP93;NUPL1;PARP1;PDIA6;PFDN2;PGM3;PLA2G7;PML;PMPCA;RAD21;RANBP2;RPA1;RPN1;RPS27A;SAE1;SAMM50;SEC13;SEC61A1;SEC61B…
GO:0007179	transforming growth factor beta receptor signaling pathway	0.0286624	132	126	0.954545	27	12307	1825	ACVRL1;BMPR1A;CCL2;CCNC;CDK8;DUSP22;E2F5;GCNT2;JUN;MAP3K7;MYC;PARD3;PARP1;PML;PPP1CB;PPP1CC;PTPRK;RBL1;RPS27A;SMAD2;SMURF2;TFDP1;TFDP2;TGIF2;UCHL5;WWTR1;XPO1
GO:0007163	establishment or maintenance of cell polarity	0.0300131	26	26	1	8	12307	1825	ACTR3;CCL4;CD3G;CLASP1;DLG1;FAT1;PARD3;SYNE2
GO:0090090	negative regulation of canonical Wnt signaling pathway	0.0303642	149	121	0.812081	26	12307	1825	FZD1;KIAA0922;LRP6;NOTCH1;PPP2R3A;PSMA1;PSMA5;PSMA7;PSMB4;PSMB5;PSMB7;PSMB9;PSMC3;PSMC4;PSMD10;PSMD14;PSMD2;PSMD5;PSME4;RPS27A;SFRP1;SOSTDC1;SOX10;SOX9;TCF7L2;WWTR1
GO:0042127	regulation of cell proliferation	0.0314315	147	127	0.863946	27	12307	1825	ANXA1;BID;CHEK1;CXCL10;CXCL11;CXCL13;CXCL2;CXCL9;DHCR7;DNMT1;DUSP22;EZH2;FANCA;FANCL;FOXM1;JUN;KIT;LCK;MAFG;MMP7;PLA2G4A;SIX3;SOX9;TBX19;TFAP2C;TOPORS;YES1
GO:0006144	purine nucleobase metabolic process	0.0317246	37	31	0.837838	9	12307	1825	ADA;ADSL;GART;GMPS;HPRT1;NT5C2;PAICS;PNP;PPAT
GO:0007286	spermatid development	0.0324751	68	46	0.676471	12	12307	1825	CCNB1IP1;CELF1;CEP57;FANCG;GAPDHS;KIT;QKI;RNF8;SMARCA2;SMARCA4;TRIP13;UBE2J1
GO:0070301	cellular response to hydrogen peroxide	0.0324751	46	46	1	12	12307	1825	ANXA1;BNIP3;ECT2;EZH2;FXN;HDAC2;KLF6;LCN2;NET1;PPIF;PRKAA1;TNFAIP3
GO:0006412	translation	0.0325741	231	179	0.774892	36	12307	1825	ABCF1;DARS;DDOST;EIF1AX;EIF3B;EIF3E;EIF4G1;EIF4H;EIF5B;HBS1L;IGF2BP3;MRPL11;MRPL12;MRPL13;MRPL3;MRPL42;MRPL9;MRPS12;MRPS15;MRPS17;MRPS18A;MRPS18B;MRPS2;MRPS33;MRPS7;RPL39L;RPN1;RPS27A;RRBP1;SEC61B;SOX11;SRPRB;SSR1;SSR2;TARS;WARS
GO:0007095	mitotic G2 DNA damage checkpoint	0.0325908	13	13	1	5	12307	1825	BLM;CCNA2;CDK1;FANCI;MRE11A
GO:0019079	viral genome replication	0.0325908	14	13	0.928571	5	12307	1825	CCL2;CXCR6;DEK;HTATSF1;VCP
GO:0045638	negative regulation of myeloid cell differentiation	0.0325908	17	13	0.764706	5	12307	1825	CDC73;CDK6;HMGB3;HOXB8;RBM15
GO:0048546	digestive tract morphogenesis	0.0325908	16	13	0.8125	5	12307	1825	EGFR;EPHB3;HIF1A;SFRP1;SOX10
GO:0006006	glucose metabolic process	0.0340716	126	111	0.880952	24	12307	1825	ALDOC;DLAT;ENO1;EPM2A;FABP5;GAPDH;GAPDHS;GPI;GYG1;GYG2;MDH1;PC;PDHA1;PDK1;PDK3;PFKP;PGK1;PGM1;PPARD;PRKAA1;RPS27A;SLC25A13;TPI1;UGP2
GO:0070098	chemokine-mediated signaling pathway	0.0345594	69	62	0.898551	15	12307	1825	CCL18;CCL2;CCL20;CCL4;CCL8;CCR5;CX3CL1;CXCL10;CXCL11;CXCL13;CXCL2;CXCL8;CXCL9;CXCR4;CXCR6
GO:0005975	carbohydrate metabolic process	0.0359708	337	287	0.851632	54	12307	1825	ALDOC;B4GALT3;B4GALT4;B4GALT5;CHI3L2;CHST3;CNOT7;ENO1;EPM2A;FUT4;FUT9;GALK2;GALNT3;GAPDH;GAPDHS;GPI;GYG1;GYG2;HMMR;HS2ST1;IDH2;LALBA;LDHB;LDHC;MDH1;ME1;NUP153;NUP155;NUP160;NUP205;NUP210;NUP43;NUP50;NUP62;NUP85;NUP88;NUP93;NUPL1;PAPSS1;PC;PFKP;PGK1;PGM1;RANBP2;RPIA;RPS27A;SEH1L;SLC25A13;SLC26A2;SLC2A5;ST3GAL6;TPI1;UGP2;XYLB
GO:0061621	canonical glycolysis	0.0372769	27	27	1	8	12307	1825	ALDOC;ENO1;GAPDH;GAPDHS;GPI;PFKP;PGK1;TPI1
GO:0070534	protein K63-linked ubiquitination	0.0372769	35	27	0.771429	8	12307	1825	CDKN2A;RNF8;TRAF2;TRIM27;UBE2E3;UBE2G1;UBE2S;UBE2V2
GO:1903146	regulation of mitophagy	0.0372769	31	27	0.870968	8	12307	1825	ACTL6A;CSNK2A2;DNM1L;FBXW7;HTRA2;PARL;RUVBL1;U2AF1
GO:0006418	tRNA aminoacylation for protein translation	0.0385192	42	32	0.761905	9	12307	1825	CARS2;DARS;EPRS;IARS;KARS;TARS;VARS;WARS;YARS
GO:0035872	nucleotide-binding domain, leucine rich repeat containing receptor signaling pathway	0.0388665	43	37	0.860465	10	12307	1825	AIM2;HSP90AB1;IRAK1;MAP3K7;PANX1;RIPK2;RPS27A;TAB2;TNFAIP3;TXN
GO:0007126	meiotic nuclear division	0.039755	25	18	0.72	6	12307	1825	CDK2;MKI67;RAD54L;RPA1;SMC3;TUBGCP3
GO:0045987	positive regulation of smooth muscle contraction	0.039755	21	18	0.857143	6	12307	1825	ADA;CHRM3;NMU;PTGS2;SPHK1;SRF
GO:0046580	negative regulation of Ras protein signal transduction	0.039755	25	18	0.72	6	12307	1825	DGKZ;NUP62;RASA3;RASAL1;RASAL2;TIMP2
GO:0090398	cellular senescence	0.039755	24	18	0.75	6	12307	1825	CALR;CDKN2A;PML;SMC5;SMC6;SRF
GO:0001701	in utero embryonic development	0.0406089	210	182	0.866667	36	12307	1825	ACVRL1;ANKRD11;APBA2;BMPR1A;CCNB1;CCNB2;COPS3;EIF4E2;FOXC1;GATA6;GATAD2A;HINFP;HSD17B2;INPP5B;ITGB1;KDM1A;MAFF;MAFG;MSH2;NOTCH1;PCNT;PITPNB;PTCH1;RCN1;RPA1;RXRB;SMAD2;SMO;SOX10;SRSF1;STIL;TMEM100;VEGFA;YBX1;YBX3;ZFAND5
GO:0022904	respiratory electron transport chain	0.0407779	100	85	0.85	19	12307	1825	ATP5C1;ATP5F1;ATP5G3;ATP5J;ATP5L;ATP5O;COX4I1;COX5A;COX5B;COX7A2L;COX7B;CYCS;NDUFA9;NDUFAF4;NDUFB5;NDUFB6;NDUFS1;NDUFV1;UQCRFS1
GO:0031100	organ regeneration	0.0410078	63	58	0.920635	14	12307	1825	ADM;CAD;CCL2;CCNA2;CCNE1;CDK2;CDK4;LPIN1;MKI67;NOTCH1;PPAT;PRPS2;TYMS;UPF2
GO:0098779	mitophagy in response to mitochondrial depolarization	0.0411398	135	113	0.837037	24	12307	1825	ANXA5;CDC37;CHAF1B;CHST3;KRT15;LSM4;MDH1;MEX3C;MRPS2;NUP93;P2RX5;PDK1;PEX13;PEX3;PFKP;PLOD2;RFWD3;RIMS3;SLC6A1;SNRPB;SNRPD1;TMEM39A;TMEM39B;TXLNA
GO:0051726	regulation of cell cycle	0.0428381	114	91	0.798246	20	12307	1825	CCNB1;CCNB2;CCNE1;CDC25A;CDK8;CENPF;DTL;E2F5;FOXM1;ITGB1;JUN;KIAA0101;MYBL2;PES1;PLK1;RBL1;SKP2;TACC3;TARDBP;WEE1
GO:0043066	negative regulation of apoptotic process	0.0429612	477	406	0.851153	73	12307	1825	ANXA1;ANXA5;API5;ASNS;AURKA;BARD1;BCL2A1;BIRC3;BIRC5;BNIP3;CASP3;CD38;CDK1;CRYAB;DNAJA1;EGFR;EGR2;EPCAM;FXN;GATA6;GSTP1;HDAC2;HSPD1;HTATIP2;IL7;IRAK1;KIF14;LTF;MAD2L1;MALT1;MAP4K4;MYC;NCL;NUP62;PCID2;PCNT;PDCD10;PIM2;PLK1;PPIF;PRAMEF10;PRKAA1;PRKCI;PRKDC;PRNP;PSMA1;PSMA5;PSMA7;PSMB4;PSMB5;PSMB7;PSMB9;PSMC3;PSMC4;PSMD10;PSMD14;PSMD2;PSMD5;PSME4;PSMG2;PTGFR;RIPK2;RPS27A;RPS6KB1;SFRP1;SMO;SOX10;SOX9…
GO:0000077	DNA damage checkpoint	0.0437124	28	23	0.821429	7	12307	1825	ATR;BRIP1;CHEK1;CHEK2;E2F1;HINFP;PTPN11
GO:0051297	centrosome organization	0.0437124	27	23	0.851852	7	12307	1825	CDK5RAP2;CKAP5;HAUS5;HAUS7;KIAA0101;PLK1;SLC16A1
GO:0006595	polyamine metabolic process	0.0446641	16	14	0.875	5	12307	1825	ADI1;AMD1;MTAP;ODC1;SMS
GO:0031334	positive regulation of protein complex assembly	0.0446641	19	14	0.736842	5	12307	1825	FAF1;ICE1;SUMO1;VCP;VEGFA
GO:0042267	natural killer cell mediated cytotoxicity	0.0446641	19	14	0.736842	5	12307	1825	CEBPG;GZMB;SLAMF7;TUBB;TUBB4B
GO:0090026	positive regulation of monocyte chemotaxis	0.0446641	15	14	0.933333	5	12307	1825	CCL2;CXCL10;HMGB1;PLA2G7;S100A7
GO:0032467	positive regulation of cytokinesis	0.045632	37	28	0.756757	8	12307	1825	AURKB;CDC25B;CDC6;ECT2;KIF14;KIF20B;KIF23;RACGAP1
GO:0006383	transcription from RNA polymerase III promoter	0.0462385	39	33	0.846154	9	12307	1825	GTF3C2;GTF3C3;GTF3C5;IVNS1ABP;POLR1C;POLR2F;POLR3C;POLR3D;SNAPC3
GO:0035019	somatic stem cell population maintenance	0.0467023	68	59	0.867647	14	12307	1825	ELF5;KIT;PLA2G2A;POLR2D;POLR2F;POLR2J;SFRP1;SMAD2;SOX4;SOX9;TCF7L1;TFAP2C;VPS72;YAP1
GO:0006511	ubiquitin-dependent protein catabolic process	0.0478474	88	70	0.795455	16	12307	1825	COPS3;DTL;FBXL4;FBXO11;PSMD14;RNF8;SMURF2;TOPORS;UBE2C;UBE2E1;UBE2G1;UBE2G2;UBE2L3;UCHL3;UCHL5;UFD1L
GO:0000731	DNA synthesis involved in DNA repair	0.0480904	10	10	1	4	12307	1825	POLD1;POLD3;POLH;RFC3
GO:0006164	purine nucleotide biosynthetic process	0.0480904	10	10	1	4	12307	1825	ADSL;HPRT1;MTHFD1;PPAT
GO:0008354	germ cell migration	0.0480904	10	10	1	4	12307	1825	CXADR;FOXC1;ITGB1;KIT
GO:0035458	cellular response to interferon-beta	0.0480904	14	10	0.714286	4	12307	1825	AIM2;HTRA2;STAT1;UBE2G2
GO:0060218	hematopoietic stem cell differentiation	0.0480904	12	10	0.833333	4	12307	1825	CDK6;SFRP1;SRF;XRCC5
GO:1900025	negative regulation of substrate adhesion-dependent cell spreading	0.0480904	11	10	0.909091	4	12307	1825	CORO1C;GBP1;KANK1;MFI2
GO:2000036	regulation of stem cell population maintenance	0.0480904	11	10	0.909091	4	12307	1825	ELAVL1;NFYA;SMO;TCF7L1
GO:0071347	cellular response to interleukin-1	0.0487454	67	54	0.80597	13	12307	1825	BYSL;CCL18;CCL2;CCL20;CCL4;CCL8;CX3CL1;CXCL8;HIF1A;LCN2;SFRP1;SOX9;VLDLR
GO:0002230	positive regulation of defense response to virus by host	0.0492415	122	98	0.803279	21	12307	1825	AIM2;ANXA5;CHAF1B;CHST3;DDX58;FANCL;HIST1H3B;LSM4;MDH1;MRPS2;NUP93;PEX13;PEX3;PML;RFWD3;SNRPB;SNRPB2;SNRPD1;TEAD4;TMEM39A;TMEM39B
GO:0005978	glycogen biosynthetic process	0.0510418	23	19	0.826087	6	12307	1825	EPM2A;GYG1;GYG2;PGM1;RPS27A;UGP2
GO:0042246	tissue regeneration	0.0510418	21	19	0.904762	6	12307	1825	ADAM15;CCNB1;GSN;KLK6;NINJ2;NOTCH1
GO:0045892	negative regulation of transcription, DNA-templated	0.0515616	478	373	0.780335	67	12307	1825	ARID5A;BCLAF1;BIRC5;BRD7;CALR;CBX1;CBX3;CD38;CDKN2A;CEBPB;CENPF;DEPDC1;E2F1;ENO1;EZH2;FOXM1;FZD1;GATA6;GATAD2A;GCFC2;GMNN;HDAC2;HEY2;HIC2;HINFP;HMGA1;HMGB2;ID4;IFI16;ILF3;ING4;JARID2;JUN;KDM1A;KHDRBS1;LANCL2;MTERF3;NAB1;NELFCD;NONO;NOTCH1;PML;PPARD;PRAMEF10;PTPRK;SET;SFPQ;SFRP1;SIX3;SMAD2;SMARCA2;SMARCA4;SMURF2;SOX10;SOX9;SUMO1;TCF7L1;TCF7L2;TFDP2;TLE1;TRIM24;XRCC5;XRCC6;YEATS2;YWHAQ;ZNF706;ZNF93
GO:0007611	learning or memory	0.0549203	37	34	0.918919	9	12307	1825	CASP3;EGFR;EGR2;GPI;KCNAB1;PRKCG;PRNP;PTPRZ1;S100B
GO:0031397	negative regulation of protein ubiquitination	0.0551236	35	29	0.828571	8	12307	1825	BAG5;DNAJA1;GLMN;GTPBP4;NXN;PRKCG;SOX4;TNFAIP3
GO:0034504	protein localization to nucleus	0.0551236	32	29	0.90625	8	12307	1825	CALR;PIKFYVE;SMO;SOX9;SUMO3;SYNE2;TOPORS;XPO1
GO:0006338	chromatin remodeling	0.0564528	91	77	0.846154	17	12307	1825	ACTL6A;BAZ1A;CBX3;CHD1L;HDAC2;HMGB1;HMGB2;HMGB3;MSL3;MYC;SATB1;SMARCA2;SMARCA4;SMARCC1;SOX9;SSRP1;TFAM
GO:0007020	microtubule nucleation	0.0590643	18	15	0.833333	5	12307	1825	CENPJ;CLASP1;RANBP9;TUBG1;TUBGCP3
GO:0042307	positive regulation of protein import into nucleus	0.0590643	16	15	0.9375	5	12307	1825	ECT2;IPO5;SMO;ZIC1;ZPR1
GO:0006396	RNA processing	0.0596966	75	61	0.813333	14	12307	1825	BICD1;CCNL1;HNRNPD;HNRNPH3;HNRNPU;LSM7;PRPF4;RBMS1;RNGTT;RTCA;SYNCRIP;THOC1;U2SURP;WDHD1
GO:0008152	metabolic process	0.0625087	441	285	0.646259	52	12307	1825	ABCC10;APOBEC3B;ATP11A;ATP11B;ATP13A3;ATP2C1;CD38;CENPE;CLPB;COLGALT1;DDX58;DNM1L;DXO;ECHDC1;ENTPD6;ERCC6L;GBP1;GNAI1;GNAI3;GPN1;KATNA1;KCMF1;KIF11;KIF15;KIF18A;KIF18B;KIF1A;KIF20A;KIF20B;KIF21B;KIF23;KIF2C;KIF3C;KIF4A;KIFC1;LANCL2;MDN1;MEX3C;MFN1;MID1;MYO10;NAT10;NAV2;NTAN1;PDE6D;PRNP;RAB29;TAP1;TUBB;TUBD1;TUBG1;ZDHHC13
GO:0008544	epidermis development	0.0633359	83	67	0.807229	15	12307	1825	AGPAT2;ATP2C1;CALML5;DSP;FABP5;KLK5;KLK7;KRT15;KRT16;KRT5;OVOL1;PLOD1;S100A7;SATB1;ZNF750
GO:0006206	pyrimidine nucleobase metabolic process	0.064092	27	20	0.740741	6	12307	1825	CAD;DPYS;RRM1;TK1;TYMS;UMPS
GO:0048589	developmental growth	0.064092	23	20	0.869565	6	12307	1825	ADM;ASPM;BMPR1A;SOX10;SRF;TYMS
GO:0071364	cellular response to epidermal growth factor stimulus	0.064092	23	20	0.869565	6	12307	1825	CAD;EGFR;GAREM;MCM7;SOX9;ZPR1
GO:0035914	skeletal muscle cell differentiation	0.0645935	48	35	0.729167	9	12307	1825	ATF3;EGR2;GTF3C5;KLF5;MAFF;NOTCH1;PLAGL1;SAP30;SOX11
GO:0045931	positive regulation of mitotic cell cycle	0.0658706	27	25	0.925926	7	12307	1825	ASNS;BIRC5;CCNB1;CDC25B;PTPN11;RPS6KB1;SPHK1
GO:0035690	cellular response to drug	0.0661079	57	51	0.894737	12	12307	1825	AIM2;CAD;CCL2;CCL4;CD69;MYC;PDE4B;PPAT;PRNP;RAP2A;TFRC;UMPS
GO:0001824	blastocyst development	0.0669404	16	11	0.6875	4	12307	1825	NASP;NEK2;PSMC3;PSMC4
GO:0001833	inner cell mass cell proliferation	0.0669404	14	11	0.785714	4	12307	1825	GINS1;GINS4;NCAPG2;ZPR1
GO:0010510	regulation of acetyl-CoA biosynthetic process from pyruvate	0.0669404	12	11	0.916667	4	12307	1825	DLAT;PDHA1;PDK1;PDK3
GO:0014032	neural crest cell development	0.0669404	13	11	0.846154	4	12307	1825	BMPR1A;FOXC1;SOX11;SOX9
GO:0030970	retrograde protein transport, ER to cytosol	0.0669404	14	11	0.785714	4	12307	1825	DERL1;SEC61B;UFD1L;VCP
GO:0032727	positive regulation of interferon-alpha production	0.0669404	11	11	1	4	12307	1825	DDX58;HSPD1;IFIH1;RIPK2
GO:0042176	regulation of protein catabolic process	0.0669404	14	11	0.785714	4	12307	1825	CHEK2;FAF1;ODC1;XPO1
GO:0042325	regulation of phosphorylation	0.0669404	14	11	0.785714	4	12307	1825	BARD1;CD24;MCM7;PPP1R14B
GO:0046622	positive regulation of organ growth	0.0669404	12	11	0.916667	4	12307	1825	IL7;SMO;YAP1;YBX3
GO:0060644	mammary gland epithelial cell differentiation	0.0669404	12	11	0.916667	4	12307	1825	CEBPB;ELF5;PTCH1;SMO
GO:0070935	3'-UTR-mediated mRNA stabilization	0.0669404	12	11	0.916667	4	12307	1825	ELAVL1;HNRNPC;TARDBP;YBX3
GO:0090399	replicative senescence	0.0669404	11	11	1	4	12307	1825	ATR;CDKN2A;CHEK1;CHEK2
GO:2000045	regulation of G1/S transition of mitotic cell cycle	0.0669404	14	11	0.785714	4	12307	1825	BID;E2F1;KIF14;TCF3
GO:2000648	positive regulation of stem cell proliferation	0.0669404	12	11	0.916667	4	12307	1825	EPCAM;KDM1A;NFYA;SOX11
GO:0006289	nucleotide-excision repair	0.0670284	69	62	0.898551	14	12307	1825	LIG1;NEIL3;PCNA;POLD1;POLD2;POLD3;POLR2D;POLR2F;POLR2J;RFC2;RFC3;RFC4;RFC5;RPA1
GO:0035335	peptidyl-tyrosine dephosphorylation	0.0692363	100	79	0.79	17	12307	1825	ACP1;CDC14B;CDC25A;CDC25B;CDKN3;DUSP2;DUSP22;DUSP7;EPM2A;EYA2;MTMR2;PTPN11;PTPN14;PTPN2;PTPRK;PTPRZ1;RNGTT
GO:0042542	response to hydrogen peroxide	0.0693213	50	46	0.92	11	12307	1825	ADA;CASP3;CRYAB;GLRX2;HSPD1;JUN;KPNA4;LCK;LIG1;PDCD10;STK24
GO:0018279	protein N-linked glycosylation via asparagine	0.0707185	125	102	0.816	21	12307	1825	ALG3;ALG6;B4GALT3;B4GALT4;B4GALT5;CALR;CMAS;DDOST;DPM1;GNE;MAGT1;MCFD2;PGM3;RPN1;SEC13;ST3GAL6;UAP1;UBE2G2;UBE2J1;UGGT1;VCP
GO:0032880	regulation of protein localization	0.0724272	51	41	0.803922	10	12307	1825	BORA;FBXW7;PICALM;PRNP;PTCH1;RAB9A;STX6;SUMO1;TBC1D1;TRIM22
GO:0070936	protein K48-linked ubiquitination	0.0752773	47	36	0.765957	9	12307	1825	PELI1;RNF8;TNFAIP3;TOPORS;UBE2C;UBE2E1;UBE2E3;UBE2G1;UBE2G2
GO:0007250	activation of NF-kappaB-inducing kinase activity	0.0757934	18	16	0.888889	5	12307	1825	IRAK1;MALT1;MAP3K7;TNFSF15;TRAF2
GO:0045737	positive regulation of cyclin-dependent protein serine/threonine kinase activity	0.0757934	20	16	0.8	5	12307	1825	CCNC;CCNL1;PSMD10;PSRC1;STIL
GO:0048245	eosinophil chemotaxis	0.0757934	22	16	0.727273	5	12307	1825	CCL18;CCL2;CCL4;CCL8;CX3CL1
GO:0006446	regulation of translational initiation	0.0776304	36	31	0.861111	8	12307	1825	DDX1;EIF3B;EIF3E;EIF4G1;EIF4H;EIF5B;MTIF2;NCBP1
GO:0006368	transcription elongation from RNA polymerase II promoter	0.0783897	78	69	0.884615	15	12307	1825	ADRM1;CDC73;CTDP1;ENY2;GTF2E2;NCBP1;NELFB;NELFCD;POLR2D;POLR2F;POLR2J;SSRP1;TAF11;TAF2;TAF5
GO:0001649	osteoblast differentiation	0.0785651	103	86	0.834951	18	12307	1825	ASF1A;CBFB;DDX21;FBL;GPNMB;GTPBP4;HIRA;HNRNPC;HNRNPU;HSPE1;IARS;RRAS2;RRBP1;SFRP1;SMO;SYNCRIP;TPM4;WWTR1
GO:0006654	phosphatidic acid biosynthetic process	0.0789164	30	21	0.7	6	12307	1825	AGPAT2;AGPAT4;AGPAT5;PLA2G2A;PLA2G4A;PLD1
GO:0021983	pituitary gland development	0.0789164	24	21	0.875	6	12307	1825	BMPR1A;KDM1A;PAX6;SIX3;SOX3;TBX19
GO:0051321	meiotic cell cycle	0.0789164	34	21	0.617647	6	12307	1825	EXO1;NEK2;PSMC3IP;RBM7;SPIN1;ZNF318
GO:0070423	nucleotide-binding oligomerization domain containing signaling pathway	0.0789164	25	21	0.84	6	12307	1825	IRAK1;MAP3K7;RIPK2;RPS27A;TAB2;TNFAIP3
GO:0021510	spinal cord development	0.0790813	28	26	0.928571	7	12307	1825	ACTL6A;DPYSL2;PHGDH;SOX11;SOX4;ZIC1;ZPR1
GO:2001244	positive regulation of intrinsic apoptotic signaling pathway	0.0790813	32	26	0.8125	7	12307	1825	BCLAF1;BID;BUB1;DNM1L;LCK;PLEKHF1;PRKRA
GO:0043086	negative regulation of catalytic activity	0.0795023	70	58	0.828571	13	12307	1825	ABCE1;ANP32E;ANXA5;CALU;DGKZ;IL7;LMTK2;NES;NOTCH1;PHACTR2;PPP1R14B;PPP1R8;SET
GO:0040029	regulation of gene expression, epigenetic	0.0838319	106	81	0.764151	17	12307	1825	DNMT1;DNMT3B;EZH2;GLMN;HDAC2;HIST1H3B;IFI16;JARID2;MTF2;POLR1C;POLR1E;POLR2F;RRP8;SAP30;SAP30BP;TET3;TFAP2C
GO:0097193	intrinsic apoptotic signaling pathway	0.0842971	59	53	0.898305	12	12307	1825	BID;CASP3;CD24;CUL1;CYCS;E2F1;GZMB;MSH6;SIVA1;TFDP1;YWHAE;YWHAQ
GO:0007050	cell cycle arrest	0.0865185	141	122	0.865248	24	12307	1825	BARD1;CALR;CDC123;CDK6;CDKN2A;CDKN2C;CDKN3;CUL1;CXCL8;ING4;KHDRBS1;KIF20B;MLF1;MSH2;MYC;PLAGL1;PML;PPM1G;PRKAA1;PRNP;RHEB;RRAGA;RRAGD;TCF7L2
GO:0036499	PERK-mediated unfolded protein response	0.0890206	12	12	1	4	12307	1825	ASNS;ATF3;CCL2;CXCL8
GO:0044257	cellular protein catabolic process	0.0890206	16	12	0.75	4	12307	1825	CHEK2;HTRA2;UBE2G1;UBE2G2
GO:0045190	isotype switching	0.0890206	15	12	0.8	4	12307	1825	EXO1;MSH2;MSH6;RNF8
GO:0051642	centrosome localization	0.0890206	13	12	0.923077	4	12307	1825	ASUN;AURKA;PARD3;SYNE2
GO:0051893	regulation of focal adhesion assembly	0.0890206	14	12	0.857143	4	12307	1825	CLASP1;CORO1C;GPM6B;ROCK2
GO:0072001	renal system development	0.0890206	12	12	1	4	12307	1825	ITGA6;PTCH1;SEC63;SMO
GO:0031398	positive regulation of protein ubiquitination	0.0892967	63	48	0.761905	11	12307	1825	BIRC3;DERL1;FANCI;FBXW7;MALT1;PELI1;PSMD10;RIPK2;SPHK1;TSPYL5;UBE2L3
GO:0042552	myelination	0.0906675	37	32	0.864865	8	12307	1825	AFG3L2;EGR2;GAL3ST1;KLK6;NAB1;QKI;TNFRSF21;XK
GO:1903507	negative regulation of nucleic acid-templated transcription	0.0906675	35	32	0.914286	8	12307	1825	CASP8AP2;CDYL;HIRA;NIF3L1;PSMC3;TFEC;TRIM22;YAP1
GO:0019221	cytokine-mediated signaling pathway	0.0913587	260	219	0.842308	40	12307	1825	CCL2;CX3CL1;EIF4E2;EIF4G1;GBP1;HERC5;IFNAR2;IFNGR1;IL10RB;IL12RB2;IL17RC;KIT;KPNA2;KPNA4;LRP8;MID1;NUP153;NUP155;NUP160;NUP205;NUP210;NUP43;NUP50;NUP62;NUP85;NUP88;NUP93;NUPL1;PML;PTPN11;PTPN2;RANBP2;RPS27A;SAMHD1;SEH1L;SOCS5;STAT1;SUMO1;TRIM22;UBE2E1
GO:0006928	movement of cell or subcellular component	0.0918257	87	82	0.942529	17	12307	1825	ABI1;ACTR3;ANXA1;CALD1;CCL4;CXCL8;FPR3;MSN;PTGS2;SERPINB5;TPM3;TPM4;TUBB;TUBB4B;TXN;VIM;WASF1
GO:0042771	intrinsic apoptotic signaling pathway in response to DNA damage by p53 class mediator	0.0937129	30	27	0.9	7	12307	1825	DDIT4;DYRK2;IFI16;MSH2;PML;TMEM109;TOPORS
GO:0030433	ER-associated ubiquitin-dependent protein catabolic process	0.0944585	58	43	0.741379	10	12307	1825	ANKZF1;DERL1;ERLIN1;PSMC3;PSMC4;SEC61B;UBE2G2;UBE2J1;UBQLN2;VCP
GO:0045727	positive regulation of translation	0.0944585	47	43	0.914894	10	12307	1825	ABCF1;CDK4;ELAVL1;HNRNPD;LARP4B;MAPK1;RPS6KB1;SOX4;UPF3A;UPF3B
GO:0006336	DNA replication-independent nucleosome assembly	0.0947959	26	17	0.653846	5	12307	1825	ASF1A;ASF1B;HAT1;HIRA;NASP
GO:0090501	RNA phosphodiester bond hydrolysis	0.0947959	22	17	0.772727	5	12307	1825	PPP1R8;RNASEH1;RNASEH2A;RPP30;RPP40
GO:0006913	nucleocytoplasmic transport	0.0954927	24	22	0.916667	6	12307	1825	MLXIP;NUP205;NUPL1;RSRC1;SET;UPF3A
GO:0045596	negative regulation of cell differentiation	0.0954927	41	22	0.536585	6	12307	1825	ANP32B;CDK6;ELF5;ITGB1;MAPK1;PRAMEF10
GO:1900740	positive regulation of protein insertion into mitochondrial membrane involved in apoptotic signaling pathway	0.0954927	26	22	0.846154	6	12307	1825	BID;E2F1;GZMB;TFDP1;YWHAE;YWHAQ
GO:2001243	negative regulation of intrinsic apoptotic signaling pathway	0.0954927	24	22	0.916667	6	12307	1825	BCL2A1;IVNS1ABP;MCL1;PARL;PPIF;URI1
GO:0045814	negative regulation of gene expression, epigenetic	0.0955915	94	71	0.755319	15	12307	1825	DNMT1;DNMT3B;EZH2;H2AFY2;HDAC2;HIST1H3B;JARID2;MTF2;POLR1C;POLR1E;POLR2F;RRP8;SAP30;SAP30BP;TRIM27
GO:0008360	regulation of cell shape	0.0978252	133	106	0.796992	21	12307	1825	CCL2;CDC42EP1;CDC7;COCH;CSNK1G2;DIAPH1;DLG1;FGD1;KIT;MSN;MYO10;PALMD;PRPF40A;RDX;RHOQ;S100B;TBCCD1;VEGFA;VRK1;VRK2;WASF3
GO:0030216	keratinocyte differentiation	0.100471	78	49	0.628205	11	12307	1825	ANXA1;CASP3;CLIC4;DSP;KRT16;NOTCH1;PAX6;PIP5K1A;S100A7;ST14;YAP1
GO:0050821	protein stabilization	0.104609	114	101	0.885965	20	12307	1825	ATP1B3;CALR;CDC37;CDC37L1;CDKN2A;CHEK2;CSN3;FBXW7;GAPDH;GTPBP4;HSPD1;PDCD10;PFN1;PFN2;PIM2;PML;SMO;SOX4;TCF3;USP13
GO:0002223	stimulatory C-type lectin receptor signaling pathway	0.105516	121	107	0.884298	21	12307	1825	CUL1;ITPR3;MALT1;MAP3K7;NRAS;PSMA1;PSMA5;PSMA7;PSMB4;PSMB5;PSMB7;PSMB9;PSMC3;PSMC4;PSMD10;PSMD14;PSMD2;PSMD5;PSME4;RPS27A;TAB2
GO:0006099	tricarboxylic acid cycle	0.10974	29	28	0.965517	7	12307	1825	ACO2;DHTKD1;DLAT;IDH2;MDH1;PDHA1;SUCLG1
GO:0007093	mitotic cell cycle checkpoint	0.10974	30	28	0.933333	7	12307	1825	BUB1;BUB1B;DLG1;KNTC1;MAD2L1;ZWILCH;ZWINT
GO:0030968	endoplasmic reticulum unfolded protein response	0.11074	103	90	0.873786	18	12307	1825	ASNS;ATF3;CALR;CCL2;CREB3L2;CXCL8;DDX11;DERL1;HDGF;KLHDC3;PDIA6;SEC61A1;SEC61B;SEC63;SRPRB;SSR1;VAPB;VCP
GO:0032355	response to estradiol	0.111942	100	96	0.96	19	12307	1825	ANXA1;ASS1;AURKA;BID;CALR;CASP3;CCNA2;CCNE1;CD38;CDK2;CRYAB;DNMT3B;EZH2;MAP2;MBD4;PTCH1;PTGFR;PTGS2;SLC6A1
GO:0010508	positive regulation of autophagy	0.113768	29	23	0.793103	6	12307	1825	ATG4B;BNIP3;PIK3CB;PIM2;PLEKHF1;PRKAA1
GO:0035329	hippo signaling	0.113768	27	23	0.851852	6	12307	1825	CASP3;TEAD4;TJP2;WWTR1;YAP1;YWHAE
GO:0002009	morphogenesis of an epithelium	0.1141	15	13	0.866667	4	12307	1825	CA9;KRT16;RIPK4;SERPINB5
GO:0006376	mRNA splice site selection	0.1141	17	13	0.764706	4	12307	1825	CELF1;PTBP2;SRSF1;SRSF10
GO:0008631	intrinsic apoptotic signaling pathway in response to oxidative stress	0.1141	15	13	0.866667	4	12307	1825	MELK;PDK1;PML;STK24
GO:0034314	Arp2/3 complex-mediated actin nucleation	0.1141	18	13	0.722222	4	12307	1825	ACTR3;ACTR3B;ARPC5L;TRIM27
GO:0035855	megakaryocyte development	0.1141	15	13	0.866667	4	12307	1825	ABI1;KIT;PTPN11;SRF
GO:0043101	purine-containing compound salvage	0.1141	14	13	0.928571	4	12307	1825	ADA;HPRT1;MTAP;PNP
GO:0045089	positive regulation of innate immune response	0.1141	16	13	0.8125	4	12307	1825	COCH;PLSCR1;POLR3C;POLR3D
GO:0046328	regulation of JNK cascade	0.1141	13	13	1	4	12307	1825	EPHB1;MAP4K4;PHLPP1;RAP2A
GO:1901800	positive regulation of proteasomal protein catabolic process	0.1141	15	13	0.866667	4	12307	1825	FBXW7;OSBPL7;PSMC3;PSMC4
GO:0046777	protein autophosphorylation	0.114554	164	138	0.841463	26	12307	1825	ALK;ATR;AURKA;AURKB;CAD;CHEK2;DAPK1;DCX;DDR2;EGFR;EPHB1;EPHB3;IRAK1;KIT;LMTK2;MAP3K13;MELK;NEK2;PIM2;PRKCG;PRKX;STK17B;STK24;TRIM24;VRK1;VRK2
GO:0008156	negative regulation of DNA replication	0.115966	20	18	0.9	5	12307	1825	ATR;CDC6;GMNN;GTPBP4;NF2
GO:0060412	ventricular septum morphogenesis	0.115966	21	18	0.857143	5	12307	1825	HEY2;NOTCH1;RBM15;SOX11;SOX4
GO:0072332	intrinsic apoptotic signaling pathway by p53 class mediator	0.115966	21	18	0.857143	5	12307	1825	E2F1;IFI16;PERP;RRP8;TP53BP2
GO:0090503	RNA phosphodiester bond hydrolysis, exonucleolytic	0.115966	24	18	0.75	5	12307	1825	CNOT6;CNOT7;EXOSC4;REXO2;TOE1
GO:0006986	response to unfolded protein	0.120258	42	34	0.809524	8	12307	1825	DERL1;DNAJA1;HSP90AB1;HSPA4L;HSPB2;HSPD1;HSPE1;SERPINH1
GO:0019886	antigen processing and presentation of exogenous peptide antigen via MHC class II	0.123258	93	68	0.731183	14	12307	1825	AP2M1;CENPE;CLTA;CTSV;DCTN3;KIF11;KIF15;KIF18A;KIF23;KIF2C;KIF3C;KIF4A;RACGAP1;SEC13
GO:0033077	T cell differentiation in thymus	0.127118	32	29	0.90625	7	12307	1825	ADAM17;CDK6;FZD7;JMJD6;MPZL2;PRKDC;TCF3
GO:0071222	cellular response to lipopolysaccharide	0.129461	102	92	0.901961	18	12307	1825	ASS1;BYSL;CCL2;CCL20;CCR5;CD180;CD40;CDC73;CXCL10;CXCL8;GSTP1;HMGB2;LCN2;NCL;PDE4B;TNFAIP3;TSPO;VLDLR
GO:0042981	regulation of apoptotic process	0.131554	216	183	0.847222	33	12307	1825	ALK;BCL2L14;BIRC3;CALR;DAPK1;DEDD;MALT1;NAE1;OXSR1;PHLPP1;PSMA1;PSMA5;PSMA7;PSMB4;PSMB5;PSMB7;PSMB9;PSMC3;PSMC4;PSMD10;PSMD14;PSMD2;PSMD5;PSME4;RPS27A;SERBP1;SKP2;SOX9;STAT1;STK24;TRAF2;TRIM24;VCP
GO:0007005	mitochondrion organization	0.132281	74	63	0.851351	13	12307	1825	ALAS1;CLUH;CXADR;CYCS;FANCG;FXN;HTRA2;LONP1;PARP1;SLC25A36;SSBP1;STOML2;TFAM
GO:0006612	protein targeting to membrane	0.133662	45	24	0.533333	6	12307	1825	ATG3;ATG4B;MICALL1;PARD3;PRKCI;SEC63
GO:0030177	positive regulation of Wnt signaling pathway	0.133662	31	24	0.774194	6	12307	1825	CDC73;KANK1;SFRP1;SMARCA4;SOX4;SPIN1
GO:0031146	SCF-dependent proteasomal ubiquitin-dependent protein catabolic process	0.133662	35	24	0.685714	6	12307	1825	CUL1;FBXL4;FBXW7;KIF14;SKP2;WWTR1
GO:0042130	negative regulation of T cell proliferation	0.133662	34	24	0.705882	6	12307	1825	CEBPB;DLG1;GLMN;IDO1;PELI1;TNFRSF21
GO:0008284	positive regulation of cell proliferation	0.134122	445	371	0.833708	63	12307	1825	ADAM17;ADM;BIRC5;CALR;CD47;CDC123;CDC20;CDC25B;CDC7;CDK2;CDK4;CEP131;CNOT6;CNOT7;CRKL;CRLF1;CXCL10;DLG1;E2F3;EGFR;EPCAM;FOXM1;FXN;GAREM;GCNT2;HDAC2;ID4;IL12RB2;IL7;ITGB1;KIF14;KIF20B;KIT;MAPK1;MARCKSL1;MFGE8;MYC;NOP2;NOTCH1;ODC1;OPTN;PDCD10;PRAMEF10;PRC1;PRKAA1;PTGFR;RPA1;S100B;SFRP1;SHMT2;SLC25A5;SOX11;SOX4;SOX9;SSR1;TIPIN;TNFRSF11A;TSPYL5;TTK;VEGFA;WDR77;WWTR1;YAP1
GO:0030097	hemopoiesis	0.134125	56	46	0.821429	10	12307	1825	ADD2;EBP;IFI16;KIT;LCK;MELK;PGM3;PICALM;RPA1;TACC3
GO:0001889	liver development	0.136503	82	75	0.914634	15	12307	1825	ADA;ASNS;ASS1;CAD;CCNE1;CEBPG;FOXM1;GATA6;JARID2;JUN;LSR;NOTCH1;SEC63;TK1;UPF2
GO:0000462	maturation of SSU-rRNA from tricistronic rRNA transcript (SSU-rRNA, 5.8S rRNA, LSU-rRNA)	0.139153	22	19	0.863636	5	12307	1825	BYSL;DIEXF;HEATR1;PWP2;WDR46
GO:0048247	lymphocyte chemotaxis	0.139153	26	19	0.730769	5	12307	1825	CCL18;CCL2;CCL20;CCL8;CX3CL1
GO:0048709	oligodendrocyte differentiation	0.139153	24	19	0.791667	5	12307	1825	CDKN2C;NOTCH1;PTPRZ1;SOX10;SOX9
GO:0051225	spindle assembly	0.139153	25	19	0.76	5	12307	1825	CEP192;HAUS5;HAUS7;NEK2;TUBB
GO:0090316	positive regulation of intracellular protein transport	0.139153	20	19	0.95	5	12307	1825	CEP131;ICE1;KIF20B;PCNT;RAB29
GO:0001829	trophectodermal cell differentiation	0.141875	15	14	0.933333	4	12307	1825	ADA;BYSL;SRF;TFAP2C
GO:0006385	transcription elongation from RNA polymerase III promoter	0.141875	18	14	0.777778	4	12307	1825	POLR1C;POLR2F;POLR3C;POLR3D
GO:0006386	termination of RNA polymerase III transcription	0.141875	18	14	0.777778	4	12307	1825	POLR1C;POLR2F;POLR3C;POLR3D
GO:0006479	protein methylation	0.141875	19	14	0.736842	4	12307	1825	PCMT1;PRMT1;SNRPB;SNRPD3
GO:0006754	ATP biosynthetic process	0.141875	16	14	0.875	4	12307	1825	ATP5C1;ATP5O;LDHC;SLC25A13
GO:0010952	positive regulation of peptidase activity	0.141875	14	14	1	4	12307	1825	CLPX;CTSC;PCOLCE2;PSME4
GO:0017015	regulation of transforming growth factor beta receptor signaling pathway	0.141875	18	14	0.777778	4	12307	1825	FOLR1;SMAD2;SMURF2;SOX11
GO:0030224	monocyte differentiation	0.141875	15	14	0.933333	4	12307	1825	IFI16;JUN;PIR;VEGFA
GO:0033365	protein localization to organelle	0.141875	17	14	0.823529	4	12307	1825	BICD1;CNTLN;PAX6;PES1
GO:0043523	regulation of neuron apoptotic process	0.141875	20	14	0.7	4	12307	1825	KIF14;NAE1;SIGMAR1;TRIM2
GO:0070536	protein K63-linked deubiquitination	0.141875	19	14	0.736842	4	12307	1825	OTUB2;PSMD14;TNFAIP3;USP13
GO:0072583	clathrin-mediated endocytosis	0.141875	17	14	0.823529	4	12307	1825	AP2M1;CLTA;HIP1R;PICALM
GO:0030155	regulation of cell adhesion	0.143819	45	41	0.911111	9	12307	1825	CXCL8;FAF1;KIF14;PML;PPP1CB;PRKX;ROCK2;SOX9;SRF
GO:0048511	rhythmic process	0.143819	48	41	0.854167	9	12307	1825	CBX3;EZH2;NFYA;PRKAA1;PRKCG;PRKDC;ROCK2;SFPQ;TOP2A
GO:0019731	antibacterial humoral response	0.145785	43	30	0.697674	7	12307	1825	ADM;DEFB1;HIST1H2BJ;IGHM;IGJ;LTF;SLPI
GO:0008584	male gonad development	0.146668	82	70	0.853659	14	12307	1825	ASPM;COL9A3;FANCA;GATA6;HMGB2;KIT;MSH2;NASP;PRDX4;RRM1;SFRP1;SOX9;TFAP2C;YBX3
GO:0032436	positive regulation of proteasomal ubiquitin-dependent protein catabolic process	0.149046	63	47	0.746032	10	12307	1825	AURKA;PLK1;PSMD10;RNF114;RNF138;RNF144A;SOCS5;SUMO1;UBE2V2;VCP
GO:0048813	dendrite morphogenesis	0.154316	40	36	0.9	8	12307	1825	BTBD3;DCX;FARP1;HPRT1;ITGB1;MAP2;PICALM;VLDLR
GO:0010718	positive regulation of epithelial to mesenchymal transition	0.15507	31	25	0.806452	6	12307	1825	EZH2;GCNT2;HDAC2;NOTCH1;SMAD2;WWTR1
GO:0001843	neural tube closure	0.157795	78	65	0.833333	13	12307	1825	ADM;GLMN;KIF20B;LHX2;LMO4;LRP6;MTHFD1;PFN1;PTCH1;RAB23;ST14;STIL;TULP3
GO:0008630	intrinsic apoptotic signaling pathway in response to DNA damage	0.160407	46	42	0.913043	9	12307	1825	BCL2A1;CHEK2;E2F1;HTRA2;MCL1;MSH6;PML;PRKDC;TOPORS
GO:0032008	positive regulation of TOR signaling	0.164173	26	20	0.769231	5	12307	1825	RHEB;RRAGA;RRAGD;SEC13;SEH1L
GO:0042254	ribosome biogenesis	0.164173	33	20	0.606061	5	12307	1825	GNL2;GTPBP4;ISG20L2;MINA;ZNHIT6
GO:0043044	ATP-dependent chromatin remodeling	0.164173	23	20	0.869565	5	12307	1825	ACTL6A;HDAC2;HNRNPC;SMARCA4;SMARCC1
GO:0070979	protein K11-linked ubiquitination	0.164173	27	20	0.740741	5	12307	1825	CDC27;UBE2C;UBE2E3;UBE2L3;UBE2S
GO:0043065	positive regulation of apoptotic process	0.164191	280	250	0.892857	43	12307	1825	ADM;ALDH1A3;ANXA5;APH1A;ARHGEF9;BARD1;BCLAF1;BID;BIN1;BNIP3;C1QBP;CDK4;CDKN2A;CTLA4;DNAJA1;DNM1L;ECT2;FAF1;FGD1;GAL;HMGB1;HSPD1;HTRA2;ING4;ITGA6;ITGB1;KLF11;MELK;MTCH1;NET1;NOTCH1;PRKDC;PTGS2;RIPK2;RPS27A;S100B;SFRP1;SOS1;SOX4;STEAP3;TOP2A;TSPO;UTP11L
GO:0034097	response to cytokine	0.16477	52	48	0.923077	10	12307	1825	CCNE1;DDOST;JUN;MCL1;PML;SRF;STAT1;TIMP2;TNFRSF11A;TYMS
GO:0000302	response to reactive oxygen species	0.165663	34	31	0.911765	7	12307	1825	CYCS;GPX7;GSTP1;P4HB;S100A7;TXN;TXNRD1
GO:0006606	protein import into nucleus	0.165663	34	31	0.911765	7	12307	1825	C11orf73;NUP155;NUP62;NUP88;NUP93;RANBP2;TNPO2
GO:0010332	response to gamma radiation	0.165663	33	31	0.939394	7	12307	1825	CCL2;CHEK2;CXCL10;MYC;PML;PRKAA1;PRKDC
GO:0042059	negative regulation of epidermal growth factor receptor signaling pathway	0.165663	35	31	0.885714	7	12307	1825	AP2M1;CLTA;EGFR;NUP62;PTPN2;RPS27A;STAM
GO:0034641	cellular nitrogen compound metabolic process	0.167728	187	163	0.871658	29	12307	1825	ADI1;AGXT;AMD1;ASNS;ASS1;BBOX1;CBS;IDO1;MCCC1;MTAP;OAT;ODC1;PHGDH;PSAT1;PSMA1;PSMA5;PSMA7;PSMB4;PSMB5;PSMB7;PSMB9;PSMC3;PSMC4;PSMD10;PSMD14;PSMD2;PSMD5;PSME4;SMS
GO:0006337	nucleosome disassembly	0.171988	17	15	0.882353	4	12307	1825	HMGA1;SET;SMARCA4;SMARCC1
GO:0008589	regulation of smoothened signaling pathway	0.171988	20	15	0.75	4	12307	1825	GPR161;PTCH1;RAB23;ZIC1
GO:0008652	cellular amino acid biosynthetic process	0.171988	17	15	0.882353	4	12307	1825	ASNS;OAT;PHGDH;PSAT1
GO:0021772	olfactory bulb development	0.171988	18	15	0.833333	4	12307	1825	DPYSL2;KIF14;LHX2;PCNT
GO:0030889	negative regulation of B cell proliferation	0.171988	16	15	0.9375	4	12307	1825	CASP3;CDKN2A;CTLA4;TNFRSF21
GO:0043153	entrainment of circadian clock by photoperiod	0.171988	19	15	0.789474	4	12307	1825	PML;PPP1CB;PPP1CC;RBM4B
GO:0050860	negative regulation of T cell receptor signaling pathway	0.171988	16	15	0.9375	4	12307	1825	DUSP22;GBP1;PRNP;PTPN2
GO:0071276	cellular response to cadmium ion	0.171988	16	15	0.9375	4	12307	1825	GSN;MT1F;MT1H;MT1X
GO:0075733	intracellular transport of virus	0.171988	17	15	0.882353	4	12307	1825	NMT2;RPS27A;VPS37B;XPO1
GO:0097150	neuronal stem cell population maintenance	0.171988	20	15	0.75	4	12307	1825	ASPM;NOTCH1;SRRT;SS18
GO:0000244	spliceosomal tri-snRNP complex assembly	0.175312	12	10	0.833333	3	12307	1825	PRPF3;SART3;SRSF10
GO:0001944	vasculature development	0.175312	12	10	0.833333	3	12307	1825	ANP32B;FBXW7;ZFAND5
GO:0006119	oxidative phosphorylation	0.175312	12	10	0.833333	3	12307	1825	ATP5C1;FXN;MSH2
GO:0006768	biotin metabolic process	0.175312	11	10	0.909091	3	12307	1825	MCCC1;PC;SLC5A6
GO:0008053	mitochondrial fusion	0.175312	12	10	0.833333	3	12307	1825	AFG3L2;CHCHD3;MFN1
GO:0010804	negative regulation of tumor necrosis factor-mediated signaling pathway	0.175312	15	10	0.666667	3	12307	1825	GSTP1;PTPN2;TRAIP
GO:0019082	viral protein processing	0.175312	12	10	0.833333	3	12307	1825	NMT2;RPS27A;VPS37B
GO:0043508	negative regulation of JUN kinase activity	0.175312	13	10	0.769231	3	12307	1825	DNAJA1;GSTP1;SFRP1
GO:0043616	keratinocyte proliferation	0.175312	12	10	0.833333	3	12307	1825	FERMT1;PPARD;PTCH1
GO:0045603	positive regulation of endothelial cell differentiation	0.175312	11	10	0.909091	3	12307	1825	ACVRL1;NOTCH1;TMEM100
GO:0045824	negative regulation of innate immune response	0.175312	11	10	0.909091	3	12307	1825	IFI16;NMI;TNFAIP3
GO:0045948	positive regulation of translational initiation	0.175312	13	10	0.769231	3	12307	1825	KHDRBS1;POLR2D;RPS6KB1
GO:0046855	inositol phosphate dephosphorylation	0.175312	11	10	0.909091	3	12307	1825	EPM2A;IMPA2;MTMR2
GO:0050768	negative regulation of neurogenesis	0.175312	13	10	0.769231	3	12307	1825	BMPR1A;NOTCH1;PAX6
GO:0051272	positive regulation of cellular component movement	0.175312	10	10	1	3	12307	1825	ADAM17;STMN1;VEGFA
GO:0051597	response to methylmercury	0.175312	10	10	1	3	12307	1825	CCNE1;CPOX;S100B
GO:0060487	lung epithelial cell differentiation	0.175312	12	10	0.833333	3	12307	1825	GPSM2;SOX9;YAP1
GO:0061029	eyelid development in camera-type eye	0.175312	11	10	0.909091	3	12307	1825	HDAC2;SOX11;SRF
GO:1902237	positive regulation of endoplasmic reticulum stress-induced intrinsic apoptotic signaling pathway	0.175312	11	10	0.909091	3	12307	1825	NCK1;NCK2;PTPN2
GO:2000179	positive regulation of neural precursor cell proliferation	0.175312	14	10	0.714286	3	12307	1825	KDM1A;NES;RSU1
GO:0002088	lens development in camera-type eye	0.177866	32	26	0.8125	6	12307	1825	CDK2;CDK4;CRYAB;DLG1;PAX6;SIX3
GO:0050830	defense response to Gram-positive bacterium	0.183505	73	55	0.753425	11	12307	1825	ADAM17;ADM;DEFB1;HIST1H2BJ;HMGB2;IL27RA;MMP7;PLA2G2A;PLD1;RIPK2;SEH1L
GO:0032496	response to lipopolysaccharide	0.183928	153	140	0.915033	25	12307	1825	ADAM17;ADH5;ADM;CASP3;CEBPB;CXCL11;CXCL13;CXCL2;CXCL9;HDAC2;HMGB2;HSPD1;IDO1;IL12RB2;IRAK1;JUN;NOTCH1;PELI1;PTGFR;PTGS2;RPS6KB1;S100A7;SLPI;TCF3;TNFRSF11A
GO:0002548	monocyte chemotaxis	0.186662	39	32	0.820513	7	12307	1825	CCL18;CCL2;CCL20;CCL4;CCL8;CX3CL1;TNFRSF11A
GO:0045070	positive regulation of viral genome replication	0.190815	22	21	0.954545	5	12307	1825	PPIE;PPIH;SRPK1;TOP2A;VAPB
GO:0045648	positive regulation of erythrocyte differentiation	0.190815	22	21	0.954545	5	12307	1825	HIF1A;HMGB2;KDM1A;PRMT1;SMAP1
GO:0070266	necroptotic process	0.190815	26	21	0.807692	5	12307	1825	BIRC3;DNM1L;PPIF;RPS27A;TRAF2
GO:0000122	negative regulation of transcription from RNA polymerase II promoter	0.191236	709	562	0.792666	91	12307	1825	ATF3;AURKB;BACH1;BCL11A;C1QBP;CALR;CDC73;CHCHD3;DLG1;DNMT1;DNMT3B;DUSP22;E2F1;E2F6;E2F8;ELK4;EN1;ENO1;ETV6;EZH2;FOXM1;GATA6;GATAD2A;GCFC2;H2AFY2;HDAC2;HDGF;HEY2;HINFP;HIVEP1;HMGB1;HNRNPA2B1;ID4;IFI16;JARID2;KDM1A;KLF11;KLF5;LRP8;MDFI;MINA;MTF2;MYC;NFE2L3;NFIB;NFIL3;NFIX;NOTCH1;OVOL1;PARP1;PAX6;PLK1;PPARD;PSMD10;PTCH1;RBL1;RPS27A;S100A1;SAP30;SATB1;SFPQ;SMAD2;SMARCA2;SMARCA4;SMO;SMURF2;SMYD2;SOX11…
GO:0071230	cellular response to amino acid stimulus	0.192408	45	38	0.844444	8	12307	1825	ASS1;CEBPB;DNMT1;DNMT3B;EGFR;IPO5;RRAGA;RRAGD
GO:0006470	protein dephosphorylation	0.194286	132	104	0.787879	19	12307	1825	CDC14B;CDKN3;CTDP1;CYCS;DLG1;DLGAP5;DUSP2;DUSP22;EPM2A;LCK;MTMR2;PHLPP1;PPM1G;PPP1CB;PPP1CC;PPP2R3A;PTPN14;PTPRK;PTPRZ1
GO:0019827	stem cell population maintenance	0.196135	56	44	0.785714	9	12307	1825	BMPR1A;CDC73;FZD7;KIT;MED17;MED27;MTF2;SMC3;ZCCHC11
GO:0044281	small molecule metabolic process	0.199346	1450	1231	0.848966	193	12307	1825	ACO2;ADA;ADI1;ADSL;AGPAT2;AGPAT4;AGPAT5;AGXT;AK2;ALAS1;ALDOC;AMD1;ASNS;ASS1;ATP5C1;ATP5F1;ATP5G3;ATP5J;ATP5L;ATP5O;B4GALT3;B4GALT4;B4GALT5;BBOX1;BRIP1;CA9;CAD;CBR1;CBS;CHKA;CHRM3;CHST3;CMPK1;COX4I1;COX5A;COX5B;COX7A2L;COX7B;CPOX;CSNK1G2;CTPS1;CYCS;CYP27A1;CYP39A1;CYP7B1;DHCR7;DLAT;DPYS;DTYMK;EBP;ENO1;EPM2A;FABP5;FABP7;FADS2;FDPS;FLAD1;FXN;GAPDH;GAPDHS;GART;GMPS;GNG5;GPI;GSTA4;GSTP1;GYG1;GYG2;HADH…
GO:0001666	response to hypoxia	0.201693	161	148	0.919255	26	12307	1825	ADA;ADAM17;ADM;ADSL;BNIP3;CASP3;CCL2;CD24;CD38;CRYAB;CX3CL1;CXCR4;DDIT4;DNMT3B;HIF1A;HSPD1;LONP1;PLOD1;PLOD2;PML;PRKAA1;RYR1;SRF;TACC3;TFRC;VEGFA
GO:0006487	protein N-linked glycosylation	0.20191	29	27	0.931034	6	12307	1825	ALG6;DDOST;DPM1;GAL3ST1;MAGT1;PGM3
GO:0045859	regulation of protein kinase activity	0.20191	32	27	0.84375	6	12307	1825	CCNE1;CDK4;CSNK2B;CXCL10;ECT2;FAF1
GO:0001556	oocyte maturation	0.204053	18	16	0.888889	4	12307	1825	CCNB1;CDC25B;FBXO5;TRIP13
GO:0006309	apoptotic DNA fragmentation	0.204053	17	16	0.941176	4	12307	1825	CASP3;CYCS;HMGB1;HMGB2
GO:0009966	regulation of signal transduction	0.204053	26	16	0.615385	4	12307	1825	BIRC5;GLRX2;MTCH1;NUP62
GO:0030220	platelet formation	0.204053	18	16	0.888889	4	12307	1825	CASP3;MFAP2;PTPN11;SRF
GO:0031572	G2 DNA damage checkpoint	0.204053	20	16	0.8	4	12307	1825	CDC14B;CHEK1;DTL;PLK1
GO:0032722	positive regulation of chemokine production	0.204053	18	16	0.888889	4	12307	1825	ADAM17;ADORA2B;HIF1A;RIPK2
GO:0045921	positive regulation of exocytosis	0.204053	20	16	0.8	4	12307	1825	CLASP1;NCS1;RAB9A;VSNL1
GO:0090201	negative regulation of release of cytochrome c from mitochondria	0.204053	17	16	0.941176	4	12307	1825	FXN;PARL;PPIF;PSMD10
GO:2000811	negative regulation of anoikis	0.204053	16	16	1	4	12307	1825	ITGB1;MCL1;NOTCH1;TLE1
GO:0002244	hematopoietic progenitor cell differentiation	0.212789	63	39	0.619048	8	12307	1825	AGPAT5;DHTKD1;PRRC2C;PTPRZ1;SFRP1;SRSF4;TOP2A;ZBTB24
GO:0031647	regulation of protein stability	0.212789	51	39	0.764706	8	12307	1825	AURKA;CDKN2A;MAPK1;NF2;SOX4;SUMO1;TF;TRIM24
GO:0006275	regulation of DNA replication	0.215951	14	11	0.785714	3	12307	1825	ACVRL1;DSCC1;SMC3
GO:0008654	phospholipid biosynthetic process	0.215951	16	11	0.6875	3	12307	1825	AGPAT4;AGPAT5;PIP5K1A
GO:0009303	rRNA transcription	0.215951	13	11	0.846154	3	12307	1825	NPM3;POLR1E;SPIN1
GO:0010038	response to metal ion	0.215951	11	11	1	3	12307	1825	CUTA;MT1X;NDRG1
GO:0010466	negative regulation of peptidase activity	0.215951	17	11	0.647059	3	12307	1825	CSTB;PTTG1;PTTG3P
GO:0010824	regulation of centrosome duplication	0.215951	17	11	0.647059	3	12307	1825	CEP131;CHORDC1;XPO1
GO:0022409	positive regulation of cell-cell adhesion	0.215951	14	11	0.785714	3	12307	1825	CD47;ITGA6;MYO10
GO:0030033	microvillus assembly	0.215951	12	11	0.916667	3	12307	1825	KLF5;RAP2A;RDX
GO:0030837	negative regulation of actin filament polymerization	0.215951	12	11	0.916667	3	12307	1825	KANK1;PFN1;PFN2
GO:0031571	mitotic G1 DNA damage checkpoint	0.215951	11	11	1	3	12307	1825	CDK2;DGKZ;RFWD3
GO:0032461	positive regulation of protein oligomerization	0.215951	12	11	0.916667	3	12307	1825	AIM2;BID;IGJ
GO:0043922	negative regulation by host of viral transcription	0.215951	12	11	0.916667	3	12307	1825	CCL4;JUN;TARDBP
GO:0045109	intermediate filament organization	0.215951	14	11	0.785714	3	12307	1825	AGFG1;DSP;VIM
GO:0060038	cardiac muscle cell proliferation	0.215951	13	11	0.846154	3	12307	1825	FOXC1;NOTCH1;RXRB
GO:0060425	lung morphogenesis	0.215951	13	11	0.846154	3	12307	1825	MAPK1;SOX11;SRF
GO:2000678	negative regulation of transcription regulatory region DNA binding	0.215951	14	11	0.785714	3	12307	1825	HEY2;LHX2;SOX11
GO:0030866	cortical actin cytoskeleton organization	0.218852	24	22	0.916667	5	12307	1825	CALR;DLG1;EPB41L2;RHOQ;ROCK2
GO:0032728	positive regulation of interferon-beta production	0.218852	25	22	0.88	5	12307	1825	DDX58;IFIH1;POLR3C;POLR3D;RIPK2
GO:0048863	stem cell differentiation	0.218852	26	22	0.846154	5	12307	1825	EPCAM;JARID2;KIT;MTF2;TCF7L1
GO:0071353	cellular response to interleukin-4	0.218852	22	22	1	5	12307	1825	HSP90AB1;MCM2;NFIL3;PML;TUBA1B
GO:0006935	chemotaxis	0.220963	118	100	0.847458	18	12307	1825	CCL18;CCL2;CCL20;CCL8;CCR5;CX3CL1;CXCL10;CXCL11;CXCL2;CXCL8;CXCL9;CXCR6;DEFB1;FPR3;MAPK1;PIK3CB;PLD1;RALBP1
GO:0071456	cellular response to hypoxia	0.220963	110	100	0.909091	18	12307	1825	ACAA2;BNIP3;CA9;CCNB1;E2F1;GATA6;HIF1A;IRAK1;NDRG1;P4HB;PPARD;PRKAA1;PTGS2;RPS27A;S100B;SFRP1;VEGFA;VLDLR
GO:0002053	positive regulation of mesenchymal cell proliferation	0.227048	29	28	0.965517	6	12307	1825	BMPR1A;MYC;SMO;SOX9;STAT1;VEGFA
GO:0010977	negative regulation of neuron projection development	0.227048	30	28	0.933333	6	12307	1825	BCL11A;HDAC2;ITM2C;KANK1;KATNA1;VIM
GO:0038096	Fc-gamma receptor signaling pathway involved in phagocytosis	0.23139	94	70	0.744681	13	12307	1825	ABI1;ACTR3;CD3G;HSP90AB1;IGHG1;IGKC;IGLC1;ITPR3;MAPK1;MYO10;NCK1;PIK3CB;YES1
GO:0006695	cholesterol biosynthetic process	0.231602	38	34	0.894737	7	12307	1825	ACAA2;DHCR7;EBP;FDPS;LBR;LSS;PRKAA1
GO:0032570	response to progesterone	0.231602	36	34	0.944444	7	12307	1825	CCL2;CCNE1;CD38;DSG2;MAP2;TSPO;TYMS
GO:0010212	response to ionizing radiation	0.233949	49	40	0.816327	8	12307	1825	DCLRE1C;DNMT3B;RAD54L;RFWD3;RNF8;RRM1;TOPBP1;TP53BP2
GO:0071363	cellular response to growth factor stimulus	0.233949	43	40	0.930233	8	12307	1825	BYSL;DTYMK;FZD1;HTRA2;LRP8;RPS6KB1;SFRP1;URI1
GO:0001570	vasculogenesis	0.234831	58	52	0.896552	10	12307	1825	ADM;FBXW7;FOXM1;GLMN;HEY2;QKI;SMO;TMEM100;VEGFA;YAP1
GO:0050680	negative regulation of epithelial cell proliferation	0.234871	53	46	0.867925	9	12307	1825	CDC73;CDK6;DLG1;PAX6;PLA2G2A;PPARD;PTCH1;SFRP1;SOX9
GO:0010939	regulation of necrotic cell death	0.23767	18	17	0.944444	4	12307	1825	BIRC3;PPIF;RPS27A;TRAF2
GO:0045333	cellular respiration	0.23767	19	17	0.894737	4	12307	1825	CYCS;FASTKD1;NDUFS1;SLC25A13
GO:0045445	myoblast differentiation	0.23767	18	17	0.944444	4	12307	1825	CSRP2;DTYMK;HINFP;KCNAB1
GO:0045736	negative regulation of cyclin-dependent protein serine/threonine kinase activity	0.23767	22	17	0.772727	4	12307	1825	CASP3;CDKN2A;PLK1;TNFAIP3
GO:0046697	decidualization	0.23767	19	17	0.894737	4	12307	1825	CTSV;DEDD;PPARD;PTGS2
GO:0010628	positive regulation of gene expression	0.243064	216	190	0.87963	32	12307	1825	ACTG2;CALR;CDH3;CDK6;DDX58;DNMT1;DNMT3B;E2F1;FUBP1;GSN;HINFP;ITGB8;LCK;LCN2;MSN;NFIL3;PAX6;PDCD10;PIK3CB;PLSCR1;PRKAA1;PTGFR;QKI;RBM4B;RDX;ROCK2;SMO;SOX11;TLE1;VEGFA;VIM;ZPR1
GO:0006325	chromatin organization	0.245491	259	203	0.783784	34	12307	1825	ACTL6A;BRPF1;CDK4;ENY2;EZH2;H2AFY2;H2AFZ;HAT1;HDAC2;HIST1H2BJ;HIST1H3B;HMGB2;ING4;JMJD6;KDM1A;KDM3A;MSL2;MSL3;PRMT1;RUVBL1;SAP30;SATB1;SMARCA2;SMARCA4;SMARCC1;SMYD2;SOX1;SUPT7L;TCF7L1;VPS72;WDR77;WHSC1;YEATS2;ZZZ3
GO:0001707	mesoderm formation	0.248041	28	23	0.821429	5	12307	1825	BMPR1A;NF2;SMAD2;SRF;TXNRD1
GO:0030041	actin filament polymerization	0.248041	25	23	0.92	5	12307	1825	DIAPH1;DIAPH2;GSN;WASF1;WASF3
GO:0042177	negative regulation of protein catabolic process	0.248041	31	23	0.741935	5	12307	1825	DEDD;EGFR;MAD2L1;PRKCG;SF3B3
GO:0045739	positive regulation of DNA repair	0.248041	26	23	0.884615	5	12307	1825	CEBPG;EGFR;PCNA;RNF8;UBE2V2
GO:0048873	homeostasis of number of cells within a tissue	0.248041	26	23	0.884615	5	12307	1825	IL7;PTPN11;RPA1;SMO;VPS54
GO:0071479	cellular response to ionizing radiation	0.248041	28	23	0.821429	5	12307	1825	BLM;ECT2;IFI16;NET1;RAD51AP1
GO:0006370	7-methylguanosine mRNA capping	0.253116	32	29	0.90625	6	12307	1825	NCBP1;POLR2D;POLR2F;POLR2J;RNGTT;RNMT
GO:0043330	response to exogenous dsRNA	0.253116	36	29	0.805556	6	12307	1825	DDX1;DDX21;DDX58;MAPK1;RIPK2;STAT1
GO:0070555	response to interleukin-1	0.253116	33	29	0.878788	6	12307	1825	ANXA1;CD38;IRAK1;PRKCI;RIPK2;TNFRSF11A
GO:0007015	actin filament organization	0.255799	55	41	0.745455	8	12307	1825	DBN1;DLG1;FAT1;NCK1;NCK2;PDLIM3;PRKCI;TMSB10
GO:0016579	protein deubiquitination	0.255799	80	41	0.5125	8	12307	1825	OTUB2;TNFAIP3;UCHL1;UCHL3;UCHL5;USP1;USP34;USP39
GO:0050434	positive regulation of viral transcription	0.255799	44	41	0.931818	8	12307	1825	CTDP1;NCBP1;NELFB;NELFCD;POLR2D;POLR2F;POLR2J;SSRP1
GO:0007265	Ras protein signal transduction	0.256921	241	217	0.900415	36	12307	1825	CCNA2;CDK2;CDKN2A;CRKL;DUSP7;EGFR;FGF22;KIT;MAPK1;MRAS;NRAS;PLD1;PSMA1;PSMA5;PSMA7;PSMB4;PSMB5;PSMB7;PSMB9;PSMC3;PSMC4;PSMD10;PSMD14;PSMD2;PSMD5;PSME4;RASA3;RASAL1;RASAL2;RASGRP3;RIT1;RPS27A;RRAS2;RSU1;SOS1;SPTBN1
GO:0001953	negative regulation of cell-matrix adhesion	0.258262	14	12	0.857143	3	12307	1825	ADAM15;CDKN2A;NF2
GO:0007398	ectoderm development	0.258262	14	12	0.857143	3	12307	1825	BMPR1A;KRT6B;NF2
GO:0008585	female gonad development	0.258262	17	12	0.705882	3	12307	1825	COL9A3;FANCA;SFRP1
GO:0010975	regulation of neuron projection development	0.258262	14	12	0.857143	3	12307	1825	CHODL;KLK6;NCS1
GO:0014898	cardiac muscle hypertrophy in response to stress	0.258262	12	12	1	3	12307	1825	GATA6;HEY2;INPP5F
GO:0031641	regulation of myelination	0.258262	13	12	0.923077	3	12307	1825	DLG1;KIF14;ZPR1
GO:0042994	cytoplasmic sequestering of transcription factor	0.258262	14	12	0.857143	3	12307	1825	MDFI;NFKBIE;TACC3
GO:0043923	positive regulation by host of viral transcription	0.258262	12	12	1	3	12307	1825	JUN;SMARCA4;TAF11
GO:0043968	histone H2A acetylation	0.258262	14	12	0.857143	3	12307	1825	ACTL6A;MSL3;RUVBL1
GO:0046847	filopodium assembly	0.258262	18	12	0.666667	3	12307	1825	FGD1;ITGA6;TTYH1
GO:0048246	macrophage chemotaxis	0.258262	14	12	0.857143	3	12307	1825	CCL2;CX3CL1;NUP85
GO:0048711	positive regulation of astrocyte differentiation	0.258262	12	12	1	3	12307	1825	BIN1;NOTCH1;SERPINE2
GO:0048747	muscle fiber development	0.258262	15	12	0.8	3	12307	1825	AFG3L2;DMD;UCHL1
GO:0060347	heart trabecula formation	0.258262	14	12	0.857143	3	12307	1825	ADAMTS1;HEY2;SRF
GO:0060707	trophoblast giant cell differentiation	0.258262	14	12	0.857143	3	12307	1825	E2F8;MDFI;PLK4
GO:0016055	Wnt signaling pathway	0.262778	160	122	0.7625	21	12307	1825	BRD7;CCNE1;CD24;CDC73;CSNK1G2;CSNK2A2;CSNK2B;KIAA0922;LRP6;NDRG2;NXN;PRKAA1;RNF138;RYK;SOSTDC1;SPIN1;TLE1;TLE4;USP34;VRK1;VRK2
GO:0051607	defense response to virus	0.262778	154	122	0.792208	21	12307	1825	APOBEC3B;BNIP3;CD40;CXADR;CXCL10;CXCL9;DDIT4;EXOSC4;GBP1;HERC5;IFI16;IFI44L;IL10RB;ILF3;PLSCR1;PML;POLR3C;POLR3D;SAMHD1;STAT1;TRIM22
GO:0045944	positive regulation of transcription from RNA polymerase II promoter	0.263616	951	792	0.832808	124	12307	1825	ACVRL1;ARID5A;ARNTL2;ATAD2;ATF3;BACH1;BCL11A;BMPR1A;CBFB;CCNC;CCNL1;CD40;CDC73;CDK8;CDKN2A;CEBPB;CEBPG;CKAP2;CNOT7;CREB3L2;CXCL10;DDX58;E2F1;E2F5;E2F8;EGFR;EGR2;EHF;ELF5;EN1;EPCAM;ETV6;FOXC1;FOXM1;FUBP1;GAL;GATA6;H2AFZ;HDAC2;HEY2;HIF1A;HLTF;HMGA1;HMGB1;HMGB2;HMGN3;ID4;IFI16;ITGA6;JUN;KDM1A;KDM3A;KLF5;KLF6;LHX2;LMO4;LPIN1;LRP6;MAFF;MAFG;MED17;MTF2;MYBL1;MYBL2;MYC;NCK1;NCK2;NCL;NFIB;NFIX;NFYA;NFYC;…
GO:0007417	central nervous system development	0.265102	113	97	0.858407	17	12307	1825	COX7B;DCX;FMR1;GSTP1;JARID2;JRKL;KLK6;NES;PAX6;PTPRZ1;PTS;RCAN1;S100B;SOX3;TIMP2;TP53BP2;UGT8
GO:0006357	regulation of transcription from RNA polymerase II promoter	0.271315	386	296	0.766839	48	12307	1825	ABT1;ACTL6A;ARID5A;ARNTL2;BRD7;BRIP1;CEBPG;DEK;ELF5;ENY2;HIRA;HMGB1;HMGB2;HTATIP2;HTATSF1;ID4;IFNAR2;KDM1A;MAFF;MAFG;MED17;MED27;MED8;NFE2L3;NFYC;PFN1;PPARD;RAD21;RUVBL1;SIM1;SMARCA2;SMARCA4;SMARCC1;SOX10;TARBP1;TBX19;TCEAL2;TCF7L1;TCF7L2;TEAD4;TFAP2C;TFDP1;TFDP2;URI1;VEGFA;WBP5;WDR77;ZNF667
GO:0000289	nuclear-transcribed mRNA poly(A) tail shortening	0.272443	25	18	0.72	4	12307	1825	CNOT6;CNOT7;EIF4G1;RQCD1
GO:0006783	heme biosynthetic process	0.272443	20	18	0.9	4	12307	1825	ALAS1;CPOX;FXN;TSPO
GO:0007088	regulation of mitotic nuclear division	0.272443	23	18	0.782609	4	12307	1825	BORA;FBXO5;KIF20B;NEK2
GO:0030099	myeloid cell differentiation	0.272443	22	18	0.818182	4	12307	1825	CBFB;IFI16;PML;PRKX
GO:0051493	regulation of cytoskeleton organization	0.272443	21	18	0.857143	4	12307	1825	CAPN6;CLIC4;MAPK1;STMN1
GO:0055007	cardiac muscle cell differentiation	0.272443	24	18	0.75	4	12307	1825	CACYBP;CALR;GATA6;ITGB1
GO:0060045	positive regulation of cardiac muscle cell proliferation	0.272443	19	18	0.947368	4	12307	1825	CCNB1;GATA6;HEY2;NOTCH1
GO:0006821	chloride transport	0.278141	37	24	0.648649	5	12307	1825	CLCN4;CLIC4;NMUR1;TSPO;TTYH1
GO:0045765	regulation of angiogenesis	0.278141	27	24	0.888889	5	12307	1825	CXCL13;HTATIP2;SFRP1;TSPAN12;WARS
GO:0045454	cell redox homeostasis	0.278244	58	42	0.724138	8	12307	1825	GLRX2;MAGT1;P4HB;PDIA6;PRDX4;TXN;TXNDC9;TXNRD1
GO:0043966	histone H3 acetylation	0.279694	44	36	0.818182	7	12307	1825	BRPF1;ING4;MAP3K7;POLE3;SUPT7L;TCF3;YEATS2
GO:0006958	complement activation, classical pathway	0.279949	51	30	0.588235	6	12307	1825	C1QBP;C1S;CR2;IGHG1;IGKC;IGLC1
GO:0010506	regulation of autophagy	0.279949	41	30	0.731707	6	12307	1825	DAPK1;HMGB1;IFI16;RRAGA;RRAGD;USP13
GO:0030890	positive regulation of B cell proliferation	0.279949	36	30	0.833333	6	12307	1825	ADA;CD38;CD40;IL7;PELI1;TCF3
GO:0006351	transcription, DNA-templated	0.289976	1806	1128	0.624585	174	12307	1825	ACTL6A;ARGLU1;ARID5A;ARNTL2;ASCC3;ASF1A;ASF1B;ATAD2;BAZ1A;BCL11A;BCLAF1;BIRC5;BRD7;BRPF1;C1QBP;CAND2;CASP8AP2;CBX3;CCDC59;CCNC;CCNL1;CDK8;CDKN2A;CDYL;CENPU;CHAF1B;CHCHD3;CHEK2;CHTOP;CNOT6;CNOT7;COL4A2;COMMD9;CSNK2A2;DDX1;DEDD;DEPDC1;DNAJC2;DNMT1;DRG1;E2F1;E2F5;E2F6;E2F8;ELK4;ENO1;EYA2;EZH2;FOXM1;GATAD2A;GCFC2;GTF3C2;GTF3C3;GTF3C5;HDAC2;HDGF;HELLS;HEY2;HIC2;HINFP;HIRA;HIVEP1;HNRNPD;HOXB8;HTATSF1;I…
GO:0032481	positive regulation of type I interferon production	0.293413	66	55	0.833333	10	12307	1825	IFI16;MRE11A;POLR1C;POLR2F;POLR3C;POLR3D;PRKDC;RPS27A;XRCC5;XRCC6
GO:0006919	activation of cysteine-type endopeptidase activity involved in apoptotic process	0.298391	84	74	0.880952	13	12307	1825	ANP32B;BID;CASP8AP2;CDKN2A;CTSC;HSPD1;HSPE1;LCK;MTCH1;PML;TNFSF15;TRAF2;VCP
GO:0007049	cell cycle	0.299397	187	144	0.770053	24	12307	1825	ATR;BRD7;CASP8AP2;CDC20;CDC73;CDK2AP1;CHAF1A;CHAF1B;DTYMK;FOXM1;GNAI1;GNAI3;HJURP;ING1;MAPK1;MCM2;NASP;PARD3;PRPF40A;SDCCAG3;STEAP3;TLK2;TP53BP2;USP39
GO:0000028	ribosomal small subunit assembly	0.30151	14	13	0.928571	3	12307	1825	MRPS7;PWP2;RRP7A
GO:0007548	sex differentiation	0.30151	20	13	0.65	3	12307	1825	CENPI;RQCD1;SRD5A1
GO:0008340	determination of adult lifespan	0.30151	15	13	0.866667	3	12307	1825	MSH2;MSH6;RAD54L
GO:0016125	sterol metabolic process	0.30151	19	13	0.684211	3	12307	1825	CYP27A1;CYP39A1;CYP7B1
GO:0021675	nerve development	0.30151	13	13	1	3	12307	1825	AFG3L2;CTSV;NRTN
GO:0043069	negative regulation of programmed cell death	0.30151	13	13	1	3	12307	1825	DCPS;KIT;NUP62
GO:0043409	negative regulation of MAPK cascade	0.30151	15	13	0.866667	3	12307	1825	GSTP1;NF2;PSMD10
GO:0043623	cellular protein complex assembly	0.30151	16	13	0.8125	3	12307	1825	CSNK2B;DMD;TRAF2
GO:0043950	positive regulation of cAMP-mediated signaling	0.30151	13	13	1	3	12307	1825	CXCL10;CXCL11;CXCL9
GO:0045821	positive regulation of glycolytic process	0.30151	13	13	1	3	12307	1825	GAPDHS;HIF1A;PRKAA1
GO:0048168	regulation of neuronal synaptic plasticity	0.30151	14	13	0.928571	3	12307	1825	DBN1;EGR2;S100B
GO:0048387	negative regulation of retinoic acid receptor signaling pathway	0.30151	29	13	0.448276	3	12307	1825	CALR;EZH2;PRAMEF10
GO:0048477	oogenesis	0.30151	24	13	0.541667	3	12307	1825	ASPM;DIAPH2;TRIP13
GO:0060317	cardiac epithelial to mesenchymal transition	0.30151	13	13	1	3	12307	1825	ADAM15;HEY2;NOTCH1
GO:0060324	face development	0.30151	13	13	1	3	12307	1825	ALDH1A3;SOX3;ZFAND5
GO:0097194	execution phase of apoptosis	0.30151	16	13	0.8125	3	12307	1825	CASP3;HTRA2;STK24
GO:1900087	positive regulation of G1/S transition of mitotic cell cycle	0.30151	18	13	0.722222	3	12307	1825	ANXA1;CDC45;RDX
GO:0010501	RNA secondary structure unwinding	0.307378	43	31	0.72093	6	12307	1825	DDX1;DDX18;DDX21;DDX28;DDX39A;DDX49
GO:0031648	protein destabilization	0.307378	33	31	0.939394	6	12307	1825	CDC73;CDKN2A;DERL1;GSN;PLK1;PRKDC
GO:1901998	toxin transport	0.307378	37	31	0.837838	6	12307	1825	BNIP3;CCT4;CCT5;CCT7;DNAJA1;LRP6
GO:0001708	cell fate specification	0.307987	21	19	0.904762	4	12307	1825	ITGB1;NOTCH1;SMO;SOX9
GO:0002690	positive regulation of leukocyte chemotaxis	0.307987	19	19	1	4	12307	1825	ADAM17;CXCL11;CXCL2;CXCL9
GO:0006306	DNA methylation	0.307987	23	19	0.826087	4	12307	1825	DNMT1;DNMT3B;EZH2;GATAD2A
GO:0007220	Notch receptor processing	0.307987	22	19	0.863636	4	12307	1825	ADAM17;APH1A;NOTCH1;RPS27A
GO:0033137	negative regulation of peptidyl-serine phosphorylation	0.307987	22	19	0.863636	4	12307	1825	DDIT4;DMD;NCK1;NCK2
GO:0061098	positive regulation of protein tyrosine kinase activity	0.307987	24	19	0.791667	4	12307	1825	ABI1;CD24;GPRC5B;LRP8
GO:0000422	mitophagy	0.308909	32	25	0.78125	5	12307	1825	ATG3;ATG4B;BNIP3;CDKN2A;WDR45B
GO:0001755	neural crest cell migration	0.308909	27	25	0.925926	5	12307	1825	CORO1C;HIF1A;NRTN;SMO;SOX10
GO:0042149	cellular response to glucose starvation	0.308909	28	25	0.892857	5	12307	1825	ASNS;IFI16;PRKAA1;RRP8;VLDLR
GO:0071375	cellular response to peptide hormone stimulus	0.308909	26	25	0.961538	5	12307	1825	FZD1;LCK;POR;RANGAP1;YES1
GO:0006955	immune response	0.310794	322	255	0.791925	41	12307	1825	ADAMDEC1;AIM2;ATP6V0A2;BMPR1A;C1QBP;CCL18;CCL20;CCL4;CCR5;CD96;CEBPB;CEBPG;CR2;CTLA4;CTSC;CX3CL1;CXCL10;CXCL11;CXCL13;CXCL2;CXCL8;CXCL9;DEFB1;IFI44L;IGJ;IGKC;IGLC1;IL10RB;IL18R1;IL27RA;IL32;ILF2;NFIL3;NOTCH1;PNP;PRKRA;RGS1;SAMHD1;SLPI;TNFSF15;TRIM22
GO:0030336	negative regulation of cell migration	0.315965	83	75	0.903614	13	12307	1825	ACVRL1;ADAM15;CLIC4;FAM60A;GTPBP4;KANK1;KRT16;NF2;PTPRK;RAP2A;SFRP1;SRF;STK24
GO:0042475	odontogenesis of dentin-containing tooth	0.319116	57	50	0.877193	9	12307	1825	ADM;ANKRD11;BMPR1A;FOXC1;HDAC2;LRP6;NF2;SMO;SOSTDC1
GO:0051403	stress-activated MAPK cascade	0.319116	55	50	0.909091	9	12307	1825	CRYAB;DUSP7;IRAK1;JUN;MAP3K7;MAPK1;RIPK2;RPS27A;TAB2
GO:0007010	cytoskeleton organization	0.321137	107	88	0.82243	15	12307	1825	CAMSAP1;CCL2;DIAPH1;DPYSL2;FGD1;KRT16;MICAL3;PACSIN3;PRKCI;PRPF40A;PSTPIP2;SOX9;TBCCD1;WASF3;ZNF135
GO:0007254	JNK cascade	0.324533	50	44	0.88	8	12307	1825	ADORA2B;CRKL;IRAK1;MAP3K13;MAP3K7;RIPK2;RPS27A;TAB2
GO:0030307	positive regulation of cell growth	0.328008	75	63	0.84	11	12307	1825	ADAM17;CD38;DNPH1;EXOSC2;EXOSC4;FXN;NOL8;PSMD10;SFRP1;SPHK1;SUPV3L1
GO:0032869	cellular response to insulin stimulus	0.328008	70	63	0.9	11	12307	1825	CCL2;CDK2;LPIN1;PARP1;PPAT;PRKCI;PRKDC;RHOQ;RPS6KB1;TBC1D4;VLDLR
GO:0001947	heart looping	0.329951	55	38	0.690909	7	12307	1825	FOLR1;HIF1A;LBX1;NOTCH1;SMO;SRF;STIL
GO:0003151	outflow tract morphogenesis	0.329951	40	38	0.95	7	12307	1825	FZD1;HEY2;HIF1A;JUN;RYR1;SOX11;VEGFA
GO:0021762	substantia nigra development	0.329951	46	38	0.826087	7	12307	1825	ATP5F1;ATP5J;NDRG2;PADI2;S100A1;YWHAE;YWHAQ
GO:0042110	T cell activation	0.329951	45	38	0.844444	7	12307	1825	ADA;CD3G;DDOST;DLG1;HSPD1;NCK1;NCK2
GO:0010468	regulation of gene expression	0.333788	95	76	0.8	13	12307	1825	APBA2;CDK4;CDK6;DDX39A;DLK1;HIF1A;HINFP;IL7;MYC;NRAS;PHGDH;SART3;SLC4A5
GO:0030183	B cell differentiation	0.334425	65	57	0.876923	10	12307	1825	ADAM17;BCL11A;CEBPG;CR2;DCLRE1C;ITGB1;KLF6;MSH2;PTPN2;TCF3
GO:0018107	peptidyl-threonine phosphorylation	0.335236	36	32	0.888889	6	12307	1825	CAD;CDK1;CHEK1;LMTK2;MAPK1;OXSR1
GO:0019432	triglyceride biosynthetic process	0.335236	46	32	0.695652	6	12307	1825	AGPAT2;AGPAT4;AGPAT5;HSD17B12;LPIN1;LPL
GO:0019722	calcium-mediated signaling	0.335236	44	32	0.727273	6	12307	1825	CCR5;CXCL8;CXCR4;NCALD;NMUR1;SPHK1
GO:0030317	sperm motility	0.335236	52	32	0.615385	6	12307	1825	ASUN;DNAJA1;GAPDHS;INPP5B;LDHC;ROPN1B
GO:0032729	positive regulation of interferon-gamma production	0.335236	40	32	0.8	6	12307	1825	HSPD1;IL12RB2;IL18R1;IL27RA;PDE4B;RIPK2
GO:0019083	viral transcription	0.337653	109	89	0.816514	15	12307	1825	NUP153;NUP155;NUP160;NUP205;NUP210;NUP43;NUP50;NUP62;NUP85;NUP88;NUP93;NUPL1;RANBP2;RPS27A;SEH1L
GO:0030513	positive regulation of BMP signaling pathway	0.34011	29	26	0.896552	5	12307	1825	ACVRL1;GATA6;NOTCH1;SMAD2;SOX11
GO:0043967	histone H4 acetylation	0.34011	30	26	0.866667	5	12307	1825	ACTL6A;HAT1;NAA50;RUVBL1;TCF3
GO:0060338	regulation of type I interferon-mediated signaling pathway	0.34011	28	26	0.928571	5	12307	1825	CDC37;HSP90AB1;IFNAR2;PTPN11;STAT1
GO:0061418	regulation of transcription from RNA polymerase II promoter in response to hypoxia	0.34011	28	26	0.928571	5	12307	1825	BACH1;CA9;HIF1A;RPS27A;VEGFA
GO:2001238	positive regulation of extrinsic apoptotic signaling pathway	0.34011	28	26	0.928571	5	12307	1825	BCL2L14;BID;ITM2C;PML;TRAF2
GO:0036498	IRE1-mediated unfolded protein response	0.341139	56	51	0.910714	9	12307	1825	DDX11;HDGF;KLHDC3;PDIA6;SEC61A1;SEC61B;SEC63;SRPRB;SSR1
GO:0050679	positive regulation of epithelial cell proliferation	0.341139	60	51	0.85	9	12307	1825	BMPR1A;CYP7B1;EGFR;MYC;NOTCH1;SFRP1;SMO;SOX9;VEGFA
GO:0043123	positive regulation of I-kappaB kinase/NF-kappaB signaling	0.343072	155	128	0.825806	21	12307	1825	ATP2C1;BIRC3;CD40;ECT2;GOLT1B;GPRC5B;IRAK1;LTF;MALT1;MAP3K7;NUP62;PELI1;PIM2;RIPK2;RPS27A;S100B;TAB2;TFG;TRIM22;TSPAN6;ZDHHC13
GO:0006259	DNA metabolic process	0.343941	23	20	0.869565	4	12307	1825	KPNA2;LIG1;MKI67;TOPBP1
GO:0010165	response to X-ray	0.343941	22	20	0.909091	4	12307	1825	ANXA1;BLM;CASP3;MSH2
GO:0010800	positive regulation of peptidyl-threonine phosphorylation	0.343941	25	20	0.8	4	12307	1825	MAPK1;PLK1;RIPK2;SPHK1
GO:0031069	hair follicle morphogenesis	0.343941	30	20	0.666667	4	12307	1825	CTSV;NOTCH1;SMO;SOSTDC1
GO:0031122	cytoplasmic microtubule organization	0.343941	32	20	0.625	4	12307	1825	CRIPT;KATNA1;TUBG1;TUBGCP3
GO:0034587	piRNA metabolic process	0.343941	28	20	0.714286	4	12307	1825	MYBL1;POLR2D;POLR2F;POLR2J
GO:0060135	maternal process involved in female pregnancy	0.343941	22	20	0.909091	4	12307	1825	CCL2;DSG2;MMP7;PPAT
GO:1902042	negative regulation of extrinsic apoptotic signaling pathway via death domain receptors	0.343941	24	20	0.833333	4	12307	1825	DAPK1;FAIM;HMGB2;TNFAIP3
GO:2000134	negative regulation of G1/S transition of mitotic cell cycle	0.343941	25	20	0.8	4	12307	1825	BRD7;CDC73;EZH2;SMARCA4
GO:2000377	regulation of reactive oxygen species metabolic process	0.343941	21	20	0.952381	4	12307	1825	FOXM1;MAP3K7;PARL;PDK3
GO:0001709	cell fate determination	0.345047	18	14	0.777778	3	12307	1825	MCL1;PAX6;PTCH1
GO:0002042	cell migration involved in sprouting angiogenesis	0.345047	15	14	0.933333	3	12307	1825	ITGB1;SRF;VEGFA
GO:0002407	dendritic cell chemotaxis	0.345047	15	14	0.933333	3	12307	1825	CCR5;CXCR4;HMGB1
GO:0006607	NLS-bearing protein import into nucleus	0.345047	15	14	0.933333	3	12307	1825	IPO5;KPNA2;KPNA4
GO:0010812	negative regulation of cell-substrate adhesion	0.345047	14	14	1	3	12307	1825	FZD7;GCNT2;NOTCH1
GO:0010842	retina layer formation	0.345047	19	14	0.736842	3	12307	1825	PROM1;TOPORS;TSPAN12
GO:0019068	virion assembly	0.345047	19	14	0.736842	3	12307	1825	NMT2;RPS27A;VPS37B
GO:0022408	negative regulation of cell-cell adhesion	0.345047	15	14	0.933333	3	12307	1825	GTPBP4;NF2;PODXL
GO:0031954	positive regulation of protein autophosphorylation	0.345047	17	14	0.823529	3	12307	1825	MRE11A;RAP2A;VEGFA
GO:0034198	cellular response to amino acid starvation	0.345047	17	14	0.823529	3	12307	1825	ATF3;RRAGA;SEH1L
GO:0043537	negative regulation of blood vessel endothelial cell migration	0.345047	14	14	1	3	12307	1825	ACVRL1;CSNK2B;HMGB1
GO:0046827	positive regulation of protein export from nucleus	0.345047	15	14	0.933333	3	12307	1825	ANP32B;TCF7L2;XPO4
GO:0048255	mRNA stabilization	0.345047	15	14	0.933333	3	12307	1825	E2F1;ELAVL1;HNRNPD
GO:0051693	actin filament capping	0.345047	14	14	1	3	12307	1825	GSN;RDX;SPTBN1
GO:0071108	protein K48-linked deubiquitination	0.345047	19	14	0.736842	3	12307	1825	OTUB2;TNFAIP3;USP34
GO:0097284	hepatocyte apoptotic process	0.345047	14	14	1	3	12307	1825	BID;GSN;MTCH2
GO:1901216	positive regulation of neuron death	0.345047	15	14	0.933333	3	12307	1825	DDIT4;PICALM;TP53BP2
GO:2000114	regulation of establishment of cell polarity	0.345047	17	14	0.823529	3	12307	1825	KANK1;KIF20B;ROCK2
GO:0043406	positive regulation of MAP kinase activity	0.348181	50	45	0.9	8	12307	1825	CD24;CD40;EGFR;EZH2;IRAK1;PDCD10;TPD52L1;VEGFA
GO:0045665	negative regulation of neuron differentiation	0.348181	56	45	0.803571	8	12307	1825	ASPM;CALR;CDK5RAP2;ID4;LBX1;PAX6;SIX3;SOX3
GO:0050852	T cell receptor signaling pathway	0.351816	97	77	0.793814	13	12307	1825	CD3G;LCK;MALT1;MAP3K7;MAPK1;NCK1;PDE4B;PIK3CB;RIPK2;RPS27A;STOML2;TAB2;TNFRSF21
GO:0016266	O-glycan processing	0.35558	64	39	0.609375	7	12307	1825	B4GALT5;C1GALT1;GALNT12;GALNT3;GCNT1;MUC16;ST3GAL6
GO:1902600	hydrogen ion transmembrane transport	0.35558	58	39	0.672414	7	12307	1825	COX4I1;COX5A;COX5B;COX7A2L;COX7B;SLC9A6;UQCRFS1
GO:0018105	peptidyl-serine phosphorylation	0.361958	103	84	0.815534	14	12307	1825	ATR;CDC7;CDK1;CDK2;CSNK1G2;DCX;LMTK2;MAPK1;PDK3;PLK1;PRKDC;PRKX;TLK2;VRK2
GO:0001568	blood vessel development	0.36336	37	33	0.891892	6	12307	1825	CRKL;DHCR7;GATAD2A;PAX6;SPHK1;TCF7L2
GO:0009409	response to cold	0.36336	36	33	0.916667	6	12307	1825	ADM;CXCL10;HSPD1;LPL;PCSK1N;YBX3
GO:0042692	muscle cell differentiation	0.36336	34	33	0.970588	6	12307	1825	ASF1A;BIN1;GLMN;HIRA;QKI;TCF3
GO:0045071	negative regulation of viral genome replication	0.36336	38	33	0.868421	6	12307	1825	IFI16;ILF3;LTF;PLSCR1;SLPI;SRPK1
GO:0051402	neuron apoptotic process	0.36336	36	33	0.916667	6	12307	1825	BID;BNIP3;CASP3;GAPDH;NAE1;TNFRSF21
GO:0046474	glycerophospholipid biosynthetic process	0.367664	94	65	0.691489	11	12307	1825	AGPAT2;AGPAT4;AGPAT5;CECR5;CHKA;LPIN1;PITPNB;PLA2G2A;PLA2G4A;PLD1;PTDSS1
GO:0019433	triglyceride catabolic process	0.371519	30	27	0.9	5	12307	1825	FABP5;FABP7;LPL;PPP1CB;PPP1CC
GO:0030217	T cell differentiation	0.371519	31	27	0.870968	5	12307	1825	BCL11A;KIT;LCK;PTPN2;SOX4
GO:0043124	negative regulation of I-kappaB kinase/NF-kappaB signaling	0.371519	36	27	0.75	5	12307	1825	GSTP1;OPTN;STAT1;TLE1;TNFAIP3
GO:0007568	aging	0.377675	145	137	0.944828	22	12307	1825	ADA;ADM;ASS1;ATP5G3;CACYBP;CCL2;CRYAB;CTSC;CX3CL1;GLRX2;GSN;IRAK1;JUN;KRT16;LCK;LONP1;MMP7;RPS6KB1;TFRC;TIMP2;TSPO;TYMS
GO:0048013	ephrin receptor signaling pathway	0.3795	91	85	0.934066	14	12307	1825	ACTR3;ANKS1A;AP2M1;APH1A;EFNA3;EFNA4;EPHB1;EPHB3;EPHB6;NCK2;PTPN11;ROCK2;SS18;YES1
GO:0005977	glycogen metabolic process	0.379971	26	21	0.807692	4	12307	1825	EPM2A;PPP1CB;PPP1CC;PPP1R1A
GO:0032735	positive regulation of interleukin-12 production	0.379971	25	21	0.84	4	12307	1825	CD40;HSPD1;IDO1;RIPK2
GO:0045662	negative regulation of myoblast differentiation	0.379971	25	21	0.84	4	12307	1825	CXCL10;NOTCH1;PPARD;SOX9
GO:0048675	axon extension	0.379971	22	21	0.954545	4	12307	1825	DCX;ITGB1;LHX2;SLC9A6
GO:2000378	negative regulation of reactive oxygen species metabolic process	0.379971	22	21	0.954545	4	12307	1825	BNIP3;CRYAB;HIF1A;SIRT5
GO:0045786	negative regulation of cell cycle	0.381381	43	40	0.930233	7	12307	1825	CDK6;GMNN;HDAC2;HTRA2;PTGS2;PTPRK;TP53BP2
GO:0070373	negative regulation of ERK1 and ERK2 cascade	0.381381	50	40	0.8	7	12307	1825	ATF3;DLG1;GBP1;GSTP1;NDRG2;PTPN2;RANBP9
GO:0030593	neutrophil chemotaxis	0.385789	63	53	0.84127	9	12307	1825	CCL18;CCL2;CCL20;CCL4;CCL8;CX3CL1;CXADR;CXCL8;PDE4B
GO:0006471	protein ADP-ribosylation	0.388312	17	15	0.882353	3	12307	1825	ART3;PARP1;PARP2
GO:0010039	response to iron ion	0.388312	15	15	1	3	12307	1825	CPOX;FXN;TFRC
GO:0010288	response to lead ion	0.388312	15	15	1	3	12307	1825	CDK4;CPOX;SLC6A1
GO:0015914	phospholipid transport	0.388312	22	15	0.681818	3	12307	1825	PITPNA;PITPNB;SLMO1
GO:0021542	dentate gyrus development	0.388312	16	15	0.9375	3	12307	1825	CDK6;MDK;SMO
GO:0031047	gene silencing by RNA	0.388312	26	15	0.576923	3	12307	1825	CNOT7;NCBP1;RQCD1
GO:0045879	negative regulation of smoothened signaling pathway	0.388312	22	15	0.681818	3	12307	1825	PTCH1;SERPINE2;TULP3
GO:0071380	cellular response to prostaglandin E stimulus	0.388312	16	15	0.9375	3	12307	1825	ADAMTS1;PRKAA1;SFRP1
GO:1903506	regulation of nucleic acid-templated transcription	0.388312	18	15	0.833333	3	12307	1825	NMI;PSMC3IP;TRIP13
GO:0016485	protein processing	0.396003	56	47	0.839286	8	12307	1825	ADAMTS3;APH1A;ATG4B;GZMB;KLK6;PARL;PITRM1;PTCH1
GO:0001895	retina homeostasis	0.402925	41	28	0.682927	5	12307	1825	CDH3;IGJ;IGKC;LTF;TF
GO:0030032	lamellipodium assembly	0.402925	31	28	0.903226	5	12307	1825	KIT;NCK1;NCK2;NUP85;WASF3
GO:0031663	lipopolysaccharide-mediated signaling pathway	0.402925	30	28	0.933333	5	12307	1825	CCL2;IRAK1;MAPK1;RIPK2;STAT1
GO:0032480	negative regulation of type I interferon production	0.402925	33	28	0.848485	5	12307	1825	DDX58;HERC5;IFIH1;RPS27A;TNFAIP3
GO:0032781	positive regulation of ATPase activity	0.402925	32	28	0.875	5	12307	1825	ATP1B3;CHTOP;DNAJC9;PFN1;PFN2
GO:0046854	phosphatidylinositol phosphorylation	0.402925	35	28	0.8	5	12307	1825	IMPA2;IMPAD1;PIK3CB;PIKFYVE;PIP5K1A
GO:0048536	spleen development	0.402925	38	28	0.736842	5	12307	1825	ADAM17;JARID2;PCID2;PRKDC;RBM15
GO:0071773	cellular response to BMP stimulus	0.402925	30	28	0.933333	5	12307	1825	ACVRL1;BMPR1A;GATA6;SFRP1;TMEM100
GO:0000187	activation of MAPK activity	0.40518	109	93	0.853211	15	12307	1825	ADORA2B;ALK;CDK1;CXCR4;DUSP7;IRAK1;KIT;MAP3K7;MAPK1;PIK3CB;PRKAA1;PTPN11;RIPK2;RPS27A;TAB2
GO:0030855	epithelial cell differentiation	0.407854	71	67	0.943662	11	12307	1825	ALDOC;CBR1;CDK1;DNPH1;EHF;FZD1;HNRNPH3;PCNA;PGK1;TAGLN2;VEGFA
GO:0032147	activation of protein kinase activity	0.408261	62	54	0.870968	9	12307	1825	DLG1;ECT2;GPRC5B;KIF14;MAP4K4;OXSR1;STK24;TPX2;VEGFA
GO:0009060	aerobic respiration	0.415775	28	22	0.785714	4	12307	1825	ADSL;COX4I1;FXN;NDUFV1
GO:0042327	positive regulation of phosphorylation	0.415775	26	22	0.846154	4	12307	1825	EGFR;FZD7;GLMN;ITGA6
GO:0043484	regulation of RNA splicing	0.415775	24	22	0.916667	4	12307	1825	CELF1;ESRP1;MBNL2;PQBP1
GO:0046686	response to cadmium ion	0.415775	22	22	1	4	12307	1825	CDK2;DTYMK;PCNA;PRNP
GO:0048147	negative regulation of fibroblast proliferation	0.415775	26	22	0.846154	4	12307	1825	CDC73;GSTP1;MYC;SFRP1
GO:0006898	receptor-mediated endocytosis	0.419393	150	107	0.713333	17	12307	1825	CALR;COL4A2;COLEC11;FOLR1;HIP1R;IGF2R;IGKC;IGLC1;LRP12;LRP8;MARCO;MICALL1;PICALM;SCARA3;TFRC;TMPRSS2;VLDLR
GO:0001657	ureteric bud development	0.419789	39	35	0.897436	6	12307	1825	CRLF1;EPCAM;FOXC1;SFRP1;SIM1;SMAD2
GO:0014823	response to activity	0.419789	38	35	0.921053	6	12307	1825	CCL2;DNMT3B;HADH;OXCT1;PRKAA1;PRKDC
GO:0048666	neuron development	0.419789	36	35	0.972222	6	12307	1825	ALK;EN1;HTRA2;MTMR2;SOX3;SRF
GO:0050829	defense response to Gram-negative bacterium	0.419789	40	35	0.875	6	12307	1825	ADM;HMGB2;IGHM;MMP7;OPTN;S100A7
GO:0006869	lipid transport	0.41999	68	48	0.705882	8	12307	1825	APOO;CHKA;OSBPL11;OSBPL3;OSBPL7;SIGMAR1;TSPO;VLDLR
GO:0048661	positive regulation of smooth muscle cell proliferation	0.41999	51	48	0.941176	8	12307	1825	CX3CL1;IRAK1;JUN;ORC1;PTGS2;RPS6KB1;SKP2;STAT1
GO:0050729	positive regulation of inflammatory response	0.41999	57	48	0.842105	8	12307	1825	CCL18;CCL4;CD47;CX3CL1;GPRC5B;HSPD1;PLA2G2A;PLA2G7
GO:0031175	neuron projection development	0.428014	89	68	0.764045	11	12307	1825	CAMSAP1;HMGB1;MAP2;MICALL1;NRTN;PHGDH;PQBP1;PRMT1;RYK;SRF;STMN1
GO:0006879	cellular iron ion homeostasis	0.430732	70	55	0.785714	9	12307	1825	ATP6V0A2;CP;FXN;HIF1A;LCN2;MYC;STEAP3;TF;TFRC
GO:0001935	endothelial cell proliferation	0.430833	16	16	1	3	12307	1825	DLG1;PIK3CB;PRKX
GO:0002227	innate immune response in mucosa	0.430833	24	16	0.666667	3	12307	1825	DEFB1;HIST1H2BJ;LTF
GO:0005980	glycogen catabolic process	0.430833	20	16	0.8	3	12307	1825	GYG1;GYG2;PGM1
GO:0006884	cell volume homeostasis	0.430833	17	16	0.941176	3	12307	1825	KCNN4;SLC12A1;SLC12A8
GO:0006939	smooth muscle contraction	0.430833	17	16	0.941176	3	12307	1825	CHRM3;NMUR1;ROCK2
GO:0007026	negative regulation of microtubule depolymerization	0.430833	18	16	0.888889	3	12307	1825	CKAP2;CLASP1;MID1
GO:0023019	signal transduction involved in regulation of gene expression	0.430833	18	16	0.888889	3	12307	1825	EPCAM;PARP1;PAX6
GO:0030279	negative regulation of ossification	0.430833	17	16	0.941176	3	12307	1825	NOTCH1;SFRP1;SOX9
GO:0032332	positive regulation of chondrocyte differentiation	0.430833	18	16	0.888889	3	12307	1825	ACVRL1;POR;SOX9
GO:0042462	eye photoreceptor cell development	0.430833	18	16	0.888889	3	12307	1825	PAX6;PRKCI;VEGFA
GO:0046716	muscle cell cellular homeostasis	0.430833	19	16	0.842105	3	12307	1825	DMD;HIF1A;SRF
GO:0048741	skeletal muscle fiber development	0.430833	21	16	0.761905	3	12307	1825	RYR1;SMO;XK
GO:0071398	cellular response to fatty acid	0.430833	18	16	0.888889	3	12307	1825	CCNB1;E2F1;PDK3
GO:0000413	protein peptidyl-prolyl isomerization	0.434136	41	29	0.707317	5	12307	1825	FKBPL;PPIE;PPIF;PPIH;RANBP2
GO:0030178	negative regulation of Wnt signaling pathway	0.434136	39	29	0.74359	5	12307	1825	MDFI;NXN;SFRP1;SIX3;TLE1
GO:0032720	negative regulation of tumor necrosis factor production	0.434136	36	29	0.805556	5	12307	1825	GPNMB;GSTP1;TNFAIP3;TRIM27;TSPO
GO:0042220	response to cocaine	0.434136	29	29	1	5	12307	1825	DNMT3B;DPYSL2;HDAC2;HSPD1;SLC6A1
GO:0070830	bicellular tight junction assembly	0.434136	41	29	0.707317	5	12307	1825	DLG1;ECT2;PARD3;PRKCI;SRF
GO:0006464	cellular protein modification process	0.443585	93	82	0.88172	13	12307	1825	ATG3;CHRM3;FBXO11;PLOD1;PLOD2;PRKDC;RPN1;SEPHS1;ST3GAL6;STK38;UBE2L3;UBE2S;YES1
GO:0016310	phosphorylation	0.443585	101	82	0.811881	13	12307	1825	ALK;CHKA;DGKZ;FAM20B;FN3KRP;NT5C2;PAPSS1;PDXK;PGK1;PRKCG;PRPS2;SEPHS1;TK1
GO:0007409	axonogenesis	0.443911	66	49	0.742424	8	12307	1825	AFG3L2;MAP2;NOTCH1;PARD3;PICALM;PTPRZ1;S100B;STMN1
GO:0016236	macroautophagy	0.443911	55	49	0.890909	8	12307	1825	ATG3;ATG4B;C6orf106;OPTN;PRKAA1;RHEB;RRAGA;RRAGD
GO:0007507	heart development	0.447445	156	142	0.910256	22	12307	1825	ADM;CAD;CASP3;CRKL;CXADR;FOXC1;JMJD6;KCNAB1;MRE11A;MTHFD1;NOTCH1;OXCT1;PCNA;PDLIM3;PRKDC;PTPN11;SMYD2;SOX4;SRF;TAB2;TP53BP2;VLDLR
GO:0007249	I-kappaB kinase/NF-kappaB signaling	0.447808	49	36	0.734694	6	12307	1825	MAP3K7;RIPK2;ROCK2;RPS27A;TAB2;TANK
GO:0007595	lactation	0.447808	40	36	0.9	6	12307	1825	CAD;CSN3;HIF1A;PPAT;UMPS;VEGFA
GO:0008015	blood circulation	0.447808	43	36	0.837209	6	12307	1825	ACVRL1;ADM;CXCL10;ELN;RCAN1;STAT1
GO:0009725	response to hormone	0.447808	44	36	0.818182	6	12307	1825	LONP1;ME1;OXCT1;SRF;TIMP2;UQCRFS1
GO:0045740	positive regulation of DNA replication	0.447808	38	36	0.947368	6	12307	1825	CACYBP;CALR;DNA2;EGFR;JUN;PCNA
GO:0000050	urea cycle	0.449444	12	10	0.833333	2	12307	1825	ASS1;CAD
GO:0001675	acrosome assembly	0.449444	14	10	0.714286	2	12307	1825	AGFG1;TBPL1
GO:0001774	microglial cell activation	0.449444	10	10	1	2	12307	1825	CX3CL1;JUN
GO:0001946	lymphangiogenesis	0.449444	11	10	0.909091	2	12307	1825	ACVRL1;PTPN14
GO:0006790	sulfur compound metabolic process	0.449444	16	10	0.625	2	12307	1825	CHST3;ISCA1
GO:0006893	Golgi to plasma membrane transport	0.449444	16	10	0.625	2	12307	1825	CCDC93;CHIC2
GO:0006998	nuclear envelope organization	0.449444	14	10	0.714286	2	12307	1825	NUP155;SYNE2
GO:0007035	vacuolar acidification	0.449444	10	10	1	2	12307	1825	ATP6V0A2;CLIC4
GO:0007178	transmembrane receptor protein serine/threonine kinase signaling pathway	0.449444	11	10	0.909091	2	12307	1825	IRAK1;LTBP1
GO:0007252	I-kappaB phosphorylation	0.449444	12	10	0.833333	2	12307	1825	MAP3K7;PRDX4
GO:0007494	midgut development	0.449444	10	10	1	2	12307	1825	ASS1;SMO
GO:0010759	positive regulation of macrophage chemotaxis	0.449444	10	10	1	2	12307	1825	CCL2;CX3CL1
GO:0010801	negative regulation of peptidyl-threonine phosphorylation	0.449444	13	10	0.769231	2	12307	1825	DDIT4;PARD3
GO:0010839	negative regulation of keratinocyte proliferation	0.449444	13	10	0.769231	2	12307	1825	CTSV;PTPRK
GO:0014850	response to muscle activity	0.449444	14	10	0.714286	2	12307	1825	ADSL;HIF1A
GO:0016973	poly(A)+ mRNA export from nucleus	0.449444	14	10	0.714286	2	12307	1825	ENY2;NUP93
GO:0030322	stabilization of membrane potential	0.449444	16	10	0.625	2	12307	1825	KCNK5;KCNN4
GO:0031054	pre-miRNA processing	0.449444	12	10	0.833333	2	12307	1825	PRKRA;ZCCHC11
GO:0031274	positive regulation of pseudopodium assembly	0.449444	13	10	0.769231	2	12307	1825	CDC42EP1;KIT
GO:0031284	positive regulation of guanylate cyclase activity	0.449444	11	10	0.909091	2	12307	1825	ADORA2B;GUCA1B
GO:0031643	positive regulation of myelination	0.449444	11	10	0.909091	2	12307	1825	PARD3;WASF3
GO:0032495	response to muramyl dipeptide	0.449444	11	10	0.909091	2	12307	1825	NOTCH1;TNFAIP3
GO:0032780	negative regulation of ATPase activity	0.449444	11	10	0.909091	2	12307	1825	LTF;PPIF
GO:0033147	negative regulation of intracellular estrogen receptor signaling pathway	0.449444	12	10	0.833333	2	12307	1825	CYP7B1;RQCD1
GO:0033962	cytoplasmic mRNA processing body assembly	0.449444	12	10	0.833333	2	12307	1825	CNOT7;LSM4
GO:0036503	ERAD pathway	0.449444	15	10	0.666667	2	12307	1825	DERL1;VCP
GO:0042511	positive regulation of tyrosine phosphorylation of Stat1 protein	0.449444	11	10	0.909091	2	12307	1825	CD40;KIT
GO:0043117	positive regulation of vascular permeability	0.449444	11	10	0.909091	2	12307	1825	CCL4;VEGFA
GO:0043517	positive regulation of DNA damage response, signal transduction by p53 class mediator	0.449444	12	10	0.833333	2	12307	1825	ATR;CDKN2A
GO:0045197	establishment or maintenance of epithelial cell apical/basal polarity	0.449444	12	10	0.833333	2	12307	1825	DLG1;PRKCI
GO:0045779	negative regulation of bone resorption	0.449444	11	10	0.909091	2	12307	1825	CD38;TNFAIP3
GO:0048026	positive regulation of mRNA splicing, via spliceosome	0.449444	16	10	0.625	2	12307	1825	DAZAP1;TRA2B
GO:0048048	embryonic eye morphogenesis	0.449444	10	10	1	2	12307	1825	ALDH1A3;MFAP2
GO:0048715	negative regulation of oligodendrocyte differentiation	0.449444	13	10	0.769231	2	12307	1825	ID4;NOTCH1
GO:0050482	arachidonic acid secretion	0.449444	13	10	0.769231	2	12307	1825	ANXA1;PLA2G4A
GO:0051604	protein maturation	0.449444	12	10	0.833333	2	12307	1825	HSPD1;SERPINH1
GO:0055064	chloride ion homeostasis	0.449444	10	10	1	2	12307	1825	SLC12A1;SLC12A8
GO:0055089	fatty acid homeostasis	0.449444	12	10	0.833333	2	12307	1825	POLD1;PRKAA1
GO:0060416	response to growth hormone	0.449444	10	10	1	2	12307	1825	ASS1;CACYBP
GO:0060766	negative regulation of androgen receptor signaling pathway	0.449444	13	10	0.769231	2	12307	1825	SFRP1;SMARCA4
GO:0071539	protein localization to centrosome	0.449444	12	10	0.833333	2	12307	1825	AURKA;STIL
GO:0097202	activation of cysteine-type endopeptidase activity	0.449444	11	10	0.909091	2	12307	1825	IFI16;PERP
GO:2000773	negative regulation of cellular senescence	0.449444	11	10	0.909091	2	12307	1825	CDK6;PRKDC
GO:2000778	positive regulation of interleukin-6 secretion	0.449444	11	10	0.909091	2	12307	1825	HMGB1;NCL
GO:0000060	protein import into nucleus, translocation	0.451087	26	23	0.884615	4	12307	1825	CEP57;POLA2;SEC61B;SIX3
GO:0006513	protein monoubiquitination	0.451087	26	23	0.884615	4	12307	1825	CUL1;DTL;FANCL;TOPORS
GO:0043388	positive regulation of DNA binding	0.451087	24	23	0.958333	4	12307	1825	CEBPG;HMGB1;HMGB2;TXN
GO:0051290	protein heterotetramerization	0.451087	35	23	0.657143	4	12307	1825	HIST1H3B;PDSS1;RRM1;RRM2
GO:0071902	positive regulation of protein serine/threonine kinase activity	0.451087	31	23	0.741935	4	12307	1825	EZH2;HSP90AB1;LTF;PDCD10
GO:0007346	regulation of mitotic cell cycle	0.453129	67	56	0.835821	9	12307	1825	ASUN;CDC123;FBXO5;MAP4K4;OXSR1;PIM2;PLK1;PTCH1;STK24
GO:0071356	cellular response to tumor necrosis factor	0.455414	92	76	0.826087	12	12307	1825	ASS1;CCL18;CCL2;CCL20;CCL4;CCL8;CX3CL1;CXCL8;LCN2;SFRP1;TNFRSF21;YBX3
GO:0006468	protein phosphorylation	0.456119	453	370	0.816777	56	12307	1825	ACVRL1;AURKA;AURKB;BIRC5;BMPR1A;BUB1;BUB1B;CCL2;CCL8;CCNE1;CDC25B;CDK4;CDK6;CDK8;CHEK2;CSNK1G2;CSNK2A2;CSNK2B;DAPK1;DYRK2;EPHB6;FASTKD1;ILF3;IRAK1;LCK;LMTK2;MAP3K13;MAP4K4;MAP4K5;MAPK1;NEK2;OXSR1;PBK;PDK1;PIK3CB;PIM2;PLK1;PLK4;PRKAA1;PRKCG;PRKCI;PRKD3;PRKRA;PRKY;PRPF4B;RIPK4;ROCK2;RPS6KB1;RSRC1;SRPK1;STK17B;STK24;STK38;TLK2;VRK1;VRK2
GO:0010033	response to organic substance	0.464973	30	30	1	5	12307	1825	ANXA5;CTSC;GART;GLRX2;TJP2
GO:0010923	negative regulation of phosphatase activity	0.464973	51	30	0.588235	5	12307	1825	CEP192;FARP1;RBM26;RRP1B;URI1
GO:0030514	negative regulation of BMP signaling pathway	0.464973	42	30	0.714286	5	12307	1825	FZD1;NOTCH1;SFRP1;SMURF2;SOSTDC1
GO:0033572	transferrin transport	0.464973	36	30	0.833333	5	12307	1825	ATP6V0A2;LMTK2;STEAP3;TF;TFRC
GO:0043491	protein kinase B signaling	0.464973	36	30	0.833333	5	12307	1825	CCL2;CD40;RPS6KB1;SOX9;TMEM100
GO:0000165	MAPK cascade	0.466669	250	217	0.868	33	12307	1825	CCL2;CCR5;DOK5;DUSP7;EGFR;FGF22;KIT;MAP4K4;MAPK1;MYC;NRAS;NRTN;PSMA1;PSMA5;PSMA7;PSMB4;PSMB5;PSMB7;PSMB9;PSMC3;PSMC4;PSMD10;PSMD14;PSMD2;PSMD5;PSME4;RASA3;RASAL1;RASAL2;RASGRP3;RPS27A;SOS1;SPTBN1
GO:0018108	peptidyl-tyrosine phosphorylation	0.467395	119	110	0.92437	17	12307	1825	ABI1;ALK;DDR2;DYRK2;EGFR;EPHB1;EPHB3;IL12RB2;KIT;MELK;PTK7;RIPK2;ROR1;RYK;TRIM27;TTK;WEE1
GO:0050900	leukocyte migration	0.467395	114	110	0.964912	17	12307	1825	ATP1B3;CD47;CXADR;ITGA6;ITGB1;LCK;MSN;NRAS;PDE4B;PIK3CB;PODXL;PTPN11;SIRPA;SLC16A1;SLC7A5;SOS1;YES1
GO:0015031	protein transport	0.467666	343	264	0.769679	40	12307	1825	ANKRD27;APBA2;C11orf73;CCDC93;CD3G;CENPF;CNIH4;DENND1A;DOPEY1;ECT2;ENY2;GDI2;GOLT1B;GPM6B;KIF18A;KIF20A;MCFD2;NASP;NDC1;NMD3;NUP153;NUP160;NUP210;NUP43;NUP50;NUP85;NUPL1;NXT2;RANBP6;RHBDF2;RRBP1;SDCCAG3;SEH1L;SFT2D2;SLC15A2;SNX4;UBAP1;VPS37B;VPS54;XPO4
GO:0001933	negative regulation of protein phosphorylation	0.467681	57	50	0.877193	8	12307	1825	CCNB1;CORO1C;LRP6;PAX6;PRKDC;PRNP;TARDBP;WWTR1
GO:0006488	dolichol-linked oligosaccharide biosynthetic process	0.467681	67	50	0.746269	8	12307	1825	ALG3;ALG6;CMAS;DPM1;GNE;PGM3;ST3GAL6;UAP1
GO:0035264	multicellular organism growth	0.4682	81	70	0.864198	11	12307	1825	ANKRD11;APBA2;CLIC4;DHCR7;EN1;PCNT;PTPN11;RMI1;SMO;STIL;WWTR1
GO:0001894	tissue homeostasis	0.472225	19	17	0.894737	3	12307	1825	ANKRD11;BARD1;SOX9
GO:0002437	inflammatory response to antigenic stimulus	0.472225	25	17	0.68	3	12307	1825	HMGB1;HMGB2;NOTCH1
GO:0006509	membrane protein ectodomain proteolysis	0.472225	19	17	0.894737	3	12307	1825	ADAM17;APH1A;BACE2
GO:0009617	response to bacterium	0.472225	22	17	0.772727	3	12307	1825	CCL2;CD47;DEFB1
GO:0010460	positive regulation of heart rate	0.472225	17	17	1	3	12307	1825	ADA;ADM;HEY2
GO:0016339	calcium-dependent cell-cell adhesion via plasma membrane cell adhesion molecules	0.472225	27	17	0.62963	3	12307	1825	ATP2C1;PCDHB11;PCDHB3
GO:0030318	melanocyte differentiation	0.472225	19	17	0.894737	3	12307	1825	KIT;SOX10;USP13
GO:0045880	positive regulation of smoothened signaling pathway	0.472225	25	17	0.68	3	12307	1825	POR;SFRP1;SMO
GO:0070932	histone H3 deacetylation	0.472225	21	17	0.809524	3	12307	1825	ELK4;HDAC2;SFPQ
GO:0090190	positive regulation of branching involved in ureteric bud morphogenesis	0.472225	20	17	0.85	3	12307	1825	SMO;SOX9;VEGFA
GO:0009636	response to toxic substance	0.47454	83	77	0.927711	12	12307	1825	ASNS;CCL4;CDK2;CDK4;DNMT3B;MAPK1;RPS6KB1;SLC6A1;SLC6A14;SRF;TK1;TYMS
GO:0030512	negative regulation of transforming growth factor beta receptor signaling pathway	0.475386	70	57	0.814286	9	12307	1825	ADAM17;FAM89B;PPP1CB;PPP1CC;RPS27A;SMAD2;SMURF2;UCHL5;XPO1
GO:0060333	interferon-gamma-mediated signaling pathway	0.475386	77	57	0.74026	9	12307	1825	GBP1;IFNGR1;MID1;PML;PTPN11;PTPN2;STAT1;SUMO1;TRIM22
GO:0006626	protein targeting to mitochondrion	0.475523	48	37	0.770833	6	12307	1825	BID;PMPCA;SAMM50;TIMM44;TOMM70A;TSPO
GO:0071560	cellular response to transforming growth factor beta stimulus	0.475523	43	37	0.860465	6	12307	1825	ACVRL1;COL4A2;HDAC2;SFRP1;SOX9;YES1
GO:0009887	organ morphogenesis	0.480291	92	84	0.913043	13	12307	1825	CCL2;CRKL;CUL1;E2F5;ELN;FGD1;GMNN;IL7;PAX6;PTCH1;SMARCC1;SOX3;TLE1
GO:0051092	positive regulation of NF-kappaB transcription factor activity	0.483325	127	111	0.874016	17	12307	1825	AIM2;ALK;CD40;IRAK1;LTF;MALT1;MAP3K13;MAP3K7;PRKCI;RIPK2;RIPK4;RPS27A;SPHK1;TAB2;TNFRSF11A;TRAF2;TRIM22
GO:0030334	regulation of cell migration	0.484048	57	44	0.77193	7	12307	1825	DDX58;KIF14;PAX6;PLD1;PRKX;SERPINE2;TBCCD1
GO:0051091	positive regulation of sequence-specific DNA binding transcription factor activity	0.485559	102	91	0.892157	14	12307	1825	CEBPG;DDR2;DDX58;FZD1;KDM1A;KIT;LRP6;SMARCA4;SRF;TCF3;TNFRSF11A;TRAF2;TRIM22;TRIM27
GO:0007339	binding of sperm to zona pellucida	0.485676	34	24	0.705882	4	12307	1825	CCT4;CCT5;CCT7;UBAP2L
GO:0034612	response to tumor necrosis factor	0.485676	27	24	0.888889	4	12307	1825	CASP3;PTGS2;RPS6KB1;TNFRSF11A
GO:0046034	ATP metabolic process	0.485676	30	24	0.8	4	12307	1825	AK2;NDUFS1;OLA1;VCP
GO:0051603	proteolysis involved in cellular protein catabolic process	0.485676	25	24	0.96	4	12307	1825	CLPX;CTSC;CTSV;LONP1
GO:0090200	positive regulation of release of cytochrome c from mitochondria	0.485676	27	24	0.888889	4	12307	1825	BID;BNIP3;DNM1L;PPIF
GO:0007283	spermatogenesis	0.487401	368	239	0.649457	36	12307	1825	ASF1B;ASPM;CALR;CCNB1;CDYL;CEP131;CTSV;DAZAP1;DEDD;DNAJA1;DZIP1;E2F1;GAL3ST1;HIST1H1A;INPP5B;KHDRBS3;KIFC1;KIT;NCL;NDC1;NOTCH1;NUP62;OVOL1;PGM3;PRDX4;PTTG1;RACGAP1;RNF114;ROPN1B;RPL39L;RUVBL1;SOX9;TRIM27;TRIP13;TUBD1;YBX3
GO:0008219	cell death	0.49528	35	31	0.885714	5	12307	1825	BNIP3;FAF1;NUP62;OPTN;RRAGA
GO:0034613	cellular protein localization	0.49528	42	31	0.738095	5	12307	1825	DMD;ID4;RAP2A;RRAGA;RRAGD
GO:0008286	insulin receptor signaling pathway	0.49596	301	260	0.863787	39	12307	1825	ATP6V0A2;DUSP7;EGFR;EIF4G1;FGF22;KIT;MAPK1;NRAS;PIK3CB;PRKAA1;PSMA1;PSMA5;PSMA7;PSMB4;PSMB5;PSMB7;PSMB9;PSMC3;PSMC4;PSMD10;PSMD14;PSMD2;PSMD5;PSME4;PTPN11;PTPN2;RASA3;RASAL1;RASAL2;RASGRP3;RHEB;RHOQ;RPS27A;RPS6KB1;RRAGA;RRAGD;SMARCC1;SOS1;SPTBN1
GO:0016192	vesicle-mediated transport	0.498489	109	85	0.779817	13	12307	1825	ARFGAP3;GDI2;GOLT1B;KIF1A;KIF20A;MCFD2;NCALD;PICALM;PRKCI;SFT2D2;TBC1D4;TRAPPC3;ZFPL1
GO:0006825	copper ion transport	0.501331	14	11	0.785714	2	12307	1825	CP;SLC31A1
GO:0007004	telomere maintenance via telomerase	0.501331	14	11	0.785714	2	12307	1825	GAR1;MRE11A
GO:0010569	regulation of double-strand break repair via homologous recombination	0.501331	13	11	0.846154	2	12307	1825	CHEK1;RAD51AP1
GO:0010633	negative regulation of epithelial cell migration	0.501331	14	11	0.785714	2	12307	1825	CORO1C;PFN2
GO:0014002	astrocyte development	0.501331	12	11	0.916667	2	12307	1825	CDK6;VIM
GO:0015693	magnesium ion transport	0.501331	15	11	0.733333	2	12307	1825	MAGT1;ZDHHC13
GO:0019371	cyclooxygenase pathway	0.501331	13	11	0.846154	2	12307	1825	CBR1;PTGS2
GO:0019674	NAD metabolic process	0.501331	15	11	0.733333	2	12307	1825	LDHB;PTGS2
GO:0021794	thalamus development	0.501331	12	11	0.916667	2	12307	1825	LRP6;SMO
GO:0030195	negative regulation of blood coagulation	0.501331	12	11	0.916667	2	12307	1825	ANXA5;SERPINE2
GO:0030517	negative regulation of axon extension	0.501331	13	11	0.846154	2	12307	1825	BCL11A;IFRD1
GO:0033762	response to glucagon	0.501331	11	11	1	2	12307	1825	CCNA2;RPS6KB1
GO:0034374	low-density lipoprotein particle remodeling	0.501331	11	11	1	2	12307	1825	PLA2G2A;PLA2G7
GO:0035108	limb morphogenesis	0.501331	13	11	0.846154	2	12307	1825	PCNT;PTCH1
GO:0036120	cellular response to platelet-derived growth factor stimulus	0.501331	12	11	0.916667	2	12307	1825	CCL2;YES1
GO:0036150	phosphatidylserine acyl-chain remodeling	0.501331	17	11	0.647059	2	12307	1825	PLA2G2A;PLA2G4A
GO:0040015	negative regulation of multicellular organism growth	0.501331	12	11	0.916667	2	12307	1825	FXN;PTCH1
GO:0042445	hormone metabolic process	0.501331	13	11	0.846154	2	12307	1825	KLK6;PTPN11
GO:0042770	signal transduction in response to DNA damage	0.501331	11	11	1	2	12307	1825	BID;CHEK2
GO:0043281	regulation of cysteine-type endopeptidase activity involved in apoptotic process	0.501331	12	11	0.916667	2	12307	1825	CASP3;YWHAE
GO:0043984	histone H4-K16 acetylation	0.501331	13	11	0.846154	2	12307	1825	MSL2;MSL3
GO:0045104	intermediate filament cytoskeleton organization	0.501331	13	11	0.846154	2	12307	1825	KRT16;SYNM
GO:0045618	positive regulation of keratinocyte differentiation	0.501331	13	11	0.846154	2	12307	1825	H2AFY2;NOTCH1
GO:0045742	positive regulation of epidermal growth factor receptor signaling pathway	0.501331	12	11	0.916667	2	12307	1825	NUP62;SOS1
GO:0045745	positive regulation of G-protein coupled receptor protein signaling pathway	0.501331	11	11	1	2	12307	1825	KLK5;KLK6
GO:0045899	positive regulation of RNA polymerase II transcriptional preinitiation complex assembly	0.501331	11	11	1	2	12307	1825	PSMC3;PSMC4
GO:0046685	response to arsenic-containing substance	0.501331	12	11	0.916667	2	12307	1825	CPOX;SRRT
GO:0046902	regulation of mitochondrial membrane permeability	0.501331	11	11	1	2	12307	1825	BNIP3;PPIF
GO:0048745	smooth muscle tissue development	0.501331	12	11	0.916667	2	12307	1825	DLG1;ZFAND5
GO:0050767	regulation of neurogenesis	0.501331	20	11	0.55	2	12307	1825	HMGB2;YAP1
GO:0051016	barbed-end actin filament capping	0.501331	12	11	0.916667	2	12307	1825	ADD2;GSN
GO:0051131	chaperone-mediated protein complex assembly	0.501331	13	11	0.846154	2	12307	1825	HSPD1;LONP1
GO:0051593	response to folic acid	0.501331	11	11	1	2	12307	1825	GSN;TYMS
GO:0051770	positive regulation of nitric-oxide synthase biosynthetic process	0.501331	13	11	0.846154	2	12307	1825	CCL2;CCL20
GO:0060306	regulation of membrane repolarization	0.501331	12	11	0.916667	2	12307	1825	AKAP7;YWHAE
GO:0061003	positive regulation of dendritic spine morphogenesis	0.501331	11	11	1	2	12307	1825	CAPRIN1;LRP8
GO:0071542	dopaminergic neuron differentiation	0.501331	14	11	0.785714	2	12307	1825	HIF1A;VEGFA
GO:1900745	positive regulation of p38MAPK cascade	0.501331	11	11	1	2	12307	1825	PRMT1;VEGFA
GO:1990440	positive regulation of transcription from RNA polymerase II promoter in response to endoplasmic reticulum stress	0.501331	12	11	0.916667	2	12307	1825	ATF3;CEBPB
GO:2000145	regulation of cell motility	0.501331	13	11	0.846154	2	12307	1825	CDK6;ROCK2
GO:2000279	negative regulation of DNA biosynthetic process	0.501331	11	11	1	2	12307	1825	ACVRL1;DNAJC2
GO:2000785	regulation of autophagosome assembly	0.501331	13	11	0.846154	2	12307	1825	PIKFYVE;UBQLN2
GO:0030838	positive regulation of actin filament polymerization	0.502818	43	38	0.883721	6	12307	1825	CDC42EP1;DLG1;NCK1;NCK2;PFN1;PFN2
GO:0060271	cilium morphogenesis	0.502818	57	38	0.666667	6	12307	1825	ACTR3;GSN;NOTCH1;PQBP1;STIL;WWTR1
GO:0097192	extrinsic apoptotic signaling pathway in absence of ligand	0.502818	41	38	0.926829	6	12307	1825	BCL2A1;CASP3;DAPK1;EYA2;LCN2;MCL1
GO:0071407	cellular response to organic cyclic compound	0.509076	49	45	0.918367	7	12307	1825	BYSL;CASP3;CCL2;CCNB1;HSP90AB1;RPS6KB1;SLC16A1
GO:0001819	positive regulation of cytokine production	0.512181	23	18	0.782609	3	12307	1825	AGPAT2;IFI16;PELI1
GO:0002040	sprouting angiogenesis	0.512181	22	18	0.818182	3	12307	1825	E2F8;JMJD6;NOTCH1
GO:0003333	amino acid transmembrane transport	0.512181	30	18	0.6	3	12307	1825	PEX3;SLC6A14;SLC7A5
GO:0006656	phosphatidylcholine biosynthetic process	0.512181	25	18	0.72	3	12307	1825	CHKA;FABP5;LPIN1
GO:0008361	regulation of cell size	0.512181	21	18	0.857143	3	12307	1825	MSN;RDX;XK
GO:0014003	oligodendrocyte development	0.512181	22	18	0.818182	3	12307	1825	GSN;SOX11;WASF3
GO:0032465	regulation of cytokinesis	0.512181	22	18	0.818182	3	12307	1825	AURKA;PRPF40A;SDCCAG3
GO:0032776	DNA methylation on cytosine	0.512181	34	18	0.529412	3	12307	1825	DNMT1;DNMT3B;HIST1H3B
GO:0033198	response to ATP	0.512181	19	18	0.947368	3	12307	1825	HSPD1;P2RX5;PANX1
GO:0035774	positive regulation of insulin secretion involved in cellular response to glucose stimulus	0.512181	25	18	0.72	3	12307	1825	HIF1A;OXCT1;VSNL1
GO:0036151	phosphatidylcholine acyl-chain remodeling	0.512181	26	18	0.692308	3	12307	1825	DBI;PLA2G2A;PLA2G4A
GO:0043473	pigmentation	0.512181	21	18	0.857143	3	12307	1825	EN1;HPS5;KIT
GO:0044804	nucleophagy	0.512181	21	18	0.857143	3	12307	1825	ATG3;ATG4B;WDR45B
GO:0046597	negative regulation of viral entry into host cell	0.512181	19	18	0.947368	3	12307	1825	GSN;MRE11A;PTX3
GO:0043524	negative regulation of neuron apoptotic process	0.514934	126	113	0.896825	17	12307	1825	CCL2;CEBPB;CRLF1;GPI;HSP90AB1;HSPD1;JUN;KIF14;MDK;MSH2;NES;OPTN;OXR1;PRKCG;PRKCI;SET;UBE2V2
GO:0034146	toll-like receptor 5 signaling pathway	0.519228	64	59	0.921875	9	12307	1825	DUSP7;IRAK1;JUN;MAP3K7;MAPK1;PELI1;RIPK2;RPS27A;TAB2
GO:0034166	toll-like receptor 10 signaling pathway	0.519228	64	59	0.921875	9	12307	1825	DUSP7;IRAK1;JUN;MAP3K7;MAPK1;PELI1;RIPK2;RPS27A;TAB2
GO:0045666	positive regulation of neuron differentiation	0.519228	76	59	0.776316	9	12307	1825	DMD;DNMT3B;ECT2;EIF4G1;GPRC5B;SOX11;TCF3;TGIF2;TIMP2
GO:0006730	one-carbon metabolic process	0.519346	30	25	0.833333	4	12307	1825	CA9;MTHFD1;MTHFD2;SHMT2
GO:0086091	regulation of heart rate by cardiac conduction	0.519346	27	25	0.925926	4	12307	1825	DSC2;DSG2;DSP;YWHAE
GO:0006120	mitochondrial electron transport, NADH to ubiquinone	0.524917	39	32	0.820513	5	12307	1825	NDUFA9;NDUFB5;NDUFB6;NDUFS1;NDUFV1
GO:0006605	protein targeting	0.524917	38	32	0.842105	5	12307	1825	CDC37;HOMER3;PML;YWHAE;YWHAQ
GO:0007628	adult walking behavior	0.524917	35	32	0.914286	5	12307	1825	FXN;HTRA2;OXR1;UCHL1;ZIC1
GO:0043407	negative regulation of MAP kinase activity	0.524917	34	32	0.941176	5	12307	1825	DUSP7;GSTP1;NUP62;STK38;UCHL1
GO:0048538	thymus development	0.529588	44	39	0.886364	6	12307	1825	CCNB2;CRKL;EPHB3;JARID2;LMO4;PRKDC
GO:0009612	response to mechanical stimulus	0.533673	51	46	0.901961	7	12307	1825	ASNS;CCL2;CCNB1;JUN;LCK;PTCH1;RPS6KB1
GO:0038095	Fc-epsilon receptor signaling pathway	0.537438	314	264	0.840764	39	12307	1825	CUL1;DUSP7;EGFR;FGF22;IGKC;IGLC1;ITPR3;JUN;KIT;LCK;MALT1;MAP3K7;MAPK1;NRAS;PHLPP1;PIK3CB;PSMA1;PSMA5;PSMA7;PSMB4;PSMB5;PSMB7;PSMB9;PSMC3;PSMC4;PSMD10;PSMD14;PSMD2;PSMD5;PSME4;PTPN11;RASA3;RASAL1;RASAL2;RASGRP3;RPS27A;SOS1;SPTBN1;TAB2
GO:0000186	activation of MAPKK activity	0.538865	229	203	0.886463	30	12307	1825	CRKL;DUSP7;EGFR;FGF22;KIT;MAP3K13;MAP3K7;MAPK1;NRAS;PSMA1;PSMA5;PSMA7;PSMB4;PSMB5;PSMB7;PSMB9;PSMC3;PSMC4;PSMD10;PSMD14;PSMD2;PSMD5;PSME4;RASA3;RASAL1;RASAL2;RASGRP3;RPS27A;SOS1;SPTBN1
GO:0048010	vascular endothelial growth factor receptor signaling pathway	0.543522	280	251	0.896429	37	12307	1825	ABI1;CCL2;DUSP7;EGFR;FGF22;FOXC1;ITPR3;KIT;MAPK1;NCK1;NCK2;NRAS;PIK3CB;PSMA1;PSMA5;PSMA7;PSMB4;PSMB5;PSMB7;PSMB9;PSMC3;PSMC4;PSMD10;PSMD14;PSMD2;PSMD5;PSME4;RASA3;RASAL1;RASAL2;RASGRP3;ROCK2;RPS27A;SOS1;SPHK1;SPTBN1;VEGFA
GO:0030574	collagen catabolic process	0.543805	74	67	0.905405	10	12307	1825	ADAM15;ADAM17;ADAMTS3;COL19A1;COL4A2;COL9A3;KLK6;MMP12;MMP7;PEPD
GO:0008285	negative regulation of cell proliferation	0.547958	385	333	0.864935	49	12307	1825	ABI1;ACVRL1;ADAMTS1;ADM;BRD7;BTG3;CDC6;CDC73;CDK6;CDKN2A;CDKN2C;CDKN3;CNOT7;CSNK2B;CUL1;CXCL8;FABP7;GPNMB;GTPBP4;HMGA1;ING1;ING4;JARID2;JUN;KLF11;LBX1;NCK2;NDRG1;NF2;NOTCH1;NUP62;PIM2;PML;PRKRA;PTGS2;PTPN14;PTPN2;PTPRK;RARRES1;SERPINE2;SFRP1;SMARCA2;SMYD2;SOX4;SRF;TES;TIMP2;TRIM24;WARS
GO:0000920	cell separation after cytokinesis	0.549945	17	12	0.705882	2	12307	1825	CEP55;KIF20A
GO:0000956	nuclear-transcribed mRNA catabolic process	0.549945	13	12	0.923077	2	12307	1825	EXOSC4;LSM4
GO:0002089	lens morphogenesis in camera-type eye	0.549945	12	12	1	2	12307	1825	SOX1;SOX11
GO:0002687	positive regulation of leukocyte migration	0.549945	14	12	0.857143	2	12307	1825	CCL8;VEGFA
GO:0009395	phospholipid catabolic process	0.549945	16	12	0.75	2	12307	1825	PLA2G4A;PLD1
GO:0009650	UV protection	0.549945	12	12	1	2	12307	1825	FEN1;SCARA3
GO:0010613	positive regulation of cardiac muscle hypertrophy	0.549945	14	12	0.857143	2	12307	1825	PARP1;PDE9A
GO:0019048	modulation by virus of host morphology or physiology	0.549945	12	12	1	2	12307	1825	RRAGA;VAPB
GO:0019395	fatty acid oxidation	0.549945	13	12	0.923077	2	12307	1825	POR;PRKAA1
GO:0021954	central nervous system neuron development	0.549945	14	12	0.857143	2	12307	1825	HPRT1;MAP2
GO:0022604	regulation of cell morphogenesis	0.549945	19	12	0.631579	2	12307	1825	CAMSAP1;ZNF135
GO:0030225	macrophage differentiation	0.549945	16	12	0.75	2	12307	1825	PARP1;VEGFA
GO:0031116	positive regulation of microtubule polymerization	0.549945	13	12	0.923077	2	12307	1825	CLASP1;PSRC1
GO:0031581	hemidesmosome assembly	0.549945	12	12	1	2	12307	1825	ITGA6;KRT5
GO:0032793	positive regulation of CREB transcription factor activity	0.549945	15	12	0.8	2	12307	1825	LRP8;VEGFA
GO:0033197	response to vitamin E	0.549945	12	12	1	2	12307	1825	ADA;CCNE1
GO:0036148	phosphatidylglycerol acyl-chain remodeling	0.549945	17	12	0.705882	2	12307	1825	PLA2G2A;PLA2G4A
GO:0036149	phosphatidylinositol acyl-chain remodeling	0.549945	16	12	0.75	2	12307	1825	PLA2G2A;PLA2G4A
GO:0042789	mRNA transcription from RNA polymerase II promoter	0.549945	13	12	0.923077	2	12307	1825	HIF1A;SRF
GO:0044849	estrous cycle	0.549945	12	12	1	2	12307	1825	ANXA1;MMP7
GO:0045088	regulation of innate immune response	0.549945	15	12	0.8	2	12307	1825	BIRC3;SAMHD1
GO:0050710	negative regulation of cytokine secretion	0.549945	14	12	0.857143	2	12307	1825	BTN2A2;CX3CL1
GO:0050806	positive regulation of synaptic transmission	0.549945	12	12	1	2	12307	1825	CCL2;NMU
GO:0051497	negative regulation of stress fiber assembly	0.549945	14	12	0.857143	2	12307	1825	CLASP1;PFN1
GO:0060292	long term synaptic depression	0.549945	14	12	0.857143	2	12307	1825	CD38;SRF
GO:0070306	lens fiber cell differentiation	0.549945	12	12	1	2	12307	1825	NF2;SIX3
GO:0071354	cellular response to interleukin-6	0.549945	14	12	0.857143	2	12307	1825	CCL2;ST3GAL6
GO:0071425	hematopoietic stem cell proliferation	0.549945	15	12	0.8	2	12307	1825	ETV6;SART3
GO:0086004	regulation of cardiac muscle cell contraction	0.549945	12	12	1	2	12307	1825	PDE4B;SUMO1
GO:0097421	liver regeneration	0.549945	12	12	1	2	12307	1825	CEBPB;NCL
GO:1901214	regulation of neuron death	0.549945	14	12	0.857143	2	12307	1825	EPHB1;RRAS2
GO:1901379	regulation of potassium ion transmembrane transport	0.549945	16	12	0.75	2	12307	1825	KCNAB1;PRNP
GO:1902187	negative regulation of viral release from host cell	0.549945	15	12	0.8	2	12307	1825	PML;TRIM27
GO:0001892	embryonic placenta development	0.550467	21	19	0.904762	3	12307	1825	CEBPB;EGFR;HIF1A
GO:0002931	response to ischemia	0.550467	23	19	0.826087	3	12307	1825	PANX1;PPIF;UCHL1
GO:0006699	bile acid biosynthetic process	0.550467	21	19	0.904762	3	12307	1825	CYP27A1;CYP39A1;CYP7B1
GO:0016050	vesicle organization	0.550467	27	19	0.703704	3	12307	1825	FBXO5;PLEKHF1;SNX4
GO:0045332	phospholipid translocation	0.550467	20	19	0.95	3	12307	1825	ATP11A;ATP11B;KCNN4
GO:0048870	cell motility	0.550467	21	19	0.904762	3	12307	1825	ADAM17;FSCN1;PLD1
GO:0050769	positive regulation of neurogenesis	0.550467	21	19	0.904762	3	12307	1825	SOX11;SRRT;XRCC5
GO:0050850	positive regulation of calcium-mediated signaling	0.550467	20	19	0.95	3	12307	1825	ADA;CCL4;P2RX5
GO:0055093	response to hyperoxia	0.550467	19	19	1	3	12307	1825	BNIP3;CDK4;HDAC2
GO:0070584	mitochondrion morphogenesis	0.550467	20	19	0.95	3	12307	1825	DNM1L;SSBP1;SUPV3L1
GO:0006956	complement activation	0.551935	48	26	0.541667	4	12307	1825	C1S;IGHG1;IGKC;IGLC1
GO:0007259	JAK-STAT cascade	0.551935	31	26	0.83871	4	12307	1825	CCL2;IFNAR2;NMI;STAT1
GO:0018146	keratan sulfate biosynthetic process	0.551935	30	26	0.866667	4	12307	1825	B4GALT3;B4GALT4;B4GALT5;ST3GAL6
GO:0022008	neurogenesis	0.551935	34	26	0.764706	4	12307	1825	CDK5RAP2;EPHB1;FABP7;TACC3
GO:0030163	protein catabolic process	0.551935	31	26	0.83871	4	12307	1825	BACE2;TRAF2;TRIM24;UCHL3
GO:2001237	negative regulation of extrinsic apoptotic signaling pathway	0.553767	36	33	0.916667	5	12307	1825	GSTP1;ITGA6;RPS6KB1;TCF7L2;YAP1
GO:0007420	brain development	0.555756	184	143	0.777174	21	12307	1825	BID;BYSL;CDK5RAP2;DCX;DDIT4;EGR2;FOXC1;H2AFY2;KCNAB1;NES;OXCT1;PHGDH;PRKDC;PTCH1;PTPN11;SIX3;SPHK1;STMN1;TPM3;TULP3;ZIC1
GO:0019058	viral life cycle	0.561375	144	116	0.805556	17	12307	1825	NUP153;NUP155;NUP160;NUP205;NUP210;NUP43;NUP50;NUP62;NUP85;NUP88;NUP93;NUPL1;RANBP2;RPS27A;SEH1L;VPS37B;XPO1
GO:0097190	apoptotic signaling pathway	0.571279	108	96	0.888889	14	12307	1825	APH1A;ARHGEF9;CASP3;CASP8AP2;CD38;DAP3;DAPK1;ECT2;FGD1;NET1;PPARD;RPS27A;SOS1;YWHAE
GO:0031532	actin cytoskeleton reorganization	0.581201	47	41	0.87234	6	12307	1825	ATP2C1;CXADR;KIT;PIP5K1A;PTK7;RAP2A
GO:0007173	epidermal growth factor receptor signaling pathway	0.58127	321	282	0.878505	41	12307	1825	ADAM17;AP2M1;CLTA;DUSP7;EGFR;FGF22;GAREM;ITPR3;KIT;LCK;MAPK1;NCK2;NRAS;PHLPP1;PIK3CB;PRKCG;PSMA1;PSMA5;PSMA7;PSMB4;PSMB5;PSMB7;PSMB9;PSMC3;PSMC4;PSMD10;PSMD14;PSMD2;PSMD5;PSME4;PTPN11;RASA3;RASAL1;RASAL2;RASGRP3;RPS27A;SOCS5;SOS1;SOX9;SPTBN1;STAM
GO:0021766	hippocampus development	0.581288	52	48	0.923077	7	12307	1825	CASP3;EZH2;ID4;KIF14;NF2;SRF;YWHAE
GO:0032259	methylation	0.581758	90	55	0.611111	8	12307	1825	GART;METTL13;METTL5;METTL8;NOP2;RRP8;TRMT11;TYMS
GO:0006342	chromatin silencing	0.583312	41	27	0.658537	4	12307	1825	H2AFY2;H2AFZ;MSL3;SIRT5
GO:0006520	cellular amino acid metabolic process	0.583312	30	27	0.9	4	12307	1825	PEPD;PTS;SLC6A14;SLC7A5
GO:0007281	germ cell development	0.583312	34	27	0.794118	4	12307	1825	CELF1;DZIP1;MSH2;RPS6KB1
GO:0008625	extrinsic apoptotic signaling pathway via death domain receptors	0.583312	32	27	0.84375	4	12307	1825	BID;CASP8AP2;DAPK1;DEDD
GO:0009790	embryo development	0.583312	37	27	0.72973	4	12307	1825	CELF1;MDFI;RACGAP1;TRIP12
GO:0043588	skin development	0.583312	36	27	0.75	4	12307	1825	ITGA6;OVOL1;RYR1;TCF7L1
GO:0046676	negative regulation of insulin secretion	0.583312	34	27	0.794118	4	12307	1825	HADH;PTPN11;SFRP1;VSNL1
GO:0050853	B cell receptor signaling pathway	0.583312	31	27	0.870968	4	12307	1825	CD38;CTLA4;LCK;MAPK1
GO:0050873	brown fat cell differentiation	0.583312	31	27	0.870968	4	12307	1825	BNIP3;CEBPB;ITGA6;PTGS2
GO:0006767	water-soluble vitamin metabolic process	0.583366	83	69	0.831325	10	12307	1825	FLAD1;MCCC1;MMADHC;MOCOS;MTHFD1;PC;PDXK;PTGS2;SLC25A32;SLC5A6
GO:0001654	eye development	0.586913	26	20	0.769231	3	12307	1825	FOXC1;PAX6;SIX3
GO:0001836	release of cytochrome c from mitochondria	0.586913	22	20	0.909091	3	12307	1825	BID;DNM1L;JUN
GO:0021915	neural tube development	0.586913	25	20	0.8	3	12307	1825	NOTCH1;PHGDH;STIL
GO:0032007	negative regulation of TOR signaling	0.586913	26	20	0.769231	3	12307	1825	DDIT4;HIF1A;PRKAA1
GO:0045862	positive regulation of proteolysis	0.586913	21	20	0.952381	3	12307	1825	HDAC2;PERP;PLK1
GO:0071158	positive regulation of cell cycle arrest	0.586913	23	20	0.869565	3	12307	1825	CDKN2A;GATA6;RRP8
GO:0071392	cellular response to estradiol stimulus	0.586913	22	20	0.909091	3	12307	1825	EGFR;H2AFZ;SFRP1
GO:0097300	programmed necrotic cell death	0.586913	23	20	0.869565	3	12307	1825	BIRC3;RPS27A;TRAF2
GO:0000027	ribosomal large subunit assembly	0.595115	17	13	0.764706	2	12307	1825	BRIX1;MRPL11
GO:0006878	cellular copper ion homeostasis	0.595115	15	13	0.866667	2	12307	1825	PRNP;SLC31A1
GO:0006911	phagocytosis, engulfment	0.595115	13	13	1	2	12307	1825	GSN;MFGE8
GO:0007140	male meiosis	0.595115	20	13	0.65	2	12307	1825	FANCA;PIM2
GO:0007625	grooming behavior	0.595115	15	13	0.866667	2	12307	1825	HOXB8;HPRT1
GO:0010259	multicellular organismal aging	0.595115	16	13	0.8125	2	12307	1825	CTSV;SEC63
GO:0030488	tRNA methylation	0.595115	18	13	0.722222	2	12307	1825	TARBP1;TRMT61A
GO:0030502	negative regulation of bone mineralization	0.595115	14	13	0.928571	2	12307	1825	HIF1A;SOX9
GO:0031103	axon regeneration	0.595115	16	13	0.8125	2	12307	1825	FOLR1;JUN
GO:0031293	membrane protein intracellular domain proteolysis	0.595115	15	13	0.866667	2	12307	1825	ADAM17;APH1A
GO:0032924	activin receptor signaling pathway	0.595115	16	13	0.8125	2	12307	1825	ACVRL1;SMAD2
GO:0042026	protein refolding	0.595115	17	13	0.764706	2	12307	1825	DNAJA1;HSPD1
GO:0042273	ribosomal large subunit biogenesis	0.595115	17	13	0.764706	2	12307	1825	PES1;WDR12
GO:0043488	regulation of mRNA stability	0.595115	14	13	0.928571	2	12307	1825	PCID2;SERBP1
GO:0043518	negative regulation of DNA damage response, signal transduction by p53 class mediator	0.595115	13	13	1	2	12307	1825	KDM1A;PSMD10
GO:0046037	GMP metabolic process	0.595115	15	13	0.866667	2	12307	1825	DLG1;TJP2
GO:0046426	negative regulation of JAK-STAT cascade	0.595115	14	13	0.928571	2	12307	1825	NF2;SOCS5
GO:0048260	positive regulation of receptor-mediated endocytosis	0.595115	16	13	0.8125	2	12307	1825	BICD1;TF
GO:0048821	erythrocyte development	0.595115	14	13	0.928571	2	12307	1825	JMJD6;SRF
GO:0050930	induction of positive chemotaxis	0.595115	15	13	0.866667	2	12307	1825	CXCL8;VEGFA
GO:0051895	negative regulation of focal adhesion assembly	0.595115	15	13	0.866667	2	12307	1825	ACVRL1;CORO1C
GO:0051926	negative regulation of calcium ion transport	0.595115	13	13	1	2	12307	1825	PACSIN3;PTGS2
GO:0060384	innervation	0.595115	16	13	0.8125	2	12307	1825	PRKCG;SERPINE2
GO:0097067	cellular response to thyroid hormone stimulus	0.595115	13	13	1	2	12307	1825	KIT;RDX
GO:2000353	positive regulation of endothelial cell apoptotic process	0.595115	15	13	0.866667	2	12307	1825	CD40;PRKCI
GO:0060070	canonical Wnt signaling pathway	0.60256	84	70	0.833333	10	12307	1825	CDH3;FZD1;FZD7;LRP6;MYC;PTK7;SFRP1;SOX4;TCF7L1;TCF7L2
GO:0030182	neuron differentiation	0.602675	95	77	0.810526	11	12307	1825	BYSL;CASP3;CEBPB;DDIT4;FZD1;FZD7;ITM2C;NIF3L1;PPP1CC;RYK;SOX11
GO:0006493	protein O-linked glycosylation	0.603197	82	56	0.682927	8	12307	1825	B4GALT5;C1GALT1;GALNT12;GALNT3;GCNT1;MUC16;PGM3;TET3
GO:0032088	negative regulation of NF-kappaB transcription factor activity	0.604185	69	49	0.710145	7	12307	1825	AIM2;CDKN2A;IRAK1;PELI1;PSMD10;SIVA1;TNFAIP3
GO:0000902	cell morphogenesis	0.605895	51	42	0.823529	6	12307	1825	ECT2;SART3;SS18;TBCC;TBCCD1;YAP1
GO:0034599	cellular response to oxidative stress	0.605895	54	42	0.777778	6	12307	1825	HTRA2;LONP1;PARP1;PRKRA;TXN;VRK2
GO:0040008	regulation of growth	0.605895	53	42	0.792453	6	12307	1825	ACTL6A;LRP12;RUVBL1;SOCS5;TSPYL5;UBE2E3
GO:0046718	viral entry into host cell	0.605895	47	42	0.893617	6	12307	1825	CXADR;CXCR4;ITGB1;NUP153;SIVA1;SLC52A2
GO:0009267	cellular response to starvation	0.608718	42	35	0.833333	5	12307	1825	CTSV;DSC2;RRAGA;RRAGD;SFRP1
GO:0048812	neuron projection morphogenesis	0.608718	47	35	0.744681	5	12307	1825	ANKRD27;KIF20B;MAP4K4;SLC9A6;WEE1
GO:0010634	positive regulation of epithelial cell migration	0.613376	30	28	0.933333	4	12307	1825	CLASP1;HIF1A;PFN1;SOX9
GO:0042100	B cell proliferation	0.613376	32	28	0.875	4	12307	1825	CD40;CR2;CTPS1;HSPD1
GO:0051262	protein tetramerization	0.613376	35	28	0.8	4	12307	1825	ADSL;ME1;MTMR2;UXS1
GO:0090630	activation of GTPase activity	0.613376	35	28	0.8	4	12307	1825	CORO1C;CXCL13;ECT2;PIP5K1A
GO:0002755	MyD88-dependent toll-like receptor signaling pathway	0.62132	79	71	0.898734	10	12307	1825	DUSP7;HSPD1;IRAK1;JUN;MAP3K7;MAPK1;PELI1;RIPK2;RPS27A;TAB2
GO:0035666	TRIF-dependent toll-like receptor signaling pathway	0.62132	76	71	0.934211	10	12307	1825	BIRC3;DUSP7;IRAK1;JUN;MAP3K7;MAPK1;RIPK2;RPS27A;TAB2;TANK
GO:0010942	positive regulation of cell death	0.621404	27	21	0.777778	3	12307	1825	FAF1;HTRA2;SAP30BP
GO:0042098	T cell proliferation	0.621404	21	21	1	3	12307	1825	CTPS1;MALT1;RIPK2
GO:0042346	positive regulation of NF-kappaB import into nucleus	0.621404	22	21	0.954545	3	12307	1825	IL18R1;PTGS2;SPHK1
GO:0044344	cellular response to fibroblast growth factor stimulus	0.621404	23	21	0.913043	3	12307	1825	CCL2;CXCL8;SFRP1
GO:0045746	negative regulation of Notch signaling pathway	0.621404	25	21	0.84	3	12307	1825	DLK1;FBXW7;HEY2
GO:0045861	negative regulation of proteolysis	0.621404	21	21	1	3	12307	1825	CSTB;RAB23;SERPINE2
GO:0046835	carbohydrate phosphorylation	0.621404	23	21	0.913043	3	12307	1825	GALK2;GNE;XYLB
GO:0071549	cellular response to dexamethasone stimulus	0.621404	24	21	0.875	3	12307	1825	ASS1;CCL2;DNMT3B
GO:0072661	protein targeting to plasma membrane	0.621404	23	21	0.913043	3	12307	1825	PIP5K1A;PTCH1;SPTBN1
GO:0006508	proteolysis	0.623884	430	314	0.730233	45	12307	1825	ADAM15;ADAM17;ADAMDEC1;ADAMTS1;AGBL5;ASRGL1;ATG4B;BACE2;C1S;CAPN6;CASP3;CTSC;DESI1;DESI2;ESPL1;FOLH1B;GGH;HTRA2;JOSD1;KLK5;KLK7;LONRF1;LRP8;LTF;MALT1;METAP1;MMP12;MMP7;P4HB;PARL;PEPD;PITRM1;PMPCA;PREP;PRSS50;PSMC4;SCPEP1;SFRP1;SHFM1;ST14;TAF2;TASP1;TMPRSS2;TPP2;XPNPEP1
GO:0034976	response to endoplasmic reticulum stress	0.624063	66	57	0.863636	8	12307	1825	CEBPB;CREB3L2;CXCL8;P4HB;PDIA6;TARDBP;TRAF2;UBA5
GO:0048011	neurotrophin TRK receptor signaling pathway	0.628992	394	349	0.885787	50	12307	1825	ADAM17;AP2M1;APH1A;ARHGEF9;CASP3;CLTA;CRKL;DDIT4;DUSP7;ECT2;EGFR;FGD1;FGF22;HDAC2;IRAK1;ITPR3;KIT;LCK;MAPK1;NET1;NRAS;PHLPP1;PIK3CB;PRKCG;PRKCI;PSMA1;PSMA5;PSMA7;PSMB4;PSMB5;PSMB7;PSMB9;PSMC3;PSMC4;PSMD10;PSMD14;PSMD2;PSMD5;PSME4;PTPN11;RASA3;RASAL1;RASAL2;RASGRP3;RIPK2;RIT1;RPS27A;SOS1;SPTBN1;YWHAE
GO:0007275	multicellular organismal development	0.629031	422	287	0.680095	41	12307	1825	AGFG1;ASF1B;ATR;CCHCR1;CENPE;CEP131;COLEC11;CRABP1;CSRP2;DCAF7;DDX1;DIAPH2;DIEXF;DONSON;DRG1;DUSP22;DZIP1;EHF;ELAVL1;FGD1;GCNT2;GPR161;HELLS;HIVEP1;HIVEP2;HMGB3;MCL1;MRAS;PKP1;PLXNA1;POGK;RECQL4;RNF114;SPIN1;TLE1;TNFRSF17;TPI1;TUBD1;VANGL1;ZFR;ZNF74
GO:0001541	ovarian follicle development	0.634671	41	36	0.878049	5	12307	1825	CEBPB;FANCG;FOXC1;KIT;VEGFA
GO:0045429	positive regulation of nitric oxide biosynthetic process	0.634671	37	36	0.972973	5	12307	1825	ASS1;EGFR;HSP90AB1;PTGS2;PTX3
GO:0045860	positive regulation of protein kinase activity	0.634671	44	36	0.818182	5	12307	1825	CDC25B;CENPE;DDR2;TAB2;VLDLR
GO:0043161	proteasome-mediated ubiquitin-dependent protein catabolic process	0.634871	173	121	0.699422	17	12307	1825	FAF1;KIF14;PML;PSMA1;PSMA5;PSMA7;PSMB4;PSMB5;PSMB7;PSMB9;PSMD2;TOPORS;UCHL1;USP1;USP13;USP34;VCP
GO:0001967	suckling behavior	0.636793	16	14	0.875	2	12307	1825	PEX13;UBE2Q1
GO:0006978	DNA damage response, signal transduction by p53 class mediator resulting in transcription of p21 class mediator	0.636793	14	14	1	2	12307	1825	FOXM1;ING4
GO:0007009	plasma membrane organization	0.636793	15	14	0.933333	2	12307	1825	MTSS1L;SPTBN1
GO:0007292	female gamete generation	0.636793	17	14	0.823529	2	12307	1825	DIAPH2;MCM9
GO:0007405	neuroblast proliferation	0.636793	16	14	0.875	2	12307	1825	ID4;RACGAP1
GO:0008089	anterograde axon cargo transport	0.636793	25	14	0.56	2	12307	1825	KIF1A;KIF4A
GO:0010744	positive regulation of macrophage derived foam cell differentiation	0.636793	15	14	0.933333	2	12307	1825	LPL;PLA2G2A
GO:0010971	positive regulation of G2/M transition of mitotic cell cycle	0.636793	17	14	0.823529	2	12307	1825	CDC7;CDK4
GO:0016571	histone methylation	0.636793	16	14	0.875	2	12307	1825	PRMT1;SATB1
GO:0030101	natural killer cell activation	0.636793	18	14	0.777778	2	12307	1825	IL18R1;SLAMF7
GO:0030902	hindbrain development	0.636793	15	14	0.933333	2	12307	1825	EN1;NFIB
GO:0030949	positive regulation of vascular endothelial growth factor receptor signaling pathway	0.636793	16	14	0.875	2	12307	1825	HIF1A;VEGFA
GO:0035567	non-canonical Wnt signaling pathway	0.636793	16	14	0.875	2	12307	1825	FZD1;SFRP1
GO:0048485	sympathetic nervous system development	0.636793	15	14	0.933333	2	12307	1825	SOX11;SOX4
GO:0050427	3'-phosphoadenosine 5'-phosphosulfate metabolic process	0.636793	18	14	0.777778	2	12307	1825	PAPSS1;SLC26A2
GO:0050901	leukocyte tethering or rolling	0.636793	14	14	1	2	12307	1825	GCNT1;ITGB1
GO:0051145	smooth muscle cell differentiation	0.636793	17	14	0.823529	2	12307	1825	GATA6;HEY2
GO:0060749	mammary gland alveolus development	0.636793	15	14	0.933333	2	12307	1825	TNFRSF11A;VEGFA
GO:0061028	establishment of endothelial barrier	0.636793	16	14	0.875	2	12307	1825	MSN;RDX
GO:0070848	response to growth factor	0.636793	15	14	0.933333	2	12307	1825	GATA6;MYC
GO:0071310	cellular response to organic substance	0.636793	17	14	0.823529	2	12307	1825	MAP2;TIMP2
GO:0071901	negative regulation of protein serine/threonine kinase activity	0.636793	16	14	0.875	2	12307	1825	CDKN2C;LRP6
GO:1902043	positive regulation of extrinsic apoptotic signaling pathway via death domain receptors	0.636793	15	14	0.933333	2	12307	1825	FAF1;SFRP1
GO:1902176	negative regulation of oxidative stress-induced intrinsic apoptotic signaling pathway	0.636793	15	14	0.933333	2	12307	1825	BAG5;HTRA2
GO:2000060	positive regulation of protein ubiquitination involved in ubiquitin-dependent protein catabolic process	0.636793	15	14	0.933333	2	12307	1825	FBXW7;SUMO3
GO:0034162	toll-like receptor 9 signaling pathway	0.641638	71	65	0.915493	9	12307	1825	DUSP7;IRAK1;JUN;MAP3K7;MAPK1;PELI1;RIPK2;RPS27A;TAB2
GO:0038123	toll-like receptor TLR1:TLR2 signaling pathway	0.641638	70	65	0.928571	9	12307	1825	DUSP7;IRAK1;JUN;MAP3K7;MAPK1;PELI1;RIPK2;RPS27A;TAB2
GO:0038124	toll-like receptor TLR6:TLR2 signaling pathway	0.641638	70	65	0.928571	9	12307	1825	DUSP7;IRAK1;JUN;MAP3K7;MAPK1;PELI1;RIPK2;RPS27A;TAB2
GO:0001975	response to amphetamine	0.642054	32	29	0.90625	4	12307	1825	DPYSL2;HDAC2;HPRT1;RANBP2
GO:0042339	keratan sulfate metabolic process	0.642054	33	29	0.878788	4	12307	1825	B4GALT3;B4GALT4;B4GALT5;ST3GAL6
GO:0006469	negative regulation of protein kinase activity	0.647912	60	51	0.85	7	12307	1825	CDKN2A;GSTP1;LRP6;NF2;PPP1R1A;TRIM27;WWTR1
GO:0016525	negative regulation of angiogenesis	0.647912	60	51	0.85	7	12307	1825	CCL2;COL4A2;CXCL10;FOXC1;PML;ROCK2;STAT1
GO:0051289	protein homotetramerization	0.647912	58	51	0.87931	7	12307	1825	DNM1L;DPYS;HPRT1;PPAT;SAMHD1;SHMT2;TK1
GO:0006417	regulation of translation	0.652778	58	44	0.758621	6	12307	1825	CDC123;CNOT6;KIAA0020;METAP1;RBM4B;ZNF706
GO:0014070	response to organic cyclic compound	0.652778	48	44	0.916667	6	12307	1825	CALU;MKI67;MMP12;PLIN2;SFRP1;TAF2
GO:0042147	retrograde transport, endosome to Golgi	0.652778	60	44	0.733333	6	12307	1825	PIKFYVE;RAB6B;RAB9A;STX6;TRIM27;VPS54
GO:0060326	cell chemotaxis	0.652778	48	44	0.916667	6	12307	1825	CXCL2;EPHB1;HMGB2;KIT;PIK3CB;PIP5K1A
GO:0000188	inactivation of MAPK activity	0.653871	27	22	0.814815	3	12307	1825	DUSP2;DUSP22;DUSP7
GO:0006096	glycolytic process	0.653871	24	22	0.916667	3	12307	1825	DHTKD1;PGM1;TPI1
GO:0007389	pattern specification process	0.653871	28	22	0.785714	3	12307	1825	MID1;SOSTDC1;ZIC1
GO:0007422	peripheral nervous system development	0.653871	25	22	0.88	3	12307	1825	EGR2;SOX10;UGT8
GO:0009755	hormone-mediated signaling pathway	0.653871	24	22	0.916667	3	12307	1825	KDM3A;NUP62;PTPN11
GO:0030100	regulation of endocytosis	0.653871	29	22	0.758621	3	12307	1825	BIN1;PACSIN3;PICALM
GO:0030148	sphingolipid biosynthetic process	0.653871	36	22	0.611111	3	12307	1825	CSNK1G2;SPHK1;VAPB
GO:0030316	osteoclast differentiation	0.653871	23	22	0.956522	3	12307	1825	EFNA4;TFRC;TNFRSF11A
GO:0051491	positive regulation of filopodium assembly	0.653871	25	22	0.88	3	12307	1825	FSCN1;RHOQ;SRF
GO:0002756	MyD88-independent toll-like receptor signaling pathway	0.657424	78	73	0.935897	10	12307	1825	BIRC3;DUSP7;IRAK1;JUN;MAP3K7;MAPK1;RIPK2;RPS27A;TAB2;TANK
GO:0032091	negative regulation of protein binding	0.659538	46	37	0.804348	5	12307	1825	AURKA;AURKB;KDM1A;NES;SLPI
GO:0034134	toll-like receptor 2 signaling pathway	0.660289	72	66	0.916667	9	12307	1825	DUSP7;IRAK1;JUN;MAP3K7;MAPK1;PELI1;RIPK2;RPS27A;TAB2
GO:0007399	nervous system development	0.661326	272	221	0.8125	31	12307	1825	APBA2;CHRM3;DCX;DLG1;DOK5;DPYSL2;EPM2A;FABP7;FUT9;GAL;GPM6B;MDK;NINJ2;NRTN;P2RX5;PCDHB11;PCDHB3;PHF10;RAPGEF5;SCRG1;SIGMAR1;SIM1;SLC7A5;SMARCA2;SMARCA4;SMARCC1;TTLL7;UTP11L;VEGFA;VLDLR;ZC4H2
GO:0043433	negative regulation of sequence-specific DNA binding transcription factor activity	0.663946	67	59	0.880597	8	12307	1825	CEBPG;EZH2;HDAC2;KDM1A;PRNP;PTCH1;SUMO1;TCF7L2
GO:0071300	cellular response to retinoic acid	0.663946	67	59	0.880597	8	12307	1825	CCL2;FZD7;HDAC2;HTRA2;PTK7;SOX9;YAP1;YES1
GO:0030308	negative regulation of cell growth	0.664469	121	109	0.900826	15	12307	1825	ACVRL1;ADAM15;CDKN2A;CDKN2C;CRYAB;ENO1;ING1;NF2;PML;PSRC1;SERPINE2;SERTAD2;SFRP1;SMARCA2;SMARCA4
GO:0006355	regulation of transcription, DNA-templated	0.664564	1289	780	0.60512	112	12307	1825	ACVRL1;ARGLU1;ARNTL2;ASCC3;ASF1B;BACH1;BAZ1A;CALR;CASP8AP2;CCDC59;CDYL;CEBPB;CENPU;CHAF1B;CHEK2;CHTOP;CNOT6;COMMD9;CSNK2A2;DDX1;E2F1;EYA2;EZH2;FBXW7;FOXC1;FOXM1;FZD7;GCFC2;GLRX2;GTF2E2;HIF1A;HINFP;HIVEP2;HLTF;HMGA1;HMGB3;HNRNPD;HOXB8;JMJD1C;JMJD6;KANK1;KHDRBS3;LHX6;LRPPRC;MGA;NAB1;NFYA;NFYC;NONO;NOTCH1;PHF10;PIR;PML;POGK;PPIE;PPP1R8;PQBP1;PRKAA1;PRMT1;PSIP1;PTPN14;PTTG1;PTTG3P;RCAN1;REXO4;RLF;RQC…
GO:0006959	humoral immune response	0.668671	57	52	0.912281	7	12307	1825	CCL2;GPI;IL7;LTF;NOTCH1;SH2D1A;TNFRSF21
GO:0001890	placenta development	0.669298	34	30	0.882353	4	12307	1825	ADA;E2F8;HSD17B2;HSP90AB1
GO:0046677	response to antibiotic	0.669298	31	30	0.967742	4	12307	1825	CASP3;CCL2;RSRC1;UQCRFS1
GO:0072593	reactive oxygen species metabolic process	0.669298	33	30	0.909091	4	12307	1825	BNIP3;DDIT4;NDUFS1;PRDX4
GO:0045165	cell fate commitment	0.674886	55	45	0.818182	6	12307	1825	CASP3;GATA6;HEY2;PML;SMAD2;TBX19
GO:0006995	cellular response to nitrogen starvation	0.675021	18	15	0.833333	2	12307	1825	ATG4B;WDR45B
GO:0007029	endoplasmic reticulum organization	0.675021	21	15	0.714286	2	12307	1825	SEC61A1;VAPB
GO:0007154	cell communication	0.675021	27	15	0.555556	2	12307	1825	CCL18;OIP5
GO:0016486	peptide hormone processing	0.675021	17	15	0.882353	2	12307	1825	BACE2;PCSK1N
GO:0032874	positive regulation of stress-activated MAPK cascade	0.675021	16	15	0.9375	2	12307	1825	MID1;PDCD10
GO:0035024	negative regulation of Rho protein signal transduction	0.675021	15	15	1	2	12307	1825	ITGB1;KANK1
GO:0036092	phosphatidylinositol-3-phosphate biosynthetic process	0.675021	15	15	1	2	12307	1825	PIK3CB;PIKFYVE
GO:0042523	positive regulation of tyrosine phosphorylation of Stat5 protein	0.675021	17	15	0.882353	2	12307	1825	KIT;LCK
GO:0045022	early endosome to late endosome transport	0.675021	19	15	0.789474	2	12307	1825	ANKRD27;LMTK2
GO:0048535	lymph node development	0.675021	18	15	0.833333	2	12307	1825	CXCL13;TNFRSF11A
GO:0048593	camera-type eye morphogenesis	0.675021	15	15	1	2	12307	1825	EPHB1;VEGFA
GO:0048814	regulation of dendrite morphogenesis	0.675021	18	15	0.833333	2	12307	1825	PQBP1;RAP2A
GO:0051571	positive regulation of histone H3-K4 methylation	0.675021	16	15	0.9375	2	12307	1825	DNMT1;DNMT3B
GO:0055075	potassium ion homeostasis	0.675021	15	15	1	2	12307	1825	SLC12A1;SLC12A8
GO:0070207	protein homotrimerization	0.675021	20	15	0.75	2	12307	1825	LCN2;TRAF2
GO:0071385	cellular response to glucocorticoid stimulus	0.675021	17	15	0.882353	2	12307	1825	ANXA1;UBE2L3
GO:0071732	cellular response to nitric oxide	0.675021	15	15	1	2	12307	1825	CDK2;TRAF2
GO:1902476	chloride transmembrane transport	0.678364	91	67	0.736264	9	12307	1825	CLCC1;CLCN4;CLIC4;GABRA6;GABRP;SLC12A1;SLC12A8;SLC26A2;TTYH1
GO:0010629	negative regulation of gene expression	0.682457	115	96	0.834783	13	12307	1825	CCNB1;CNOT7;CRYAB;HEY2;HINFP;ITGB8;PC;PDCD10;PICALM;SFRP1;SMO;SOX11;TARDBP
GO:0042060	wound healing	0.682908	71	60	0.84507	8	12307	1825	CASP3;CCL20;CDH3;DSP;KLF6;OPTN;PPARD;PTK7
GO:0030049	muscle filament sliding	0.683283	38	38	1	5	12307	1825	DMD;TNNI2;TPM3;TPM4;VIM
GO:0032760	positive regulation of tumor necrosis factor production	0.683283	44	38	0.863636	5	12307	1825	CCL2;CCL4;HDAC2;NCL;RIPK2
GO:0061136	regulation of proteasomal protein catabolic process	0.683283	69	38	0.550725	5	12307	1825	PSMD14;UCHL5;USP1;USP13;USP34
GO:0000096	sulfur amino acid metabolic process	0.684289	25	23	0.92	3	12307	1825	ADI1;CBS;MTAP
GO:0009953	dorsal/ventral pattern formation	0.684289	33	23	0.69697	3	12307	1825	EN1;LHX2;PTCH1
GO:0009968	negative regulation of signal transduction	0.684289	34	23	0.676471	3	12307	1825	PAK1IP1;RGS1;SOCS5
GO:0010575	positive regulation of vascular endothelial growth factor production	0.684289	26	23	0.884615	3	12307	1825	ADORA2B;HIF1A;PTGS2
GO:0040007	growth	0.684289	27	23	0.851852	3	12307	1825	CCNB2;VEGFA;VPS54
GO:0043029	T cell homeostasis	0.684289	28	23	0.821429	3	12307	1825	CASP3;CCNB2;CHST3
GO:0045747	positive regulation of Notch signaling pathway	0.684289	32	23	0.71875	3	12307	1825	KIT;NOTCH1;PDCD10
GO:0048754	branching morphogenesis of an epithelial tube	0.684289	27	23	0.851852	3	12307	1825	CLIC4;NOTCH1;VEGFA
GO:1900026	positive regulation of substrate adhesion-dependent cell spreading	0.684289	28	23	0.821429	3	12307	1825	C1QBP;CALR;NET1
GO:0043085	positive regulation of catalytic activity	0.688655	67	53	0.791045	7	12307	1825	APH1A;DBF4;HSPB2;PITRM1;PRKRA;SAE1;UBA2
GO:0006766	vitamin metabolic process	0.691494	90	75	0.833333	10	12307	1825	FLAD1;MCCC1;MMADHC;MOCOS;MTHFD1;PC;PDXK;PTGS2;SLC25A32;SLC5A6
GO:0016337	single organismal cell-cell adhesion	0.691494	93	75	0.806452	10	12307	1825	CD24;CDH3;COL19A1;DLG1;EGFR;FAT1;PKP1;ROPN1B;SOX9;TTYH1
GO:0006953	acute-phase response	0.695078	38	31	0.815789	4	12307	1825	ASS1;CEBPB;PLSCR1;TFRC
GO:0010107	potassium ion import	0.695078	35	31	0.885714	4	12307	1825	ATP1B3;KCNJ16;SLC12A1;SLC12A8
GO:0006811	ion transport	0.705904	148	112	0.756757	15	12307	1825	ADD2;AKAP7;ATP11B;FXN;LCN2;LRRC8B;LRRC8D;LTF;SLC12A1;SLC15A2;SLC26A2;SLC4A5;SLC6A14;SLC7A5;SLC9A6
GO:0034138	toll-like receptor 3 signaling pathway	0.707725	81	76	0.938272	10	12307	1825	BIRC3;DUSP7;IRAK1;JUN;MAP3K7;MAPK1;RIPK2;RPS27A;TAB2;TANK
GO:0008543	fibroblast growth factor receptor signaling pathway	0.709127	288	254	0.881944	35	12307	1825	CEP57;DUSP7;EGFR;FGF22;ITPR3;KIT;LCK;MAPK1;NRAS;PHLPP1;PIK3CB;PRKCG;PSMA1;PSMA5;PSMA7;PSMB4;PSMB5;PSMB7;PSMB9;PSMC3;PSMC4;PSMD10;PSMD14;PSMD2;PSMD5;PSME4;PTPN11;RASA3;RASAL1;RASAL2;RASGRP3;RPS27A;SHCBP1;SOS1;SPTBN1
GO:0001731	formation of translation preinitiation complex	0.709905	19	16	0.842105	2	12307	1825	EIF3B;EIF3E
GO:0006352	DNA-templated transcription, initiation	0.709905	18	16	0.888889	2	12307	1825	TAF5;TBPL1
GO:0006796	phosphate-containing compound metabolic process	0.709905	18	16	0.888889	2	12307	1825	ACYP1;IMPA2
GO:0007369	gastrulation	0.709905	23	16	0.695652	2	12307	1825	HIRA;SMAD2
GO:0030030	cell projection organization	0.709905	23	16	0.695652	2	12307	1825	CEP152;E2F5
GO:0031290	retinal ganglion cell axon guidance	0.709905	18	16	0.888889	2	12307	1825	EPHB1;EPHB3
GO:0033280	response to vitamin D	0.709905	18	16	0.888889	2	12307	1825	CXCL10;PTGS2
GO:0035994	response to muscle stretch	0.709905	16	16	1	2	12307	1825	DMD;JUN
GO:0036152	phosphatidylethanolamine acyl-chain remodeling	0.709905	23	16	0.695652	2	12307	1825	PLA2G2A;PLA2G4A
GO:0046688	response to copper ion	0.709905	16	16	1	2	12307	1825	TFRC;TK1
GO:0046907	intracellular transport	0.709905	23	16	0.695652	2	12307	1825	NUP50;RANBP1
GO:0048384	retinoic acid receptor signaling pathway	0.709905	18	16	0.888889	2	12307	1825	PML;RXRB
GO:0048566	embryonic digestive tract development	0.709905	17	16	0.941176	2	12307	1825	ADA;CXCL8
GO:0048568	embryonic organ development	0.709905	17	16	0.941176	2	12307	1825	BMPR1A;PTCH1
GO:0055074	calcium ion homeostasis	0.709905	18	16	0.888889	2	12307	1825	CIB2;TRIM24
GO:0006836	neurotransmitter transport	0.712662	30	24	0.8	3	12307	1825	RIMS3;SLC6A1;SLC6A14
GO:0009566	fertilization	0.712662	36	24	0.666667	3	12307	1825	CLIC4;UBE2Q1;YBX3
GO:0016573	histone acetylation	0.712662	30	24	0.8	3	12307	1825	CDYL;TAF5;TEX30
GO:0030901	midbrain development	0.712662	32	24	0.75	3	12307	1825	EN1;LRP6;UCHL5
GO:0048705	skeletal system morphogenesis	0.712662	32	24	0.75	3	12307	1825	ANKRD11;PRKRA;ZFAND5
GO:0055072	iron ion homeostasis	0.712662	29	24	0.827586	3	12307	1825	MFI2;PICALM;TF
GO:0060397	JAK-STAT cascade involved in growth hormone signaling pathway	0.712662	24	24	1	3	12307	1825	ADAM17;MAPK1;STAT1
GO:0051384	response to glucocorticoid	0.712717	75	69	0.92	9	12307	1825	ADM;AGXT;CASP3;CTSV;MDK;PTGS2;RPS6KB1;S100B;TYMS
GO:0051260	protein homooligomerization	0.714294	173	127	0.734104	17	12307	1825	ANXA5;BID;CEP57;CRYAB;DERL1;ECT2;ITPR3;KCNG1;KCTD5;KCTD9;LONP1;NUPL1;OPTN;POLQ;PRNP;SLC6A1;VCP
GO:0001756	somitogenesis	0.719387	39	32	0.820513	4	12307	1825	ABI1;BMPR1A;FOXC1;PRKDC
GO:0032024	positive regulation of insulin secretion	0.719387	39	32	0.820513	4	12307	1825	CD38;SOX4;TARDBP;TCF7L2
GO:0048565	digestive tract development	0.719387	38	32	0.842105	4	12307	1825	CCNB1;ITGA6;KIT;TK1
GO:0032526	response to retinoic acid	0.727334	45	40	0.888889	5	12307	1825	CD38;HSD17B2;PTCH1;SLC10A3;TFRC
GO:0060548	negative regulation of cell death	0.727334	47	40	0.851064	5	12307	1825	CACYBP;NCK1;SOX11;SOX4;TMEM109
GO:0007517	muscle organ development	0.728969	90	70	0.777778	9	12307	1825	CENPF;CHODL;CRYAB;CXCL10;DMD;FXR1;LBX1;MRAS;TEAD4
GO:0007584	response to nutrient	0.728969	75	70	0.933333	9	12307	1825	ADSL;ASS1;COX4I1;HAT1;OXCT1;POR;RPS6KB1;TFRC;VLDLR
GO:0001764	neuron migration	0.733373	105	85	0.809524	11	12307	1825	ASPM;DCX;DDIT4;KATNA1;PAX6;PCNT;PEX13;SOX1;SRF;TUBB2B;YWHAE
GO:0001822	kidney development	0.738523	89	78	0.876404	10	12307	1825	ADAMTS1;ASS1;C1GALT1;JMJD6;ODC1;OVOL1;PPAT;SLC12A1;SOX11;VEGFA
GO:0006874	cellular calcium ion homeostasis	0.738523	92	78	0.847826	10	12307	1825	ATP13A3;ATP2C1;CALR;CCL2;CCL8;CD40;PIK3CB;STOML2;VAPB;XK
GO:0010811	positive regulation of cell-substrate adhesion	0.739023	36	25	0.694444	3	12307	1825	FBLN2;HSD17B12;RSU1
GO:0017144	drug metabolic process	0.739023	29	25	0.862069	3	12307	1825	CAD;CBR1;NT5C2
GO:0043507	positive regulation of JUN kinase activity	0.739023	31	25	0.806452	3	12307	1825	MAP3K7;TNFRSF11A;TRAF2
GO:0045494	photoreceptor cell maintenance	0.739023	39	25	0.641026	3	12307	1825	CIB2;IQCB1;PROM1
GO:0045787	positive regulation of cell cycle	0.739023	27	25	0.925926	3	12307	1825	CALR;LRP6;TCF3
GO:0090004	positive regulation of establishment of protein localization to plasma membrane	0.739023	28	25	0.892857	3	12307	1825	DLG1;ITGB1;PRKCI
GO:0000381	regulation of alternative mRNA splicing, via spliceosome	0.741596	30	17	0.566667	2	12307	1825	PTBP1;TRA2B
GO:0006778	porphyrin-containing compound metabolic process	0.741596	19	17	0.894737	2	12307	1825	ALAS1;CPOX
GO:0009948	anterior/posterior axis specification	0.741596	19	17	0.894737	2	12307	1825	AURKA;HEY2
GO:0010906	regulation of glucose metabolic process	0.741596	18	17	0.944444	2	12307	1825	PDK1;PDK3
GO:0031668	cellular response to extracellular stimulus	0.741596	18	17	0.944444	2	12307	1825	ADORA2B;ITGA6
GO:0034394	protein localization to cell surface	0.741596	22	17	0.772727	2	12307	1825	FBLN5;PTPRK
GO:0035162	embryonic hemopoiesis	0.741596	20	17	0.85	2	12307	1825	HIF1A;KIT
GO:0045664	regulation of neuron differentiation	0.741596	20	17	0.85	2	12307	1825	BIN1;CDK5RAP2
GO:0046427	positive regulation of JAK-STAT cascade	0.741596	19	17	0.894737	2	12307	1825	KIT;NOTCH1
GO:0050718	positive regulation of interleukin-1 beta secretion	0.741596	20	17	0.85	2	12307	1825	AIM2;PANX1
GO:0060716	labyrinthine layer blood vessel development	0.741596	20	17	0.85	2	12307	1825	HEY2;MAPK1
GO:0090103	cochlea morphogenesis	0.741596	22	17	0.772727	2	12307	1825	PTK7;SOX9
GO:0001942	hair follicle development	0.742231	41	33	0.804878	4	12307	1825	EGFR;LHX2;SOX9;TFAP2C
GO:0043280	positive regulation of cysteine-type endopeptidase activity involved in apoptotic process	0.742231	39	33	0.846154	4	12307	1825	DAPK1;HMGB1;HTRA2;MYC
GO:0045597	positive regulation of cell differentiation	0.742231	35	33	0.942857	4	12307	1825	CCNE1;JUN;NF2;SRF
GO:0045668	negative regulation of osteoblast differentiation	0.742231	39	33	0.846154	4	12307	1825	CDK6;NOTCH1;PTCH1;SFRP1
GO:0048704	embryonic skeletal system morphogenesis	0.742231	42	33	0.785714	4	12307	1825	DLG1;HOXB8;MDFI;SOX11
GO:0071277	cellular response to calcium ion	0.747631	47	41	0.87234	5	12307	1825	CACYBP;CLIC4;ECT2;JUN;PPIF
GO:0009653	anatomical structure morphogenesis	0.751517	123	101	0.821138	13	12307	1825	BICD1;EN1;FAT1;FOXM1;HIRA;IGF2BP3;LBX1;LIG1;MPZL2;PTBP3;SOX10;TBX19;WHSC1
GO:0009611	response to wounding	0.753932	52	49	0.942308	6	12307	1825	ADM;CCL2;KLK6;MDK;PAX6;RPS6KB1
GO:0032868	response to insulin	0.753932	55	49	0.890909	6	12307	1825	ADM;EGR2;GAL;GCNT1;GGH;HADH
GO:0043627	response to estrogen	0.760578	64	57	0.890625	7	12307	1825	CD24;DTYMK;GAL;GATA6;HSPD1;MAPK1;MFGE8
GO:0060041	retina development in camera-type eye	0.760578	61	57	0.934426	7	12307	1825	JMJD6;LHX2;PAX6;RRM1;SLC4A5;SOX9;TGIF2
GO:0051281	positive regulation of release of sequestered calcium ion into cytosol	0.763426	29	26	0.896552	3	12307	1825	CXCL10;CXCL11;CXCL9
GO:0007566	embryo implantation	0.763631	42	34	0.809524	4	12307	1825	PPARD;PTGS2;SERPINE2;UBE2Q1
GO:0030199	collagen fibril organization	0.763631	39	34	0.871795	4	12307	1825	ADAMTS3;DDR2;FOXC1;SERPINH1
GO:0060291	long-term synaptic potentiation	0.763631	38	34	0.894737	4	12307	1825	ITPR3;MAPK1;S100B;SERPINE2
GO:0060348	bone development	0.763631	41	34	0.829268	4	12307	1825	ANKRD11;PLS3;TULP3;WHSC1
GO:0006486	protein glycosylation	0.766784	63	42	0.666667	5	12307	1825	ALG3;DDOST;FUT4;FUT9;GCNT2
GO:0016042	lipid catabolic process	0.766784	78	42	0.538462	5	12307	1825	HRASLS;PLA2G2A;PLA2G7;PLCB4;PLCH1
GO:0023014	signal transduction by protein phosphorylation	0.766784	50	42	0.84	5	12307	1825	ACVRL1;BMPR1A;CNTLN;OXSR1;STK24
GO:0001503	ossification	0.7673	74	65	0.878378	8	12307	1825	DDR2;EGFR;FOXC1;GPM6B;LTF;SLC26A2;SOX9;TNFRSF11A
GO:0006694	steroid biosynthetic process	0.770272	24	18	0.75	2	12307	1825	HSD17B2;TSPO
GO:0006855	drug transmembrane transport	0.770272	19	18	0.947368	2	12307	1825	EBP;SLC31A1
GO:0009416	response to light stimulus	0.770272	18	18	1	2	12307	1825	ASNS;COPS3
GO:0030010	establishment of cell polarity	0.770272	23	18	0.782609	2	12307	1825	EPHB1;WEE1
GO:0031016	pancreas development	0.770272	23	18	0.782609	2	12307	1825	SMAD2;TCF7L2
GO:0033189	response to vitamin A	0.770272	18	18	1	2	12307	1825	DNMT3B;TYMS
GO:0034113	heterotypic cell-cell adhesion	0.770272	21	18	0.857143	2	12307	1825	ITGB1;PERP
GO:0043001	Golgi to plasma membrane protein transport	0.770272	23	18	0.782609	2	12307	1825	OPTN;SPTBN1
GO:0046856	phosphatidylinositol dephosphorylation	0.770272	21	18	0.857143	2	12307	1825	INPP5B;MTMR2
GO:0050775	positive regulation of dendrite morphogenesis	0.770272	19	18	0.947368	2	12307	1825	ANKRD27;CAPRIN1
GO:0050999	regulation of nitric-oxide synthase activity	0.770272	24	18	0.75	2	12307	1825	EGFR;PTS
GO:0051090	regulation of sequence-specific DNA binding transcription factor activity	0.770272	23	18	0.782609	2	12307	1825	JUN;MAPK1
GO:0051453	regulation of intracellular pH	0.770272	26	18	0.692308	2	12307	1825	SLC26A2;SLC4A5
GO:0051894	positive regulation of focal adhesion assembly	0.770272	20	18	0.9	2	12307	1825	SFRP1;VEGFA
GO:0070328	triglyceride homeostasis	0.770272	25	18	0.72	2	12307	1825	LPL;MIA2
GO:0070371	ERK1 and ERK2 cascade	0.770272	20	18	0.9	2	12307	1825	MAPK1;SOX9
GO:0070372	regulation of ERK1 and ERK2 cascade	0.770272	22	18	0.818182	2	12307	1825	EPHB1;GSTP1
GO:0045732	positive regulation of protein catabolic process	0.771322	58	50	0.862069	6	12307	1825	ATG4B;BARD1;PPP2R3A;SOX9;TNFAIP3;VCP
GO:0006897	endocytosis	0.771669	138	110	0.797101	14	12307	1825	BIN1;CSNK1G2;DENND1A;DNM1L;DPYSL2;LRP12;LRP8;MICALL1;NCL;PACSIN3;RALBP1;SNX4;VRK1;VRK2
GO:0034142	toll-like receptor 4 signaling pathway	0.77425	96	88	0.916667	11	12307	1825	BIRC3;DUSP7;IRAK1;JUN;MAP3K7;MAPK1;PELI1;RIPK2;RPS27A;TAB2;TANK
GO:0042593	glucose homeostasis	0.77425	100	88	0.88	11	12307	1825	GPRC5B;HIF1A;PAX6;PRKAA1;PTCH1;PTPN11;PTPN2;RMI1;SLC16A1;SOX4;TCF7L2
GO:0007411	axon guidance	0.775616	533	467	0.876173	64	12307	1825	ACTR3;AP2M1;APH1A;CD24;CLASP1;CLTA;COL4A2;COL9A3;CSNK2A2;CSNK2B;DCX;DLG1;DPYSL2;DUSP7;EFNA3;EFNA4;EGFR;EPHB1;EPHB3;EPHB6;FGF22;HSP90AB1;ITGB1;KIF4A;KIT;LHX2;MAPK1;MYO10;NCK1;NCK2;NRAS;NRTN;PAX6;PGRMC1;PITPNA;PLXNA1;PRNP;PSMA1;PSMA5;PSMA7;PSMB4;PSMB5;PSMB7;PSMB9;PSMC3;PSMC4;PSMD10;PSMD14;PSMD2;PSMD5;PSME4;PTPN11;RANBP9;RASA3;RASAL1;RASAL2;RASGRP3;ROCK2;RPS27A;RYK;SOS1;SPTBN1;TUBB3;YES1
GO:0016477	cell migration	0.77613	173	147	0.849711	19	12307	1825	CD24;CDK1;DGKZ;EPHB3;FAT1;FOXC1;FSCN1;ITGB1;MDK;NCK2;PIK3CB;PIP5K1A;PODXL;PRKCI;PRPF40A;PSTPIP2;PTK7;PTPRK;RPS6KB1
GO:0001525	angiogenesis	0.779172	219	198	0.90411	26	12307	1825	ACVRL1;ADAM15;C1GALT1;CCL2;CCL8;CLIC4;COL4A2;CXCL8;EPHB1;EPHB3;GPI;HIF1A;HTATIP2;JUN;KLF5;MAP3K7;MFGE8;NCL;PDCD10;PRKX;PTGS2;S100A7;TMEM100;TSPAN12;VEGFA;WARS
GO:0002062	chondrocyte differentiation	0.78362	38	35	0.921053	4	12307	1825	ARID5A;BMPR1A;CREB3L2;NFIB
GO:0006633	fatty acid biosynthetic process	0.78362	40	35	0.875	4	12307	1825	HSD17B12;LPL;MECR;PRKAA1
GO:0045600	positive regulation of fat cell differentiation	0.78362	41	35	0.853659	4	12307	1825	CEBPB;KLF5;PPARD;SFRP1
GO:0051781	positive regulation of cell division	0.78362	39	35	0.897436	4	12307	1825	GAREM;MDK;VEGFA;YBX1
GO:0007224	smoothened signaling pathway	0.784812	64	43	0.671875	5	12307	1825	DYRK2;PAX6;PTCH1;SMO;STIL
GO:0098655	cation transmembrane transport	0.784812	59	43	0.728814	5	12307	1825	ATP13A3;GAR1;MRS2;P2RX5;SLC7A5
GO:0001662	behavioral fear response	0.785941	29	27	0.931034	3	12307	1825	EIF4G1;MDK;RPS6KB1
GO:0006362	transcription elongation from RNA polymerase I promoter	0.785941	30	27	0.9	3	12307	1825	POLR1C;POLR1E;POLR2F
GO:0006865	amino acid transport	0.785941	33	27	0.818182	3	12307	1825	SLC6A14;SLC7A5;XK
GO:0022400	regulation of rhodopsin mediated signaling pathway	0.785941	32	27	0.84375	3	12307	1825	GUCA1B;METAP1;NMT2
GO:0030073	insulin secretion	0.785941	34	27	0.794118	3	12307	1825	ANXA1;GAL;SMAD2
GO:0031098	stress-activated protein kinase signaling cascade	0.785941	33	27	0.818182	3	12307	1825	MAP4K4;OXSR1;STK24
GO:0042517	positive regulation of tyrosine phosphorylation of Stat3 protein	0.785941	31	27	0.870968	3	12307	1825	CRLF1;HDAC2;KIT
GO:0050890	cognition	0.785941	38	27	0.710526	3	12307	1825	CBR3;MAGT1;SOBP
GO:0050918	positive chemotaxis	0.785941	34	27	0.794118	3	12307	1825	HMGB1;HMGB2;VEGFA
GO:0045669	positive regulation of osteoblast differentiation	0.787777	56	51	0.910714	6	12307	1825	BMPR1A;CEBPB;DDR2;ID4;LTF;SOX11
GO:0006816	calcium ion transport	0.79612	84	67	0.797619	8	12307	1825	ATP2C1;CCL8;CCR5;KCNN4;NMUR1;PANX1;RYR1;TRPV6
GO:0001782	B cell homeostasis	0.796132	23	19	0.826087	2	12307	1825	CASP3;SOS1
GO:0003009	skeletal muscle contraction	0.796132	23	19	0.826087	2	12307	1825	RPS6KB1;TNNI2
GO:0032456	endocytic recycling	0.796132	21	19	0.904762	2	12307	1825	LMTK2;SNX4
GO:0035066	positive regulation of histone acetylation	0.796132	20	19	0.95	2	12307	1825	ARID5A;BRD7
GO:0090023	positive regulation of neutrophil chemotaxis	0.796132	20	19	0.95	2	12307	1825	C1QBP;CXCL8
GO:0000038	very long-chain fatty acid metabolic process	0.799256	13	10	0.769231	1	12307	1825	SLC27A6
GO:0000266	mitochondrial fission	0.799256	14	10	0.714286	1	12307	1825	DNM1L
GO:0006165	nucleoside diphosphate phosphorylation	0.799256	17	10	0.588235	1	12307	1825	CMPK1
GO:0006707	cholesterol catabolic process	0.799256	11	10	0.909091	1	12307	1825	CYP39A1
GO:0006820	anion transport	0.799256	16	10	0.625	1	12307	1825	TSPO
GO:0006828	manganese ion transport	0.799256	11	10	0.909091	1	12307	1825	ATP2C1
GO:0007340	acrosome reaction	0.799256	14	10	0.714286	1	12307	1825	ROPN1B
GO:0007589	body fluid secretion	0.799256	10	10	1	1	12307	1825	GUCA1B
GO:0008154	actin polymerization or depolymerization	0.799256	11	10	0.909091	1	12307	1825	ABI1
GO:0008299	isoprenoid biosynthetic process	0.799256	12	10	0.833333	1	12307	1825	PDSS1
GO:0010996	response to auditory stimulus	0.799256	12	10	0.833333	1	12307	1825	CXCL10
GO:0017158	regulation of calcium ion-dependent exocytosis	0.799256	22	10	0.454545	1	12307	1825	TRPV6
GO:0021680	cerebellar Purkinje cell layer development	0.799256	11	10	0.909091	1	12307	1825	NFIX
GO:0030278	regulation of ossification	0.799256	10	10	1	1	12307	1825	EGR2
GO:0030516	regulation of axon extension	0.799256	14	10	0.714286	1	12307	1825	DPYSL2
GO:0031929	TOR signaling	0.799256	14	10	0.714286	1	12307	1825	RPS6KB1
GO:0032026	response to magnesium ion	0.799256	10	10	1	1	12307	1825	ENTPD6
GO:0032486	Rap protein signal transduction	0.799256	10	10	1	1	12307	1825	RAP2A
GO:0033089	positive regulation of T cell differentiation in thymus	0.799256	10	10	1	1	12307	1825	ADA
GO:0033559	unsaturated fatty acid metabolic process	0.799256	13	10	0.769231	1	12307	1825	FADS2
GO:0033628	regulation of cell adhesion mediated by integrin	0.799256	11	10	0.909091	1	12307	1825	PTPN11
GO:0034116	positive regulation of heterotypic cell-cell adhesion	0.799256	10	10	1	1	12307	1825	GCNT2
GO:0034975	protein folding in endoplasmic reticulum	0.799256	10	10	1	1	12307	1825	CALR
GO:0035067	negative regulation of histone acetylation	0.799256	10	10	1	1	12307	1825	SET
GO:0035428	hexose transmembrane transport	0.799256	14	10	0.714286	1	12307	1825	SLC2A5
GO:0036109	alpha-linolenic acid metabolic process	0.799256	13	10	0.769231	1	12307	1825	FADS2
GO:0043032	positive regulation of macrophage activation	0.799256	11	10	0.909091	1	12307	1825	HSPD1
GO:0043114	regulation of vascular permeability	0.799256	10	10	1	1	12307	1825	YES1
GO:0045653	negative regulation of megakaryocyte differentiation	0.799256	18	10	0.555556	1	12307	1825	PRMT1
GO:0045667	regulation of osteoblast differentiation	0.799256	13	10	0.769231	1	12307	1825	FZD1
GO:0045780	positive regulation of bone resorption	0.799256	12	10	0.833333	1	12307	1825	TFRC
GO:0048484	enteric nervous system development	0.799256	12	10	0.833333	1	12307	1825	SOX10
GO:0048712	negative regulation of astrocyte differentiation	0.799256	12	10	0.833333	1	12307	1825	ID4
GO:0050709	negative regulation of protein secretion	0.799256	11	10	0.909091	1	12307	1825	RHBDF2
GO:0050732	negative regulation of peptidyl-tyrosine phosphorylation	0.799256	11	10	0.909091	1	12307	1825	SFRP1
GO:0050927	positive regulation of positive chemotaxis	0.799256	10	10	1	1	12307	1825	VEGFA
GO:0051156	glucose 6-phosphate metabolic process	0.799256	10	10	1	1	12307	1825	GPI
GO:0060314	regulation of ryanodine-sensitive calcium-release channel activity	0.799256	15	10	0.666667	1	12307	1825	DMD
GO:0060441	epithelial tube branching involved in lung morphogenesis	0.799256	13	10	0.769231	1	12307	1825	SOX9
GO:0060444	branching involved in mammary gland duct morphogenesis	0.799256	11	10	0.909091	1	12307	1825	PML
GO:0060484	lung-associated mesenchyme development	0.799256	11	10	0.909091	1	12307	1825	PTK7
GO:0070307	lens fiber cell development	0.799256	10	10	1	1	12307	1825	VIM
GO:0080111	DNA demethylation	0.799256	14	10	0.714286	1	12307	1825	TET3
GO:0090303	positive regulation of wound healing	0.799256	12	10	0.833333	1	12307	1825	KANK1
GO:1900182	positive regulation of protein localization to nucleus	0.799256	10	10	1	1	12307	1825	CDKN2A
GO:1901653	cellular response to peptide	0.799256	10	10	1	1	12307	1825	KLF6
GO:1902166	negative regulation of intrinsic apoptotic signaling pathway in response to DNA damage by p53 class mediator	0.799256	13	10	0.769231	1	12307	1825	KDM1A
GO:2000147	positive regulation of cell motility	0.799256	13	10	0.769231	1	12307	1825	EPCAM
GO:2001275	positive regulation of glucose import in response to insulin stimulus	0.799256	11	10	0.909091	1	12307	1825	PTPN11
GO:0050776	regulation of immune response	0.80082	116	75	0.646552	9	12307	1825	CD3G;CD40;CD96;CXADR;IGKC;IGLC1;ITGB1;SH2D1A;SLAMF7
GO:0000045	autophagosome assembly	0.802239	45	36	0.8	4	12307	1825	ATG3;ATG4B;RAB23;WDR45B
GO:0032755	positive regulation of interleukin-6 production	0.802239	45	36	0.8	4	12307	1825	ADORA2B;DDX58;HSPD1;RIPK2
GO:0032956	regulation of actin cytoskeleton organization	0.802239	42	36	0.857143	4	12307	1825	FSCN1;GPM6B;RHOQ;ROCK2
GO:0007613	memory	0.803312	60	52	0.866667	6	12307	1825	FEN1;ITPR3;NTAN1;PTGS2;S100B;VLDLR
GO:0031295	T cell costimulation	0.803312	73	52	0.712329	6	12307	1825	CD24;CD3G;CTLA4;LCK;PTPN11;YES1
GO:0001938	positive regulation of endothelial cell proliferation	0.806058	67	60	0.895522	7	12307	1825	ACVRL1;CCL2;HIF1A;HMGB2;JUN;VASH2;VEGFA
GO:0001569	patterning of blood vessels	0.806648	32	28	0.875	3	12307	1825	RBM15;SRF;VEGFA
GO:0006363	termination of RNA polymerase I transcription	0.806648	31	28	0.903226	3	12307	1825	POLR1C;POLR1E;POLR2F
GO:0016056	rhodopsin mediated signaling pathway	0.806648	35	28	0.8	3	12307	1825	GUCA1B;METAP1;NMT2
GO:0031667	response to nutrient levels	0.806648	29	28	0.965517	3	12307	1825	MMP7;SIRT5;TK1
GO:0040014	regulation of multicellular organism growth	0.806648	29	28	0.965517	3	12307	1825	AFG3L2;HTRA2;PTPN11
GO:0046627	negative regulation of insulin receptor signaling pathway	0.806648	30	28	0.933333	3	12307	1825	KANK1;PTPN2;RPS6KB1
GO:0050766	positive regulation of phagocytosis	0.806648	29	28	0.965517	3	12307	1825	CALR;CD47;PTX3
GO:0060325	face morphogenesis	0.806648	33	28	0.848485	3	12307	1825	ANKRD11;LRP6;PTPN11
GO:0061077	chaperone-mediated protein folding	0.806648	34	28	0.823529	3	12307	1825	CALR;CHORDC1;FKBPL
GO:2001240	negative regulation of extrinsic apoptotic signaling pathway in absence of ligand	0.806648	34	28	0.823529	3	12307	1825	CX3CL1;IL7;MCL1
GO:0051259	protein oligomerization	0.817596	50	45	0.9	5	12307	1825	BLM;IRAK1;MALT1;STOML2;TNFAIP3
GO:0001558	regulation of cell growth	0.81795	70	53	0.757143	6	12307	1825	FAM107A;FBLN5;FOXM1;KIF14;NET1;URI1
GO:0006888	ER to Golgi vesicle-mediated transport	0.81795	63	53	0.84127	6	12307	1825	CNIH4;CREB3L2;SEC13;TEX261;VAPB;VCP
GO:0006952	defense response	0.81795	58	53	0.913793	6	12307	1825	CX3CL1;CXCL9;IL32;KCNN4;MALT1;TAP1
GO:0097191	extrinsic apoptotic signaling pathway	0.81795	57	53	0.929825	6	12307	1825	CASP3;DAPK1;PARP2;PML;SIVA1;TRAF2
GO:0001954	positive regulation of cell-matrix adhesion	0.819378	22	20	0.909091	2	12307	1825	CDK6;SFRP1
GO:0007032	endosome organization	0.819378	31	20	0.645161	2	12307	1825	PLEKHF1;STX6
GO:0007214	gamma-aminobutyric acid signaling pathway	0.819378	24	20	0.833333	2	12307	1825	GABBR2;GABRA6
GO:0019835	cytolysis	0.819378	20	20	1	2	12307	1825	GZMB;HPRT1
GO:0031424	keratinization	0.819378	48	20	0.416667	2	12307	1825	CDH3;KRT16
GO:0032689	negative regulation of interferon-gamma production	0.819378	28	20	0.714286	2	12307	1825	C1QBP;PRNP
GO:0032967	positive regulation of collagen biosynthetic process	0.819378	23	20	0.869565	2	12307	1825	CCL2;HDAC2
GO:0034047	regulation of protein phosphatase type 2A activity	0.819378	22	20	0.909091	2	12307	1825	PPP2R3A;SET
GO:0035924	cellular response to vascular endothelial growth factor stimulus	0.819378	22	20	0.909091	2	12307	1825	NOTCH1;VEGFA
GO:0042326	negative regulation of phosphorylation	0.819378	21	20	0.952381	2	12307	1825	CDKN2A;CDKN2C
GO:0043393	regulation of protein binding	0.819378	21	20	0.952381	2	12307	1825	ATR;PLK1
GO:0051928	positive regulation of calcium ion transport	0.819378	26	20	0.769231	2	12307	1825	CCL4;TSPO
GO:0060612	adipose tissue development	0.819378	25	20	0.8	2	12307	1825	OXCT1;PPARD
GO:2001235	positive regulation of apoptotic signaling pathway	0.819378	28	20	0.714286	2	12307	1825	CTSC;TPD52L1
GO:0060021	palate development	0.819653	73	61	0.835616	7	12307	1825	ANP32B;BMPR1A;EPHB3;LRP6;PAK1IP1;SMAD2;SUMO1
GO:0006644	phospholipid metabolic process	0.824978	168	130	0.77381	16	12307	1825	AGPAT2;AGPAT4;AGPAT5;CHKA;GATA6;LPIN1;LPL;MTMR2;PIK3CB;PIKFYVE;PIP5K1A;PITPNB;PLA2G2A;PLA2G4A;PLD1;PTDSS1
GO:0001837	epithelial to mesenchymal transition	0.82564	33	29	0.878788	3	12307	1825	HIF1A;NOTCH1;SOX9
GO:0007498	mesoderm development	0.82564	32	29	0.90625	3	12307	1825	LHX2;OVOL1;VEGFA
GO:0010043	response to zinc ion	0.82564	38	29	0.763158	3	12307	1825	ASS1;GGH;LCK
GO:0015701	bicarbonate transport	0.82564	40	29	0.725	3	12307	1825	CA9;SLC26A2;SLC4A5
GO:0007623	circadian rhythm	0.828593	97	85	0.876289	10	12307	1825	ARNTL2;CDK4;CUL1;ID4;JUN;NFIL3;NONO;RBM4B;RPS27A;TYMS
GO:0001516	prostaglandin biosynthetic process	0.829048	14	11	0.785714	1	12307	1825	PTGS2
GO:0001886	endothelial cell morphogenesis	0.829048	12	11	0.916667	1	12307	1825	CLIC4
GO:0002031	G-protein coupled receptor internalization	0.829048	12	11	0.916667	1	12307	1825	ADM
GO:0002544	chronic inflammatory response	0.829048	11	11	1	1	12307	1825	CXCL13
GO:0003148	outflow tract septum morphogenesis	0.829048	13	11	0.846154	1	12307	1825	GATA6
GO:0006402	mRNA catabolic process	0.829048	16	11	0.6875	1	12307	1825	DXO
GO:0006702	androgen biosynthetic process	0.829048	11	11	1	1	12307	1825	SRD5A1
GO:0006744	ubiquinone biosynthetic process	0.829048	12	11	0.916667	1	12307	1825	PDSS1
GO:0006940	regulation of smooth muscle contraction	0.829048	13	11	0.846154	1	12307	1825	NMU
GO:0007168	receptor guanylyl cyclase signaling pathway	0.829048	11	11	1	1	12307	1825	GUCA1B
GO:0008610	lipid biosynthetic process	0.829048	13	11	0.846154	1	12307	1825	PRKAA1
GO:0010592	positive regulation of lamellipodium assembly	0.829048	14	11	0.785714	1	12307	1825	FSCN1
GO:0010763	positive regulation of fibroblast migration	0.829048	11	11	1	1	12307	1825	DDR2
GO:0014075	response to amine	0.829048	11	11	1	1	12307	1825	CAD
GO:0015939	pantothenate metabolic process	0.829048	13	11	0.846154	1	12307	1825	SLC5A6
GO:0016578	histone deubiquitination	0.829048	14	11	0.785714	1	12307	1825	ENY2
GO:0021591	ventricular system development	0.829048	16	11	0.6875	1	12307	1825	ANP32B
GO:0021756	striatum development	0.829048	12	11	0.916667	1	12307	1825	HPRT1
GO:0021819	layer formation in cerebral cortex	0.829048	13	11	0.846154	1	12307	1825	LRP8
GO:0021904	dorsal/ventral neural tube patterning	0.829048	13	11	0.846154	1	12307	1825	SMO
GO:0032897	negative regulation of viral transcription	0.829048	12	11	0.916667	1	12307	1825	TRIM27
GO:0033993	response to lipid	0.829048	11	11	1	1	12307	1825	PCNA
GO:0042417	dopamine metabolic process	0.829048	11	11	1	1	12307	1825	HPRT1
GO:0043149	stress fiber assembly	0.829048	11	11	1	1	12307	1825	SRF
GO:0043306	positive regulation of mast cell degranulation	0.829048	11	11	1	1	12307	1825	ADORA2B
GO:0043651	linoleic acid metabolic process	0.829048	15	11	0.733333	1	12307	1825	FADS2
GO:0045019	negative regulation of nitric oxide biosynthetic process	0.829048	12	11	0.916667	1	12307	1825	TSPO
GO:0045670	regulation of osteoclast differentiation	0.829048	13	11	0.846154	1	12307	1825	CEBPB
GO:0045717	negative regulation of fatty acid biosynthetic process	0.829048	11	11	1	1	12307	1825	ERLIN1
GO:0045730	respiratory burst	0.829048	11	11	1	1	12307	1825	CD24
GO:0045744	negative regulation of G-protein coupled receptor protein signaling pathway	0.829048	11	11	1	1	12307	1825	CXCL8
GO:0048268	clathrin coat assembly	0.829048	12	11	0.916667	1	12307	1825	PICALM
GO:0048333	mesodermal cell differentiation	0.829048	11	11	1	1	12307	1825	ITGB1
GO:0048596	embryonic camera-type eye morphogenesis	0.829048	13	11	0.846154	1	12307	1825	PAX6
GO:0050804	modulation of synaptic transmission	0.829048	15	11	0.733333	1	12307	1825	LRP8
GO:0051492	regulation of stress fiber assembly	0.829048	11	11	1	1	12307	1825	ROCK2
GO:0060134	prepulse inhibition	0.829048	12	11	0.916667	1	12307	1825	FABP7
GO:0070528	protein kinase C signaling	0.829048	15	11	0.733333	1	12307	1825	ADAM15
GO:0071236	cellular response to antibiotic	0.829048	13	11	0.846154	1	12307	1825	PLA2G4A
GO:0071872	cellular response to epinephrine stimulus	0.829048	11	11	1	1	12307	1825	PDE4B
GO:2000573	positive regulation of DNA biosynthetic process	0.829048	11	11	1	1	12307	1825	MYC
GO:2000679	positive regulation of transcription regulatory region DNA binding	0.829048	12	11	0.916667	1	12307	1825	PARP1
GO:0006968	cellular defense response	0.831712	61	54	0.885246	6	12307	1825	ADORA2B;CCR5;CXCL9;ITGB1;RAB23;SH2D1A
GO:0007156	homophilic cell adhesion via plasma membrane adhesion molecules	0.832153	151	93	0.615894	11	12307	1825	CDH3;DSC2;DSG2;FAT1;FAT2;ITGB1;MPZL2;PCDHB11;PCDHB3;PIK3CB;SMAGP
GO:0009408	response to heat	0.832417	49	46	0.938776	5	12307	1825	CCL2;DNAJA1;HSPD1;PSIP1;RPS6KB1
GO:0032482	Rab protein signal transduction	0.832417	70	46	0.657143	5	12307	1825	RAB23;RAB29;RAB40B;RAB6B;RAB9A
GO:0009749	response to glucose	0.832492	72	62	0.861111	7	12307	1825	CASP3;CTSV;LPL;RMI1;RPS6KB1;SMAD2;TCF7L2
GO:0070374	positive regulation of ERK1 and ERK2 cascade	0.833885	156	131	0.839744	16	12307	1825	CCL18;CCL2;CCL20;CCL4;CCL8;CX3CL1;EGFR;FBXW7;GAREM;GCNT2;HMGB1;PLA2G2A;PTPN11;RIPK2;S100A7;VEGFA
GO:0030521	androgen receptor signaling pathway	0.835565	40	38	0.95	4	12307	1825	CCNE1;DNAJA1;KDM3A;MED17
GO:0006378	mRNA polyadenylation	0.840218	27	21	0.777778	2	12307	1825	CDC73;MTPAP
GO:0010507	negative regulation of autophagy	0.840218	23	21	0.913043	2	12307	1825	RRAGA;TLK2
GO:0048041	focal adhesion assembly	0.840218	24	21	0.875	2	12307	1825	PIP5K1A;PTPRK
GO:1901687	glutathione derivative biosynthetic process	0.840218	27	21	0.777778	2	12307	1825	GSTA4;GSTP1
GO:1990090	cellular response to nerve growth factor stimulus	0.840218	21	21	1	2	12307	1825	E2F1;MICALL1
GO:0006909	phagocytosis	0.843011	35	30	0.857143	3	12307	1825	CDC7;CORO1C;PIP5K1A
GO:0007205	protein kinase C-activating G-protein coupled receptor signaling pathway	0.843011	32	30	0.9375	3	12307	1825	DGKZ;PARD3;PRKD3
GO:0070059	intrinsic apoptotic signaling pathway in response to endoplasmic reticulum stress	0.843011	34	30	0.882353	3	12307	1825	CEBPB;PML;TRAF2
GO:0008203	cholesterol metabolic process	0.844596	66	63	0.954545	7	12307	1825	CYP27A1;CYP7B1;EBP;ERLIN1;PPARD;SOAT1;VLDLR
GO:0034329	cell junction assembly	0.844596	77	63	0.818182	7	12307	1825	CDH3;ITGA6;ITGB1;KRT5;PARD3;PRKCI;RSU1
GO:0035023	regulation of Rho protein signal transduction	0.844628	76	55	0.723684	6	12307	1825	ARHGEF9;ECT2;FARP1;FGD1;NET1;SOS1
GO:0010976	positive regulation of neuron projection development	0.845589	76	71	0.934211	8	12307	1825	ADAMTS1;BCL11A;DMD;GPRC5B;PRKCI;PTK7;SERPINE2;UBE2V2
GO:0006091	generation of precursor metabolites and energy	0.846239	52	47	0.903846	5	12307	1825	ACO2;COX4I1;DHTKD1;PPARD;XYLB
GO:0032870	cellular response to hormone stimulus	0.846239	64	47	0.734375	5	12307	1825	ASNS;JUN;PLOD1;PLOD2;UGT8
GO:0042733	embryonic digit morphogenesis	0.846239	56	47	0.839286	5	12307	1825	BMPR1A;HDAC2;IMPAD1;RAB23;TULP3
GO:0072659	protein localization to plasma membrane	0.846239	61	47	0.770492	5	12307	1825	ATP1B3;DLG1;PLEKHF1;RAB40B;RAP2A
GO:0043087	regulation of GTPase activity	0.850386	50	39	0.78	4	12307	1825	EPHB3;FGD1;RALBP1;RDX
GO:0043647	inositol phosphate metabolic process	0.850386	47	39	0.829787	4	12307	1825	IMPA2;INPP5B;PLCB4;PLCH1
GO:0048469	cell maturation	0.850386	42	39	0.928571	4	12307	1825	CBFB;LHX6;SOX10;VEGFA
GO:0001574	ganglioside biosynthetic process	0.854421	18	12	0.666667	1	12307	1825	ST3GAL6
GO:0001779	natural killer cell differentiation	0.854421	14	12	0.857143	1	12307	1825	TCF3
GO:0002063	chondrocyte development	0.854421	14	12	0.857143	1	12307	1825	IMPAD1
GO:0006198	cAMP catabolic process	0.854421	14	12	0.857143	1	12307	1825	PDE4B
GO:0006672	ceramide metabolic process	0.854421	17	12	0.705882	1	12307	1825	HTRA2
GO:0006937	regulation of muscle contraction	0.854421	12	12	1	1	12307	1825	TNNI2
GO:0007213	G-protein coupled acetylcholine receptor signaling pathway	0.854421	13	12	0.923077	1	12307	1825	CHRM3
GO:0009651	response to salt stress	0.854421	12	12	1	1	12307	1825	HSP90AB1
GO:0010001	glial cell differentiation	0.854421	14	12	0.857143	1	12307	1825	NFIB
GO:0016239	positive regulation of macroautophagy	0.854421	14	12	0.857143	1	12307	1825	WAC
GO:0022011	myelination in peripheral nervous system	0.854421	13	12	0.923077	1	12307	1825	PARD3
GO:0030111	regulation of Wnt signaling pathway	0.854421	16	12	0.75	1	12307	1825	TCF7L1
GO:0030330	DNA damage response, signal transduction by p53 class mediator	0.854421	14	12	0.857143	1	12307	1825	NDRG1
GO:0032438	melanosome organization	0.854421	20	12	0.6	1	12307	1825	RAB29
GO:0032695	negative regulation of interleukin-12 production	0.854421	13	12	0.923077	1	12307	1825	C1QBP
GO:0032700	negative regulation of interleukin-17 production	0.854421	12	12	1	1	12307	1825	PRNP
GO:0032981	mitochondrial respiratory chain complex I assembly	0.854421	18	12	0.666667	1	12307	1825	NDUFAF4
GO:0042993	positive regulation of transcription factor import into nucleus	0.854421	14	12	0.857143	1	12307	1825	DDX58
GO:0043122	regulation of I-kappaB kinase/NF-kappaB signaling	0.854421	14	12	0.857143	1	12307	1825	OPTN
GO:0043162	ubiquitin-dependent protein catabolic process via the multivesicular body sorting pathway	0.854421	15	12	0.8	1	12307	1825	UBAP1
GO:0043206	extracellular fibril organization	0.854421	13	12	0.923077	1	12307	1825	ADAMTS3
GO:0043267	negative regulation of potassium ion transport	0.854421	12	12	1	1	12307	1825	PLCB4
GO:0043268	positive regulation of potassium ion transport	0.854421	12	12	1	1	12307	1825	DLG1
GO:0043277	apoptotic cell clearance	0.854421	13	12	0.923077	1	12307	1825	MARCO
GO:0043568	positive regulation of insulin-like growth factor receptor signaling pathway	0.854421	13	12	0.923077	1	12307	1825	CDH3
GO:0045086	positive regulation of interleukin-2 biosynthetic process	0.854421	13	12	0.923077	1	12307	1825	GLMN
GO:0045582	positive regulation of T cell differentiation	0.854421	15	12	0.8	1	12307	1825	IL7
GO:0045725	positive regulation of glycogen biosynthetic process	0.854421	15	12	0.8	1	12307	1825	DYRK2
GO:0045778	positive regulation of ossification	0.854421	12	12	1	1	12307	1825	SOX11
GO:0045820	negative regulation of glycolytic process	0.854421	12	12	1	1	12307	1825	DDIT4
GO:0045995	regulation of embryonic development	0.854421	13	12	0.923077	1	12307	1825	CDK1
GO:0048009	insulin-like growth factor receptor signaling pathway	0.854421	14	12	0.857143	1	12307	1825	IGF2R
GO:0048545	response to steroid hormone	0.854421	14	12	0.857143	1	12307	1825	HMGB2
GO:0048872	homeostasis of number of cells	0.854421	13	12	0.923077	1	12307	1825	SART3
GO:0050708	regulation of protein secretion	0.854421	14	12	0.857143	1	12307	1825	RHBDF2
GO:0050880	regulation of blood vessel size	0.854421	12	12	1	1	12307	1825	FOXC1
GO:0050965	detection of temperature stimulus involved in sensory perception of pain	0.854421	12	12	1	1	12307	1825	EPHB1
GO:0050995	negative regulation of lipid catabolic process	0.854421	14	12	0.857143	1	12307	1825	PRKAA1
GO:0051044	positive regulation of membrane protein ectodomain proteolysis	0.854421	15	12	0.8	1	12307	1825	PACSIN3
GO:0051968	positive regulation of synaptic transmission, glutamatergic	0.854421	15	12	0.8	1	12307	1825	PTGS2
GO:0055003	cardiac myofibril assembly	0.854421	12	12	1	1	12307	1825	SRF
GO:0060037	pharyngeal system development	0.854421	16	12	0.75	1	12307	1825	PTCH1
GO:0061178	regulation of insulin secretion involved in cellular response to glucose stimulus	0.854421	15	12	0.8	1	12307	1825	HMGN3
GO:0061436	establishment of skin barrier	0.854421	17	12	0.705882	1	12307	1825	KRT16
GO:0070498	interleukin-1-mediated signaling pathway	0.854421	13	12	0.923077	1	12307	1825	IRAK1
GO:0089711	L-glutamate transmembrane transport	0.854421	13	12	0.923077	1	12307	1825	SLC25A13
GO:0090280	positive regulation of calcium ion import	0.854421	15	12	0.8	1	12307	1825	CCL2
GO:0022617	extracellular matrix disassembly	0.854528	117	103	0.880342	12	12307	1825	ADAM15;ADAM17;CASP3;COL19A1;COL4A2;COL9A3;CTSV;ELN;KLK7;MMP12;MMP7;TIMP2
GO:0032922	circadian regulation of gene expression	0.856725	60	56	0.933333	6	12307	1825	HDAC2;HNRNPU;PML;PPP1CB;PPP1CC;RBM4B
GO:0045214	sarcomere organization	0.858852	28	22	0.785714	2	12307	1825	ITGB1;SRF
GO:0050690	regulation of defense response to virus by virus	0.858852	28	22	0.785714	2	12307	1825	AP2M1;LCK
GO:0051881	regulation of mitochondrial membrane potential	0.858852	27	22	0.814815	2	12307	1825	NDUFS1;SLC25A36
GO:0006361	transcription initiation from RNA polymerase I promoter	0.858861	34	31	0.911765	3	12307	1825	POLR1C;POLR1E;POLR2F
GO:0006749	glutathione metabolic process	0.858861	45	31	0.688889	3	12307	1825	GLRX2;GSTA4;GSTP1
GO:0019933	cAMP-mediated signaling	0.858861	34	31	0.911765	3	12307	1825	ADM;GAL;SOX9
GO:0031623	receptor internalization	0.858861	31	31	1	3	12307	1825	ADM;CXCL8;PICALM
GO:0045599	negative regulation of fat cell differentiation	0.858861	37	31	0.837838	3	12307	1825	E2F1;ID4;WWTR1
GO:0051591	response to cAMP	0.859105	51	48	0.941176	5	12307	1825	AGXT;CDK2;FOXM1;JUN;STAT1
GO:0010862	positive regulation of pathway-restricted SMAD protein phosphorylation	0.864059	46	40	0.869565	4	12307	1825	ACVRL1;BMPR1A;CSNK2B;TTK
GO:0035556	intracellular signal transduction	0.864069	362	283	0.781768	36	12307	1825	AKAP7;CNIH4;CRKL;CXCL8;DAPK1;DCX;DEF8;DEPDC1;DGKZ;EFS;IRAK1;MAP4K4;MAP4K5;MELK;OXSR1;PIKFYVE;PLCB4;PPP1R1A;PRKAA1;PRKCG;PRKCI;PRKD3;S100A1;SMAD2;SOCS5;SPHK1;SRPK1;SS18;STAC;STK17B;STK38;STMN1;TLK2;TRAIP;WSB2;YWHAE
GO:0009967	positive regulation of signal transduction	0.871056	56	49	0.875	5	12307	1825	KHDRBS1;SH2D1A;SH3BP2;STAM;TP53BP2
GO:0046330	positive regulation of JNK cascade	0.871056	58	49	0.844828	5	12307	1825	DUSP22;FZD7;HMGB1;RIPK2;TPD52L1
GO:0051216	cartilage development	0.871056	60	49	0.816667	5	12307	1825	CREB3L2;HIF1A;ITGB8;SOX9;TYMS
GO:0051592	response to calcium ion	0.871056	55	49	0.890909	5	12307	1825	ANXA5;ENTPD6;ITPR3;SLC25A13;SLC6A1
GO:0006360	transcription from RNA polymerase I promoter	0.87329	35	32	0.914286	3	12307	1825	POLR1C;POLR1E;POLR2F
GO:0031018	endocrine pancreas development	0.87329	40	32	0.8	3	12307	1825	ANXA1;SOX4;SOX9
GO:0034260	negative regulation of GTPase activity	0.87329	41	32	0.780488	3	12307	1825	IPO5;PDE6D;RDX
GO:0042594	response to starvation	0.87329	37	32	0.864865	3	12307	1825	ADM;ADSL;OXCT1
GO:0006812	cation transport	0.875477	29	23	0.793103	2	12307	1825	P2RX5;PANX1
GO:0007616	long-term memory	0.875477	26	23	0.884615	2	12307	1825	RPS6KB1;SRF
GO:0030212	hyaluronan metabolic process	0.875477	25	23	0.92	2	12307	1825	HMMR;MKI67
GO:0030325	adrenal gland development	0.875477	23	23	1	2	12307	1825	MDK;TSPO
GO:0042755	eating behavior	0.875477	26	23	0.884615	2	12307	1825	NMU;UCHL1
GO:0043278	response to morphine	0.875477	23	23	1	2	12307	1825	ADA;PRKCG
GO:0045595	regulation of cell differentiation	0.875477	27	23	0.851852	2	12307	1825	KLK6;TBX19
GO:0048844	artery morphogenesis	0.875477	24	23	0.958333	2	12307	1825	FOXC1;VEGFA
GO:0050715	positive regulation of cytokine secretion	0.875477	26	23	0.884615	2	12307	1825	GLMN;TNFSF15
GO:0030324	lung development	0.876026	80	74	0.925	8	12307	1825	BMPR1A;C11orf73;DHCR7;FBXW7;JMJD6;NOTCH1;SMAD2;VEGFA
GO:0001878	response to yeast	0.87603	13	13	1	1	12307	1825	PTX3
GO:0006000	fructose metabolic process	0.87603	13	13	1	1	12307	1825	ALDOC
GO:0006171	cAMP biosynthetic process	0.87603	18	13	0.722222	1	12307	1825	ADM
GO:0006349	regulation of gene expression by genetic imprinting	0.87603	17	13	0.764706	1	12307	1825	DNMT3B
GO:0006895	Golgi to endosome transport	0.87603	16	13	0.8125	1	12307	1825	RAB29
GO:0007141	male meiosis I	0.87603	16	13	0.8125	1	12307	1825	TRIP13
GO:0007158	neuron cell-cell adhesion	0.87603	15	13	0.866667	1	12307	1825	NINJ2
GO:0010579	positive regulation of adenylate cyclase activity involved in G-protein coupled receptor signaling pathway	0.87603	18	13	0.722222	1	12307	1825	GPR161
GO:0010880	regulation of release of sequestered calcium ion into cytosol by sarcoplasmic reticulum	0.87603	17	13	0.764706	1	12307	1825	DMD
GO:0016226	iron-sulfur cluster assembly	0.87603	16	13	0.8125	1	12307	1825	ISCA1
GO:0016601	Rac protein signal transduction	0.87603	19	13	0.684211	1	12307	1825	WASF1
GO:0017156	calcium ion-dependent exocytosis	0.87603	15	13	0.866667	1	12307	1825	RIMS3
GO:0019372	lipoxygenase pathway	0.87603	13	13	1	1	12307	1825	PTGS2
GO:0021854	hypothalamus development	0.87603	15	13	0.866667	1	12307	1825	SOX3
GO:0030500	regulation of bone mineralization	0.87603	16	13	0.8125	1	12307	1825	DDR2
GO:0030518	intracellular steroid hormone receptor signaling pathway	0.87603	15	13	0.866667	1	12307	1825	MED17
GO:0032469	endoplasmic reticulum calcium ion homeostasis	0.87603	14	13	0.928571	1	12307	1825	PML
GO:0032968	positive regulation of transcription elongation from RNA polymerase II promoter	0.87603	14	13	0.928571	1	12307	1825	CDC73
GO:0035269	protein O-linked mannosylation	0.87603	16	13	0.8125	1	12307	1825	DPM1
GO:0043303	mast cell degranulation	0.87603	14	13	0.928571	1	12307	1825	KIT
GO:0043981	histone H4-K5 acetylation	0.87603	15	13	0.866667	1	12307	1825	ING4
GO:0043982	histone H4-K8 acetylation	0.87603	15	13	0.866667	1	12307	1825	ING4
GO:0045579	positive regulation of B cell differentiation	0.87603	14	13	0.928571	1	12307	1825	PCID2
GO:0048266	behavioral response to pain	0.87603	16	13	0.8125	1	12307	1825	TSPO
GO:0048663	neuron fate commitment	0.87603	17	13	0.764706	1	12307	1825	PAX6
GO:0048854	brain morphogenesis	0.87603	16	13	0.8125	1	12307	1825	PCNT
GO:0050435	beta-amyloid metabolic process	0.87603	14	13	0.928571	1	12307	1825	BACE2
GO:0050730	regulation of peptidyl-tyrosine phosphorylation	0.87603	15	13	0.866667	1	12307	1825	EGFR
GO:0051279	regulation of release of sequestered calcium ion into cytosol	0.87603	14	13	0.928571	1	12307	1825	DIAPH1
GO:0060047	heart contraction	0.87603	14	13	0.928571	1	12307	1825	DNM1L
GO:0061036	positive regulation of cartilage development	0.87603	15	13	0.866667	1	12307	1825	SOX9
GO:0071498	cellular response to fluid shear stress	0.87603	13	13	1	1	12307	1825	PTGS2
GO:1901381	positive regulation of potassium ion transmembrane transport	0.87603	14	13	0.928571	1	12307	1825	AKAP7
GO:1903543	positive regulation of exosomal secretion	0.87603	13	13	1	1	12307	1825	STAM
GO:1903861	positive regulation of dendrite extension	0.87603	18	13	0.722222	1	12307	1825	RASAL1
GO:1903959	regulation of anion transmembrane transport	0.87603	16	13	0.8125	1	12307	1825	CLCN4
GO:1904659	glucose transmembrane transport	0.87603	17	13	0.764706	1	12307	1825	SLC2A5
GO:2000249	regulation of actin cytoskeleton reorganization	0.87603	15	13	0.866667	1	12307	1825	CTSV
GO:2001241	positive regulation of extrinsic apoptotic signaling pathway in absence of ligand	0.87603	14	13	0.928571	1	12307	1825	HTRA2
GO:0001658	branching involved in ureteric bud morphogenesis	0.876645	45	41	0.911111	4	12307	1825	DLG1;MYC;PTCH1;SOX9
GO:0048015	phosphatidylinositol-mediated signaling	0.879411	120	106	0.883333	12	12307	1825	EGFR;FGF22;GSN;INPP5F;KIT;LCK;NCS1;PHLPP1;PIK3CB;PLCH1;PTPN11;RPS6KB1
GO:0019233	sensory perception of pain	0.882138	56	50	0.892857	5	12307	1825	HOXB8;MAPK1;NMU;PTGS2;UCHL1
GO:0045216	cell-cell junction organization	0.882138	65	50	0.769231	5	12307	1825	CDH3;CXADR;NF2;PARD3;PRKCI
GO:0007169	transmembrane receptor protein tyrosine kinase signaling pathway	0.884711	93	83	0.892473	9	12307	1825	ABI1;ALK;DOK5;LCK;MPZL1;NRTN;PIK3CB;ROR1;YES1
GO:0045471	response to ethanol	0.885027	97	91	0.938144	10	12307	1825	ATP5G3;CCL2;CCNE1;CDK2;GGH;GSN;OXCT1;PSMD14;RPS6KB1;TYMS
GO:0071260	cellular response to mechanical stimulus	0.886137	71	67	0.943662	7	12307	1825	BNIP3;CASP8AP2;CD40;CHEK1;MMP7;PTGS2;SOX9
GO:0007162	negative regulation of cell adhesion	0.886396	35	33	0.942857	3	12307	1825	ACVRL1;ADAMDEC1;PODXL
GO:0007416	synapse assembly	0.886396	48	33	0.6875	3	12307	1825	FARP1;PCDHB11;PCDHB3
GO:0034446	substrate adhesion-dependent cell spreading	0.886396	38	33	0.868421	3	12307	1825	EPHB3;FZD7;KIF14
GO:0001932	regulation of protein phosphorylation	0.890279	27	24	0.888889	2	12307	1825	CORO1C;PML
GO:0006906	vesicle fusion	0.890279	25	24	0.96	2	12307	1825	GNAI3;STX6
GO:0007159	leukocyte cell-cell adhesion	0.890279	26	24	0.923077	2	12307	1825	ITGB1;MSN
GO:0007606	sensory perception of chemical stimulus	0.890279	30	24	0.8	2	12307	1825	CHRM3;GPR161
GO:0018149	peptide cross-linking	0.890279	50	24	0.48	2	12307	1825	ANXA1;DSP
GO:0042113	B cell activation	0.890279	25	24	0.96	2	12307	1825	HSPD1;TXLNA
GO:0051017	actin filament bundle assembly	0.890279	26	24	0.923077	2	12307	1825	ADD2;FSCN1
GO:1901215	negative regulation of neuron death	0.890279	29	24	0.827586	2	12307	1825	HTRA2;TRAF2
GO:0002224	toll-like receptor signaling pathway	0.89321	109	100	0.917431	11	12307	1825	BIRC3;DUSP7;IRAK1;JUN;MAP3K7;MAPK1;PELI1;RIPK2;RPS27A;TAB2;TANK
GO:0001817	regulation of cytokine production	0.894433	14	14	1	1	12307	1825	LTF
GO:0002376	immune system process	0.894433	22	14	0.636364	1	12307	1825	KCNN4
GO:0003281	ventricular septum development	0.894433	18	14	0.777778	1	12307	1825	LMO4
GO:0006103	2-oxoglutarate metabolic process	0.894433	19	14	0.736842	1	12307	1825	IDH2
GO:0006839	mitochondrial transport	0.894433	15	14	0.933333	1	12307	1825	SLC25A32
GO:0007130	synaptonemal complex assembly	0.894433	18	14	0.777778	1	12307	1825	TRIP13
GO:0007413	axonal fasciculation	0.894433	16	14	0.875	1	12307	1825	EPHB3
GO:0010524	positive regulation of calcium ion transport into cytosol	0.894433	14	14	1	1	12307	1825	P2RX5
GO:0010596	negative regulation of endothelial cell migration	0.894433	18	14	0.777778	1	12307	1825	ACVRL1
GO:0010719	negative regulation of epithelial to mesenchymal transition	0.894433	21	14	0.666667	1	12307	1825	SFRP1
GO:0010875	positive regulation of cholesterol efflux	0.894433	14	14	1	1	12307	1825	PTCH1
GO:0030520	intracellular estrogen receptor signaling pathway	0.894433	19	14	0.736842	1	12307	1825	PADI2
GO:0031333	negative regulation of protein complex assembly	0.894433	16	14	0.875	1	12307	1825	LMO4
GO:0032331	negative regulation of chondrocyte differentiation	0.894433	17	14	0.823529	1	12307	1825	SOX9
GO:0032753	positive regulation of interleukin-4 production	0.894433	18	14	0.777778	1	12307	1825	CEBPB
GO:0035584	calcium-mediated signaling using intracellular calcium source	0.894433	16	14	0.875	1	12307	1825	PTGFR
GO:0042572	retinol metabolic process	0.894433	24	14	0.583333	1	12307	1825	ALDH1A3
GO:0043403	skeletal muscle tissue regeneration	0.894433	17	14	0.823529	1	12307	1825	IFRD1
GO:0047496	vesicle transport along microtubule	0.894433	15	14	0.933333	1	12307	1825	WDR43
GO:0048208	COPII vesicle coating	0.894433	15	14	0.933333	1	12307	1825	SEC13
GO:0055078	sodium ion homeostasis	0.894433	14	14	1	1	12307	1825	SLC12A1
GO:0097503	sialylation	0.894433	21	14	0.666667	1	12307	1825	ST3GAL6
GO:2000310	regulation of N-methyl-D-aspartate selective glutamate receptor activity	0.894433	15	14	0.933333	1	12307	1825	DAPK1
GO:2001234	negative regulation of apoptotic signaling pathway	0.894433	18	14	0.777778	1	12307	1825	MAP3K7
GO:0045087	innate immune response	0.896888	849	687	0.809187	91	12307	1825	ABI1;ACTR3;ADAM15;AIM2;APOBEC3B;BIRC3;C1QBP;C1S;CD180;CD3G;CR2;CUL1;DDOST;DDX58;DEFB1;DUSP7;EGFR;FGF22;HERC5;HMGB1;HSP90AB1;IFI16;IFIH1;IGHG1;IGHM;IGJ;IGKC;IGLC1;IRAK1;ITPR3;JUN;KIT;KRT16;LCK;LCN2;MALT1;MAP3K7;MAPK1;MARCO;MRE11A;MYO10;NCK1;NRAS;PANX1;PELI1;PHLPP1;PIK3CB;PML;POLR1C;POLR2F;POLR3C;POLR3D;PRKCG;PRKDC;PSMA1;PSMA5;PSMA7;PSMB4;PSMB5;PSMB7;PSMB9;PSMC3;PSMC4;PSMD10;PSMD14;PSMD2;PSMD5;PSME…
GO:0043200	response to amino acid	0.898276	36	34	0.944444	3	12307	1825	ASNS;CASP3;CCL2
GO:0015992	proton transport	0.898815	57	43	0.754386	4	12307	1825	ATP5O;SLC15A2;SLC2A5;SLC33A1
GO:0001958	endochondral ossification	0.903431	27	25	0.925926	2	12307	1825	IMPAD1;NAB1
GO:0006501	C-terminal protein lipidation	0.903431	32	25	0.78125	2	12307	1825	ATG4B;DPM1
GO:0015991	ATP hydrolysis coupled proton transport	0.903431	32	25	0.78125	2	12307	1825	ATP5G3;ATP6V0A2
GO:0045840	positive regulation of mitotic nuclear division	0.903431	28	25	0.892857	2	12307	1825	AURKA;NUSAP1
GO:0046326	positive regulation of glucose import	0.903431	29	25	0.862069	2	12307	1825	PRKCI;RHOQ
GO:0051209	release of sequestered calcium ion into cytosol	0.903431	27	25	0.925926	2	12307	1825	LCK;RYR1
GO:0051602	response to electrical stimulus	0.903431	26	25	0.961538	2	12307	1825	CDK2;DCX
GO:0006813	potassium ion transport	0.906088	76	61	0.802632	6	12307	1825	CDK2;KCNAB1;KCNG1;KCNJ16;KCNK5;KCNN4
GO:0006629	lipid metabolic process	0.906852	125	102	0.816	11	12307	1825	ACAT2;CHKA;FABP5;GOLT1B;LRP8;PC;PITPNA;PITPNB;PLCXD1;PPARD;SLC16A1
GO:0006614	SRP-dependent cotranslational protein targeting to membrane	0.907537	107	86	0.803738	9	12307	1825	DDOST;RPN1;RPS27A;SEC61A1;SEC61B;SEC63;SRPRB;SSR1;SSR2
GO:0001523	retinoid metabolic process	0.908522	60	44	0.733333	4	12307	1825	ADH5;LPL;LRP8;RBP1
GO:0007588	excretion	0.909025	39	35	0.897436	3	12307	1825	ADORA2B;KCNK5;SLC12A1
GO:0001676	long-chain fatty acid metabolic process	0.910105	20	15	0.75	1	12307	1825	SLC27A6
GO:0002526	acute inflammatory response	0.910105	15	15	1	1	12307	1825	DEFB1
GO:0006883	cellular sodium ion homeostasis	0.910105	19	15	0.789474	1	12307	1825	ATP1B3
GO:0008209	androgen metabolic process	0.910105	16	15	0.9375	1	12307	1825	ADM
GO:0030214	hyaluronan catabolic process	0.910105	15	15	1	1	12307	1825	HMMR
GO:0032715	negative regulation of interleukin-6 production	0.910105	22	15	0.681818	1	12307	1825	TNFAIP3
GO:0034614	cellular response to reactive oxygen species	0.910105	19	15	0.789474	1	12307	1825	PTPRK
GO:0035050	embryonic heart tube development	0.910105	17	15	0.882353	1	12307	1825	FOXC1
GO:0043536	positive regulation of blood vessel endothelial cell migration	0.910105	16	15	0.9375	1	12307	1825	VEGFA
GO:0046323	glucose import	0.910105	21	15	0.714286	1	12307	1825	SLC2A5
GO:0046849	bone remodeling	0.910105	15	15	1	1	12307	1825	EFNA4
GO:0048148	behavioral response to cocaine	0.910105	16	15	0.9375	1	12307	1825	PARP1
GO:0048265	response to pain	0.910105	16	15	0.9375	1	12307	1825	PRKCG
GO:0060216	definitive hemopoiesis	0.910105	18	15	0.833333	1	12307	1825	CBFB
GO:0070542	response to fatty acid	0.910105	16	15	0.9375	1	12307	1825	PTGS2
GO:1902041	regulation of extrinsic apoptotic signaling pathway via death domain receptors	0.910105	17	15	0.882353	1	12307	1825	TRAF2
GO:0007229	integrin-mediated signaling pathway	0.910806	79	70	0.886076	7	12307	1825	ADAM15;ADAMTS1;CD47;ITGA6;ITGB1;ITGB8;PTPN11
GO:0000183	chromatin silencing at rDNA	0.915099	42	26	0.619048	2	12307	1825	HIST1H3B;RRP8
GO:0006641	triglyceride metabolic process	0.915099	30	26	0.866667	2	12307	1825	LPL;PTPN11
GO:0007194	negative regulation of adenylate cyclase activity	0.915099	27	26	0.962963	2	12307	1825	GABBR2;GNAI3
GO:0016575	histone deacetylation	0.915099	30	26	0.866667	2	12307	1825	HDAC2;MSL3
GO:0045909	positive regulation of vasodilation	0.915099	27	26	0.962963	2	12307	1825	ADM;SCPEP1
GO:0016197	endosomal transport	0.917393	69	45	0.652174	4	12307	1825	PICALM;RPS27A;STAM;VPS37B
GO:0006631	fatty acid metabolic process	0.918733	51	36	0.705882	3	12307	1825	ACAA2;MECR;MORC2
GO:0008206	bile acid metabolic process	0.918733	40	36	0.9	3	12307	1825	CYP27A1;CYP39A1;CYP7B1
GO:0008542	visual learning	0.918733	45	36	0.8	3	12307	1825	HIF1A;ITGB1;KIT
GO:0051965	positive regulation of synapse assembly	0.918733	57	36	0.631579	3	12307	1825	EPHB1;EPHB3;UBE2V2
GO:0007165	signal transduction	0.919906	982	867	0.882892	115	12307	1825	ACTL6A;ACVRL1;ADM;ALK;ANXA1;ANXA5;ATP2C1;BCL11A;CALML5;CASP8AP2;CCL18;CCL2;CCL20;CCL4;CCL8;CD38;CD69;CDK4;CHKA;CHRM3;CNOT7;COPS3;CORO1C;CRABP1;CSNK1G2;CSNK2B;CXCL10;CXCL11;CXCL8;CXCL9;DDR2;DEK;DPYSL2;EBP;EGFR;FGD1;FPR3;GABRA6;GABRP;GDI2;GNG5;GOLT1B;HBS1L;HDGF;HIF1A;HIVEP1;HIVEP2;IFNGR1;IGF2R;IL10RB;IL18R1;IMPA2;IRAK1;ITPR3;KHDRBS1;KIT;LALBA;LRP12;LRP8;MAPK1;MDK;NAE1;NCK2;NDRG2;NET1;NMU;OPTN;P2RX5…
GO:0002026	regulation of the force of heart contraction	0.923452	18	16	0.888889	1	12307	1825	ADM
GO:0006885	regulation of pH	0.923452	18	16	0.888889	1	12307	1825	SLC9A6
GO:0007031	peroxisome organization	0.923452	18	16	0.888889	1	12307	1825	PEX3
GO:0008045	motor neuron axon guidance	0.923452	19	16	0.842105	1	12307	1825	EGR2
GO:0009235	cobalamin metabolic process	0.923452	20	16	0.8	1	12307	1825	MMADHC
GO:0009880	embryonic pattern specification	0.923452	23	16	0.695652	1	12307	1825	LRP6
GO:0010881	regulation of cardiac muscle contraction by regulation of the release of sequestered calcium ion	0.923452	19	16	0.842105	1	12307	1825	DMD
GO:0016338	calcium-independent cell-cell adhesion via plasma membrane cell-adhesion molecules	0.923452	22	16	0.727273	1	12307	1825	CLDN8
GO:0021537	telencephalon development	0.923452	18	16	0.888889	1	12307	1825	SIX3
GO:0032094	response to food	0.923452	18	16	0.888889	1	12307	1825	SLC16A1
GO:0032733	positive regulation of interleukin-10 production	0.923452	19	16	0.842105	1	12307	1825	HSPD1
GO:0035338	long-chain fatty-acyl-CoA biosynthetic process	0.923452	21	16	0.761905	1	12307	1825	HSD17B12
GO:0042474	middle ear morphogenesis	0.923452	21	16	0.761905	1	12307	1825	PRKRA
GO:0042832	defense response to protozoan	0.923452	18	16	0.888889	1	12307	1825	CD40
GO:0045954	positive regulation of natural killer cell mediated cytotoxicity	0.923452	18	16	0.888889	1	12307	1825	SH2D1A
GO:0046209	nitric oxide metabolic process	0.923452	22	16	0.727273	1	12307	1825	PTS
GO:0050905	neuromuscular process	0.923452	17	16	0.941176	1	12307	1825	UCHL1
GO:0071285	cellular response to lithium ion	0.923452	17	16	0.941176	1	12307	1825	CALR
GO:0090102	cochlea development	0.923452	18	16	0.888889	1	12307	1825	HEY2
GO:1901741	positive regulation of myoblast fusion	0.923452	18	16	0.888889	1	12307	1825	CXCL9
GO:2000649	regulation of sodium ion transmembrane transporter activity	0.923452	18	16	0.888889	1	12307	1825	FXYD6
GO:0030203	glycosaminoglycan metabolic process	0.925255	117	97	0.82906	10	12307	1825	B4GALT3;B4GALT4;B4GALT5;CHST3;FOXC1;HMMR;HS2ST1;PAPSS1;SLC26A2;ST3GAL6
GO:0030282	bone mineralization	0.925431	34	27	0.794118	2	12307	1825	GPNMB;PTGS2
GO:0048008	platelet-derived growth factor receptor signaling pathway	0.925431	29	27	0.931034	2	12307	1825	PTPN11;ZFAND5
GO:0051480	cytosolic calcium ion homeostasis	0.925431	30	27	0.9	2	12307	1825	CALB2;RYR1
GO:1904030	negative regulation of cyclin-dependent protein kinase activity	0.925431	34	27	0.794118	2	12307	1825	NCK1;SOCS5
GO:0030900	forebrain development	0.925486	51	46	0.901961	4	12307	1825	E2F1;HTRA2;NOTCH1;STIL
GO:0032092	positive regulation of protein binding	0.925486	54	46	0.851852	4	12307	1825	ADD2;DERL1;HSP90AB1;TCF7L2
GO:0043408	regulation of MAPK cascade	0.927486	44	37	0.840909	3	12307	1825	CD24;PHLPP1;VRK2
GO:0010951	negative regulation of endopeptidase activity	0.930629	143	98	0.685315	10	12307	1825	CSTB;PCSK1N;PTTG1;SERPINB5;SERPINB8;SERPINE2;SERPINH1;SLPI;TIMP2;UCHL5
GO:0007266	Rho protein signal transduction	0.932858	58	47	0.810345	4	12307	1825	CDC42EP1;CTNNAL1;ROCK2;ROPN1B
GO:0043154	negative regulation of cysteine-type endopeptidase activity involved in apoptotic process	0.934268	72	65	0.902778	6	12307	1825	BIRC5;CRYAB;GPI;POR;TRAF2;VEGFA
GO:0001937	negative regulation of endothelial cell proliferation	0.934568	31	28	0.903226	2	12307	1825	ACVRL1;STAT1
GO:0007528	neuromuscular junction development	0.934568	31	28	0.903226	2	12307	1825	AFG3L2;ZC4H2
GO:0009306	protein secretion	0.934568	38	28	0.736842	2	12307	1825	ARFGAP3;STEAP3
GO:0014065	phosphatidylinositol 3-kinase signaling	0.934568	30	28	0.933333	2	12307	1825	C1QBP;PIK3CB
GO:0030501	positive regulation of bone mineralization	0.934568	33	28	0.848485	2	12307	1825	BMPR1A;GPM6B
GO:0090002	establishment of protein localization to plasma membrane	0.934568	32	28	0.875	2	12307	1825	RDX;ROCK2
GO:0002250	adaptive immune response	0.934706	134	107	0.798507	11	12307	1825	CTLA4;DCLRE1C;IGHM;IGJ;LAMP3;PIK3CB;RIPK2;TAP1;TNFRSF11A;TNFRSF17;TNFRSF21
GO:0007043	cell-cell junction assembly	0.934818	17	17	1	1	12307	1825	FSCN1
GO:0007597	blood coagulation, intrinsic pathway	0.934818	18	17	0.944444	1	12307	1825	C1QBP
GO:0009083	branched-chain amino acid catabolic process	0.934818	18	17	0.944444	1	12307	1825	MCCC1
GO:0009311	oligosaccharide metabolic process	0.934818	25	17	0.68	1	12307	1825	ST3GAL6
GO:0014911	positive regulation of smooth muscle cell migration	0.934818	19	17	0.894737	1	12307	1825	RPS6KB1
GO:0034341	response to interferon-gamma	0.934818	21	17	0.809524	1	12307	1825	SEC61A1
GO:0035902	response to immobilization stress	0.934818	20	17	0.85	1	12307	1825	GAL
GO:0071157	negative regulation of cell cycle arrest	0.934818	18	17	0.944444	1	12307	1825	CDK4
GO:0071345	cellular response to cytokine stimulus	0.934818	20	17	0.85	1	12307	1825	CXCR4
GO:0030218	erythrocyte differentiation	0.935365	42	38	0.904762	3	12307	1825	CASP3;KIT;PTPN2
GO:0043547	positive regulation of GTPase activity	0.938127	472	339	0.71822	41	12307	1825	AGFG1;ANKRD27;ARFGAP3;ARHGEF9;CCL18;CCL2;CCL20;CCL4;CCL8;CD40;CDC42EP1;CX3CL1;DENND1A;DENND4B;DEPDC1;ECT2;EZH2;FARP1;FGD1;GDI2;ITGA6;ITGB1;JUN;NET1;RACGAP1;RALBP1;RANBP1;RANGAP1;RAPGEF5;RASA3;RASAL1;RASAL2;RASGRP3;RGS1;RSU1;SFRP1;SMAP1;SOS1;TBC1D1;TBC1D22B;TBC1D4
GO:0006979	response to oxidative stress	0.93906	98	83	0.846939	8	12307	1825	NUDT1;OXR1;OXSR1;PRNP;PSIP1;PSMB5;PTGS2;SCARA3
GO:0007626	locomotory behavior	0.941745	85	75	0.882353	7	12307	1825	ALDH1A3;APBA2;GPRC5B;HPRT1;NAV2;PEX13;SOBP
GO:0045766	positive regulation of angiogenesis	0.941886	103	92	0.893204	9	12307	1825	ACVRL1;ADM;CX3CL1;CXCL8;GATA6;HIF1A;SPHK1;VASH2;VEGFA
GO:0007193	adenylate cyclase-inhibiting G-protein coupled receptor signaling pathway	0.942446	47	39	0.829787	3	12307	1825	GNAI1;GNAI3;RGS1
GO:0051496	positive regulation of stress fiber assembly	0.942446	40	39	0.975	3	12307	1825	NF2;PFN2;SFRP1
GO:0007368	determination of left/right symmetry	0.942637	44	29	0.659091	2	12307	1825	NOTCH1;STIL
GO:0048662	negative regulation of smooth muscle cell proliferation	0.942637	29	29	1	2	12307	1825	NDRG2;TNFAIP3
GO:0051701	interaction with host	0.942637	34	29	0.852941	2	12307	1825	ATP6V0A2;LTF
GO:0001508	action potential	0.944497	18	18	1	1	12307	1825	AKAP7
GO:0002092	positive regulation of receptor internalization	0.944497	22	18	0.818182	1	12307	1825	VEGFA
GO:0006891	intra-Golgi vesicle-mediated transport	0.944497	27	18	0.666667	1	12307	1825	RAB6B
GO:0007492	endoderm development	0.944497	22	18	0.818182	1	12307	1825	NOTCH1
GO:0008037	cell recognition	0.944497	22	18	0.818182	1	12307	1825	SMAGP
GO:0019915	lipid storage	0.944497	24	18	0.75	1	12307	1825	PLIN2
GO:0030879	mammary gland development	0.944497	22	18	0.818182	1	12307	1825	SOX9
GO:0031214	biomineral tissue development	0.944497	24	18	0.75	1	12307	1825	DDR2
GO:0045671	negative regulation of osteoclast differentiation	0.944497	21	18	0.857143	1	12307	1825	SFRP1
GO:0045777	positive regulation of blood pressure	0.944497	20	18	0.9	1	12307	1825	ADH5
GO:0048557	embryonic digestive tract morphogenesis	0.944497	19	18	0.947368	1	12307	1825	SOX11
GO:0071526	semaphorin-plexin signaling pathway	0.944497	19	18	0.947368	1	12307	1825	PLXNA1
GO:0097296	activation of cysteine-type endopeptidase activity involved in apoptotic signaling pathway	0.944497	20	18	0.9	1	12307	1825	TRAF2
GO:0030509	BMP signaling pathway	0.944808	74	58	0.783784	5	12307	1825	ACVRL1;BMPR1A;SLC33A1;SMURF2;TMEM100
GO:0007030	Golgi organization	0.945652	65	49	0.753846	4	12307	1825	C11orf73;CLASP1;OPTN;RAB29
GO:0044255	cellular lipid metabolic process	0.94624	150	126	0.84	13	12307	1825	AGPAT2;AGPAT4;AGPAT5;ALAS1;EPHX3;HADH;HSD17B12;LPIN1;ME1;OXCT1;PLIN2;TNFRSF21;TXNRD1
GO:0030198	extracellular matrix organization	0.948071	308	275	0.892857	32	12307	1825	ADAM15;ADAM17;ADAMTS3;CASP3;CD47;COL19A1;COL4A2;COL9A3;COLGALT1;CTSV;DDR2;DMD;ELN;FBLN2;FBLN5;HSD17B12;ITGA6;ITGB1;ITGB8;KLK7;LTBP1;MFAP2;MMP12;MMP7;P4HB;PLOD1;PLOD2;PRDX4;SERPINB5;SERPINH1;SOX9;TIMP2
GO:0042102	positive regulation of T cell proliferation	0.948802	52	40	0.769231	3	12307	1825	NCK1;NCK2;PNP
GO:0034332	adherens junction organization	0.949753	37	30	0.810811	2	12307	1825	CDH3;DSP
GO:0051898	negative regulation of protein kinase B signaling	0.949753	33	30	0.909091	2	12307	1825	DLG1;PHLPP1
GO:0030154	cell differentiation	0.950059	445	291	0.653933	34	12307	1825	ASF1B;CCHCR1;CENPF;CEP131;CLIC4;COL19A1;CSRP2;DAZAP1;DHCR7;ELF5;ELK4;ETV6;FGF22;FOXC1;FOXM1;FXR1;GLRX2;GPM6B;HTATIP2;MDK;NDRG2;NXN;PLAGL1;PPARD;RAB29;RNF114;SIM1;SLC7A5;SRD5A1;TTLL7;TUBD1;YES1;ZIC1;ZNF750
GO:0000184	nuclear-transcribed mRNA catabolic process, nonsense-mediated decay	0.95054	118	94	0.79661	9	12307	1825	EIF3E;EIF4G1;MAGOHB;NCBP1;RPS27A;SMG5;UPF2;UPF3A;UPF3B
GO:0060395	SMAD protein signal transduction	0.951175	57	50	0.877193	4	12307	1825	JUN;SLC33A1;SMAD2;VIM
GO:0006506	GPI anchor biosynthetic process	0.95274	22	19	0.863636	1	12307	1825	DPM1
GO:0043113	receptor clustering	0.95274	20	19	0.95	1	12307	1825	DLG1
GO:0045453	bone resorption	0.95274	20	19	0.95	1	12307	1825	IL7
GO:0045663	positive regulation of myoblast differentiation	0.95274	21	19	0.904762	1	12307	1825	CXCL9
GO:0050770	regulation of axonogenesis	0.95274	26	19	0.730769	1	12307	1825	EPHB3
GO:0051000	positive regulation of nitric-oxide synthase activity	0.95274	22	19	0.863636	1	12307	1825	HIF1A
GO:0060349	bone morphogenesis	0.95274	25	19	0.76	1	12307	1825	LTF
GO:0090314	positive regulation of protein targeting to membrane	0.95274	23	19	0.826087	1	12307	1825	CCL2
GO:0051056	regulation of small GTPase mediated signal transduction	0.952772	134	103	0.768657	10	12307	1825	ARHGEF9;ECT2;FGD1;GDI2;INPP5B;NET1;RACGAP1;RALBP1;RHOQ;SOS1
GO:0030335	positive regulation of cell migration	0.953348	148	128	0.864865	13	12307	1825	ADAM17;EGFR;GCNT2;KIT;MAPK1;NOTCH1;PDCD10;PODXL;RDX;RRAS2;SPHK1;SYNE2;VEGFA
GO:0055085	transmembrane transport	0.954372	634	480	0.757098	59	12307	1825	ABCC10;ABCE1;ABCF1;ADD2;ARHGEF9;ATP11B;ATP1B3;ATP2C1;ATP6V0A2;CLCN4;CP;CSN3;FXYD6;GABRA6;LCN2;MAGT1;MRS2;NUP153;NUP155;NUP160;NUP205;NUP210;NUP43;NUP50;NUP62;NUP85;NUP88;NUP93;NUPL1;PEX3;RALBP1;RANBP2;RPS27A;RYR1;SEH1L;SLC10A3;SLC12A1;SLC15A2;SLC16A1;SLC25A36;SLC25A5;SLC26A2;SLC27A6;SLC2A5;SLC31A1;SLC33A1;SLC43A3;SLC4A5;SLC5A6;SLC6A1;SLC6A14;SLC7A5;SLC9A6;STEAP3;TAP1;TF;TFRC;TRPV6;TTYH1
GO:0008344	adult locomotory behavior	0.954498	49	41	0.836735	3	12307	1825	CSTB;HOXB8;NTAN1
GO:0050727	regulation of inflammatory response	0.954498	53	41	0.773585	3	12307	1825	BIRC3;PTGS2;TNFAIP3
GO:0071333	cellular response to glucose stimulus	0.954498	45	41	0.911111	3	12307	1825	PDK3;SOX4;SRF
GO:0055114	oxidation-reduction process	0.954963	571	421	0.737303	51	12307	1825	ADI1;ALDH1A3;BBOX1;CBR1;CBR3;CBS;CP;CPOX;CYB5R2;CYP27A1;CYP39A1;CYP7B1;DHCR7;DHRS11;FADS2;GLDC;GLRX2;GPX7;HSD17B12;HSD17B2;HTATIP2;IDO1;JMJD1C;JMJD6;KCNAB1;KDM1A;KDM3A;LBR;LDHB;ME1;ME2;MECR;MICAL3;MINA;MTHFD1;MTHFD2;NXN;OXR1;PHGDH;PIR;PLOD1;PLOD2;POR;PRDX4;PTGS2;RRM1;RRM2;SRD5A1;STEAP3;TXN;TXNRD1
GO:0007585	respiratory gaseous exchange	0.956022	34	31	0.911765	2	12307	1825	COX5B;ELN
GO:0040018	positive regulation of multicellular organism growth	0.956022	35	31	0.885714	2	12307	1825	CELF1;SMO
GO:0045907	positive regulation of vasoconstriction	0.956022	33	31	0.939394	2	12307	1825	CD38;PTGS2
GO:0048839	inner ear development	0.956022	41	31	0.756098	2	12307	1825	ANP32B;PTPN11
GO:0050714	positive regulation of protein secretion	0.956022	34	31	0.911765	2	12307	1825	DNM1L;KCNN4
GO:0006661	phosphatidylinositol biosynthetic process	0.956177	56	51	0.910714	4	12307	1825	MTMR2;PIK3CB;PIKFYVE;PIP5K1A
GO:0042632	cholesterol homeostasis	0.956177	64	51	0.796875	4	12307	1825	CD24;MALL;MIA2;SOAT1
GO:0006914	autophagy	0.958792	91	70	0.769231	6	12307	1825	ATG4B;EPM2A;IFI16;PIK3CB;UBQLN2;USP13
GO:0051897	positive regulation of protein kinase B signaling	0.958792	82	70	0.853659	6	12307	1825	C1QBP;EGFR;GCNT2;TCF7L2;TSPYL5;TXN
GO:0043434	response to peptide hormone	0.959598	43	42	0.976744	3	12307	1825	ANXA1;GNAI1;STAT1
GO:0060048	cardiac muscle contraction	0.959598	46	42	0.913043	3	12307	1825	DMD;SRSF1;TNNI2
GO:0001502	cartilage condensation	0.959759	22	20	0.909091	1	12307	1825	SOX9
GO:0030511	positive regulation of transforming growth factor beta receptor signaling pathway	0.959759	24	20	0.833333	1	12307	1825	ADAM17
GO:0032148	activation of protein kinase B activity	0.959759	21	20	0.952381	1	12307	1825	TXN
GO:0042104	positive regulation of activated T cell proliferation	0.959759	24	20	0.833333	1	12307	1825	CD24
GO:0043542	endothelial cell migration	0.959759	22	20	0.909091	1	12307	1825	PRKX
GO:0048488	synaptic vesicle endocytosis	0.959759	24	20	0.833333	1	12307	1825	DENND1A
GO:0051966	regulation of synaptic transmission, glutamatergic	0.959759	22	20	0.909091	1	12307	1825	SERPINE2
GO:0006635	fatty acid beta-oxidation	0.961537	37	32	0.864865	2	12307	1825	HADH;PPARD
GO:0048286	lung alveolus development	0.961537	40	32	0.8	2	12307	1825	ADA;FZD1
GO:0090382	phagosome maturation	0.961537	39	32	0.820513	2	12307	1825	ATP6V0A2;LTF
GO:0042742	defense response to bacterium	0.963107	114	62	0.54386	5	12307	1825	CCL20;CEBPB;COCH;CXCL13;LALBA
GO:0006950	response to stress	0.964156	57	43	0.754386	3	12307	1825	EGFR;MAPK1;STIP1
GO:0006954	inflammatory response	0.96418	338	290	0.857988	33	12307	1825	ABCF1;AIM2;ANXA1;CCL18;CCL2;CCL20;CCL4;CCL8;CCR5;CD180;CD40;CEBPB;CXCL10;CXCL11;CXCL13;CXCL2;CXCL8;CXCL9;CXCR4;CXCR6;GAL;HMGB1;IFI16;IL10RB;KIT;KRT16;NMI;PIK3CB;PTGS2;PTX3;RIPK2;SPHK1;TNFAIP3
GO:0000718	nucleotide-excision repair, DNA damage removal	0.965736	22	21	0.954545	1	12307	1825	RPA1
GO:0007569	cell aging	0.965736	24	21	0.875	1	12307	1825	NUP62
GO:0015721	bile acid and bile salt transport	0.965736	26	21	0.807692	1	12307	1825	SLC10A3
GO:0030206	chondroitin sulfate biosynthetic process	0.965736	25	21	0.84	1	12307	1825	CHST3
GO:0030534	adult behavior	0.965736	27	21	0.777778	1	12307	1825	MAFG
GO:0032757	positive regulation of interleukin-8 production	0.965736	26	21	0.807692	1	12307	1825	DDX58
GO:0051412	response to corticosterone	0.965736	24	21	0.875	1	12307	1825	CCNE1
GO:0070509	calcium ion import	0.965736	28	21	0.75	1	12307	1825	MCUR1
GO:0007603	phototransduction, visible light	0.966017	94	72	0.765957	6	12307	1825	GUCA1B;LPL;LRP8;METAP1;NMT2;RBP1
GO:0001974	blood vessel remodeling	0.966385	35	33	0.942857	2	12307	1825	ACVRL1;FOXC1
GO:0003007	heart morphogenesis	0.966385	35	33	0.942857	2	12307	1825	PTCH1;VEGFA
GO:0007257	activation of JUN kinase activity	0.966385	37	33	0.891892	2	12307	1825	MAP4K5;MDFI
GO:0035094	response to nicotine	0.966385	36	33	0.916667	2	12307	1825	CASP3;HDAC2
GO:0042157	lipoprotein metabolic process	0.966385	37	33	0.891892	2	12307	1825	LPL;P4HB
GO:0071377	cellular response to glucagon stimulus	0.966385	38	33	0.868421	2	12307	1825	ASS1;GNG5
GO:0007596	blood coagulation	0.967323	486	436	0.897119	52	12307	1825	ANXA5;ATP1B3;C1QBP;CALU;CD47;CDK2;CENPE;CXADR;DGKZ;GATA6;GNAI1;GNAI3;HDAC2;HIST1H3B;HPS5;ITGA6;ITGB1;ITPR3;JMJD1C;KDM1A;KIF11;KIF15;KIF18A;KIF23;KIF2C;KIF3C;KIF4A;KIFC1;LCK;LRP8;MAFF;MAFG;MAPK1;NRAS;PDE9A;PFN1;PIK3CB;PLA2G4A;PRKCG;PTPN11;RACGAP1;SERPINE2;SIRPA;SLC16A1;SLC7A5;SOS1;TF;TUBA4A;VEGFA;VPS45;WEE1;YES1
GO:0071320	cellular response to cAMP	0.968227	47	44	0.93617	3	12307	1825	AKAP7;ASS1;EGR2
GO:0006413	translational initiation	0.968422	137	108	0.788321	10	12307	1825	ABCF1;EIF1AX;EIF3B;EIF3E;EIF4E2;EIF4G1;EIF4H;EIF5B;GTPBP2;RPS27A
GO:0007202	activation of phospholipase C activity	0.968482	60	54	0.9	4	12307	1825	EGFR;ITPR3;NMUR1;PRKCG
GO:0051291	protein heterooligomerization	0.968482	66	54	0.818182	4	12307	1825	ITPR3;NUPL1;PRKAA1;TRAF2
GO:0001501	skeletal system development	0.9696	137	117	0.854015	11	12307	1825	COL19A1;EBP;EN1;FOXC1;PAPSS1;SOX11;SOX4;SOX9;TEAD4;UFD1L;USP1
GO:0006024	glycosaminoglycan biosynthetic process	0.970642	42	34	0.809524	2	12307	1825	GCNT2;HS2ST1
GO:0070527	platelet aggregation	0.970642	39	34	0.871795	2	12307	1825	METAP1;PIK3CB
GO:0009954	proximal/distal pattern formation	0.970826	26	22	0.846154	1	12307	1825	EN1
GO:0030449	regulation of complement activation	0.970826	25	22	0.88	1	12307	1825	C1QBP
GO:0042476	odontogenesis	0.970826	26	22	0.846154	1	12307	1825	ZNF22
GO:0042787	protein ubiquitination involved in ubiquitin-dependent protein catabolic process	0.971808	72	55	0.763889	4	12307	1825	RNF144A;SMURF2;TRIP12;UBR4
GO:0050728	negative regulation of inflammatory response	0.971808	72	55	0.763889	4	12307	1825	ADA;PBK;PTPN2;TNFAIP3
GO:0019369	arachidonic acid metabolic process	0.971858	53	45	0.849057	3	12307	1825	CBR1;PLA2G4A;PTGS2
GO:0033138	positive regulation of peptidyl-serine phosphorylation	0.972968	74	65	0.878378	5	12307	1825	PDCD10;PFN2;RIPK2;TXN;VEGFA
GO:0008277	regulation of G-protein coupled receptor protein signaling pathway	0.974376	41	35	0.853659	2	12307	1825	RGS1;TULP3
GO:0043010	camera-type eye development	0.974376	42	35	0.833333	2	12307	1825	FOXC1;RCN1
GO:0045444	fat cell differentiation	0.974804	64	56	0.875	4	12307	1825	EGR2;ID4;OSBPL11;TCF7L2
GO:0019216	regulation of lipid metabolic process	0.97516	27	23	0.851852	1	12307	1825	LSR
GO:0033344	cholesterol efflux	0.97516	27	23	0.851852	1	12307	1825	SOAT1
GO:0035987	endodermal cell differentiation	0.97516	27	23	0.851852	1	12307	1825	COL4A2
GO:2000352	negative regulation of endothelial cell apoptotic process	0.97516	24	23	0.958333	1	12307	1825	TNFAIP3
GO:0007267	cell-cell signaling	0.97631	247	219	0.88664	23	12307	1825	ADM;CCL18;CCL20;CCL4;CCL8;CCR5;CXCL10;CXCL11;CXCL13;CXCL9;EFNA3;EFNA4;FAT1;FZD1;GUCA1B;IL7;LALBA;MPZL1;PANX1;SH2D1A;TFAP2C;TNFRSF11A;TXN
GO:0071805	potassium ion transmembrane transport	0.977105	108	76	0.703704	6	12307	1825	KCNAB1;KCNG1;KCNK5;KCNN3;KCNN4;TMEM38B
GO:0007157	heterophilic cell-cell adhesion via plasma membrane cell adhesion molecules	0.977649	45	36	0.8	2	12307	1825	CXADR;SMAGP
GO:0010595	positive regulation of endothelial cell migration	0.977649	42	36	0.857143	2	12307	1825	ROCK2;VEGFA
GO:0030819	positive regulation of cAMP biosynthetic process	0.977649	39	36	0.923077	2	12307	1825	ADM;GPR161
GO:0016049	cell growth	0.977973	59	47	0.79661	3	12307	1825	SEC61A1;SOCS5;TYMS
GO:0007271	synaptic transmission, cholinergic	0.97885	28	24	0.857143	1	12307	1825	CHRM3
GO:0008306	associative learning	0.97885	25	24	0.96	1	12307	1825	SRF
GO:0016358	dendrite development	0.97885	29	24	0.827586	1	12307	1825	HDAC2
GO:0048706	embryonic skeletal system development	0.97885	32	24	0.75	1	12307	1825	DLK1
GO:0051899	membrane depolarization	0.97885	25	24	0.96	1	12307	1825	JUN
GO:0055010	ventricular cardiac muscle tissue morphogenesis	0.97885	25	24	0.96	1	12307	1825	FOXC1
GO:0001934	positive regulation of protein phosphorylation	0.978858	123	104	0.845528	9	12307	1825	ADAM17;CD40;CDK2AP1;EGFR;FZD1;RAP2A;ROCK2;SOX9;VEGFA
GO:0061024	membrane organization	0.97976	159	122	0.767296	11	12307	1825	AP2M1;CLTA;PRKCI;RPS27A;SEC13;STAM;TBC1D1;TBC1D4;VPS37B;YWHAE;YWHAQ
GO:0006887	exocytosis	0.97992	84	58	0.690476	4	12307	1825	CCL8;MICAL3;PLD1;TXLNA
GO:0007188	adenylate cyclase-modulating G-protein coupled receptor signaling pathway	0.980516	39	37	0.948718	2	12307	1825	GNAI1;GNAI3
GO:0050877	neurological system process	0.980516	48	37	0.770833	2	12307	1825	GABRA6;GABRP
GO:0051865	protein autoubiquitination	0.980516	48	37	0.770833	2	12307	1825	RNF8;TRAF2
GO:0008104	protein localization	0.980534	56	48	0.857143	3	12307	1825	AKAP7;CUTA;KATNA1
GO:0014068	positive regulation of phosphatidylinositol 3-kinase signaling	0.980534	52	48	0.923077	3	12307	1825	KIT;PPARD;SOX9
GO:0042472	inner ear morphogenesis	0.980534	56	48	0.857143	3	12307	1825	ALDH1A3;SOBP;ZIC1
GO:0001656	metanephros development	0.981993	30	25	0.833333	1	12307	1825	APH1A
GO:0035115	embryonic forelimb morphogenesis	0.981993	33	25	0.757576	1	12307	1825	EN1
GO:0050808	synapse organization	0.981993	30	25	0.833333	1	12307	1825	SLC9A6
GO:0051149	positive regulation of muscle cell differentiation	0.981993	27	25	0.925926	1	12307	1825	TCF3
GO:0016311	dephosphorylation	0.982094	79	59	0.746835	4	12307	1825	IMPAD1;LPIN1;NT5C2;NT5DC2
GO:0007166	cell surface receptor signaling pathway	0.982866	277	216	0.779783	22	12307	1825	ADAM17;ANXA1;BIRC3;CCL2;CCR5;CD3G;CD82;CXCL10;CXCL13;EGFR;GPR19;IFNAR2;IL12RB2;IL27RA;JMJD6;KHDRBS1;MARCO;NUP62;PRMT1;TRAF2;TSPAN12;TSPAN6
GO:0038083	peptidyl-tyrosine autophosphorylation	0.983024	40	38	0.95	2	12307	1825	LCK;YES1
GO:0006904	vesicle docking involved in exocytosis	0.984668	34	26	0.764706	1	12307	1825	VPS45
GO:0048678	response to axon injury	0.984668	27	26	0.962963	1	12307	1825	RANGAP1
GO:0048701	embryonic cranial skeleton morphogenesis	0.984668	32	26	0.8125	1	12307	1825	SMAD2
GO:0007586	digestion	0.985218	57	39	0.684211	2	12307	1825	CYP39A1;NMU
GO:0030204	chondroitin sulfate metabolic process	0.985218	49	39	0.795918	2	12307	1825	CHST3;IMPAD1
GO:0045785	positive regulation of cell adhesion	0.985218	43	39	0.906977	2	12307	1825	C1QBP;VEGFA
GO:0048468	cell development	0.985218	46	39	0.847826	2	12307	1825	GATA6;TCF3
GO:0043410	positive regulation of MAPK cascade	0.985791	70	61	0.871429	4	12307	1825	HMGB1;KIT;RYK;TIMP2
GO:0006814	sodium ion transport	0.986619	74	51	0.689189	3	12307	1825	COMMD9;NDUFA9;SLC5A6
GO:0006890	retrograde vesicle-mediated transport, Golgi to ER	0.986947	34	27	0.794118	1	12307	1825	RAB6B
GO:0035116	embryonic hindlimb morphogenesis	0.986947	30	27	0.9	1	12307	1825	NOTCH1
GO:0043552	positive regulation of phosphatidylinositol 3-kinase activity	0.986947	29	27	0.931034	1	12307	1825	KIT
GO:0045773	positive regulation of axon extension	0.986947	28	27	0.964286	1	12307	1825	SRF
GO:0045776	negative regulation of blood pressure	0.986947	30	27	0.9	1	12307	1825	SCPEP1
GO:2000379	positive regulation of reactive oxygen species metabolic process	0.986947	32	27	0.84375	1	12307	1825	TSPO
GO:0060337	type I interferon signaling pathway	0.987356	71	62	0.873239	4	12307	1825	IFNAR2;PTPN11;SAMHD1;STAT1
GO:0030036	actin cytoskeleton organization	0.987859	124	101	0.814516	8	12307	1825	ADD2;CORO1C;FGD1;FSCN1;MRAS;NF2;PFN1;PFN2
GO:0030168	platelet activation	0.988382	213	197	0.924883	19	12307	1825	CALU;CD40;CX3CL1;DGKZ;GNAI1;GNAI3;ITPR3;LCK;MAPK1;PFN1;PIK3CB;PLA2G4A;PLSCR1;PRKCG;SOS1;SRF;TF;TUBA4A;VEGFA
GO:0009952	anterior/posterior pattern specification	0.988587	82	73	0.890244	5	12307	1825	CRKL;HOXB8;SMAD2;SMO;TULP3
GO:0007338	single fertilization	0.988808	66	41	0.621212	2	12307	1825	MFGE8;TUBGCP3
GO:0007519	skeletal muscle tissue development	0.988808	46	41	0.891304	2	12307	1825	COL19A1;KCNAB1
GO:0070588	calcium ion transmembrane transport	0.989344	132	93	0.704545	7	12307	1825	ATP2C1;ITPR3;NCS1;PANX1;RASA3;RYR1;TRPV6
GO:0007612	learning	0.98961	56	53	0.946429	3	12307	1825	JUN;PTGS2;SLC6A1
GO:0008202	steroid metabolic process	0.98961	61	53	0.868852	3	12307	1825	LSS;SRD5A1;TSPO
GO:0050790	regulation of catalytic activity	0.98961	63	53	0.84127	3	12307	1825	GPSM2;RANBP1;RCAN1
GO:0043525	positive regulation of neuron apoptotic process	0.990268	45	42	0.933333	2	12307	1825	CASP3;JUN
GO:0007190	activation of adenylate cyclase activity	0.990538	33	29	0.878788	1	12307	1825	ADORA2B
GO:0007631	feeding behavior	0.990538	36	29	0.805556	1	12307	1825	GAL
GO:0008016	regulation of heart contraction	0.990538	32	29	0.90625	1	12307	1825	S100A1
GO:0021549	cerebellum development	0.990538	32	29	0.90625	1	12307	1825	GART
GO:0051930	regulation of sensory perception of pain	0.990538	31	29	0.935484	1	12307	1825	TMEM100
GO:0007565	female pregnancy	0.990965	87	85	0.977011	6	12307	1825	ADM;BYSL;CAD;CD38;IDO1;UMPS
GO:0002027	regulation of heart rate	0.991945	34	30	0.882353	1	12307	1825	DMD
GO:0006687	glycosphingolipid metabolic process	0.991945	45	30	0.666667	1	12307	1825	KIT
GO:0006665	sphingolipid metabolic process	0.991952	79	55	0.696203	3	12307	1825	CSNK1G2;SPHK1;VAPB
GO:0006810	transport	0.992144	303	244	0.805281	24	12307	1825	ATP1B3;CLCN4;CRABP1;DBI;FABP7;GABRA6;GNAI3;LAPTM4B;MTCH1;P2RX5;RALBP1;RBP1;SLC12A1;SLC15A2;SLC25A13;SLC25A5;SLC33A1;SLC5A6;SLC6A1;SLC6A14;SLC7A5;SLC9A6;TM9SF2;XK
GO:0007204	positive regulation of cytosolic calcium ion concentration	0.992531	118	106	0.898305	8	12307	1825	ADM;CCR5;CD24;CD38;CXCL13;CXCR4;HMGB1;ITPR3
GO:0002576	platelet degranulation	0.992701	83	77	0.927711	5	12307	1825	CALU;PFN1;TF;TUBA4A;VEGFA
GO:0007160	cell-matrix adhesion	0.992701	93	77	0.827957	5	12307	1825	ADAM15;FBLN5;ITGA6;ITGB1;SRF
GO:0009791	post-embryonic development	0.993009	79	67	0.848101	4	12307	1825	DHCR7;DLK1;IMPAD1;SMAD2
GO:0061025	membrane fusion	0.993142	36	31	0.861111	1	12307	1825	DNM1L
GO:0050796	regulation of insulin secretion	0.993482	86	78	0.906977	5	12307	1825	CHRM3;ITPR3;MARCKS;SLC16A1;SLC25A5
GO:0007155	cell adhesion	0.994537	420	347	0.82619	36	12307	1825	ADAM17;BYSL;CCL2;CCL4;CD47;CD96;CDH3;COL19A1;CTNNAL1;CX3CL1;DDR2;DSC2;DSG2;EFS;FAT1;FERMT1;GNE;GPNMB;IL32;ITGB8;LY6D;MFGE8;MPDZ;MUC16;PCDHB11;PCDHB3;PDZD2;PKP1;PODXL;PRKX;PTK7;PTPRK;SIRPA;SLAMF7;SUSD5;TROAP
GO:0006112	energy reserve metabolic process	0.994726	100	90	0.9	6	12307	1825	CHRM3;GNG5;ITPR3;MARCKS;MYC;SLC25A5
GO:0055088	lipid homeostasis	0.99503	36	33	0.916667	1	12307	1825	FBXW7
GO:0006936	muscle contraction	0.995272	101	91	0.90099	6	12307	1825	ACTG2;CALD1;CRYAB;RYR1;TPM3;TPM4
GO:0008150	biological_process	0.995706	650	375	0.576923	39	12307	1825	ACTR3B;AKAP7;ARPC5L;ASNSD1;C2orf49;C6orf106;C6orf62;CALU;CDCA3;CDKAL1;CHIC2;DCUN1D1;DCUN1D4;DONSON;EPHX3;EXOSC8;FXYD6;GNL2;GTPBP2;HMGN3;LMNB2;MIS18A;MRPL39;MRPS22;NAT10;RCL1;SFT2D2;SLC43A3;SMCO4;SMPDL3B;TLE4;TM4SF1;TMEM194A;TMEM47;TTC27;TXNDC9;WDR46;WDR74;ZFAND5
GO:0007189	adenylate cyclase-activating G-protein coupled receptor signaling pathway	0.995769	46	34	0.73913	1	12307	1825	ADORA2B
GO:0050896	response to stimulus	0.995769	55	34	0.618182	1	12307	1825	PDE6D
GO:0030522	intracellular receptor signaling pathway	0.996398	38	35	0.921053	1	12307	1825	PPARD
GO:0098656	anion transmembrane transport	0.996398	54	35	0.648148	1	12307	1825	SLC4A5
GO:0007186	G-protein coupled receptor signaling pathway	0.996449	877	354	0.403649	36	12307	1825	ADORA2B;CCL18;CCL2;CCL20;CCL4;CCL8;CCR5;CHRM3;CX3CL1;CXCL10;CXCL11;CXCL13;CXCL2;CXCL8;CXCL9;CXCR4;CXCR6;DEFB1;FPR3;FZD1;FZD7;GABBR2;GNAI1;GNG5;GPR161;GPR19;GPR25;GPRC5B;GPSM2;ITPR3;NMU;NMUR1;PIK3CB;PTGFR;SMO;TULP3
GO:0007218	neuropeptide signaling pathway	0.996631	102	73	0.715686	4	12307	1825	GAL;NMU;NMUR1;PCSK1N
GO:0042391	regulation of membrane potential	0.996734	116	84	0.724138	5	12307	1825	DLG1;GABRA6;GABRP;RIMS3;SLC26A2
GO:0030326	embryonic limb morphogenesis	0.996934	39	36	0.923077	1	12307	1825	PTCH1
GO:0050731	positive regulation of peptidyl-tyrosine phosphorylation	0.997022	81	74	0.91358	4	12307	1825	LRP8;RIPK2;VEGFA;YES1
GO:0035725	sodium ion transmembrane transport	0.997513	81	64	0.790123	3	12307	1825	SLC12A1;SLC4A5;SLC9A6
GO:0043401	steroid hormone mediated signaling pathway	0.997649	56	52	0.928571	2	12307	1825	PPARD;RXRB
GO:0042384	cilium assembly	0.997949	112	77	0.6875	4	12307	1825	DZIP1;IQCB1;PCNT;RAB23
GO:0007605	sensory perception of sound	0.998065	133	99	0.744361	6	12307	1825	CASP3;COCH;DIAPH1;FBXO11;NAV2;SOBP
GO:0050885	neuromuscular process controlling balance	0.998108	48	39	0.8125	1	12307	1825	ALDH1A3
GO:0006892	post-Golgi vesicle-mediated transport	0.998833	55	42	0.763636	1	12307	1825	CLTA
GO:0035176	social behavior	0.998833	46	42	0.913043	1	12307	1825	DNAJC9
GO:0007187	G-protein coupled receptor signaling pathway, coupled to cyclic nucleotide second messenger	0.999007	45	43	0.955556	1	12307	1825	CCL2
GO:0006805	xenobiotic metabolic process	0.99906	158	126	0.797468	8	12307	1825	CYP27A1;CYP39A1;CYP7B1;GSTA4;GSTP1;PAPSS1;SLC26A2;UGP2
GO:0008217	regulation of blood pressure	0.999263	65	60	0.923077	2	12307	1825	ACVRL1;PTGS2
GO:0007200	phospholipase C-activating G-protein coupled receptor signaling pathway	0.999388	54	46	0.851852	1	12307	1825	NMUR1
GO:0006886	intracellular protein transport	0.99939	231	179	0.774892	13	12307	1825	AP2M1;ARFGAP3;CLTA;RAB23;RAB29;RAB40B;RAB6B;RAB9A;SEC13;STAM;STX6;VPS45;XPOT
GO:0034220	ion transmembrane transport	0.999732	268	197	0.735075	14	12307	1825	ARHGEF9;ATP11B;ATP1B3;ATP2C1;ATP6V0A2;CLCN4;FXYD6;GABRA6;P2RX5;RPS27A;RYR1;SLC12A1;TRPV6;TTYH1
GO:0034765	regulation of ion transmembrane transport	0.999784	116	82	0.706897	3	12307	1825	CLIC4;KCNJ16;KCNK5
GO:0006414	translational elongation	0.999854	95	71	0.747368	2	12307	1825	HBS1L;RPS27A
GO:0007269	neurotransmitter secretion	0.999896	64	57	0.890625	1	12307	1825	SLC6A1
GO:0006415	translational termination	0.999971	84	65	0.77381	1	12307	1825	RPS27A
GO:0007601	visual perception	0.999987	195	152	0.779487	7	12307	1825	CDH3;GUCA1B;OAT;PAX6;PDE6D;PITPNA;SIX3
GO:0001580	detection of chemical stimulus involved in sensory perception of bitter taste	1	34	21	0.617647	0	12307	1825
GO:0001659	temperature homeostasis	1	19	18	0.947368	0	12307	1825
GO:0001678	cellular glucose homeostasis	1	12	11	0.916667	0	12307	1825
GO:0001702	gastrulation with mouth forming second	1	19	19	1	0	12307	1825
GO:0001759	organ induction	1	12	11	0.916667	0	12307	1825
GO:0001816	cytokine production	1	21	19	0.904762	0	12307	1825
GO:0001963	synaptic transmission, dopaminergic	1	11	10	0.909091	0	12307	1825
GO:0001964	startle response	1	13	12	0.923077	0	12307	1825
GO:0002003	angiotensin maturation	1	12	12	1	0	12307	1825
GO:0002028	regulation of sodium ion transport	1	19	15	0.789474	0	12307	1825
GO:0002076	osteoblast development	1	18	17	0.944444	0	12307	1825
GO:0002087	regulation of respiratory gaseous exchange by neurological system process	1	13	10	0.769231	0	12307	1825
GO:0002181	cytoplasmic translation	1	21	15	0.714286	0	12307	1825
GO:0002286	T cell activation involved in immune response	1	22	18	0.818182	0	12307	1825
GO:0002323	natural killer cell activation involved in immune response	1	18	14	0.777778	0	12307	1825
GO:0003091	renal water homeostasis	1	32	29	0.90625	0	12307	1825
GO:0003382	epithelial cell morphogenesis	1	17	11	0.647059	0	12307	1825
GO:0005513	detection of calcium ion	1	14	12	0.857143	0	12307	1825
GO:0006027	glycosaminoglycan catabolic process	1	25	22	0.88	0	12307	1825
GO:0006044	N-acetylglucosamine metabolic process	1	12	10	0.833333	0	12307	1825
GO:0006182	cGMP biosynthetic process	1	15	15	1	0	12307	1825
GO:0006491	N-glycan processing	1	18	17	0.944444	0	12307	1825
GO:0006590	thyroid hormone generation	1	11	10	0.909091	0	12307	1825
GO:0006622	protein targeting to lysosome	1	12	10	0.833333	0	12307	1825
GO:0006691	leukotriene metabolic process	1	15	12	0.8	0	12307	1825
GO:0006801	superoxide metabolic process	1	18	11	0.611111	0	12307	1825
GO:0006809	nitric oxide biosynthetic process	1	14	14	1	0	12307	1825
GO:0006833	water transport	1	37	31	0.837838	0	12307	1825
GO:0006941	striated muscle contraction	1	15	14	0.933333	0	12307	1825
GO:0006957	complement activation, alternative pathway	1	13	13	1	0	12307	1825
GO:0006970	response to osmotic stress	1	19	17	0.894737	0	12307	1825
GO:0006997	nucleus organization	1	17	14	0.823529	0	12307	1825
GO:0007016	cytoskeletal anchoring at plasma membrane	1	11	11	1	0	12307	1825
GO:0007040	lysosome organization	1	34	25	0.735294	0	12307	1825
GO:0007171	activation of transmembrane receptor protein tyrosine kinase activity	1	12	10	0.833333	0	12307	1825
GO:0007210	serotonin receptor signaling pathway	1	16	13	0.8125	0	12307	1825
GO:0007215	glutamate receptor signaling pathway	1	14	14	1	0	12307	1825
GO:0007263	nitric oxide mediated signal transduction	1	17	15	0.882353	0	12307	1825
GO:0007268	synaptic transmission	1	422	361	0.85545	24	12307	1825	AP2M1;APBA2;ARHGEF9;DLG1;GABBR2;GABRA6;GABRP;GNAI1;GNAI3;GNG5;KCNAB1;KCNG1;KCNJ16;KCNN3;KCNN4;LRP6;MAPK1;NCALD;PANX1;PCDHB11;PCDHB3;PRKCG;SLC6A1;TSPO
GO:0007274	neuromuscular synaptic transmission	1	27	22	0.814815	0	12307	1825
GO:0007512	adult heart development	1	15	13	0.866667	0	12307	1825
GO:0007520	myoblast fusion	1	21	17	0.809524	0	12307	1825
GO:0007602	phototransduction	1	18	14	0.777778	0	12307	1825
GO:0008210	estrogen metabolic process	1	12	10	0.833333	0	12307	1825
GO:0008333	endosome to lysosome transport	1	39	32	0.820513	0	12307	1825
GO:0008643	carbohydrate transport	1	19	11	0.578947	0	12307	1825
GO:0009100	glycoprotein metabolic process	1	13	10	0.769231	0	12307	1825
GO:0009268	response to pH	1	13	11	0.846154	0	12307	1825
GO:0009888	tissue development	1	14	11	0.785714	0	12307	1825
GO:0009992	cellular water homeostasis	1	12	10	0.833333	0	12307	1825
GO:0010469	regulation of receptor activity	1	11	10	0.909091	0	12307	1825
GO:0010738	regulation of protein kinase A signaling	1	12	10	0.833333	0	12307	1825
GO:0010745	negative regulation of macrophage derived foam cell differentiation	1	13	13	1	0	12307	1825
GO:0010765	positive regulation of sodium ion transport	1	22	16	0.727273	0	12307	1825
GO:0014047	glutamate secretion	1	29	28	0.965517	0	12307	1825
GO:0014059	regulation of dopamine secretion	1	12	11	0.916667	0	12307	1825
GO:0014912	negative regulation of smooth muscle cell migration	1	11	11	1	0	12307	1825
GO:0015012	heparan sulfate proteoglycan biosynthetic process	1	17	15	0.882353	0	12307	1825
GO:0015711	organic anion transport	1	13	10	0.769231	0	12307	1825
GO:0016064	immunoglobulin mediated immune response	1	11	10	0.909091	0	12307	1825
GO:0016079	synaptic vesicle exocytosis	1	45	26	0.577778	0	12307	1825
GO:0016254	preassembly of GPI anchor in ER membrane	1	16	13	0.8125	0	12307	1825
GO:0017157	regulation of exocytosis	1	25	16	0.64	0	12307	1825
GO:0017187	peptidyl-glutamic acid carboxylation	1	12	11	0.916667	0	12307	1825
GO:0019226	transmission of nerve impulse	1	22	16	0.727273	0	12307	1825
GO:0019228	neuronal action potential	1	31	30	0.967742	0	12307	1825
GO:0019229	regulation of vasoconstriction	1	21	21	1	0	12307	1825
GO:0019370	leukotriene biosynthetic process	1	23	15	0.652174	0	12307	1825
GO:0019373	epoxygenase P450 pathway	1	19	18	0.947368	0	12307	1825
GO:0019430	removal of superoxide radicals	1	13	12	0.923077	0	12307	1825
GO:0019882	antigen processing and presentation	1	20	15	0.75	0	12307	1825
GO:0021702	cerebellar Purkinje cell differentiation	1	12	11	0.916667	0	12307	1825
GO:0030048	actin filament-based movement	1	17	16	0.941176	0	12307	1825
GO:0030193	regulation of blood coagulation	1	17	14	0.823529	0	12307	1825
GO:0030194	positive regulation of blood coagulation	1	14	14	1	0	12307	1825
GO:0030207	chondroitin sulfate catabolic process	1	14	14	1	0	12307	1825
GO:0030208	dermatan sulfate biosynthetic process	1	12	10	0.833333	0	12307	1825
GO:0030238	male sex determination	1	12	10	0.833333	0	12307	1825
GO:0030277	maintenance of gastrointestinal epithelium	1	12	10	0.833333	0	12307	1825
GO:0030301	cholesterol transport	1	18	14	0.777778	0	12307	1825
GO:0030539	male genitalia development	1	18	15	0.833333	0	12307	1825
GO:0030818	negative regulation of cAMP biosynthetic process	1	13	12	0.923077	0	12307	1825
GO:0030878	thyroid gland development	1	18	14	0.777778	0	12307	1825
GO:0031032	actomyosin structure organization	1	18	15	0.833333	0	12307	1825
GO:0031396	regulation of protein ubiquitination	1	13	10	0.769231	0	12307	1825
GO:0031529	ruffle organization	1	14	14	1	0	12307	1825
GO:0031640	killing of cells of other organism	1	14	10	0.714286	0	12307	1825
GO:0032012	regulation of ARF protein signal transduction	1	16	13	0.8125	0	12307	1825
GO:0032230	positive regulation of synaptic transmission, GABAergic	1	13	11	0.846154	0	12307	1825
[truncated: 110 more rows]

## Sheet: low_in_pCR_training
GOterm	Function	HypergeoPval	GOterm_size	GOterm_inbg_size	Proportion	DE_GO_size	Background_size	DE_size	DE_genes
[truncated: 2,020 more rows]
