# Supplementary material for: Computationally scalable regression modeling for ultrahigh-dimensional omics data with ParProx
Source: Brief Bioinform. 2021 Jul 13;22(6):bbab256. doi: 10.1093/bib/bbab256 (PMC8575036; doi:10.1093/bib/bbab256)
Supplement: SuppTable5_LiverCancer_DNAmethyl_Cox_regression_bbab256 [file supptable5_livercancer_dnamethyl_cox_regression_bbab256.xlsx]

## Sheet: TOC
Supplementary Table 5
Cox regression analysis of overall survival in liver hepatocellular carcinoma (LIHC) -- third case study
Tab name	Description
GLASSO_bygroup	ParProx overlapping glasso regression output summarized by group (gene_region), with probes appearing in all groups they belong to.
GLASSO_byprobe	ParProx overlapping glasso regression output with each probe appearing once, with the coefficients summed across variable groups.
LASSO	ParProx lasso regression output
GLASSO_pathway	Pathways enriched in the genes harboring the selected probes in the overlapping glasso regression
LASSO_pathway	Pathways enriched in the genes harboring the selected probes in the lasso regression

## Sheet: GLASSO_bygroup
Variable group	CpG probe	Coefficients	Gene_Name	Probe_Type
AATK_TSS1500	cg01633363	-0.00741813	AATK	TSS1500
AATK_TSS1500	cg09142578	-0.0066607	AATK	TSS1500
ABHD5_TSS1500	cg13606015	-0.00267391	ABHD5	TSS1500
ABHD5_TSS1500	cg14121103	-0.00270201	ABHD5	TSS1500
ABHD5_TSS1500	cg19150852	-0.00284719	ABHD5	TSS1500
ABHD5_TSS1500	cg21475256	-0.00217193	ABHD5	TSS1500
ABHD5_TSS1500	cg23239109	-0.00213698	ABHD5	TSS1500
ACRC_3'UTR	cg08699828	0.00500827	ACRC	3'UTR
ACTG1_3'UTR	cg03909849	-0.00686849	ACTG1	3'UTR
ACTR3B_TSS1500	cg01747547	-0.00255733	ACTR3B	TSS1500
ADAM32_TSS1500	cg01565608	0.0122027	ADAM32	TSS1500
ADAMTS17_TSS200	cg00235260	0.00364444	ADAMTS17	TSS200
ADAMTS17_TSS200	cg10971510	0.00298765	ADAMTS17	TSS200
ADAMTS17_TSS200	cg20578175	0.0040611	ADAMTS17	TSS200
ADAMTS17_TSS200	cg20941820	0.00330621	ADAMTS17	TSS200
ADNP2_TSS200	cg10436594	0.00521625	ADNP2	TSS200
ADNP2_TSS200	cg24959938	0.00244882	ADNP2	TSS200
ADPRH_TSS1500	cg17283447	-0.00552269	ADPRH	TSS1500
ADPRH_TSS1500	cg18027174	-0.00635409	ADPRH	TSS1500
ADSL_1stExon	cg13430425	0.0083546	ADSL	1stExon
AGAP7_Body	cg11974077	-0.00183233	AGAP7	Body
AHSA1_3'UTR	cg14520941	-0.00869871	AHSA1	3'UTR
AIMP2_3'UTR	cg04709302	0.00740495	AIMP2	3'UTR
ALPL_TSS200	cg07162257	0.0140799	ALPL	TSS200
ALPL_TSS200	cg13554489	0.0164413	ALPL	TSS200
ALPL_TSS200	cg22154616	0.0162588	ALPL	TSS200
ANGPT2_3'UTR	cg12074090	-0.000296414	ANGPT2	3'UTR
ANKRD1_Body	cg20178924	0.00507243	ANKRD1	Body
ANKRD16_TSS1500	cg17560720	-0.0089579	ANKRD16	TSS1500
ANKRD17_3'UTR	cg09428766	0.000239285	ANKRD17	3'UTR
API5_TSS1500	cg10146807	-0.0175948	API5	TSS1500
APIP_1stExon	cg11058730	-0.00223438	APIP	1stExon
AQP11_TSS1500	cg12586386	0.000607904	AQP11	TSS1500
AQP7_1stExon	cg13920529	0.00389201	AQP7	1stExon
AQP7_5'UTR	cg13920529	0.00389201	AQP7	5'UTR
ARHGAP12_3'UTR	cg05194545	0.00278659	ARHGAP12	3'UTR
ARHGEF18_TSS1500	cg26756396	-0.000106295	ARHGEF18	TSS1500
ARID2_TSS200	cg01353809	-0.012546	ARID2	TSS200
ARID5B_3'UTR	cg10652432	-0.00553132	ARID5B	3'UTR
ARIH1_TSS1500	cg07488073	0.00454126	ARIH1	TSS1500
ARIH1_TSS1500	cg23888240	0.0107689	ARIH1	TSS1500
ARIH2_3'UTR	cg14039083	-0.000273391	ARIH2	3'UTR
ARPC1B_TSS200	cg01409887	0.000709781	ARPC1B	TSS200
ARPC1B_TSS200	cg08248955	0.000815155	ARPC1B	TSS200
ARPC1B_TSS200	cg08798295	0.000683454	ARPC1B	TSS200
ARPC1B_TSS200	cg13043150	0.000674738	ARPC1B	TSS200
ARPC1B_TSS200	cg26351776	0.000649308	ARPC1B	TSS200
ARSG_1stExon	cg09980477	0.0108999	ARSG	1stExon
ARSG_1stExon	cg11102858	0.0110193	ARSG	1stExon
ARSG_TSS200	cg07004514	0.00696784	ARSG	TSS200
ARSG_TSS200	cg08901098	0.00729676	ARSG	TSS200
ARSG_TSS200	cg13173111	0.00707636	ARSG	TSS200
ARSG_TSS200	cg15253816	0.00696758	ARSG	TSS200
ASCC1_1stExon	cg12799981	0.000172037	ASCC1	1stExon
ATG4D_3'UTR	cg01279933	0.0041262	ATG4D	3'UTR
ATP11C_Body	cg06298190	0.00271747	ATP11C	Body
AVL9_5'UTR	cg07520158	0.0141085	AVL9	5'UTR
AVL9_TSS200	cg06627557	0.0223275	AVL9	TSS200
AVL9_TSS200	cg14728415	0.0138306	AVL9	TSS200
AVPI1_Body	cg16813864	-0.00582689	AVPI1	Body
AZGP1_3'UTR	cg19237600	-0.00225347	AZGP1	3'UTR
BAMBI_3'UTR	cg07232003	-0.0106966	BAMBI	3'UTR
BAZ2B_1stExon	cg21319458	-0.00443781	BAZ2B	1stExon
BBS5_Body	cg05847778	0.00622487	BBS5	Body
BBS5_Body	cg23677197	0.00443513	BBS5	Body
BBS5_Body	cg24812891	0.00693474	BBS5	Body
BLOC1S2_3'UTR	cg22799341	0.00120204	BLOC1S2	3'UTR
BNIPL_5'UTR	cg11584936	-0.0105174	BNIPL	5'UTR
BPGM_Body	cg10308629	-0.00140104	BPGM	Body
BPGM_Body	cg11064833	-0.00272045	BPGM	Body
C10orf57_TSS1500	cg05377034	-0.00065457	C10orf57	TSS1500
C10orf68_TSS200	cg15711240	0.00559983	C10orf68	TSS200
C11orf65_1stExon	cg11633494	0.00926531	C11orf65	1stExon
C12orf48_1stExon	cg20599651	-0.0118881	C12orf48	1stExon
C14orf176_TSS200	cg11701094	0.00812457	C14orf176	TSS200
C14orf49_TSS200	cg05006384	-0.000665736	C14orf49	TSS200
C16orf46_3'UTR	cg08384322	0.0169168	C16orf46	3'UTR
C16orf55_TSS1500	cg05441039	-0.00384868	C16orf55	TSS1500
C16orf55_TSS1500	cg07596086	-0.00392453	C16orf55	TSS1500
C16orf55_TSS1500	cg15993402	-0.00823076	C16orf55	TSS1500
C16orf55_TSS1500	cg26681017	-0.00269611	C16orf55	TSS1500
C19orf48_3'UTR	cg09412310	-0.00529356	C19orf48	3'UTR
C1orf101_1stExon	cg11145055	0.0146557	C1orf101	1stExon
C1orf101_1stExon	cg24304712	0.0106681	C1orf101	1stExon
C1orf101_TSS200	cg00170536	0.0170406	C1orf101	TSS200
C1orf101_TSS200	cg21916655	0.0110204	C1orf101	TSS200
C1orf182_Body	cg13792780	0.0045802	C1orf182	Body
C1orf85_3'UTR	cg27228868	-0.0174637	C1orf85	3'UTR
C1orf93_1stExon	cg08273935	0.00735434	C1orf93	1stExon
C20orf94_1stExon	cg12740512	0.00436329	C20orf94	1stExon
C21orf29_3'UTR	cg24421865	-0.000305325	C21orf29	3'UTR
C21orf57_1stExon	cg00499599	0.0117468	C21orf57	1stExon
C2CD4B_TSS200	cg01184271	0.00349392	C2CD4B	TSS200
C2CD4B_TSS200	cg15188182	0.00405623	C2CD4B	TSS200
C2orf28_3'UTR	cg09947274	-0.0107652	C2orf28	3'UTR
C3orf25_TSS200	cg00778448	-0.00213748	C3orf25	TSS200
C3orf25_TSS200	cg08416723	-0.00274264	C3orf25	TSS200
C3orf25_TSS200	cg09650575	-0.00212497	C3orf25	TSS200
C3orf25_TSS200	cg14779951	-0.00228235	C3orf25	TSS200
C3orf25_TSS200	cg19547144	-0.00227081	C3orf25	TSS200
C3orf48_TSS200	cg05274741	0.0206451	C3orf48	TSS200
C4orf29_3'UTR	cg23834363	0.0173134	C4orf29	3'UTR
C4orf33_TSS200	cg01558638	-0.000830879	C4orf33	TSS200
C4orf33_TSS200	cg01807202	-0.00119135	C4orf33	TSS200
C4orf33_TSS200	cg06563602	-0.00136458	C4orf33	TSS200
C4orf33_TSS200	cg15371777	-0.00115027	C4orf33	TSS200
C4orf33_TSS200	cg18089134	-0.00120145	C4orf33	TSS200
C4orf33_TSS200	cg22080728	-0.00122856	C4orf33	TSS200
C4orf33_TSS200	cg25001794	-0.00121032	C4orf33	TSS200
C5orf22_1stExon	cg04708398	-0.0010497	C5orf22	1stExon
C5orf22_1stExon	cg18610977	-0.00072695	C5orf22	1stExon
C5orf22_1stExon	cg21605845	-0.0013536	C5orf22	1stExon
C5orf22_3'UTR	cg24667693	0.0038741	C5orf22	3'UTR
C5orf22_5'UTR	cg18610977	-0.00172731	C5orf22	5'UTR
C5orf22_5'UTR	cg21605845	-0.00322071	C5orf22	5'UTR
C6orf145_3'UTR	cg19117070	-0.00311088	C6orf145	3'UTR
C7orf11_3'UTR	cg13565461	0.00364506	C7orf11	3'UTR
C8orf44_Body	cg08633239	-0.0154247	C8orf44	Body
C8orf46_1stExon	cg23704362	-0.00524921	C8orf46	1stExon
C8orf46_5'UTR	cg23704362	-0.00524921	C8orf46	5'UTR
C8orf83_TSS200	cg25626869	-0.00817488	C8orf83	TSS200
C9orf6_1stExon	cg14208721	0.00715145	C9orf6	1stExon
C9orf6_5'UTR	cg14208721	0.00715145	C9orf6	5'UTR
C9orf7_3'UTR	cg13963044	-0.0129981	C9orf7	3'UTR
CA9_1stExon	cg20610181	-0.0120273	CA9	1stExon
CAPN1_3'UTR	cg04962005	-0.00643762	CAPN1	3'UTR
CC2D1A_3'UTR	cg21993464	-0.00088501	CC2D1A	3'UTR
CCDC91_TSS1500	cg22693266	0.00217941	CCDC91	TSS1500
CCNI2_TSS200	cg07152591	0.0125136	CCNI2	TSS200
CDK17_Body	cg19486955	0.000540912	CDK17	Body
CEP97_1stExon	cg23505966	-0.0105593	CEP97	1stExon
CES4_TSS200	cg04322176	-0.0121607	CES4	TSS200
CNBP_TSS200	cg02564756	0.0103736	CNBP	TSS200
CORIN_TSS1500	cg11819342	-0.0148031	CORIN	TSS1500
CPNE2_3'UTR	cg06496222	0.00224989	CPNE2	3'UTR
CPSF4L_1stExon	cg18772573	-0.0041182	CPSF4L	1stExon
CPSF4L_5'UTR	cg18772573	-0.0041182	CPSF4L	5'UTR
CREBZF_3'UTR	cg23546023	-0.00909866	CREBZF	3'UTR
CRIPT_Body	cg01091258	0.00399591	CRIPT	Body
CRIPT_Body	cg24868028	0.00394636	CRIPT	Body
CSK_1stExon	cg24495257	0.0112952	CSK	1stExon
CSTF3_3'UTR	cg25334215	0.00316199	CSTF3	3'UTR
CWF19L2_Body	cg09918512	0.00737191	CWF19L2	Body
CXorf15_1stExon	cg22917082	-0.0242215	CXorf15	1stExon
CYB5RL_3'UTR	cg17147589	0.00882613	CYB5RL	3'UTR
DACT2_1stExon	cg02825171	-0.0024014	DACT2	1stExon
DACT2_1stExon	cg23584144	-0.0016773	DACT2	1stExon
DDX59_Body	cg09154826	-0.00768282	DDX59	Body
DECR2_1stExon	cg06935581	0.00547476	DECR2	1stExon
DECR2_5'UTR	cg06935581	0.00547476	DECR2	5'UTR
DFFB_3'UTR	cg09358618	0.00117222	DFFB	3'UTR
DFFB_3'UTR	cg25190722	0.00408298	DFFB	3'UTR
DHH_TSS1500	cg11858733	-0.000559633	DHH	TSS1500
DIRC3_TSS1500	cg03190938	-0.00212809	DIRC3	TSS1500
DIRC3_TSS1500	cg16518266	-0.00259006	DIRC3	TSS1500
DLAT_3'UTR	cg08065721	0.0111565	DLAT	3'UTR
DNAJC10_5'UTR	cg04196855	-0.00719349	DNAJC10	5'UTR
DNAJC16_TSS1500	cg16490126	0.00604819	DNAJC16	TSS1500
DNAJC16_TSS1500	cg17855783	0.00307897	DNAJC16	TSS1500
DTNA_1stExon	cg00119057	-0.0117733	DTNA	1stExon
DTNA_1stExon	cg22646528	-0.0069215	DTNA	1stExon
DUSP1_TSS200	cg11757894	-0.00954038	DUSP1	TSS200
DUSP12_Body	cg04692924	0.000230213	DUSP12	Body
DUSP12_Body	cg15898408	-0.000748938	DUSP12	Body
EIF1AX_TSS1500	cg14937106	-0.00467007	EIF1AX	TSS1500
EIF1AX_TSS200	cg00378717	-3.41342e-06	EIF1AX	TSS200
EIF1AX_TSS200	cg09721174	-5.47506e-06	EIF1AX	TSS200
EIF1AX_TSS200	cg14354749	-7.14048e-06	EIF1AX	TSS200
EIF1AX_TSS200	cg22264584	-6.63144e-06	EIF1AX	TSS200
EIF2AK1_3'UTR	cg04709302	0.00740495	EIF2AK1	3'UTR
EIF4A1_3'UTR	cg10587621	-0.0199375	EIF4A1	3'UTR
ELANE_1stExon	cg04382396	-0.000578368	ELANE	1stExon
ELANE_5'UTR	cg04382396	-0.000578368	ELANE	5'UTR
EMILIN2_3'UTR	cg27572343	0.0208602	EMILIN2	3'UTR
ETV3_3'UTR	cg16374333	0.0146385	ETV3	3'UTR
EXOSC6_5'UTR	cg08164529	0.000156094	EXOSC6	5'UTR
EXOSC6_5'UTR	cg09594067	0.000104756	EXOSC6	5'UTR
FAM115A_Body	cg11448547	-0.0121789	FAM115A	Body
FAM124A_3'UTR	cg25522046	0.018218	FAM124A	3'UTR
FAM158A_TSS1500	cg21116657	0.00641815	FAM158A	TSS1500
FAM158A_TSS1500	cg23389061	0.0100522	FAM158A	TSS1500
FAM158A_TSS1500	cg27131958	0.00722132	FAM158A	TSS1500
FAM168B_3'UTR	cg09672570	0.0179162	FAM168B	3'UTR
FAM173B_3'UTR	cg09898988	0.00516613	FAM173B	3'UTR
FAM188A_5'UTR	cg05499853	-0.00360767	FAM188A	5'UTR
FAM188A_5'UTR	cg06948985	-0.0018466	FAM188A	5'UTR
FAM69B_TSS200	cg00953282	0.000507746	FAM69B	TSS200
FAM69C_TSS200	cg06365984	-0.00315255	FAM69C	TSS200
FAM69C_TSS200	cg07853104	-0.00323501	FAM69C	TSS200
FAM69C_TSS200	cg18820209	-0.00283462	FAM69C	TSS200
FAM69C_TSS200	cg27592410	-0.00297744	FAM69C	TSS200
FLJ35390_TSS200	cg07019075	-0.000851256	FLJ35390	TSS200
FLJ35390_TSS200	cg14611084	-0.000528749	FLJ35390	TSS200
FLJ35390_TSS200	cg14743534	-0.000641122	FLJ35390	TSS200
FRMD1_1stExon	cg02865675	-0.00261351	FRMD1	1stExon
FRMD1_1stExon	cg02885428	-0.00545943	FRMD1	1stExon
FRMD1_1stExon	cg21127999	0.00209889	FRMD1	1stExon
FRMD1_1stExon	cg27078600	-0.00552419	FRMD1	1stExon
GDF11_3'UTR	cg14688628	-0.0140194	GDF11	3'UTR
GLA_Body	cg01813276	0.0038219	GLA	Body
GLMN_TSS200	cg02748427	-0.00874445	GLMN	TSS200
GPBP1_1stExon	cg14492773	0.00896011	GPBP1	1stExon
GPBP1_1stExon	cg17790372	0.000755485	GPBP1	1stExon
GPR182_3'UTR	cg00201257	0.0033105	GPR182	3'UTR
GPR22_Body	cg24648061	0.00117287	GPR22	Body
GPR62_TSS1500	cg19238325	-0.00490995	GPR62	TSS1500
GPT_Body	cg00815230	0.0107919	GPT	Body
GPT_Body	cg02185216	0.00685609	GPT	Body
GPT_Body	cg15640870	0.00976298	GPT	Body
GPT_Body	cg17465115	0.00781345	GPT	Body
GSDMD_TSS1500	cg10810860	-0.00353771	GSDMD	TSS1500
GSDMD_TSS1500	cg17812120	-0.00253676	GSDMD	TSS1500
GSTA5_TSS1500	cg15178040	0.00574963	GSTA5	TSS1500
GTF2H1_TSS1500	cg11063328	-0.00545168	GTF2H1	TSS1500
GXYLT1_3'UTR	cg27482571	0.00560575	GXYLT1	3'UTR
HES3_3'UTR	cg11554771	0.00040144	HES3	3'UTR
HES3_3'UTR	cg17491697	0.000329259	HES3	3'UTR
HIST1H2BK_TSS200	cg13781149	0.0126205	HIST1H2BK	TSS200
HLTF_3'UTR	cg00176876	0.0079252	HLTF	3'UTR
IER2_TSS200	cg17712202	0.000131838	IER2	TSS200
IFITM1_Body	cg08275025	0.00127044	IFITM1	Body
IFITM1_Body	cg23570810	0.00077113	IFITM1	Body
IFT20_3'UTR	cg01257345	-0.00713942	IFT20	3'UTR
IKBKAP_TSS200	cg14208721	0.00715145	IKBKAP	TSS200
IMPA1_5'UTR	cg03614189	0.00940284	IMPA1	5'UTR
IP6K3_1stExon	cg10714061	-0.00230462	IP6K3	1stExon
IP6K3_5'UTR	cg10714061	-0.00230462	IP6K3	5'UTR
IQCA1_1stExon	cg05363903	0.0032444	IQCA1	1stExon
ITGA5_5'UTR	cg01961881	-0.00606139	ITGA5	5'UTR
IYD_3'UTR	cg02872263	-0.00503527	IYD	3'UTR
JOSD1_1stExon	cg06711259	-0.00729464	JOSD1	1stExon
JOSD1_1stExon	cg11157800	-0.00138109	JOSD1	1stExon
KBTBD10_1stExon	cg01881761	0.000552911	KBTBD10	1stExon
KCNJ5_TSS200	cg09012406	-0.00364384	KCNJ5	TSS200
KCNJ5_TSS200	cg17341965	-0.00499281	KCNJ5	TSS200
KCNJ5_TSS200	cg23383483	-0.00495932	KCNJ5	TSS200
KCTD5_3'UTR	cg04661834	0.00236599	KCTD5	3'UTR
KCTD5_3'UTR	cg05352903	0.00255996	KCTD5	3'UTR
KCTD5_3'UTR	cg08324742	0.00300625	KCTD5	3'UTR
KIAA0284_3'UTR	cg01147727	-0.0129245	KIAA0284	3'UTR
KIAA1147_1stExon	cg27440594	0.00323275	KIAA1147	1stExon
KLHL28_3'UTR	cg03544502	0.00106862	KLHL28	3'UTR
KPNA5_1stExon	cg17071618	-0.00580456	KPNA5	1stExon
KPNA5_5'UTR	cg17071618	-0.00580456	KPNA5	5'UTR
KRI1_3'UTR	cg01279933	0.0041262	KRI1	3'UTR
LGMN_1stExon	cg12685200	0.0191306	LGMN	1stExon
LMCD1_1stExon	cg02130040	-0.00152761	LMCD1	1stExon
LMCD1_5'UTR	cg02130040	-0.00152761	LMCD1	5'UTR
LMF2_1stExon	cg13174522	0.00538291	LMF2	1stExon
LOC149134_TSS1500	cg03340119	-0.00127985	LOC149134	TSS1500
LOC149134_TSS1500	cg03596016	-0.00181493	LOC149134	TSS1500
LOC149134_TSS1500	cg05314024	-0.00141188	LOC149134	TSS1500
LOC149134_TSS1500	cg08535928	-0.00164059	LOC149134	TSS1500
LOC149134_TSS1500	cg15176829	-0.00189191	LOC149134	TSS1500
LOC149134_TSS1500	cg26898024	-0.00128888	LOC149134	TSS1500
LOC284788_TSS1500	cg10709461	0.00446584	LOC284788	TSS1500
LOC284788_TSS1500	cg23997290	0.013182	LOC284788	TSS1500
LOC401052_1stExon	cg09926380	0.000994275	LOC401052	1stExon
LOC401052_1stExon	cg19890834	0.00270297	LOC401052	1stExon
LOC55908_Body	cg27499925	0.000930084	LOC55908	Body
LOC642846_TSS200	cg21349645	-0.000277858	LOC642846	TSS200
LOC728402_Body	cg05465572	0.0153162	LOC728402	Body
LOC81691_Body	cg26985658	0.018532	LOC81691	Body
LSM10_TSS1500	cg20948151	-0.00336973	LSM10	TSS1500
LSS_3'UTR	cg26721908	0.000626449	LSS	3'UTR
MAN2B1_5'UTR	cg12548088	0.00310164	MAN2B1	5'UTR
MARCH3_1stExon	cg25084220	0.000238104	2003-03-01	1stExon
MBOAT4_TSS200	cg21058822	-0.00865558	MBOAT4	TSS200
MEPCE_Body	cg23701184	0.00331049	MEPCE	Body
MINA_Body	cg09716038	-0.0030097	MINA	Body
MIR1207_TSS200	cg07084941	-0.00268674	MIR1207	TSS200
MIR1228_Body	cg11122256	0.00265612	MIR1228	Body
MIR1915_Body	cg21348752	-0.00296586	MIR1915	Body
MIR196A1_Body	cg10432569	0.0033728	MIR196A1	Body
MMP14_TSS1500	cg01508380	-0.000925287	MMP14	TSS1500
MMP14_TSS1500	cg13094752	-0.00085986	MMP14	TSS1500
MMP14_TSS1500	cg27020028	-0.000408196	MMP14	TSS1500
MORC2_Body	cg23825480	0.00109357	MORC2	Body
MPP4_1stExon	cg22706505	-0.0123566	MPP4	1stExon
MRPL11_Body	cg10331048	0.00817999	MRPL11	Body
MRPL27_3'UTR	cg25926124	-0.0128047	MRPL27	3'UTR
MRPS26_3'UTR	cg05961802	-0.00811088	MRPS26	3'UTR
MRPS30_TSS1500	cg04713108	-0.000960641	MRPS30	TSS1500
MRPS30_TSS1500	cg24153171	-0.00137328	MRPS30	TSS1500
MTHFD1L_TSS200	cg13602242	-0.00665328	MTHFD1L	TSS200
MUC5B_1stExon	cg20911165	-0.0105707	MUC5B	1stExon
NAPB_3'UTR	cg23765153	-0.00136024	NAPB	3'UTR
NCBP2_3'UTR	cg03561389	-0.000357267	NCBP2	3'UTR
NCOA1_5'UTR	cg27015161	0.00892244	NCOA1	5'UTR
NEIL3_3'UTR	cg12240523	0.00401318	NEIL3	3'UTR
NFE2L3_3'UTR	cg13855897	-0.00512852	NFE2L3	3'UTR
NOP10_TSS1500	cg15529727	0.00590107	NOP10	TSS1500
NPEPPS_1stExon	cg26462239	0.0132528	NPEPPS	1stExon
NQO2_3'UTR	cg02368812	-0.0369573	NQO2	3'UTR
NTSR2_TSS200	cg17186168	0.00129072	NTSR2	TSS200
NTSR2_TSS200	cg25657834	0.00147474	NTSR2	TSS200
NUCB2_1stExon	cg00324733	-0.0120027	NUCB2	1stExon
NUP205_TSS1500	cg14182420	0.00256383	NUP205	TSS1500
OFD1_Body	cg14962776	-0.00325098	OFD1	Body
OR2A7_1stExon	cg16347377	-0.0144436	OR2A7	1stExon
PAWR_1stExon	cg09418283	-0.00947997	PAWR	1stExon
PC_3'UTR	cg08924969	0.0117866	PC	3'UTR
PCDHB13_TSS1500	cg14640659	-0.0115153	PCDHB13	TSS1500
PDIA3_1stExon	cg00649827	0.0123888	PDIA3	1stExon
PDIA3_1stExon	cg02953927	0.0146603	PDIA3	1stExon
PIGF_TSS1500	cg01091258	0.00399591	PIGF	TSS1500
PIGF_TSS1500	cg24868028	0.00394636	PIGF	TSS1500
PINK1_3'UTR	cg10827226	-0.00370728	PINK1	3'UTR
PLCL2_1stExon	cg24159436	-0.0156504	PLCL2	1stExon
PLSCR4_1stExon	cg04959837	-0.0105592	PLSCR4	1stExon
PLSCR4_1stExon	cg13016179	-0.0104936	PLSCR4	1stExon
PNP_1stExon	cg04723385	-0.00252511	PNP	1stExon
PNP_5'UTR	cg04723385	-0.00252511	PNP	5'UTR
POLD1_3'UTR	cg13918544	-0.000651663	POLD1	3'UTR
POLR2I_3'UTR	cg15169940	-0.013524	POLR2I	3'UTR
PPAP2C_3'UTR	cg21908972	0.000332537	PPAP2C	3'UTR
PPAP2C_3'UTR	cg27188358	0.000143999	PPAP2C	3'UTR
PPFIA3_1stExon	cg15028160	-0.00987799	PPFIA3	1stExon
PPME1_5'UTR	cg27168547	0.0254768	PPME1	5'UTR
PRELID1_TSS200	cg22737695	-0.00584377	PRELID1	TSS200
PRKAA2_TSS1500	cg06836772	-0.00929217	PRKAA2	TSS1500
PRKAA2_TSS1500	cg09763175	-0.0091506	PRKAA2	TSS1500
PRKAA2_TSS1500	cg19083779	-0.0122012	PRKAA2	TSS1500
PRKCSH_3'UTR	cg06294591	0.00163995	PRKCSH	3'UTR
PRKCSH_3'UTR	cg09524880	0.000765628	PRKCSH	3'UTR
PRKD1_TSS200	cg10318510	-0.00332794	PRKD1	TSS200
PSME2_3'UTR	cg10228706	-0.00282513	PSME2	3'UTR
PTGER1_3'UTR	cg02782369	0.00672993	PTGER1	3'UTR
RAB24_5'UTR	cg22737695	-0.00584377	RAB24	5'UTR
RAD51L1_3'UTR	cg21503275	-0.00767666	RAD51L1	3'UTR
RANBP6_TSS200	cg13523512	0.000930449	RANBP6	TSS200
RASA1_5'UTR	cg21582714	-0.0124301	RASA1	5'UTR
RASSF9_TSS200	cg25456477	-0.0110715	RASSF9	TSS200
RBM5_1stExon	cg12444340	0.00536542	RBM5	1stExon
REL_Body	cg09600437	-0.0087494	REL	Body
RFWD3_3'UTR	cg02451516	0.0024094	RFWD3	3'UTR
RIPK1_3'UTR	cg15718940	-0.00945686	RIPK1	3'UTR
RIT1_TSS200	cg01588776	-0.00901909	RIT1	TSS200
RIT1_TSS200	cg17724814	0.0159302	RIT1	TSS200
RNASEL_1stExon	cg12446763	-0.00649631	RNASEL	1stExon
RNF2_TSS200	cg02901408	-0.0047005	RNF2	TSS200
RNF2_TSS200	cg22390433	-0.00399193	RNF2	TSS200
RNF39_5'UTR	cg26014796	-0.00457643	RNF39	5'UTR
RNF4_Body	cg21122693	0.00668919	RNF4	Body
RPRD2_3'UTR	cg04165759	-0.00141987	RPRD2	3'UTR
S100PBP_Body	cg12646952	0.00136082	S100PBP	Body
SEC23IP_TSS200	cg09776513	0.00367835	SEC23IP	TSS200
SENP7_3'UTR	cg27104413	0.0129989	SENP7	3'UTR
SERINC4_Body	cg05477229	-0.00514293	SERINC4	Body
SERPINH1_3'UTR	cg09037867	0.00843816	SERPINH1	3'UTR
SEZ6L2_1stExon	cg09584855	-0.0062052	SEZ6L2	1stExon
SF3A2_3'UTR	cg09407273	-0.0174455	SF3A2	3'UTR
SGCB_Body	cg00651923	-0.00483743	SGCB	Body
SGCB_Body	cg23653712	-0.00525726	SGCB	Body
SGCB_TSS200	cg02921779	-0.000780536	SGCB	TSS200
SGCB_TSS200	cg06782920	-0.000722604	SGCB	TSS200
SGCB_TSS200	cg24396566	-0.000467054	SGCB	TSS200
SGCB_TSS200	cg26148714	-0.000790261	SGCB	TSS200
SGPL1_1stExon	cg16260355	0.0155253	SGPL1	1stExon
SHISA9_5'UTR	cg02482218	-0.00634067	SHISA9	5'UTR
SLC15A1_3'UTR	cg02319149	-0.00911258	SLC15A1	3'UTR
SLC2A10_1stExon	cg13690178	-0.000763661	SLC2A10	1stExon
SLC2A10_5'UTR	cg13690178	-0.000763661	SLC2A10	5'UTR
SLC2A10_TSS200	cg03940556	-0.00633837	SLC2A10	TSS200
SLC2A10_TSS200	cg08038974	-0.00495309	SLC2A10	TSS200
SLC2A10_TSS200	cg17298269	-0.00734318	SLC2A10	TSS200
SMC1A_Body	cg02353937	-0.00245253	SMC1A	Body
SMC1A_Body	cg13741802	-0.00153793	SMC1A	Body
SMC1A_Body	cg16216704	-0.00146846	SMC1A	Body
SNORA58_Body	cg04883157	-0.00302377	SNORA58	Body
SNORA7B_TSS1500	cg18113058	0.00929175	SNORA7B	TSS1500
SNORD74_Body	cg06704773	-0.00126853	SNORD74	Body
SPATS2L_3'UTR	cg12903001	0.00199716	SPATS2L	3'UTR
SPEF1_TSS1500	cg02347859	-0.00124652	SPEF1	TSS1500
SPEF1_TSS1500	cg08708079	-0.00237752	SPEF1	TSS1500
SPINK6_1stExon	cg25957114	0.0100682	SPINK6	1stExon
SPINK6_5'UTR	cg25957114	0.0100682	SPINK6	5'UTR
STK39_3'UTR	cg03372410	0.00125949	STK39	3'UTR
SUZ12P_TSS200	cg13385521	-0.00188033	SUZ12P	TSS200
SYNGAP1_1stExon	cg12837744	-0.00262608	SYNGAP1	1stExon
SYT9_3'UTR	cg15053706	0.00429006	SYT9	3'UTR
TCF25_TSS200	cg06549871	-0.0075371	TCF25	TSS200
TCF25_TSS200	cg07336999	-0.0011025	TCF25	TSS200
TGFBRAP1_5'UTR	cg00057663	0.0079717	TGFBRAP1	5'UTR
TMEM144_5'UTR	cg00747800	0.00174962	TMEM144	5'UTR
TMEM144_5'UTR	cg06439124	0.00212935	TMEM144	5'UTR
TMEM144_5'UTR	cg13850625	0.00152553	TMEM144	5'UTR
TMEM144_5'UTR	cg19843036	0.00113055	TMEM144	5'UTR
TMEM144_TSS200	cg00962781	0.00271237	TMEM144	TSS200
TMEM144_TSS200	cg18366748	0.00108193	TMEM144	TSS200
TMEM144_TSS200	cg23761616	0.00170164	TMEM144	TSS200
TMEM185B_TSS1500	cg03685454	-0.000468496	TMEM185B	TSS1500
TMEM185B_TSS1500	cg06194119	-0.00225304	TMEM185B	TSS1500
TMEM185B_TSS1500	cg07988989	-0.00244201	TMEM185B	TSS1500
TMEM185B_TSS1500	cg14776093	-0.00279588	TMEM185B	TSS1500
TMEM22_1stExon	cg22304507	-0.00505077	TMEM22	1stExon
TMEM22_1stExon	cg26111761	-0.00208486	TMEM22	1stExon
TMEM22_TSS200	cg02672493	-0.00586486	TMEM22	TSS200
TMEM22_TSS200	cg13383019	-0.00530516	TMEM22	TSS200
TMEM22_TSS200	cg13621410	-0.00529948	TMEM22	TSS200
TMEM22_TSS200	cg15739717	-0.00394357	TMEM22	TSS200
TMEM22_TSS200	cg17883067	-0.00446438	TMEM22	TSS200
TMEM22_TSS200	cg25836094	-0.00411713	TMEM22	TSS200
TMEM22_TSS200	cg27339452	-0.0054929	TMEM22	TSS200
TMEM30C_Body	cg05119504	0.00636487	TMEM30C	Body
TMEM61_Body	cg03762549	-0.00289311	TMEM61	Body
TMEM97_3'UTR	cg01257345	-0.00713942	TMEM97	3'UTR
TMSB4X_TSS1500	cg02522370	-0.0107214	TMSB4X	TSS1500
TMSL3_TSS1500	cg02522370	-0.0107214	TMSL3	TSS1500
TNNI1_3'UTR	cg10210094	-0.00441689	TNNI1	3'UTR
TRIM16_Body	cg02109507	-0.00156776	TRIM16	Body
TRIM16L_Body	cg13874644	0.0195084	TRIM16L	Body
TRIM5_1stExon	cg10994223	-0.0100092	TRIM5	1stExon
TRIM5_TSS1500	cg09292992	0.00136611	TRIM5	TSS1500
TRIM5_TSS1500	cg24893035	0.000958166	TRIM5	TSS1500
TRIM55_1stExon	cg04145765	0.012916	TRIM55	1stExon
TRIM55_5'UTR	cg04145765	0.012916	TRIM55	5'UTR
TRIM59_TSS1500	cg07553761	0.00765337	TRIM59	TSS1500
TRIM59_TSS1500	cg15618978	0.00633924	TRIM59	TSS1500
TRIM61_1stExon	cg25147158	0.00890562	TRIM61	1stExon
TSPAN13_Body	cg05848863	-0.0240093	TSPAN13	Body
TSPAN13_Body	cg18753594	-0.0228845	TSPAN13	Body
TSPO_TSS1500	cg01678833	-0.000568518	TSPO	TSS1500
TTBK2_Body	cg06780259	-0.000773995	TTBK2	Body
TTC39B_TSS1500	cg02639095	-0.00366848	TTC39B	TSS1500
TUBAL3_TSS1500	cg07803864	0.000117376	TUBAL3	TSS1500
TXNL4A_TSS1500	cg04605388	0.000399084	TXNL4A	TSS1500
TXNRD1_3'UTR	cg08065092	-0.0142359	TXNRD1	3'UTR
TYK2_1stExon	cg18856252	0.00361639	TYK2	1stExon
TYK2_5'UTR	cg18856252	0.00361639	TYK2	5'UTR
UBE2CBP_TSS1500	cg01359246	0.00556406	UBE2CBP	TSS1500
UBE2CBP_TSS1500	cg07764171	0.0042429	UBE2CBP	TSS1500
UBE2CBP_TSS1500	cg12834428	0.00461309	UBE2CBP	TSS1500
UBE2CBP_TSS1500	cg13674558	-0.00049246	UBE2CBP	TSS1500
UGT1A10_TSS1500	cg18098286	0.00237527	UGT1A10	TSS1500
USP7_3'UTR	cg01601926	0.00743479	USP7	3'UTR
USP7_3'UTR	cg04444027	0.0102233	USP7	3'UTR
USP7_3'UTR	cg08313128	0.010952	USP7	3'UTR
VCP_TSS200	cg15418155	0.00195843	VCP	TSS200
VCP_TSS200	cg19743759	0.00478596	VCP	TSS200
VEGFB_1stExon	cg05492845	0.011796	VEGFB	1stExon
VEGFB_5'UTR	cg05492845	0.011796	VEGFB	5'UTR
WBP11_Body	cg23085500	0.00434967	WBP11	Body
WDFY1_TSS200	cg13385881	-0.00605024	WDFY1	TSS200
WDR82_3'UTR	cg04104820	-0.0128603	WDR82	3'UTR
WISP2_TSS200	cg02481642	-3.3971e-05	WISP2	TSS200
WWC3_5'UTR	cg03184366	-0.00585815	WWC3	5'UTR
WWC3_5'UTR	cg04224247	-0.00563996	WWC3	5'UTR
WWC3_5'UTR	cg25270201	-0.00244341	WWC3	5'UTR
YIPF2_3'UTR	cg27106713	0.000376994	YIPF2	3'UTR
ZBTB5_3'UTR	cg14287618	-0.00591702	ZBTB5	3'UTR
ZDHHC19_5'UTR	cg12702506	-0.0137554	ZDHHC19	5'UTR
ZFP14_3'UTR	cg18721212	0.0108043	ZFP14	3'UTR
ZFP90_1stExon	cg02508848	-0.0111328	ZFP90	1stExon
ZNF148_TSS200	cg15094636	0.0197047	ZNF148	TSS200
ZNF470_Body	cg05495879	0.000289781	ZNF470	Body
ZNF486_Body	cg08471835	0.00621123	ZNF486	Body
ZNF550_TSS1500	cg04958654	0.00478447	ZNF550	TSS1500
ZNF550_TSS200	cg06532611	0.0082696	ZNF550	TSS200
ZNF57_3'UTR	cg01318737	0.0175027	ZNF57	3'UTR
ZNF608_1stExon	cg05134426	-0.00603421	ZNF608	1stExon
ZNF608_1stExon	cg26878870	-0.00641931	ZNF608	1stExon
ZNF608_1stExon	cg26942124	-0.0068209	ZNF608	1stExon
ZNF608_5'UTR	cg26878870	-0.00632456	ZNF608	5'UTR
ZNF613_Body	cg13657593	0.0199737	ZNF613	Body
ZNF660_1stExon	cg22598028	-0.0141372	ZNF660	1stExon
ZNF688_TSS1500	cg07300610	-0.0166656	ZNF688	TSS1500
ZNF747_TSS200	cg09220816	0.00215548	ZNF747	TSS200
ZNF90_Body	cg20972142	0.00140096	ZNF90	Body
ZYG11A_1stExon	cg16015712	0.00190295	ZYG11A	1stExon
gender		-0.0081186
age_at_diagnosis		0.0342771
BLACK OR AFRICAN AMERICAN		0.0111159
ASIAN		0.017881
AMERICAN INDIAN OR ALASKA NATIVE		-0.00782624

## Sheet: GLASSO_byprobe
CpG_probe	Coefficients
cg00057663	0.0079717
cg00119057	-0.0117733
cg00170536	0.0170406
cg00176876	0.0079252
cg00201257	0.0033105
cg00235260	0.00364444
cg00324733	-0.0120027
cg00378717	-3.41342e-06
cg00499599	0.0117468
cg00649827	0.0123888
cg00651923	-0.00483743
cg00747800	0.00174962
cg00778448	-0.00213748
cg00815230	0.0107919
cg00953282	0.000507746
cg00962781	0.00271237
cg01091258	0.00799181
cg01147727	-0.0129245
cg01184271	0.00349392
cg01257345	-0.0142788
cg01279933	0.0082524
cg01318737	0.0175027
cg01353809	-0.012546
cg01359246	0.00556406
cg01409887	0.000709781
cg01508380	-0.000925287
cg01558638	-0.000830879
cg01565608	0.0122027
cg01588776	-0.00901909
cg01601926	0.00743479
cg01633363	-0.00741813
cg01678833	-0.000568518
cg01747547	-0.00255733
cg01807202	-0.00119135
cg01813276	0.0038219
cg01881761	0.000552911
cg01961881	-0.00606139
cg02109507	-0.00156776
cg02130040	-0.00305521
cg02185216	0.00685609
cg02319149	-0.00911258
cg02347859	-0.00124652
cg02353937	-0.00245253
cg02368812	-0.0369573
cg02451516	0.0024094
cg02481642	-3.3971e-05
cg02482218	-0.00634067
cg02508848	-0.0111328
cg02522370	-0.0214428
cg02564756	0.0103736
cg02639095	-0.00366848
cg02672493	-0.00586486
cg02748427	-0.00874445
cg02782369	0.00672993
cg02825171	-0.0024014
cg02865675	-0.00261351
cg02872263	-0.00503527
cg02885428	-0.00545943
cg02901408	-0.0047005
cg02921779	-0.000780536
cg02953927	0.0146603
cg03184366	-0.00585815
cg03190938	-0.00212809
cg03340119	-0.00127985
cg03372410	0.00125949
cg03544502	0.00106862
cg03561389	-0.000357267
cg03596016	-0.00181493
cg03614189	0.00940284
cg03685454	-0.000468496
cg03762549	-0.00289311
cg03909849	-0.00686849
cg03940556	-0.00633837
cg04104820	-0.0128603
cg04145765	0.025832
cg04165759	-0.00141987
cg04196855	-0.00719349
cg04224247	-0.00563996
cg04322176	-0.0121607
cg04382396	-0.00115674
cg04444027	0.0102233
cg04605388	0.000399084
cg04661834	0.00236599
cg04692924	0.000230213
cg04708398	-0.0010497
cg04709302	0.0148099
cg04713108	-0.000960641
cg04723385	-0.00505023
cg04883157	-0.00302377
cg04958654	0.00478447
cg04959837	-0.0105592
cg04962005	-0.00643762
cg05006384	-0.000665736
cg05119504	0.00636487
cg05134426	-0.00603421
cg05194545	0.00278659
cg05274741	0.0206451
cg05314024	-0.00141188
cg05352903	0.00255996
cg05363903	0.0032444
cg05377034	-0.00065457
cg05441039	-0.00384868
cg05465572	0.0153162
cg05477229	-0.00514293
cg05492845	0.023592
cg05495879	0.000289781
cg05499853	-0.00360767
cg05847778	0.00622487
cg05848863	-0.0240093
cg05961802	-0.00811088
cg06194119	-0.00225304
cg06294591	0.00163995
cg06298190	0.00271747
cg06365984	-0.00315255
cg06439124	0.00212935
cg06496222	0.00224989
cg06532611	0.0082696
cg06549871	-0.0075371
cg06563602	-0.00136458
cg06627557	0.0223275
cg06704773	-0.00126853
cg06711259	-0.00729464
cg06780259	-0.000773995
cg06782920	-0.000722604
cg06836772	-0.00929217
cg06935581	0.0109495
cg06948985	-0.0018466
cg07004514	0.00696784
cg07019075	-0.000851256
cg07084941	-0.00268674
cg07152591	0.0125136
cg07162257	0.0140799
cg07232003	-0.0106966
cg07300610	-0.0166656
cg07336999	-0.0011025
cg07488073	0.00454126
cg07520158	0.0141085
cg07553761	0.00765337
cg07596086	-0.00392453
cg07764171	0.0042429
cg07803864	0.000117376
cg07853104	-0.00323501
cg07988989	-0.00244201
cg08038974	-0.00495309
cg08065092	-0.0142359
cg08065721	0.0111565
cg08164529	0.000156094
cg08248955	0.000815155
cg08273935	0.00735434
cg08275025	0.00127044
cg08313128	0.010952
cg08324742	0.00300625
cg08384322	0.0169168
cg08416723	-0.00274264
cg08471835	0.00621123
cg08535928	-0.00164059
cg08633239	-0.0154247
cg08699828	0.00500827
cg08708079	-0.00237752
cg08798295	0.000683454
cg08901098	0.00729676
cg08924969	0.0117866
cg09012406	-0.00364384
cg09037867	0.00843816
cg09142578	-0.0066607
cg09154826	-0.00768282
cg09220816	0.00215548
cg09292992	0.00136611
cg09358618	0.00117222
cg09407273	-0.0174455
cg09412310	-0.00529356
cg09418283	-0.00947997
cg09428766	0.000239285
cg09524880	0.000765628
cg09584855	-0.0062052
cg09594067	0.000104756
cg09600437	-0.0087494
cg09650575	-0.00212497
cg09672570	0.0179162
cg09716038	-0.0030097
cg09721174	-5.47506e-06
cg09763175	-0.0091506
cg09776513	0.00367835
cg09898988	0.00516613
cg09918512	0.00737191
cg09926380	0.000994275
cg09947274	-0.0107652
cg09980477	0.0108999
cg10146807	-0.0175948
cg10210094	-0.00441689
cg10228706	-0.00282513
cg10308629	-0.00140104
cg10318510	-0.00332794
cg10331048	0.00817999
cg10432569	0.0033728
cg10436594	0.00521625
cg10587621	-0.0199375
cg10652432	-0.00553132
cg10709461	0.00446584
cg10714061	-0.00460924
cg10810860	-0.00353771
cg10827226	-0.00370728
cg10971510	0.00298765
cg10994223	-0.0100092
cg11058730	-0.00223438
cg11063328	-0.00545168
cg11064833	-0.00272045
cg11102858	0.0110193
cg11122256	0.00265612
cg11145055	0.0146557
cg11157800	-0.00138109
cg11448547	-0.0121789
cg11554771	0.00040144
cg11584936	-0.0105174
cg11633494	0.00926531
cg11701094	0.00812457
cg11757894	-0.00954038
cg11819342	-0.0148031
cg11858733	-0.000559633
cg11974077	-0.00183233
cg12074090	-0.000296414
cg12240523	0.00401318
cg12444340	0.00536542
cg12446763	-0.00649631
cg12548088	0.00310164
cg12586386	0.000607904
cg12646952	0.00136082
cg12685200	0.0191306
cg12702506	-0.0137554
cg12740512	0.00436329
cg12799981	0.000172037
cg12834428	0.00461309
cg12837744	-0.00262608
cg12903001	0.00199716
cg13016179	-0.0104936
cg13043150	0.000674738
cg13094752	-0.00085986
cg13173111	0.00707636
cg13174522	0.00538291
cg13383019	-0.00530516
cg13385521	-0.00188033
cg13385881	-0.00605024
cg13430425	0.0083546
cg13523512	0.000930449
cg13554489	0.0164413
cg13565461	0.00364506
cg13602242	-0.00665328
cg13606015	-0.00267391
cg13621410	-0.00529948
cg13657593	0.0199737
cg13674558	-0.00049246
cg13690178	-0.00152732
cg13741802	-0.00153793
cg13781149	0.0126205
cg13792780	0.0045802
cg13850625	0.00152553
cg13855897	-0.00512852
cg13874644	0.0195084
cg13918544	-0.000651663
cg13920529	0.00778403
cg13963044	-0.0129981
cg14039083	-0.000273391
cg14121103	-0.00270201
cg14182420	0.00256383
cg14208721	0.0214544
cg14287618	-0.00591702
cg14354749	-7.14048e-06
cg14492773	0.00896011
cg14520941	-0.00869871
cg14611084	-0.000528749
cg14640659	-0.0115153
cg14688628	-0.0140194
cg14728415	0.0138306
cg14743534	-0.000641122
cg14776093	-0.00279588
cg14779951	-0.00228235
cg14937106	-0.00467007
cg14962776	-0.00325098
cg15028160	-0.00987799
cg15053706	0.00429006
cg15094636	0.0197047
cg15169940	-0.013524
cg15176829	-0.00189191
cg15178040	0.00574963
cg15188182	0.00405623
cg15253816	0.00696758
cg15371777	-0.00115027
cg15418155	0.00195843
cg15529727	0.00590107
cg15618978	0.00633924
cg15640870	0.00976298
cg15711240	0.00559983
cg15718940	-0.00945686
cg15739717	-0.00394357
cg15898408	-0.000748938
cg15993402	-0.00823076
cg16015712	0.00190295
cg16216704	-0.00146846
cg16260355	0.0155253
cg16347377	-0.0144436
cg16374333	0.0146385
cg16490126	0.00604819
cg16518266	-0.00259006
cg16813864	-0.00582689
cg17071618	-0.0116091
cg17147589	0.00882613
cg17186168	0.00129072
cg17283447	-0.00552269
cg17298269	-0.00734318
cg17341965	-0.00499281
cg17465115	0.00781345
cg17491697	0.000329259
cg17560720	-0.0089579
cg17712202	0.000131838
cg17724814	0.0159302
cg17790372	0.000755485
cg17812120	-0.00253676
cg17855783	0.00307897
cg17883067	-0.00446438
cg18027174	-0.00635409
cg18089134	-0.00120145
cg18098286	0.00237527
cg18113058	0.00929175
cg18366748	0.00108193
cg18610977	-0.00245426
cg18721212	0.0108043
cg18753594	-0.0228845
cg18772573	-0.0082364
cg18820209	-0.00283462
cg18856252	0.00723278
cg19083779	-0.0122012
cg19117070	-0.00311088
cg19150852	-0.00284719
cg19237600	-0.00225347
cg19238325	-0.00490995
cg19486955	0.000540912
cg19547144	-0.00227081
cg19743759	0.00478596
cg19843036	0.00113055
cg19890834	0.00270297
cg20178924	0.00507243
cg20578175	0.0040611
cg20599651	-0.0118881
cg20610181	-0.0120273
cg20911165	-0.0105707
cg20941820	0.00330621
cg20948151	-0.00336973
cg20972142	0.00140096
cg21058822	-0.00865558
cg21116657	0.00641815
cg21122693	0.00668919
cg21127999	0.00209889
cg21319458	-0.00443781
cg21348752	-0.00296586
cg21349645	-0.000277858
cg21475256	-0.00217193
cg21503275	-0.00767666
cg21582714	-0.0124301
cg21605845	-0.00457431
cg21908972	0.000332537
cg21916655	0.0110204
cg21993464	-0.00088501
cg22080728	-0.00122856
cg22154616	0.0162588
cg22264584	-6.63144e-06
cg22304507	-0.00505077
cg22390433	-0.00399193
cg22598028	-0.0141372
cg22646528	-0.0069215
cg22693266	0.00217941
cg22706505	-0.0123566
cg22737695	-0.0116875
cg22799341	0.00120204
cg22917082	-0.0242215
cg23085500	0.00434967
cg23239109	-0.00213698
cg23383483	-0.00495932
cg23389061	0.0100522
cg23505966	-0.0105593
cg23546023	-0.00909866
cg23570810	0.00077113
cg23584144	-0.0016773
cg23653712	-0.00525726
cg23677197	0.00443513
cg23701184	0.00331049
cg23704362	-0.0104984
cg23761616	0.00170164
cg23765153	-0.00136024
cg23825480	0.00109357
cg23834363	0.0173134
cg23888240	0.0107689
cg23997290	0.013182
cg24153171	-0.00137328
cg24159436	-0.0156504
cg24304712	0.0106681
cg24396566	-0.000467054
cg24421865	-0.000305325
cg24495257	0.0112952
cg24648061	0.00117287
cg24667693	0.0038741
cg24812891	0.00693474
cg24868028	0.00789272
cg24893035	0.000958166
cg24959938	0.00244882
cg25001794	-0.00121032
cg25084220	0.000238104
cg25147158	0.00890562
cg25190722	0.00408298
cg25270201	-0.00244341
cg25334215	0.00316199
cg25456477	-0.0110715
cg25522046	0.018218
cg25626869	-0.00817488
cg25657834	0.00147474
cg25836094	-0.00411713
cg25926124	-0.0128047
cg25957114	0.0201364
cg26014796	-0.00457643
cg26111761	-0.00208486
cg26148714	-0.000790261
cg26351776	0.000649308
cg26462239	0.0132528
cg26681017	-0.00269611
cg26721908	0.000626449
cg26756396	-0.000106295
cg26878870	-0.0127439
cg26898024	-0.00128888
cg26942124	-0.0068209
cg26985658	0.018532
cg27015161	0.00892244
cg27020028	-0.000408196
cg27078600	-0.00552419
cg27104413	0.0129989
cg27106713	0.000376994
cg27131958	0.00722132
cg27168547	0.0254768
cg27188358	0.000143999
cg27228868	-0.0174637
cg27339452	-0.0054929
cg27440594	0.00323275
cg27482571	0.00560575
cg27499925	0.000930084
cg27572343	0.0208602
cg27592410	-0.00297744
gender	-0.0081186
age_at_diagnosis	0.0342771
BLACK OR AFRICAN AMERICAN	0.0111159
ASIAN	0.017881
AMERICAN INDIAN OR ALASKA NATIVE	-0.00782624

## Sheet: LASSO
CpG_probe	Coefficients
cg00032852	-0.00576167
cg00119057	-0.0154319
cg00149734	-0.0323535
cg00170536	0.0143197
cg00186383	0.00621848
cg00217461	-0.00120862
cg00393470	-0.00458751
cg00584026	-0.00388447
cg00623111	0.00293645
cg00704126	-0.0175632
cg00815230	0.0071044
cg00825951	-0.0241403
cg00849990	-0.0104869
cg00893987	0.00861092
cg00962781	0.00463126
cg00966098	-0.0122348
cg01318737	0.00409669
cg01359246	0.0113832
cg01413546	-0.0103981
cg01474481	0.0148674
cg01535726	-0.0057794
cg01565608	0.00405766
cg01784220	-0.000763535
cg01797160	0.016655
cg01939980	0.0157653
cg02019508	0.00306598
cg02133557	0.00641636
cg02186298	0.0179449
cg02218768	0.000813757
cg02353937	-0.00748901
cg02355558	-0.00125242
cg02368812	-0.0210081
cg02390813	0.00283254
cg02461114	0.0124955
cg02497584	0.0156401
cg02590886	-0.0104115
cg02608801	-0.00523318
cg02672493	-0.00339368
cg02730055	0.012667
cg02733093	0.000187954
cg02801993	0.0170181
cg02814054	0.00428029
cg02885428	-0.00642259
cg02933639	-0.00710622
cg02953927	0.00585563
cg03131155	-0.000728118
cg03152353	-0.00141395
cg03184366	-0.00139184
cg03358684	0.00987552
cg03563807	0.00187078
cg03584783	-0.000192249
cg03721281	0.00962275
cg03823468	0.00106577
cg03929205	-0.0027031
cg03932308	-0.00219138
cg04045419	-0.00342252
cg04104820	-0.00208608
cg04125962	0.000847768
cg04226366	0.017684
cg04254681	0.00135014
cg04384234	-0.00419852
cg04391232	0.00724062
cg04395822	-0.0073357
cg04458317	-0.00402588
cg04499792	-0.00437008
cg04555379	0.0027215
cg04590843	-0.0096984
cg04630879	5.51038e-05
cg04713483	0.015064
cg04884420	-0.0312255
cg05274741	0.00225556
cg05339847	0.0015429
cg05382565	-0.0157741
cg05395366	0.00441501
cg05439665	-0.0019659
cg05499853	-0.0032758
cg05508862	-0.00834611
cg05611779	0.0044436
cg05798637	-0.00597578
cg05848863	-0.0110087
cg05925971	0.00146821
cg05928362	0.0130656
cg06204101	-0.00336814
cg06219301	0.00129235
cg06294591	0.00492681
cg06376016	0.00676077
cg06391451	0.00936217
cg06549871	-0.0161403
cg06563602	-1.32249e-05
cg06612450	0.00134174
cg06627557	0.0231253
cg06644373	-0.0175712
cg06671706	0.00415502
cg06711259	-0.0165402
cg06784122	0.000767882
cg06795523	0.000446484
cg07072166	0.00118212
cg07170183	-0.00750894
cg07194093	-0.00293292
cg07295034	-0.00706742
cg07300610	-0.00219667
cg07487572	0.00877741
cg07519822	0.00435528
cg07570075	0.00227556
cg07593852	0.00920248
cg07679725	-0.00887674
cg07700062	-0.0142279
cg07733728	0.00264353
cg07784872	-3.60271e-05
cg08089851	-0.00722954
cg08195842	-0.00448565
cg08342966	-0.0158177
cg08437789	-0.00289061
cg08457906	0.0311015
cg08478121	-0.0118893
cg08542804	-0.00478845
cg08633239	-0.00260402
cg08708079	-0.00354619
cg08838260	-0.00440851
cg08848988	-0.00407702
cg08858662	0.00689194
cg08865423	0.00840957
cg09160231	-0.0102801
cg09162315	-0.00130062
cg09169615	0.010358
cg09236819	0.0230293
cg09241455	-0.000179033
cg09290120	-0.000176271
cg09355175	-0.00239379
cg09363564	0.00998896
cg09407273	-0.00455735
cg09619786	-0.0123296
cg09672570	0.000110406
cg09736654	0.00498593
cg09861958	0.011627
cg09958065	-0.0114602
cg10081604	0.0101581
cg10146807	-0.00601761
cg10390979	0.00428588
cg10436594	0.0051732
cg10587621	-0.00956699
cg10693251	0.0232046
cg10821722	-0.00304377
cg10842314	-0.00417283
cg10870786	0.000405384
cg11064833	-0.00532591
cg11145055	0.00907037
cg11150068	0.0147207
cg11154552	-0.00602513
cg11198589	-0.0078029
cg11221200	0.00875384
cg11230112	-0.00628136
cg11280988	0.00634924
cg11384718	-0.00102286
cg11495854	-0.00230126
cg11502597	-6.55674e-05
cg11579407	0.00784242
cg11746651	-0.000424552
cg11814564	-0.0113947
cg11851522	0.00368617
cg11854356	0.00225436
cg12004671	-0.0232704
cg12098015	-0.0169042
cg12362662	0.00640138
cg12528403	-2.4591e-06
cg12685200	0.00484324
cg12733707	0.0104614
cg12960248	0.000466799
cg12995370	-0.000321733
cg13090969	0.0256318
cg13184539	-0.00501632
cg13185972	-0.00369528
cg13345353	-0.00147201
cg13414044	0.000346077
cg13509954	-0.00625029
cg13554489	0.00665316
cg13572840	0.000228646
cg13657593	0.00688382
cg13672444	0.00209058
cg13734177	0.00330933
cg13791589	0.00165585
cg13874644	0.00734055
cg14273607	-0.0236867
cg14323928	0.0308178
cg14354749	-0.00684668
cg14492773	0.0207485
cg14671926	-0.00202211
cg14776093	-0.00157948
cg14972625	0.00327192
cg15024975	-0.0053078
cg15059511	-0.00275808
cg15094636	0.00721411
cg15190451	-0.00423011
cg15364509	-0.00910768
cg15370309	-0.00334469
cg15467911	-0.00543155
cg15483084	-0.0045344
cg15498283	0.00235196
cg15615135	0.00171417
cg15631690	-0.0181065
cg15680020	0.00247051
cg15698065	0.00522484
cg15714599	-0.00407219
cg15744128	-0.00963279
cg15771128	0.00293529
cg15898408	-0.00864364
cg15930703	-0.000139901
cg15993402	-0.0177408
cg16169375	0.00644102
cg16181803	0.0014325
cg16238918	-0.00291685
cg16260355	0.00176357
cg16266918	0.000838682
cg16347377	-0.000280671
cg16368442	-0.0129399
cg16418374	-0.00463533
cg16490126	0.00350066
cg16612876	0.00239706
cg16879806	0.00175477
cg17048000	0.0053822
cg17172683	0.0047268
cg17298269	-0.0134303
cg17491456	-0.00972768
cg17699947	-0.00306547
cg17724814	0.0170826
cg17736997	-0.00757497
cg17822767	0.000545588
cg17852482	-0.0111711
cg17922226	-0.0027077
cg18366714	0.00347862
cg18376352	-0.00711852
cg18406924	0.0123648
cg18581292	-0.00576694
cg18683774	0.00972778
cg18751588	0.000999988
cg18753594	-0.0122321
cg18925846	0.0241484
cg18928017	-0.00720819
cg19019972	0.000996583
cg19083779	-0.0104768
cg19122402	0.00534948
cg19246266	-0.0157602
cg19261559	-0.00441672
cg19453665	0.00412464
cg19657320	0.00673699
cg19709878	0.00449217
cg19724567	-0.0148795
cg19743759	0.00934325
cg19853516	-0.00823549
cg19890834	0.000514533
cg20029156	0.00991066
cg20098886	-0.00431449
cg20118409	0.000149367
cg20342105	-0.0210688
cg20444320	-0.00282271
cg20853001	0.00457058
cg21092041	0.004693
cg21094405	-0.00599175
cg21171373	-0.00515778
cg21188731	-0.000232895
cg21295295	-0.00600293
cg21769155	0.00310489
cg21828898	-0.00991682
cg21860254	0.0128174
cg22154616	0.00604568
cg22157087	-0.00489674
cg22264584	-0.00276403
cg22304507	-0.0103731
cg22398566	0.00694322
cg22444584	0.0170844
cg22693458	0.00790525
cg22752008	-0.00718532
cg22762745	0.00737175
cg22917082	-0.0111548
cg23085882	-0.00504915
cg23153655	-0.0123378
cg23156742	0.000190152
cg23221230	0.000703069
cg23240663	0.00119528
cg23318990	0.00818272
cg23389061	0.00484158
cg23408913	0.00879354
cg23546023	-0.00217824
cg23549472	-0.00634029
cg23573665	0.000432156
cg23712970	0.0158818
cg23757489	-0.00747973
cg23834363	0.00504674
cg23888240	0.00947635
cg23997290	0.0158336
cg24027263	-0.0171215
cg24153171	-0.000262517
cg24275087	0.000715291
cg24305663	0.00191539
cg24408817	-0.00323739
cg24478803	-0.00256895
cg24495257	0.00135409
cg24603576	-0.00326969
cg24909660	-0.00720623
cg25012961	-0.00551222
cg25028523	-0.000662211
cg25057892	0.014245
cg25122395	-0.00445168
cg25190722	0.00553045
cg25416125	0.0162606
cg25522046	0.00129407
cg25588826	0.00223312
cg25789882	0.00221848
cg25804065	-0.00408615
cg25804541	-0.00192721
cg26136772	-0.00498998
cg26188698	-0.00665083
cg26341805	0.00400788
cg26361757	0.00024071
cg26416159	0.002237
cg26517878	0.00476515
cg26847229	0.00191379
cg26923045	-0.0148954
cg26985658	0.00253561
cg27078600	-0.0102269
cg27104413	0.00202562
cg27168547	0.0153543
cg27228868	-0.00130832
cg27258283	0.000226149
cg27303106	0.00225343
cg27339452	-0.000230084
cg27532867	0.000931108
gender	-0.00462812
age_at_diagnosis	0.0347257
BLACK OR AFRICAN AMERICAN	0.0116625
ASIAN	0.0169921
AMERICAN INDIAN OR ALASKA NATIVE	-0.00880088

## Sheet: GLASSO_pathway
GOterm	Function	HypergeoPval	GOterm_size	GOterm_inbg_size	Proportion	DE_GO_size	Background_size	DE_size	DE_genes
inoh_45	alanine aspartate asparagine metabolism	0.00507764	25	24	0.96	3	20797	306	ADSL;GPT;PC
wp411	mrna processing	0.005279	127	108	0.850394	6	20797	306	CSTF3;NCBP2;RBM5;SF3A2;SMC1A;TXNL4A
r-hsa-72086	mrna capping	0.00787076	29	28	0.965517	3	20797	306	GTF2H1;NCBP2;POLR2I
r-hsa-72163	mrna splicing - major pathway	0.00932171	185	159	0.859459	7	20797	306	CSTF3;NCBP2;POLR2I;RBM5;SF3A2;TXNL4A;WBP11
r-hsa-112297	post-elongation processing of intronless pre-mrna	0.00954621	31	30	0.967742	3	20797	306	CSTF3;LSM10;NCBP2
r-hsa-113418	formation of the early elongation complex	0.00954621	35	30	0.857143	3	20797	306	GTF2H1;NCBP2;POLR2I
r-hsa-167158	formation of the hiv-1 early elongation complex	0.00954621	35	30	0.857143	3	20797	306	GTF2H1;NCBP2;POLR2I
r-hsa-75067	processing of capped intronless pre-mrna	0.00954621	31	30	0.967742	3	20797	306	CSTF3;LSM10;NCBP2
r-hsa-1852241	organelle biogenesis and maintenance	0.0101361	310	286	0.922581	10	20797	306	BBS5;CEP97;IFT20;MRPL11;MRPL27;MRPS26;MRPS30;OFD1;PRKAA2;TTBK2
r-hsa-72172	mrna splicing	0.0119935	193	167	0.865285	7	20797	306	CSTF3;NCBP2;POLR2I;RBM5;SF3A2;TXNL4A;WBP11
r-hsa-532668	n-glycan trimming in the er and calnexin/calreticulin cycle	0.0124209	34	33	0.970588	3	20797	306	PDIA3;PRKCSH;VCP
r-hsa-6782210	gap-filling dna repair synthesis and ligation in tc-ner	0.0138723	67	63	0.940299	4	20797	306	GTF2H1;POLD1;POLR2I;USP7
r-hsa-6782135	dual incision in tc-ner	0.0146301	68	64	0.941176	4	20797	306	GTF2H1;POLD1;POLR2I;USP7
r-hsa-72203	processing of capped intron-containing pre-mrna	0.0149528	248	216	0.870968	8	20797	306	CSTF3;NCBP2;NUP205;POLR2I;RBM5;SF3A2;TXNL4A;WBP11
r-hsa-167169	hiv transcription elongation	0.0157393	52	36	0.692308	3	20797	306	GTF2H1;NCBP2;POLR2I
r-hsa-167200	formation of hiv-1 elongation complex containing hiv-1 tat	0.0157393	52	36	0.692308	3	20797	306	GTF2H1;NCBP2;POLR2I
r-hsa-167246	tat-mediated elongation of the hiv-1 transcript	0.0157393	52	36	0.692308	3	20797	306	GTF2H1;NCBP2;POLR2I
r-hsa-167152	formation of hiv elongation complex in the absence of hiv tat	0.0182018	54	38	0.703704	3	20797	306	GTF2H1;NCBP2;POLR2I
r-hsa-3928662	ephb-mediated forward signaling	0.0237325	43	42	0.976744	3	20797	306	ACTG1;ARPC1B;RASA1
r-hsa-6781827	transcription-coupled nucleotide excision repair (tc-ner)	0.0257935	80	76	0.95	4	20797	306	GTF2H1;POLD1;POLR2I;USP7
inoh_68	glycolysis gluconeogenesis	0.0268012	46	44	0.956522	3	20797	306	BPGM;GPT;PC
r-hsa-428157	sphingolipid metabolism	0.0280387	90	78	0.866667	4	20797	306	ARSG;GLA;PRKD1;SGPL1
hsa04141	protein processing in endoplasmic reticulum - homo sapiens (human)	0.031292	166	160	0.963855	6	20797	306	CAPN1;DNAJC10;EIF2AK1;PDIA3;PRKCSH;VCP
r-hsa-72165	mrna splicing - minor pathway	0.031782	53	47	0.886792	3	20797	306	NCBP2;POLR2I;TXNL4A
tgfbrpathway	tgf-beta receptor signaling	0.0335424	51	48	0.941176	3	20797	306	BAMBI;DACT2;TGFBRAP1
wp107	translation factors	0.0335424	50	48	0.96	3	20797	306	EIF1AX;EIF2AK1;EIF4A1
hsa05410	hypertrophic cardiomyopathy (hcm) - homo sapiens (human)	0.0341475	83	83	1	4	20797	306	ACTG1;ITGA5;PRKAA2;SGCB
r-hsa-5368286	mitochondrial translation initiation	0.0367909	88	85	0.965909	4	20797	306	MRPL11;MRPL27;MRPS26;MRPS30
r-hsa-5389840	mitochondrial translation elongation	0.0367909	89	85	0.955056	4	20797	306	MRPL11;MRPL27;MRPS26;MRPS30
r-hsa-5419276	mitochondrial translation termination	0.0367909	88	85	0.965909	4	20797	306	MRPL11;MRPL27;MRPS26;MRPS30
angiopoietinreceptor_pathway	angiopoietin receptor tie2-mediated signaling	0.037212	50	50	1	3	20797	306	ANGPT2;ITGA5;RASA1
r-hsa-112382	formation of rna pol ii elongation complex	0.0391208	67	51	0.761194	3	20797	306	GTF2H1;NCBP2;POLR2I
r-hsa-75955	rna polymerase ii transcription elongation	0.0391208	67	51	0.761194	3	20797	306	GTF2H1;NCBP2;POLR2I
pparapathway	mechanism of gene regulation by peroxisome proliferators via ppara	0.0410784	53	52	0.981132	3	20797	306	DUSP1;MRPL11;NCOA1
ptp1bpathway	signaling events mediated by ptp1b	0.0410784	53	52	0.981132	3	20797	306	CAPN1;CSK;TYK2
r-hsa-6781823	formation of tc-ner pre-incision complex	0.0410784	56	52	0.928571	3	20797	306	GTF2H1;POLR2I;USP7
hivnefpathway_1	hiv-1 nef: negative effector of fas and tnf	0.0430846	53	53	1	3	20797	306	DFFB;RASA1;RIPK1
hsa05130	pathogenic escherichia coli infection - homo sapiens (human)	0.0430846	55	53	0.963636	3	20797	306	ACTG1;ARPC1B;TUBAL3
wp2272	pathogenic escherichia coli infection	0.0430846	56	53	0.946429	3	20797	306	ACTG1;ARPC1B;TUBAL3
wp585	interferon type i signaling pathways	0.0430846	54	53	0.981481	3	20797	306	EIF4A1;REL;TYK2
r-hsa-73857	rna polymerase ii transcription	0.0445215	163	131	0.803681	5	20797	306	CSTF3;GTF2H1;LSM10;NCBP2;POLR2I
r-hsa-5368287	mitochondrial translation	0.0454097	95	91	0.957895	4	20797	306	MRPL11;MRPL27;MRPS26;MRPS30
hsa04210	apoptosis - homo sapiens (human)	0.0508229	140	136	0.971429	5	20797	306	ACTG1;CAPN1;DFFB;RIPK1;TUBAL3
r-hsa-109688	cleavage of growing transcript in the termination region	0.0515878	73	57	0.780822	3	20797	306	CSTF3;LSM10;NCBP2
r-hsa-73856	rna polymerase ii transcription termination	0.0515878	73	57	0.780822	3	20797	306	CSTF3;LSM10;NCBP2
r-hsa-76044	post-elongation processing of the transcript	0.0515878	73	57	0.780822	3	20797	306	CSTF3;LSM10;NCBP2
r-hsa-913531	interferon signaling	0.0538313	71	58	0.816901	3	20797	306	ARIH1;EIF4A1;TYK2
hsa00240	pyrimidine metabolism - homo sapiens (human)	0.0567675	105	98	0.933333	4	20797	306	PNP;POLD1;POLR2I;TXNRD1
r-hsa-168254	influenza infection	0.0584562	63	60	0.952381	3	20797	306	KPNA5;NUP205;POLR2I
r-hsa-73894	dna repair	0.0597778	323	284	0.879257	8	20797	306	ASCC1;GTF2H1;HIST1H2BK;POLD1;POLR2I;RNF4;USP7;VCP
pa2032	vegf signaling pathway	0.0608367	61	61	1	3	20797	306	CSK;PIGF;VEGFB
hsa05131	shigellosis - homo sapiens (human)	0.0657314	65	63	0.969231	3	20797	306	ACTG1;ARPC1B;ITGA5
r-hsa-167172	transcription of the hiv genome	0.0657314	79	63	0.797468	3	20797	306	GTF2H1;NCBP2;POLR2I
glycolysis and gluconeogenesis	glycolysis and gluconeogenesis	0.0682446	68	64	0.941176	3	20797	306	DLAT;NUP205;PC
glycosphingolipid metabolism	glycosphingolipid metabolism	0.0682446	69	64	0.927536	3	20797	306	GLA;NUP205;SGPL1
hsa04612	antigen processing and presentation - homo sapiens (human)	0.0682446	77	64	0.831169	3	20797	306	LGMN;PDIA3;PSME2
r-hsa-6807505	rna polymerase ii transcribes snrna genes	0.0733999	80	66	0.825	3	20797	306	NCBP2;POLR2I;RPRD2
r-hsa-5696398	nucleotide excision repair	0.0753798	113	108	0.955752	4	20797	306	GTF2H1;POLD1;POLR2I;USP7
r-hsa-74160	gene expression	0.0810269	1754	1562	0.890536	30	20797	306	AIMP2;CSTF3;EIF1AX;EIF4A1;EXOSC6;GTF2H1;HIST1H2BK;LSM10;NCBP2;NOP10;NUP205;POLR2I;PRELID1;PRKAA2;RBM5;RPRD2;SF3A2;TXNL4A;TXNRD1;USP7;WBP11;ZFP14;ZFP90;ZNF470;ZNF486;ZNF550;ZNF613;ZNF660;ZNF688;ZNF747
hsa05412	arrhythmogenic right ventricular cardiomyopathy (arvc) - homo sapiens (human)	0.0898561	72	72	1	3	20797	306	ACTG1;ITGA5;SGCB
r-hsa-3108214	sumoylation of dna damage response and repair proteins	0.0898561	78	72	0.923077	3	20797	306	NUP205;RNF2;SMC1A
hsa03040	spliceosome - homo sapiens (human)	0.0900168	134	115	0.858209	4	20797	306	NCBP2;SF3A2;TXNL4A;WBP11
r-hsa-597592	post-translational protein modification	0.0925938	1024	928	0.90625	19	20797	306	ADAMTS17;ALPL;ARSG;HIST1H2BK;JOSD1;MUC5B;NAPB;NUP205;PDIA3;PIGF;PRKCSH;PSME2;RAB24;RIPK1;RNF2;SEC23IP;SMC1A;USP7;VCP
r-hsa-674695	rna polymerase ii pre-transcription events	0.0956557	90	74	0.822222	3	20797	306	GTF2H1;NCBP2;POLR2I
wp2118	arrhythmogenic right ventricular cardiomyopathy	0.0956557	74	74	1	3	20797	306	ACTG1;ITGA5;SGCB
hsa05160	hepatitis c - homo sapiens (human)	0.101243	133	120	0.902256	4	20797	306	EIF2AK1;RIPK1;RNASEL;TYK2
wp2034	leptin signaling pathway	0.101604	76	76	1	3	20797	306	NCOA1;PRKAA2;REL
hsa04142	lysosome - homo sapiens (human)	0.103563	123	121	0.98374	4	20797	306	ARSG;GLA;LGMN;MAN2B1
r-hsa-162599	late phase of hiv life cycle	0.103563	142	121	0.852113	4	20797	306	GTF2H1;NCBP2;NUP205;POLR2I
hsa05100	bacterial invasion of epithelial cells - homo sapiens (human)	0.104633	78	77	0.987179	3	20797	306	ACTG1;ARPC1B;ITGA5
r-hsa-2682334	eph-ephrin signaling	0.104633	78	77	0.987179	3	20797	306	ACTG1;ARPC1B;RASA1
r-hsa-5617833	cilium assembly	0.112652	192	173	0.901042	5	20797	306	BBS5;CEP97;IFT20;OFD1;TTBK2
pyrimidine metabolism	pyrimidine metabolism	0.11798	137	127	0.927007	4	20797	306	NUP205;POLD1;POLR2I;TXNRD1
hsa03015	mrna surveillance pathway - homo sapiens (human)	0.126783	91	84	0.923077	3	20797	306	CSTF3;NCBP2;WDR82
inoh_34	vegf	0.129342	188	181	0.962766	5	20797	306	CSK;PRKAA2;RIPK1;TYK2;VEGFB
r-hsa-162587	hiv life cycle	0.13583	155	134	0.864516	4	20797	306	GTF2H1;NCBP2;NUP205;POLR2I
hsa05414	dilated cardiomyopathy - homo sapiens (human)	0.143539	90	89	0.988889	3	20797	306	ACTG1;ITGA5;SGCB
phosphatidylinositol phosphate metabolism	phosphatidylinositol phosphate metabolism	0.143539	91	89	0.978022	3	20797	306	GLA;NUP205;PIGF
r-hsa-5620912	anchoring of the basal body to the plasma membrane	0.143539	100	89	0.89	3	20797	306	CEP97;OFD1;TTBK2
r-hsa-15869	metabolism of nucleotides	0.146975	100	90	0.9	3	20797	306	ADSL;PNP;TXNRD1
r-hsa-3108232	sumo e3 ligases sumoylate target proteins	0.146975	98	90	0.918367	3	20797	306	NUP205;RNF2;SMC1A
wp1772	apoptosis modulation and signaling	0.146975	92	90	0.978261	3	20797	306	DFFB;PRKD1;RIPK1
wp3911	apoptosis modulation and signaling	0.146975	92	90	0.978261	3	20797	306	DFFB;PRKD1;RIPK1
wp3912	apoptosis modulation and signaling	0.146975	92	90	0.978261	3	20797	306	DFFB;PRKD1;RIPK1
r-hsa-71291	metabolism of amino acids and derivatives	0.149721	328	297	0.905488	7	20797	306	AIMP2;APIP;DLAT;GPT;IYD;SERINC4;TXNRD1
hsa05169	epstein-barr virus infection - homo sapiens (human)	0.156325	204	193	0.946078	5	20797	306	EIF2AK1;POLR2I;RIPK1;TYK2;USP7
r-hsa-187706	signalling to p38 via rit and rin	0.156325	204	193	0.946078	5	20797	306	CSK;DUSP1;RASA1;RIT1;SYNGAP1
r-hsa-2262752	cellular responses to stress	0.157826	393	357	0.908397	8	20797	306	ATG4D;HIST1H2BK;NUP205;PRKAA2;RNF2;SERPINH1;TXNRD1;VCP
r-hsa-5684996	mapk1/mapk3 signaling	0.161033	206	195	0.946602	5	20797	306	CSK;DUSP1;RASA1;SYNGAP1;TYK2
r-hsa-2990846	sumoylation	0.168126	104	96	0.923077	3	20797	306	NUP205;RNF2;SMC1A
r-hsa-3371556	cellular response to heat stress	0.168126	100	96	0.96	3	20797	306	NUP205;SERPINH1;VCP
wp2882	nuclear receptors meta-pathway	0.16828	316	307	0.971519	7	20797	306	ANKRD1;GSTA5;IP6K3;NCOA1;SLC2A10;SMC1A;TXNRD1
r-hsa-5578749	transcriptional regulation by small rnas	0.171735	108	97	0.898148	3	20797	306	HIST1H2BK;NUP205;POLR2I
r-hsa-1474228	degradation of the extracellular matrix	0.175365	107	98	0.915888	3	20797	306	CAPN1;ELANE;MMP14
r-hsa-212436	generic transcription pathway	0.1785	860	781	0.90814	15	20797	306	GTF2H1;POLR2I;PRELID1;PRKAA2;TXNRD1;USP7;ZFP14;ZFP90;ZNF470;ZNF486;ZNF550;ZNF613;ZNF660;ZNF688;ZNF747
wp185	integrin-mediated cell adhesion	0.18269	101	100	0.990099	3	20797	306	CAPN1;CSK;ITGA5
r-hsa-187687	signalling to erks	0.185403	216	205	0.949074	5	20797	306	CSK;DUSP1;RASA1;RIT1;SYNGAP1
r-hsa-5688426	deubiquitination	0.185809	300	260	0.866667	6	20797	306	HIST1H2BK;JOSD1;PSME2;RIPK1;USP7;VCP
hsa04621	nod-like receptor signaling pathway - homo sapiens (human)	0.186159	170	152	0.894118	4	20797	306	GSDMD;RIPK1;RNASEL;TYK2
wp289	myometrial relaxation and contraction pathways	0.189118	155	153	0.987097	4	20797	306	ACTG1;CORIN;GPR182;PRKD1
hsa03013	rna transport - homo sapiens (human)	0.192091	171	154	0.900585	4	20797	306	EIF1AX;EIF4A1;NCBP2;NUP205
hsa05168	herpes simplex infection - homo sapiens (human)	0.192091	185	154	0.832432	4	20797	306	EIF2AK1;RNASEL;TYK2;USP7
hsa05164	influenza a - homo sapiens (human)	0.198082	175	156	0.891429	4	20797	306	ACTG1;EIF2AK1;RNASEL;TYK2
r-hsa-392499	metabolism of proteins	0.206814	1504	1362	0.905585	24	20797	306	ADAMTS17;ALPL;ARSG;EIF1AX;EIF4A1;HIST1H2BK;JOSD1;LMCD1;MBOAT4;MUC5B;NAPB;NUP205;PDIA3;PIGF;PRKCSH;PSME2;RAB24;RIPK1;RNF2;SEC23IP;SMC1A;TUBAL3;USP7;VCP
hsa00230	purine metabolism - homo sapiens (human)	0.21023	175	160	0.914286	4	20797	306	ADSL;PNP;POLD1;POLR2I
hsa04014	ras signaling pathway - homo sapiens (human)	0.232281	229	223	0.973799	5	20797	306	ANGPT2;RASA1;REL;SYNGAP1;VEGFB
r-hsa-5693567	hdr through homologous recombination (hr) or single strand annealing (ssa)	0.247686	136	117	0.860294	3	20797	306	HIST1H2BK;POLD1;RNF4
r-hsa-5683057	mapk family signaling cascades	0.248615	240	229	0.954167	5	20797	306	CSK;DUSP1;RASA1;SYNGAP1;TYK2
r-hsa-162906	hiv infection	0.251024	196	173	0.882653	4	20797	306	GTF2H1;NCBP2;NUP205;POLR2I
r-hsa-211000	gene silencing by rna	0.251626	134	118	0.880597	3	20797	306	HIST1H2BK;NUP205;POLR2I
r-hsa-5663205	infectious disease	0.254125	254	231	0.909449	5	20797	306	GTF2H1;KPNA5;NCBP2;NUP205;POLR2I
r-hsa-112399	irs-mediated signalling	0.265233	250	235	0.94	5	20797	306	CSK;DUSP1;PRKAA2;RASA1;SYNGAP1
inoh_76	il-7 signaling	0.270394	185	179	0.967568	4	20797	306	CSK;PRKAA2;RIPK1;TYK2
pdgfrbpathway	pdgfr-beta signaling pathway	0.271449	126	123	0.97619	3	20797	306	ARPC1B;CSK;RASA1
r-hsa-5693538	homology directed repair	0.271449	142	123	0.866197	3	20797	306	HIST1H2BK;POLD1;RNF4
r-hsa-74751	insulin receptor signalling cascade	0.273636	253	238	0.940711	5	20797	306	CSK;DUSP1;PRKAA2;RASA1;SYNGAP1
inoh_20	epo signaling	0.273649	186	180	0.967742	4	20797	306	CSK;PRKAA2;RIPK1;TYK2
r-hsa-2428924	igf1r signaling cascade	0.27645	254	239	0.940945	5	20797	306	CSK;DUSP1;PRKAA2;RASA1;SYNGAP1
r-hsa-2428928	irs-related events triggered by igf1r	0.27645	254	239	0.940945	5	20797	306	CSK;DUSP1;PRKAA2;RASA1;SYNGAP1
r-hsa-2404192	signaling by type 1 insulin-like growth factor 1 receptor (igf1r)	0.27927	255	240	0.941176	5	20797	306	CSK;DUSP1;PRKAA2;RASA1;SYNGAP1
pathway_bcr	bcr	0.283426	131	126	0.961832	3	20797	306	IFITM1;PRKD1;RASA1
wp306	focal adhesion	0.296601	190	187	0.984211	4	20797	306	ACTG1;CAPN1;ITGA5;VEGFB
r-hsa-112412	sos-mediated signalling	0.303205	200	189	0.945	4	20797	306	CSK;DUSP1;RASA1;SYNGAP1
r-hsa-179812	grb2 events in egfr signaling	0.303205	200	189	0.945	4	20797	306	CSK;DUSP1;RASA1;SYNGAP1
r-hsa-180336	shc1 events in egfr signaling	0.303205	200	189	0.945	4	20797	306	CSK;DUSP1;RASA1;SYNGAP1
r-hsa-5673001	raf/map kinase cascade	0.303205	200	189	0.945	4	20797	306	CSK;DUSP1;RASA1;SYNGAP1
r-hsa-5689880	ub-specific processing proteases	0.306513	223	190	0.852018	4	20797	306	HIST1H2BK;PSME2;RIPK1;USP7
r-hsa-170984	arms-mediated activation	0.316459	204	193	0.946078	4	20797	306	CSK;DUSP1;RASA1;SYNGAP1
r-hsa-170968	frs2-mediated activation	0.319781	205	194	0.946341	4	20797	306	CSK;DUSP1;RASA1;SYNGAP1
pathway_androgenreceptor	androgenreceptor	0.323594	151	136	0.900662	3	20797	306	GTF2H1;NCOA1;RNF4
r-hsa-169893	prolonged erk activation events	0.326433	207	196	0.94686	4	20797	306	CSK;DUSP1;RASA1;SYNGAP1
r-hsa-2586552	signaling by leptin	0.329762	208	197	0.947115	4	20797	306	CSK;DUSP1;RASA1;SYNGAP1
r-hsa-1430728	metabolism	0.331044	2032	1865	0.917815	30	20797	306	ABHD5;ADSL;AIMP2;APIP;ARSG;BPGM;CA9;CYB5RL;DECR2;DLAT;GLA;GPT;GSTA5;IMPA1;IP6K3;IYD;LMF2;LSS;MAN2B1;MTHFD1L;NCOA1;NQO2;NUP205;PC;PNP;PRKAA2;PRKD1;SERINC4;SGPL1;TXNRD1
wp2884	nrf2 pathway	0.331644	142	138	0.971831	3	20797	306	GSTA5;SLC2A10;TXNRD1
hsa05203	viral carcinogenesis - homo sapiens (human)	0.333093	203	198	0.975369	4	20797	306	GTF2H1;HIST1H2BK;REL;USP7
r-hsa-167044	signalling to ras	0.333093	209	198	0.947368	4	20797	306	CSK;DUSP1;RASA1;SYNGAP1
r-hsa-535734	fatty acid, triacylglycerol, and ketone body metabolism	0.335669	153	139	0.908497	3	20797	306	DECR2;NCOA1;PRKAA2
r-hsa-912526	interleukin receptor shc signaling	0.336426	210	199	0.947619	4	20797	306	CSK;DUSP1;RASA1;SYNGAP1
r-hsa-74752	signaling by insulin receptor	0.34244	278	262	0.942446	5	20797	306	CSK;DUSP1;PRKAA2;RASA1;SYNGAP1
r-hsa-5218921	vegfr2 mediated cell proliferation	0.346432	213	202	0.948357	4	20797	306	CSK;DUSP1;RASA1;SYNGAP1
r-hsa-3700989	transcriptional regulation by tp53	0.350443	375	327	0.872	6	20797	306	GTF2H1;POLR2I;PRELID1;PRKAA2;TXNRD1;USP7
hsa04145	phagosome - homo sapiens (human)	0.355765	154	144	0.935065	3	20797	306	ACTG1;ITGA5;TUBAL3
r-hsa-451927	interleukin-2 signaling	0.35978	217	206	0.949309	4	20797	306	CSK;DUSP1;RASA1;SYNGAP1
wp2003	mir-targeted genes in leukocytes - tarbase	0.363784	156	146	0.935897	3	20797	306	PNP;TXNRD1;WDFY1
wp51	regulation of actin cytoskeleton	0.363784	151	146	0.966887	3	20797	306	ACTG1;CSK;TMSB4X
r-hsa-8853659	ret signaling	0.366454	219	208	0.949772	4	20797	306	CSK;DUSP1;RASA1;SYNGAP1
hsa04015	rap1 signaling pathway - homo sapiens (human)	0.369789	212	209	0.985849	4	20797	306	ACTG1;ANGPT2;PRKD1;VEGFB
hsa04810	regulation of actin cytoskeleton - homo sapiens (human)	0.369789	214	209	0.976636	4	20797	306	ACTG1;ARPC1B;ITGA5;TMSB4X
r-hsa-2871796	fceri mediated mapk activation	0.369789	299	209	0.698997	4	20797	306	CSK;DUSP1;RASA1;SYNGAP1
r-hsa-6798695	neutrophil degranulation	0.370575	497	462	0.929577	8	20797	306	CAPN1;ELANE;GLA;GSDMD;MAN2B1;PNP;RAB24;VCP
r-hsa-168249	innate immune system	0.372538	1309	1112	0.849503	18	20797	306	ACTG1;ARPC1B;CAPN1;CSK;DUSP1;ELANE;GLA;GSDMD;LGMN;MAN2B1;MUC5B;PNP;PRKCSH;RAB24;RASA1;RIPK1;SYNGAP1;VCP
r-hsa-446203	asparagine n-linked glycosylation	0.377387	283	274	0.968198	5	20797	306	NAPB;PDIA3;PRKCSH;SEC23IP;VCP
r-hsa-5693532	dna double-strand break repair	0.379771	171	150	0.877193	3	20797	306	HIST1H2BK;POLD1;RNF4
r-hsa-1474244	extracellular matrix organization	0.380302	295	275	0.932203	5	20797	306	CAPN1;ELANE;ITGA5;MMP14;SERPINH1
r-hsa-194138	signaling by vegf	0.38613	290	277	0.955172	5	20797	306	CSK;DUSP1;RASA1;SYNGAP1;VEGFB
wp2006	mir-targeted genes in squamous cell - tarbase	0.387734	159	152	0.955975	3	20797	306	MIR196A1;PNP;TXNRD1
r-hsa-512988	interleukin-3, 5 and gm-csf signaling	0.389772	226	215	0.951327	4	20797	306	CSK;DUSP1;RASA1;SYNGAP1
r-hsa-375165	ncam signaling for neurite out-growth	0.403048	231	219	0.948052	4	20797	306	CSK;DUSP1;RASA1;SYNGAP1
hsa04921	oxytocin signaling pathway - homo sapiens (human)	0.411464	159	158	0.993711	3	20797	306	ACTG1;KCNJ5;PRKAA2
r-hsa-1643685	disease	0.417452	514	483	0.939689	8	20797	306	CAPN1;CSK;GTF2H1;KPNA5;NCBP2;NUP205;POLR2I;VCP
r-hsa-168256	immune system	0.430874	1950	1686	0.864615	26	20797	306	ACTG1;ARIH1;ARIH2;ARPC1B;CAPN1;CSK;DUSP1;EIF4A1;ELANE;GLA;GSDMD;IFITM1;LGMN;MAN2B1;MUC5B;PDIA3;PNP;PRKCSH;RAB24;RASA1;REL;RIPK1;RNF4;SYNGAP1;TYK2;VCP
wp3888	vegfa-vegfr2 signaling pathway	0.44251	236	231	0.978814	4	20797	306	CSK;MMP14;PRKAA2;PRKD1
pathway_egfr1	egfr1	0.451723	458	432	0.943231	7	20797	306	CC2D1A;CSK;PRKAA2;PRKD1;RASA1;RIPK1;TYK2
pathway_tcr	tcr	0.452262	247	234	0.947368	4	20797	306	PRKD1;RASA1;STK39;TXNRD1
r-hsa-3247509	chromatin modifying enzymes	0.4555	274	235	0.857664	4	20797	306	ARID2;ARID5B;HIST1H2BK;NCOA1
r-hsa-4839726	chromatin organization	0.4555	274	235	0.857664	4	20797	306	ARID2;ARID5B;HIST1H2BK;NCOA1
wp2377	integrated pancreatic cancer pathway	0.457994	170	170	1	3	20797	306	CAPN1;DFFB;PRKAA2
r-hsa-1280215	cytokine signaling in immune system	0.477794	487	443	0.909651	7	20797	306	ARIH1;CSK;DUSP1;EIF4A1;RASA1;SYNGAP1;TYK2
wp2002	mir-targeted genes in epithelium - tarbase	0.478224	330	309	0.936364	5	20797	306	MIR196A1;PNP;SMC1A;WDFY1;WDR82
r-hsa-881907	gastrin-creb signalling pathway via pkc and mapk	0.493371	400	382	0.955	6	20797	306	CSK;DUSP1;NTSR2;PTGER1;RASA1;SYNGAP1
wp2004	mir-targeted genes in lymphocytes - tarbase	0.510485	486	457	0.940329	7	20797	306	ARID2;MIR196A1;PNP;SMC1A;TXNRD1;WDFY1;WDR82
r-hsa-187037	ngf signalling via trka from the plasma membrane	0.51989	340	324	0.952941	5	20797	306	CSK;DUSP1;RASA1;RIT1;SYNGAP1
r-hsa-422475	axon guidance	0.528854	487	465	0.954825	7	20797	306	ACTG1;ARPC1B;CSK;DUSP1;ITGA5;RASA1;SYNGAP1
r-hsa-382551	transmembrane transport of small molecules	0.529976	628	603	0.960191	9	20797	306	AQP11;AQP7;ATP11C;AZGP1;NUP205;RNASEL;SLC15A1;SLC2A10;VCP
r-hsa-556833	metabolism of lipids and lipoproteins	0.541972	728	678	0.931319	10	20797	306	ABHD5;ARSG;DECR2;GLA;LMF2;LSS;NCOA1;PRKAA2;PRKD1;SGPL1
r-hsa-166520	signalling by ngf	0.550382	433	405	0.935335	6	20797	306	ARHGEF18;CSK;DUSP1;RASA1;RIT1;SYNGAP1
hsa04510	focal adhesion - homo sapiens (human)	0.552786	201	196	0.975124	3	20797	306	ACTG1;ITGA5;VEGFB
r-hsa-4420097	vegfa-vegfr2 pathway	0.563836	282	270	0.957447	4	20797	306	CSK;DUSP1;RASA1;SYNGAP1
r-hsa-71387	metabolism of carbohydrates	0.563836	287	270	0.940767	4	20797	306	BPGM;MAN2B1;NUP205;PC
r-hsa-449147	signaling by interleukins	0.575701	373	345	0.924933	5	20797	306	CSK;DUSP1;RASA1;SYNGAP1;TYK2
r-hsa-1433557	signaling by scf-kit	0.584077	292	277	0.94863	4	20797	306	CSK;DUSP1;RASA1;SYNGAP1
r-hsa-211859	biological oxidations	0.586547	228	206	0.903509	3	20797	306	GSTA5;NCOA1;NQO2
purine metabolism	purine metabolism	0.609193	226	213	0.942478	3	20797	306	NUP205;POLD1;POLR2I
r-hsa-1266738	developmental biology	0.61146	748	716	0.957219	10	20797	306	ACTG1;ARPC1B;CAPN1;CSK;DUSP1;ITGA5;NCOA1;RASA1;SPINK6;SYNGAP1
inoh_6	jak stat pathway and regulation	0.614764	310	288	0.929032	4	20797	306	CSK;PRKAA2;RIPK1;TYK2
r-hsa-186763	downstream signal transduction	0.622886	307	291	0.947883	4	20797	306	CSK;DUSP1;RASA1;SYNGAP1
r-hsa-2424491	dap12 signaling	0.628241	311	293	0.942122	4	20797	306	CSK;DUSP1;RASA1;SYNGAP1
r-hsa-2454202	fc epsilon receptor (fceri) signaling	0.638805	394	297	0.753807	4	20797	306	CSK;DUSP1;RASA1;SYNGAP1
wp3932	focal adhesion-pi3k-akt-mtor-signaling pathway	0.641416	301	298	0.990033	4	20797	306	ANGPT2;ITGA5;PRKAA2;VEGFB
r-hsa-177929	signaling by egfr	0.654283	319	303	0.949843	4	20797	306	CSK;DUSP1;RASA1;SYNGAP1
pathway_tnfalpha	tnfalpha	0.657783	241	229	0.950207	3	20797	306	ALPL;REL;RIPK1
r-hsa-2172127	dap12 interactions	0.659343	326	305	0.935583	4	20797	306	CSK;DUSP1;RASA1;SYNGAP1
r-hsa-186797	signaling by pdgf	0.681492	331	314	0.94864	4	20797	306	CSK;DUSP1;RASA1;SYNGAP1
r-hsa-68886	m phase	0.685873	267	239	0.895131	3	20797	306	HIST1H2BK;NUP205;SMC1A
r-hsa-194315	signaling by rho gtpases	0.691233	434	394	0.907834	5	20797	306	ACTG1;ARHGAP12;ARHGEF18;ARPC1B;HIST1H2BK
wp455	gpcrs, class a rhodopsin-like	0.696617	261	243	0.931034	3	20797	306	GPR22;NTSR2;PTGER1
inoh_60	gpcr signaling-g alpha i	0.699259	262	244	0.931298	3	20797	306	DHH;GDF11;VEGFB
inoh_65	gpcr signaling-pertussis toxin	0.699259	262	244	0.931298	3	20797	306	DHH;GDF11;VEGFB
hsa04151	pi3k-akt signaling pathway - homo sapiens (human)	0.707174	341	325	0.953079	4	20797	306	ANGPT2;ITGA5;PRKAA2;VEGFB
inoh_12	gpcr signaling-cholera toxin	0.719773	270	252	0.933333	3	20797	306	DHH;GDF11;VEGFB
inoh_62	gpcr signaling-g alpha s epac and erk	0.724729	272	254	0.933824	3	20797	306	DHH;GDF11;VEGFB
inoh_61	gpcr signaling-g alpha q	0.729616	274	256	0.934307	3	20797	306	DHH;GDF11;VEGFB
r-hsa-69278	cell cycle, mitotic	0.746816	468	422	0.901709	5	20797	306	HIST1H2BK;NUP205;OFD1;POLD1;SMC1A
inoh_63	gpcr signaling-g alpha s pka and erk	0.755289	285	267	0.936842	3	20797	306	DHH;GDF11;VEGFB
hsa04080	neuroactive ligand-receptor interaction - homo sapiens (human)	0.764127	278	271	0.97482	3	20797	306	NTSR2;PTGER1;TSPO
r-hsa-76002	platelet activation, signaling and aggregation	0.766296	283	272	0.961131	3	20797	306	CSK;TMSB4X;VEGFB
r-hsa-425407	slc-mediated transmembrane transport	0.776897	286	277	0.968531	3	20797	306	NUP205;SLC15A1;SLC2A10
r-hsa-195258	rho gtpase effectors	0.785092	299	281	0.939799	3	20797	306	ACTG1;ARPC1B;HIST1H2BK
r-hsa-983169	class i mhc mediated antigen processing & presentation	0.827508	326	304	0.932515	3	20797	306	ARIH2;PDIA3;RNF4
r-hsa-1640170	cell cycle	0.852851	551	492	0.892922	5	20797	306	HIST1H2BK;NUP205;OFD1;POLD1;SMC1A
r-hsa-1280218	adaptive immune system	0.868665	807	672	0.832714	7	20797	306	ARIH2;CSK;IFITM1;LGMN;PDIA3;REL;RNF4
r-hsa-112316	neuronal system	0.885494	350	345	0.985714	3	20797	306	KCNJ5;PPFIA3;SYT9
wp2005	mir-targeted genes in muscle cell - tarbase	0.915327	398	374	0.939698	3	20797	306	TXNRD1;WDFY1;WDR82
r-hsa-109582	hemostasis	0.934364	693	585	0.844156	5	20797	306	ANGPT2;CSK;ITGA5;TMSB4X;VEGFB
r-hsa-500792	gpcr ligand binding	0.95228	460	427	0.928261	3	20797	306	DHH;NTSR2;PTGER1
r-hsa-199991	membrane trafficking	0.962217	580	548	0.944828	4	20797	306	NAPB;PRKAA2;SEC23IP;SYT9
r-hsa-5653656	vesicle-mediated transport	0.974073	619	584	0.943457	4	20797	306	NAPB;PRKAA2;SEC23IP;SYT9
r-hsa-162582	signal transduction	0.991125	2538	2295	0.904255	22	20797	306	ACTG1;ARHGAP12;ARHGEF18;ARPC1B;BAMBI;CSK;DHH;DLAT;DUSP1;HIST1H2BK;NCBP2;NTSR2;POLR2I;PRKAA2;PTGER1;RASA1;RIPK1;RIT1;SYNGAP1;TYK2;VCP;VEGFB
r-hsa-372790	signaling by gpcr	0.995264	1310	1146	0.874809	8	20797	306	ARHGEF18;CSK;DHH;DUSP1;NTSR2;PTGER1;RASA1;SYNGAP1
r-hsa-388396	gpcr downstream signaling	0.999841	1028	888	0.863813	3	20797	306	ARHGEF18;NTSR2;PTGER1

## Sheet: LASSO_pathway
GOterm	Function	HypergeoPval	GOterm_size	GOterm_inbg_size	Proportion	DE_GO_size	Background_size	DE_size	DE_genes
r-hsa-170834	signaling by tgf-beta receptor complex	0.000528815	71	67	0.943662	6	20797	315	ARHGEF18;E2F5;MEN1;NEDD8;PRKCZ;STRAP
r-hsa-416482	g alpha (12/13) signalling events	0.00135169	90	80	0.888889	6	20797	315	ADRA1B;ARHGEF18;GNG3;MCF2L;RASGRF2;TRIO
r-hsa-418885	dcc mediated attractive signaling	0.00136809	15	15	1	3	20797	315	DCC;NTN1;TRIO
r-hsa-193704	p75 ntr receptor-mediated signalling	0.00220455	100	88	0.88	6	20797	315	ADAM17;ARHGEF18;MCF2L;RASGRF2;TRAF6;TRIO
r-hsa-982772	growth hormone receptor signaling	0.00278588	19	19	1	3	20797	315	ADAM17;GHR;IRS2
wp437	egf-egfr signaling pathway	0.00322264	162	161	0.993827	8	20797	315	ATXN2;CSK;NCK2;NEDD8;PRKCZ;SH3GL3;STAM;TNK2
r-hsa-204998	cell death signalling via nrage, nrif and nade	0.0034644	78	67	0.858974	5	20797	315	ARHGEF18;MCF2L;RASGRF2;TRAF6;TRIO
r-hsa-1852241	organelle biogenesis and maintenance	0.00442545	310	286	0.922581	11	20797	315	C2CD3;CSNK1D;CYS1;IFT140;IQCB1;MRPL37;MRPS30;MTIF2;PRKAA2;SCLT1;TTC8
pathway_egfr1	egfr1	0.00645719	458	432	0.943231	14	20797	315	ADAM17;ATXN2;CSK;DAB2;IRS2;KIAA1217;NCK2;PRKAA2;PRKCZ;SH3GL3;SNX5;SRI;STAM;TNK2
r-hsa-5688426	deubiquitination	0.00651527	300	260	0.866667	10	20797	315	ATXN7;ESR1;FOXK1;FOXK2;JOSD1;NEDD8;STAM;SUDS3;TRAF6;VCP
r-hsa-193648	nrage signals death through jnk	0.00789835	62	52	0.83871	4	20797	315	ARHGEF18;MCF2L;RASGRF2;TRIO
r-hsa-212436	generic transcription pathway	0.00826603	860	781	0.90814	21	20797	315	CHD3;E2F5;ESR1;GTF2F2;MDC1;MED15;MED16;MEN1;NOTCH1;PRKAA2;RAD17;RNF34;RPTOR;TAF9;TFAP2B;ZNF486;ZNF573;ZNF613;ZNF684;ZNF688;ZNF785
igf1_pathway	igf1 pathway	0.00939743	30	29	0.966667	3	20797	315	IRS2;NCK2;PRKCZ
hdac_classi_pathway	signaling events mediated by hdac class i	0.0102241	58	56	0.965517	4	20797	315	CHD3;MXD1;TFCP2;ZFPM1
wp3527	preimplantation embryo	0.0108676	59	57	0.966102	4	20797	315	E2F5;IRX5;MXD1;TFAP2B
r-hsa-1442490	collagen degradation	0.0113067	36	31	0.861111	3	20797	315	ADAM17;MMP15;TMPRSS6
wp3651	pathways affected in adenoid cystic carcinoma	0.0115367	63	58	0.920635	4	20797	315	KDM6B;MORF4L1;NOTCH1;SMC1A
atm_pathway	atm pathway	0.0123389	35	32	0.914286	3	20797	315	MDC1;RAD17;SMC1A
hsa04144	endocytosis - homo sapiens (human)	0.0123965	260	244	0.938462	9	20797	315	CHMP1A;DAB2;IGF2R;PRKCZ;RUFY1;SH3GL3;SNX5;STAM;TRAF6
netrin_pathway	netrin-mediated signaling events	0.0134234	33	33	1	3	20797	315	DCC;NTN1;TRIO
r-hsa-532668	n-glycan trimming in the er and calnexin/calreticulin cycle	0.0134234	34	33	0.970588	3	20797	315	PDIA3;PRKCSH;VCP
r-hsa-597592	post-translational protein modification	0.0145286	1024	928	0.90625	23	20797	315	ALPL;ARCN1;ASGR1;ATXN7;CSNK1D;DPAGT1;DPM1;ESR1;FOXK1;FOXK2;JOSD1;MDC1;NEDD8;PDIA3;PRKCSH;RAB40C;SCMH1;SMC1A;STAM;SUDS3;TFAP2B;TRAF6;VCP
il1pathway	il1-mediated signaling events	0.0157505	38	35	0.921053	3	20797	315	IL1R2;PRKCZ;TRAF6
r-hsa-5617833	cilium assembly	0.0165458	192	173	0.901042	7	20797	315	C2CD3;CSNK1D;CYS1;IFT140;IQCB1;SCLT1;TTC8
r-hsa-5689896	ovarian tumor domain proteases	0.0169936	37	36	0.972973	3	20797	315	ESR1;TRAF6;VCP
r-hsa-373752	netrin-1 signaling	0.0182901	37	37	1	3	20797	315	DCC;NTN1;TRIO
wp1403	amp-activated protein kinase (ampk) signaling	0.0187619	68	67	0.985294	4	20797	315	ADRA1B;CRTC2;PRKAA2;RPTOR
wp2380	brain-derived neurotrophic factor (bdnf) signaling pathway	0.021913	144	143	0.993056	6	20797	315	ADAM17;ALPL;IRS2;NCK2;PRKAA2;TRAF6
n-glycan biosynthesis	n-glycan biosynthesis	0.0240117	42	41	0.97619	3	20797	315	ARCN1;DPAGT1;DPM1
inoh_42	insulin	0.0271096	79	75	0.949367	4	20797	315	EIF4A1;IRS2;PRKAA2;RPTOR
galactose metabolism	galactose metabolism	0.0271942	44	43	0.977273	3	20797	315	ARCN1;SLC2A10;SLC5A10
hsa03022	basal transcription factors - homo sapiens (human)	0.0271942	45	43	0.955556	3	20797	315	GTF2F2;TAF9;TBPL2
lkb1_pathway	lkb1 signaling events	0.0271942	44	43	0.977273	3	20797	315	CRTC2;ESR1;RPTOR
rhoa_reg_pathway	regulation of rhoa activity	0.0271942	49	43	0.877551	3	20797	315	ARHGEF18;MCF2L;TRIO
tnfpathway	tnf receptor signaling pathway	0.0271942	47	43	0.914894	3	20797	315	ADAM17;MAP4K2;PRKCZ
hsa03013	rna transport - homo sapiens (human)	0.0300861	171	154	0.900585	6	20797	315	ACIN1;EIF1AX;EIF4A1;GEMIN4;RPP25;STRAP
inoh_44	insulin mam	0.0319946	83	79	0.951807	4	20797	315	EIF4A1;IRS2;PRKAA2;RPTOR
pathway_bdnf	bdnf	0.032368	46	46	1	3	20797	315	IRS2;NCK2;TRAF6
r-hsa-194840	rho gtpase cycle	0.0393832	145	123	0.848276	5	20797	315	ARHGAP12;ARHGEF18;MCF2L;RASGRF2;TRIO
r-hsa-392499	metabolism of proteins	0.0404435	1504	1362	0.905585	29	20797	315	ALPL;ARCN1;ASGR1;ATXN7;CHCHD3;CSNK1D;DPAGT1;DPM1;EIF1AX;EIF4A1;ESR1;FOXK1;FOXK2;GNG3;JOSD1;MDC1;MSRA;NEDD8;PDIA3;PRKCSH;RAB40C;SCMH1;SMC1A;STAM;SUDS3;TBCD;TFAP2B;TRAF6;VCP
wp585	interferon type i signaling pathways	0.0462762	54	53	0.981481	3	20797	315	EIF4A1;IRS2;RPTOR
r-hsa-5620912	anchoring of the basal body to the plasma membrane	0.0463281	100	89	0.89	4	20797	315	C2CD3;CSNK1D;IQCB1;SCLT1
r-hsa-3108232	sumo e3 ligases sumoylate target proteins	0.0479287	98	90	0.918367	4	20797	315	MDC1;SCMH1;SMC1A;TFAP2B
r-hsa-74160	gene expression	0.0502104	1754	1562	0.890536	32	20797	315	CHD3;E2F5;EAF2;EIF1AX;EIF4A1;ESR1;GEMIN4;GTF2F2;GTF3C1;LSM5;MDC1;MED15;MED16;MEN1;NOTCH1;PRKAA2;RAD17;RBM22;RNF34;RPP25;RPTOR;SF3A2;SMG1;SUDS3;TAF9;TFAP2B;ZNF486;ZNF573;ZNF613;ZNF684;ZNF688;ZNF785
r-hsa-163685	integration of energy metabolism	0.0512209	94	92	0.978723	4	20797	315	GNA11;GNG3;PRKAA2;TALDO1
r-hsa-8856828	clathrin-mediated endocytosis	0.0533804	138	134	0.971014	5	20797	315	DAB2;IGF2R;SH3GL3;STAM;SYNJ2
wp179	cell cycle	0.0546338	103	94	0.912621	4	20797	315	E2F5;MAD1L1;MEN1;SMC1A
hsa04070	phosphatidylinositol signaling system - homo sapiens (human)	0.0563854	99	95	0.959596	4	20797	315	DGKA;DGKD;INPP5A;SYNJ2
r-hsa-8856825	cargo recognition for clathrin-mediated endocytosis	0.0563854	99	95	0.959596	4	20797	315	DAB2;IGF2R;SH3GL3;STAM
r-hsa-446203	asparagine n-linked glycosylation	0.0578961	283	274	0.968198	8	20797	315	ARCN1;ASGR1;CSNK1D;DPAGT1;DPM1;PDIA3;PRKCSH;VCP
r-hsa-2990846	sumoylation	0.0581669	104	96	0.923077	4	20797	315	MDC1;SCMH1;SMC1A;TFAP2B
r-hsa-1474228	degradation of the extracellular matrix	0.0618194	107	98	0.915888	4	20797	315	ADAM17;ADAM8;MMP15;TMPRSS6
r-hsa-416476	g alpha (q) signalling events	0.0642877	193	186	0.963731	6	20797	315	ADRA1B;DGKA;DGKD;GNA11;GNG3;TRIO
pathway_il4	il4	0.0651868	64	61	0.953125	3	20797	315	IRS2;PRKCZ;STAM
r-hsa-881907	gastrin-creb signalling pathway via pkc and mapk	0.0666505	400	382	0.955	10	20797	315	ADRA1B;CSK;DGKA;DGKD;GNA11;GNG3;GRIN2A;IRS2;RASGRF2;TRIO
r-hsa-3247509	chromatin modifying enzymes	0.0673592	274	235	0.857664	7	20797	315	ATXN7;CHD3;KDM4B;KDM6B;MORF4L1;SUDS3;TAF9
r-hsa-4839726	chromatin organization	0.0673592	274	235	0.857664	7	20797	315	ATXN7;CHD3;KDM4B;KDM6B;MORF4L1;SUDS3;TAF9
pa2024	beta-agonist/beta-blocker pathway, pharmacodynamics	0.0677654	66	62	0.939394	3	20797	315	ELF2;GNG3;PRKCZ
pathway_leptin	leptin	0.0677654	62	62	1	3	20797	315	ESR1;IRS2;PRKAA2
trkrpathway	neurotrophic factor-mediated trk receptor signaling	0.0677654	63	62	0.984127	3	20797	315	MCF2L;PRKCZ;RIT1
wp474	endochondral ossification	0.0677654	63	62	0.984127	3	20797	315	ALPL;GHR;SERPINH1
hsa04213	longevity regulating pathway - multiple species - homo sapiens (human)	0.0730595	64	64	1	3	20797	315	IRS2;PRKAA2;RPTOR
r-hsa-1280215	cytokine signaling in immune system	0.0754611	487	443	0.909651	11	20797	315	ADAM17;ARIH1;CRLF1;CSK;EIF4A1;GHR;GRIN2A;IL1R2;IRS2;RASGRF2;TRAF6
hsa04931	insulin resistance - homo sapiens (human)	0.0797039	109	107	0.981651	4	20797	315	CRTC2;IRS2;PRKAA2;PRKCZ
r-hsa-5633007	regulation of tp53 activity	0.0835362	163	153	0.93865	5	20797	315	CHD3;PRKAA2;RAD17;RNF34;TAF9
p75ntrpathway	p75(ntr)-mediated signaling	0.0870649	72	69	0.958333	3	20797	315	ADAM17;PRKCZ;TRAF6
r-hsa-166520	signalling by ngf	0.0898031	433	405	0.935335	10	20797	315	ADAM17;ARHGEF18;CSK;GRIN2A;IRS2;MCF2L;RASGRF2;RIT1;TRAF6;TRIO
r-hsa-3108214	sumoylation of dna damage response and repair proteins	0.0959704	78	72	0.923077	3	20797	315	MDC1;SCMH1;SMC1A
hsa03040	spliceosome - homo sapiens (human)	0.0975156	134	115	0.858209	4	20797	315	ACIN1;LSM5;RBM22;SF3A2
r-hsa-109704	pi3k cascade	0.102105	80	74	0.925	3	20797	315	IRS2;PRKAA2;RPTOR
r-hsa-674695	rna polymerase ii pre-transcription events	0.102105	90	74	0.822222	3	20797	315	EAF2;GTF2F2;TAF9
r-hsa-1500931	cell-cell communication	0.107061	131	119	0.908397	4	20797	315	CLDN23;DCC;NCK2;NTN1
r-hsa-1483255	pi metabolism	0.111591	79	77	0.974684	3	20797	315	ENPP6;RUFY1;SYNJ2
hsa04152	ampk signaling pathway - homo sapiens (human)	0.114486	124	122	0.983871	4	20797	315	CRTC2;IRS2;PRKAA2;RPTOR
wp2005	mir-targeted genes in muscle cell - tarbase	0.116576	398	374	0.939698	9	20797	315	ARCN1;CSNK1D;ESR1;GPD2;IFRD1;IGF2R;NOTCH1;SH3BP4;WDR82
met_pathway	signaling events mediated by hepatocyte growth factor receptor (c-met)	0.121399	82	80	0.97561	3	20797	315	NCK2;PRKCZ;RPTOR
r-hsa-5358351	signaling by hedgehog	0.121399	83	80	0.963855	3	20797	315	ADAM17;IFT140;VCP
r-hsa-3700989	transcriptional regulation by tp53	0.125216	375	327	0.872	8	20797	315	CHD3;GTF2F2;MDC1;PRKAA2;RAD17;RNF34;RPTOR;TAF9
hsa03015	mrna surveillance pathway - homo sapiens (human)	0.134945	91	84	0.923077	3	20797	315	ACIN1;SMG1;WDR82
wp3915	angiopoietin like protein 8 regulatory pathway	0.135343	131	130	0.992366	4	20797	315	IRS2;MAP4K2;PRKAA2;RPTOR
pathway_tnfalpha	tnfalpha	0.135607	241	229	0.950207	6	20797	315	ALPL;DPF2;MAP4K2;MTIF2;PRKCZ;TRAF6
inoh_76	il-7 signaling	0.136441	185	179	0.967568	5	20797	315	CSK;CSNK1D;MAP4K2;PRKAA2;PRKCZ
glycerophospholipid metabolism	glycerophospholipid metabolism	0.138053	139	131	0.942446	4	20797	315	ARCN1;DGKA;DGKD;GPD2
wp366	tgf-beta signaling pathway	0.138053	132	131	0.992424	4	20797	315	DAB2;E2F5;STRAP;TRAF6
r-hsa-5368286	mitochondrial translation initiation	0.13841	88	85	0.965909	3	20797	315	MRPL37;MRPS30;MTIF2
inoh_20	epo signaling	0.138721	186	180	0.967742	5	20797	315	CSK;CSNK1D;MAP4K2;PRKAA2;PRKCZ
inoh_34	vegf	0.141018	188	181	0.962766	5	20797	315	CSK;CSNK1D;MAP4K2;PRKAA2;PRKCZ
hsa00564	glycerophospholipid metabolism - homo sapiens (human)	0.141905	95	86	0.905263	3	20797	315	DGKA;DGKD;GPD2
r-hsa-112399	irs-mediated signalling	0.147717	250	235	0.94	6	20797	315	CSK;GRIN2A;IRS2;PRKAA2;RASGRF2;RPTOR
inoh_6	jak stat pathway and regulation	0.148764	310	288	0.929032	7	20797	315	CSK;CSNK1D;GHR;IL1R2;MAP4K2;PRKAA2;PRKCZ
r-hsa-6804756	regulation of tp53 activity through phosphorylation	0.152564	94	89	0.946809	3	20797	315	PRKAA2;RAD17;TAF9
r-hsa-74751	insulin receptor signalling cascade	0.15395	253	238	0.940711	6	20797	315	CSK;GRIN2A;IRS2;PRKAA2;RASGRF2;RPTOR
r-hsa-2428924	igf1r signaling cascade	0.156053	254	239	0.940945	6	20797	315	CSK;GRIN2A;IRS2;PRKAA2;RASGRF2;RPTOR
r-hsa-2428928	irs-related events triggered by igf1r	0.156053	254	239	0.940945	6	20797	315	CSK;GRIN2A;IRS2;PRKAA2;RASGRF2;RPTOR
wp1772	apoptosis modulation and signaling	0.156172	92	90	0.978261	3	20797	315	DFFB;IL1R2;TRAF6
wp3911	apoptosis modulation and signaling	0.156172	92	90	0.978261	3	20797	315	DFFB;IL1R2;TRAF6
wp3912	apoptosis modulation and signaling	0.156172	92	90	0.978261	3	20797	315	DFFB;IL1R2;TRAF6
r-hsa-2404192	signaling by type 1 insulin-like growth factor 1 receptor (igf1r)	0.158169	255	240	0.941176	6	20797	315	CSK;GRIN2A;IRS2;PRKAA2;RASGRF2;RPTOR
r-hsa-5368287	mitochondrial translation	0.159807	95	91	0.957895	3	20797	315	MRPL37;MRPS30;MTIF2
hsa04910	insulin signaling pathway - homo sapiens (human)	0.160487	140	139	0.992857	4	20797	315	IRS2;PRKAA2;PRKCZ;RPTOR
hsa04211	longevity regulating pathway - homo sapiens (human)	0.163467	94	92	0.978723	3	20797	315	IRS2;PRKAA2;RPTOR
wp35	g protein signaling pathways	0.163467	92	92	1	3	20797	315	GNA11;GNG3;PRKCZ
r-hsa-5663202	diseases of signal transduction	0.164592	251	243	0.968127	6	20797	315	ADAM17;CSK;IRS2;NOTCH1;QKI;VCP
r-hsa-2672351	stimuli-sensing channels	0.167152	104	93	0.894231	3	20797	315	CLCN1;SRI;TRPM1
r-hsa-187706	signalling to p38 via rit and rin	0.169822	204	193	0.946078	5	20797	315	CSK;GRIN2A;IRS2;RASGRF2;RIT1
r-hsa-983168	antigen processing: ubiquitination & proteasome degradation	0.171125	266	246	0.924812	6	20797	315	KBTBD8;KLHL5;RNF213;RNF220;RNF34;UBA5
r-hsa-177929	signaling by egfr	0.177752	319	303	0.949843	7	20797	315	ADAM17;CSK;GRIN2A;IRS2;RASGRF2;SH3GL3;STAM
r-hsa-3371556	cellular response to heat stress	0.17835	100	96	0.96	3	20797	315	RPTOR;SERPINH1;VCP
r-hsa-109582	hemostasis	0.179235	693	585	0.844156	12	20797	315	CSK;DGKA;DGKD;DOCK10;GNA11;GNG3;KIFC1;PICK1;PRKCZ;SLC16A3;SRI;ZFPM1
r-hsa-983169	class i mhc mediated antigen processing & presentation	0.179766	326	304	0.932515	7	20797	315	KBTBD8;KLHL5;PDIA3;RNF213;RNF220;RNF34;UBA5
r-hsa-112314	neurotransmitter receptor binding and downstream transmission in the postsynaptic cell	0.18113	147	146	0.993197	4	20797	315	GNG3;GRIN2A;PICK1;RASGRF2
wp536	calcium regulation in the cardiac cell	0.187184	149	148	0.993289	4	20797	315	ADRA1B;GNA11;GNG3;PRKCZ
wp2002	mir-targeted genes in epithelium - tarbase	0.189978	330	309	0.936364	7	20797	315	ARCN1;CSNK1D;IFRD1;IGF2R;NOTCH1;SMC1A;WDR82
hsa04390	hippo signaling pathway - homo sapiens (human)	0.190235	154	149	0.967532	4	20797	315	AMH;CSNK1D;FRMD1;PRKCZ
r-hsa-5218921	vegfr2 mediated cell proliferation	0.192803	213	202	0.948357	5	20797	315	CSK;GRIN2A;IRS2;PRKCZ;RASGRF2
r-hsa-5689603	uch proteinases	0.197446	105	101	0.961905	3	20797	315	FOXK1;FOXK2;NEDD8
r-hsa-1643685	disease	0.199268	514	483	0.939689	10	20797	315	ADAM17;CSK;GTF2F2;IRS2;NOTCH1;QKI;SH3GL3;STAM;TAF9;VCP
r-hsa-187687	signalling to erks	0.200698	216	205	0.949074	5	20797	315	CSK;GRIN2A;IRS2;RASGRF2;RIT1
r-hsa-425366	transport of glucose and other sugars, bile salts and organic acids, metal ions and amine compounds	0.20522	106	103	0.971698	3	20797	315	SLC16A3;SLC22A18;SLC2A10
r-hsa-74752	signaling by insulin receptor	0.207679	278	262	0.942446	6	20797	315	CSK;GRIN2A;IRS2;PRKAA2;RASGRF2;RPTOR
wp481	insulin signaling	0.218369	160	158	0.9875	4	20797	315	IRS2;MAP4K2;PRKAA2;PRKCZ
r-hsa-72163	mrna splicing - major pathway	0.221563	185	159	0.859459	4	20797	315	GTF2F2;LSM5;RBM22;SF3A2
hsa04141	protein processing in endoplasmic reticulum - homo sapiens (human)	0.22477	166	160	0.963855	4	20797	315	DNAJC10;PDIA3;PRKCSH;VCP
r-hsa-4420097	vegfa-vegfr2 pathway	0.226923	282	270	0.957447	6	20797	315	CSK;GRIN2A;IRS2;NCK2;PRKCZ;RASGRF2
r-hsa-71387	metabolism of carbohydrates	0.226923	287	270	0.940767	6	20797	315	BPGM;CHST5;HYAL2;SLC45A3;SLC5A10;TALDO1
r-hsa-76002	platelet activation, signaling and aggregation	0.231823	283	272	0.961131	6	20797	315	CSK;DGKA;DGKD;GNA11;GNG3;PRKCZ
wp382	mapk signaling pathway	0.237712	168	164	0.97619	4	20797	315	IL1R2;PRKCZ;RASGRF2;TRAF6
r-hsa-194138	signaling by vegf	0.244216	290	277	0.955172	6	20797	315	CSK;GRIN2A;IRS2;NCK2;PRKCZ;RASGRF2
r-hsa-425407	slc-mediated transmembrane transport	0.244216	286	277	0.968531	6	20797	315	SLC16A3;SLC22A18;SLC2A10;SLC45A3;SLC5A10;SRI
r-hsa-72172	mrna splicing	0.247532	193	167	0.865285	4	20797	315	GTF2F2;LSM5;RBM22;SF3A2
hsa04110	cell cycle - homo sapiens (human)	0.257193	124	116	0.935484	3	20797	315	E2F5;MAD1L1;SMC1A
hsa05202	transcriptional misregulation in cancer - homo sapiens (human)	0.25744	180	170	0.944444	4	20797	315	ETV1;IL1R2;MEN1;SLC45A3
wp2377	integrated pancreatic cancer pathway	0.25744	170	170	1	4	20797	315	DCC;DFFB;ESR1;PRKAA2
wp2004	mir-targeted genes in lymphocytes - tarbase	0.258133	486	457	0.940329	9	20797	315	ARCN1;CSNK1D;GPD2;IFRD1;IGF2R;NOTCH1;SH3BP4;SMC1A;WDR82
hsa04919	thyroid hormone signaling pathway - homo sapiens (human)	0.265357	118	118	1	3	20797	315	ESR1;MED16;NOTCH1
r-hsa-109581	apoptosis	0.265357	122	118	0.967213	3	20797	315	ACIN1;DCC;DFFB
pathway_tgf_beta_receptor	tgf_beta_receptor	0.267425	176	173	0.982955	4	20797	315	DAB2;E2F5;ESR1;STRAP
r-hsa-449147	signaling by interleukins	0.269556	373	345	0.924933	7	20797	315	CRLF1;CSK;GRIN2A;IL1R2;IRS2;RASGRF2;TRAF6
hsa04360	axon guidance - homo sapiens (human)	0.27412	177	175	0.988701	4	20797	315	DCC;NCK2;NTN1;PRKCZ
hsa04142	lysosome - homo sapiens (human)	0.27766	123	121	0.98374	3	20797	315	CD68;IGF2R;LGMN
r-hsa-5357801	programmed cell death	0.27766	125	121	0.968	3	20797	315	ACIN1;DCC;DFFB
r-hsa-68882	mitotic anaphase	0.27766	135	121	0.896296	3	20797	315	MAD1L1;SMC1A;VRK2
wp2877	vitamin d receptor pathway	0.280844	184	177	0.961957	4	20797	315	ADRA1B;CLEC16A;MXD1;STAM
r-hsa-2555396	mitotic metaphase and anaphase	0.281773	136	122	0.897059	3	20797	315	MAD1L1;SMC1A;VRK2
r-hsa-3214847	hats acetylate histones	0.281773	143	122	0.853147	3	20797	315	ATXN7;MORF4L1;TAF9
hsa04020	calcium signaling pathway - homo sapiens (human)	0.287593	182	179	0.983516	4	20797	315	ADRA1B;GNA11;GRIN2A;HTR5A
r-hsa-983231	factors involved in megakaryocyte development and platelet production	0.294145	133	125	0.93985	3	20797	315	DOCK10;KIFC1;ZFPM1
r-hsa-2262752	cellular responses to stress	0.297918	393	357	0.908397	7	20797	315	CABIN1;KDM6B;PRKAA2;RPTOR;SCMH1;SERPINH1;VCP
wp3932	focal adhesion-pi3k-akt-mtor-signaling pathway	0.29813	301	298	0.990033	6	20797	315	CRTC2;GHR;GNG3;IRS2;PRKAA2;RPTOR
wp236	adipogenesis	0.30655	131	128	0.977099	3	20797	315	BSCL2;IRS2;ZMPSTE24
hsa04530	tight junction - homo sapiens (human)	0.318976	137	131	0.956204	3	20797	315	CLDN23;PRKCZ;SHROOM2
r-hsa-73857	rna polymerase ii transcription	0.318976	163	131	0.803681	3	20797	315	EAF2;GTF2F2;TAF9
r-hsa-199991	membrane trafficking	0.319322	580	548	0.944828	10	20797	315	ARCN1;CSNK1D;DAB2;IGF2R;KIFC1;PRKAA2;SH3GL3;SNX5;STAM;SYNJ2
r-hsa-112412	sos-mediated signalling	0.321636	200	189	0.945	4	20797	315	CSK;GRIN2A;IRS2;RASGRF2
r-hsa-179812	grb2 events in egfr signaling	0.321636	200	189	0.945	4	20797	315	CSK;GRIN2A;IRS2;RASGRF2
r-hsa-180336	shc1 events in egfr signaling	0.321636	200	189	0.945	4	20797	315	CSK;GRIN2A;IRS2;RASGRF2
r-hsa-5673001	raf/map kinase cascade	0.321636	200	189	0.945	4	20797	315	CSK;GRIN2A;IRS2;RASGRF2
hsa04010	mapk signaling pathway - homo sapiens (human)	0.328959	255	250	0.980392	5	20797	315	IL1R2;MAP4K2;RASGRF2;TAOK3;TRAF6
r-hsa-1640170	cell cycle	0.329938	551	492	0.892922	9	20797	315	BLZF1;CSNK1D;E2F5;MAD1L1;MDC1;RAD17;SMC1A;TUBGCP2;VRK2
r-hsa-170984	arms-mediated activation	0.335346	204	193	0.946078	4	20797	315	CSK;GRIN2A;IRS2;RASGRF2
r-hsa-170968	frs2-mediated activation	0.338778	205	194	0.946341	4	20797	315	CSK;GRIN2A;IRS2;RASGRF2
r-hsa-69620	cell cycle checkpoints	0.339694	158	136	0.860759	3	20797	315	MAD1L1;MDC1;RAD17
r-hsa-5684996	mapk1/mapk3 signaling	0.342211	206	195	0.946602	4	20797	315	CSK;GRIN2A;IRS2;RASGRF2
r-hsa-169893	prolonged erk activation events	0.345646	207	196	0.94686	4	20797	315	CSK;GRIN2A;IRS2;RASGRF2
hsa04630	jak-stat signaling pathway - homo sapiens (human)	0.347972	158	138	0.873418	3	20797	315	GHR;IL17D;STAM
r-hsa-2586552	signaling by leptin	0.349081	208	197	0.947115	4	20797	315	CSK;GRIN2A;IRS2;RASGRF2
r-hsa-535734	fatty acid, triacylglycerol, and ketone body metabolism	0.352108	153	139	0.908497	3	20797	315	ACAD11;GPD2;PRKAA2
r-hsa-167044	signalling to ras	0.352517	209	198	0.947368	4	20797	315	CSK;GRIN2A;IRS2;RASGRF2
r-hsa-912526	interleukin receptor shc signaling	0.355952	210	199	0.947619	4	20797	315	CSK;GRIN2A;IRS2;RASGRF2
hsa04150	mtor signaling pathway - homo sapiens (human)	0.372733	154	144	0.935065	3	20797	315	PRKAA2;RPTOR;TELO2
r-hsa-451927	interleukin-2 signaling	0.379986	217	206	0.949309	4	20797	315	CSK;GRIN2A;IRS2;RASGRF2
wp2003	mir-targeted genes in leukocytes - tarbase	0.38095	156	146	0.935897	3	20797	315	ARCN1;IFRD1;IGF2R
r-hsa-8853659	ret signaling	0.38684	219	208	0.949772	4	20797	315	CSK;GRIN2A;IRS2;RASGRF2
r-hsa-194315	signaling by rho gtpases	0.388386	434	394	0.907834	7	20797	315	ARHGAP12;ARHGEF18;MAD1L1;MCF2L;MEN1;RASGRF2;TRIO
r-hsa-2871796	fceri mediated mapk activation	0.390263	299	209	0.698997	4	20797	315	CSK;GRIN2A;IRS2;RASGRF2
r-hsa-5653656	vesicle-mediated transport	0.391756	619	584	0.943457	10	20797	315	ARCN1;CSNK1D;DAB2;IGF2R;KIFC1;PRKAA2;SH3GL3;SNX5;STAM;SYNJ2
r-hsa-5693532	dna double-strand break repair	0.397311	171	150	0.877193	3	20797	315	KDM4B;MDC1;RAD17
r-hsa-1474244	extracellular matrix organization	0.403851	295	275	0.932203	5	20797	315	ADAM17;ADAM8;MMP15;SERPINH1;TMPRSS6
r-hsa-112315	transmission across chemical synapses	0.407336	218	214	0.981651	4	20797	315	GNG3;GRIN2A;PICK1;RASGRF2
r-hsa-422475	axon guidance	0.407793	487	465	0.954825	8	20797	315	CSK;DCC;GRIN2A;IRS2;NCK2;NTN1;RASGRF2;TRIO
r-hsa-512988	interleukin-3, 5 and gm-csf signaling	0.41074	226	215	0.951327	4	20797	315	CSK;GRIN2A;IRS2;RASGRF2
r-hsa-72203	processing of capped intron-containing pre-mrna	0.41414	248	216	0.870968	4	20797	315	GTF2F2;LSM5;RBM22;SF3A2
r-hsa-375165	ncam signaling for neurite out-growth	0.424315	231	219	0.948052	4	20797	315	CSK;GRIN2A;IRS2;RASGRF2
r-hsa-382551	transmembrane transport of small molecules	0.430502	628	603	0.960191	10	20797	315	CLCN1;GNG3;SLC16A3;SLC22A18;SLC2A10;SLC45A3;SLC5A10;SRI;TRPM1;VCP
r-hsa-73894	dna repair	0.430693	323	284	0.879257	5	20797	315	KDM4B;MDC1;MGMT;RAD17;VCP
r-hsa-1280218	adaptive immune system	0.439765	807	672	0.832714	11	20797	315	CSK;IRS2;KBTBD8;KLHL5;LGMN;PDIA3;RNF213;RNF220;RNF34;TRAF6;UBA5
r-hsa-186763	downstream signal transduction	0.451402	307	291	0.947883	5	20797	315	CSK;GRIN2A;IRS2;NCK2;RASGRF2
wp3929	chemokine signaling pathway	0.45351	165	164	0.993939	3	20797	315	CSK;GNG3;PRKCZ
r-hsa-69278	cell cycle, mitotic	0.457457	468	422	0.901709	7	20797	315	BLZF1;CSNK1D;E2F5;MAD1L1;SMC1A;TUBGCP2;VRK2
r-hsa-5683057	mapk family signaling cascades	0.457883	240	229	0.954167	4	20797	315	CSK;GRIN2A;IRS2;RASGRF2
hsa04022	cgmp-pkg signaling pathway - homo sapiens (human)	0.46137	168	166	0.988095	3	20797	315	ADRA1B;GNA11;IRS2
r-hsa-5663205	infectious disease	0.464521	254	231	0.909449	4	20797	315	GTF2F2;SH3GL3;STAM;TAF9
wp3888	vegfa-vegfr2 signaling pathway	0.464521	236	231	0.978814	4	20797	315	CSK;PRKAA2;PRKCZ;STAM
r-hsa-2454202	fc epsilon receptor (fceri) signaling	0.468995	394	297	0.753807	5	20797	315	CSK;GRIN2A;IRS2;RASGRF2;TRAF6
r-hsa-1430728	metabolism	0.469542	2032	1865	0.917815	29	20797	315	ACAD11;BPGM;CHST5;CYB5RL;ENPP6;FH;GMPR2;GNA11;GNG3;GPD2;GPT;HDLBP;HYAL2;INPP5A;MOCS3;NQO2;OAZ1;OSBPL6;PDXK;PMVK;PRKAA2;RUFY1;SGPL1;SLC16A3;SLC45A3;SLC5A10;SYNJ2;TAF9;TALDO1
r-hsa-68886	m phase	0.490773	267	239	0.895131	4	20797	315	BLZF1;MAD1L1;SMC1A;VRK2
r-hsa-2559583	cellular senescence	0.492301	192	174	0.90625	3	20797	315	CABIN1;KDM6B;SCMH1
r-hsa-6811442	intra-golgi and retrograde golgi-to-er traffic	0.496106	181	175	0.966851	3	20797	315	ARCN1;IGF2R;KIFC1
wp2882	nuclear receptors meta-pathway	0.497912	316	307	0.971519	5	20797	315	ESR1;IRS2;SLC2A10;SLC5A10;SMC1A
r-hsa-186797	signaling by pdgf	0.517798	331	314	0.94864	5	20797	315	CSK;GRIN2A;IRS2;NCK2;RASGRF2
hsa05166	htlv-i infection - homo sapiens (human)	0.538475	258	254	0.984496	4	20797	315	CREM;CRTC2;IL1R2;TBPL2
r-hsa-187037	ngf signalling via trka from the plasma membrane	0.545617	340	324	0.952941	5	20797	315	CSK;GRIN2A;IRS2;RASGRF2;RIT1
hsa04151	pi3k-akt signaling pathway - homo sapiens (human)	0.548358	341	325	0.953079	5	20797	315	CRTC2;GHR;GNG3;PRKAA2;RPTOR
r-hsa-5689880	ub-specific processing proteases	0.551378	223	190	0.852018	3	20797	315	ATXN7;SUDS3;TRAF6
r-hsa-1483257	phospholipid metabolism	0.572465	209	196	0.937799	3	20797	315	ENPP6;RUFY1;SYNJ2
r-hsa-983712	ion channel transport	0.572465	209	196	0.937799	3	20797	315	CLCN1;SRI;TRPM1
r-hsa-168256	immune system	0.574741	1950	1686	0.864615	25	20797	315	ADAM17;ADAM8;ARIH1;CD68;CRLF1;CSK;EIF4A1;GHR;GRIN2A;IGF2R;IL1R2;IRS2;KBTBD8;KLHL5;LGMN;PDIA3;PDXK;PRKCSH;RASGRF2;RNF213;RNF220;RNF34;TRAF6;UBA5;VCP
r-hsa-556833	metabolism of lipids and lipoproteins	0.579	728	678	0.931319	10	20797	315	ACAD11;ENPP6;GPD2;HDLBP;OSBPL6;PMVK;PRKAA2;RUFY1;SGPL1;SYNJ2
r-hsa-162582	signal transduction	0.581843	2538	2295	0.904255	34	20797	315	ADAM17;ADRA1B;ARHGAP12;ARHGEF18;CSK;DGKA;DGKD;E2F5;ESR1;GNA11;GNG3;GPR39;GRIN2A;GTF2F2;HTR5A;IFT140;IRS2;MAD1L1;MCF2L;MEN1;NCK2;NEDD8;NOTCH1;PRKAA2;PRKCZ;RASGRF2;RIT1;RPTOR;SH3GL3;STAM;STRAP;TRAF6;TRIO;VCP
hsa04080	neuroactive ligand-receptor interaction - homo sapiens (human)	0.589682	278	271	0.97482	4	20797	315	ADRA1B;GHR;GRIN2A;HTR5A
hsa05206	micrornas in cancer - homo sapiens (human)	0.595485	299	273	0.913043	4	20797	315	IRS2;NOTCH1;RPTOR;SLC45A3
r-hsa-1433557	signaling by scf-kit	0.606945	292	277	0.94863	4	20797	315	CSK;GRIN2A;IRS2;RASGRF2
purine metabolism	purine metabolism	0.628766	226	213	0.942478	3	20797	315	ARCN1;MTPAP;TAF9
r-hsa-1266738	developmental biology	0.647596	748	716	0.957219	10	20797	315	CSK;DCC;GRIN2A;IRS2;MED15;MED16;NCK2;NTN1;RASGRF2;TRIO
r-hsa-2424491	dap12 signaling	0.650759	311	293	0.942122	4	20797	315	CSK;GRIN2A;IRS2;RASGRF2
hsa04014	ras signaling pathway - homo sapiens (human)	0.659415	229	223	0.973799	3	20797	315	GNG3;GRIN2A;RASGRF2
r-hsa-2172127	dap12 interactions	0.681422	326	305	0.935583	4	20797	315	CSK;GRIN2A;IRS2;RASGRF2
hsa04060	cytokine-cytokine receptor interaction - homo sapiens (human)	0.701898	265	238	0.898113	3	20797	315	AMH;GHR;IL1R2
hsa05200	pathways in cancer - homo sapiens (human)	0.711009	397	392	0.987406	5	20797	315	DCC;FH;GNA11;GNG3;TRAF6
wp455	gpcrs, class a rhodopsin-like	0.715133	261	243	0.931034	3	20797	315	ADRA1B;GPR39;HTR5A
r-hsa-112316	neuronal system	0.769755	350	345	0.985714	4	20797	315	GNG3;GRIN2A;PICK1;RASGRF2
r-hsa-372790	signaling by gpcr	0.831111	1310	1146	0.874809	14	20797	315	ADRA1B;ARHGEF18;CSK;DGKA;DGKD;GNA11;GNG3;GPR39;GRIN2A;HTR5A;IRS2;MCF2L;RASGRF2;TRIO
r-hsa-6798695	neutrophil degranulation	0.831931	497	462	0.929577	5	20797	315	ADAM8;CD68;IGF2R;PDXK;VCP
r-hsa-373076	class a/1 (rhodopsin-like receptors)	0.845136	327	306	0.93578	3	20797	315	ADRA1B;GPR39;HTR5A
r-hsa-388396	gpcr downstream signaling	0.869325	1028	888	0.863813	10	20797	315	ADRA1B;ARHGEF18;DGKA;DGKD;GNA11;GNG3;HTR5A;MCF2L;RASGRF2;TRIO
r-hsa-500792	gpcr ligand binding	0.890227	460	427	0.928261	4	20797	315	ADRA1B;GNG3;GPR39;HTR5A
r-hsa-168249	innate immune system	0.917132	1309	1112	0.849503	12	20797	315	ADAM8;CD68;CSK;GRIN2A;IGF2R;IRS2;LGMN;PDXK;PRKCSH;RASGRF2;TRAF6;VCP
